# Supplementary material for: Genome-wide association analysis reveals KCTD12 and miR-383-binding genes in the background of rumination
Source: Transl Psychiatry. 2019 Mar 18;9:119. doi: 10.1038/s41398-019-0454-1 (PMC6423133; doi:10.1038/s41398-019-0454-1)
Supplement: Supplementary file 2 [file 41398_2019_454_MOESM2_ESM.xls]

## Sheet: Genes
Gene	p-value	q-value
KCTD12	1e-06	0.0251492
KLHL33	1.8e-05	0.226343
TNFSF15	3.9e-05	0.260638
UMOD	5.7e-05	0.260638
MIR520F	6.7e-05	0.260638
MIR519E	7.1e-05	0.260638
MIR515-1	8.8e-05	0.260638
MIR515-2	9.5e-05	0.260638
MIR498	0.000105	0.260638
MIR520E	0.000105	0.260638
MIR1323	0.000114	0.260638
LRRC58	0.000137	0.287121
LINC01925	0.000152	0.294053
BTBD9-AS1	0.000178	0.319755
PGBD5	0.000199	0.325617
TMEM242	0.000223	0.325617
MOB3A	0.000236	0.325617
SALRNA2	0.00024	0.325617
LOC101927305	0.000246	0.325617
GSG2	0.00029	0.352089
MYOM3	0.000304	0.352089
CABP7	0.000308	0.352089
EPHA4	0.000463	0.506265
MIR519C	0.000524	0.549092
MIR1283-1	0.000564	0.567367
RPE65	0.000621	0.598925
GARNL3	0.000643	0.598925
MIR512-1	0.000701	0.612803
MIR512-2	0.000707	0.612803
PIGBOS1	0.000731	0.612803
ZNF266	0.000763	0.616157
PIGB	0.000784	0.616157
TCF15	0.000857	0.653118
TMEM55B	0.000928	0.655595
CLK3	0.000931	0.655595
LOC100287036	0.000963	0.655595
CCM2L	0.00102	0.655595
MIR520A	0.001038	0.655595
KREMEN1	0.001042	0.655595
UGGT1	0.001067	0.655595
MIR1273H	0.001108	0.655595
OSGEP	0.001112	0.655595
FAM45BP	0.001142	0.655595
FAM45A	0.001147	0.655595
MIR526B	0.001226	0.661758
LINC01288	0.001325	0.661758
BTBD9	0.001339	0.661758
APEX1	0.001351	0.661758
CLDN24	0.001359	0.661758
MIR519B	0.001407	0.661758
DTYMK	0.001456	0.661758
MIR518F	0.001471	0.661758
SFXN4	0.001501	0.661758
MIR520B	0.001522	0.661758
MIR523	0.001523	0.661758
ASAP2	0.001561	0.661758
EDC3	0.001572	0.661758
MIR525	0.001572	0.661758
MIR518B	0.001574	0.661758
ZMAT5	0.001705	0.661758
CDH23	0.001741	0.661758
SEMA7A	0.001811	0.661758
SURF2	0.001834	0.661758
UACA	0.001838	0.661758
KRT222	0.001843	0.661758
CLDN22	0.001844	0.661758
MIR550B2	0.001868	0.661758
LINC01468	0.001892	0.661758
BACH1-IT3	0.001914	0.661758
LINC00997	0.001927	0.661758
ZNRF2P1	0.001952	0.661758
MIR550A2	0.001958	0.661758
LOC100996724	0.002006	0.661758
FTMT	0.002044	0.661758
OR52B6	0.002044	0.661758
IZUMO4	0.002085	0.661758
CXCR2	0.0021	0.661758
LOC100131257	0.00211	0.661758
HMGN1	0.002132	0.661758
CLNK	0.002137	0.661758
LMCD1	0.002148	0.661758
LINC01399	0.002164	0.661758
PDE4DIP	0.002184	0.661758
RRP15	0.002287	0.684718
TMEM206	0.002331	0.6851
FKBP4	0.002354	0.6851
BARX2	0.00237	0.6851
SEPT14	0.002463	0.703893
CADM4	0.002545	0.715846
IL20RA	0.002562	0.715846
NENF	0.002618	0.715846
VAMP1	0.002653	0.715846
USP14	0.002709	0.715846
LOC103021295	0.002718	0.715846
NRIP2	0.002721	0.715846
FGF14-IT1	0.002758	0.715846
SLC35A1	0.002761	0.715846
OSM	0.002816	0.722656
C22orf31	0.00288	0.723601
TUBD1	0.002899	0.723601
KANK4	0.002906	0.723601
UBE2G1	0.002941	0.725137
ADSL	0.00297	0.725177
MIR7847	0.003007	0.726435
DPY19L1P1	0.00311	0.726435
DPM2	0.003125	0.726435
MEX3B	0.00316	0.726435
EGLN1	0.003166	0.726435
LINC02476	0.003176	0.726435
TGFB2-AS1	0.003205	0.726435
SNORD93	0.00323	0.726435
ZNF177	0.00325	0.726435
THAP10	0.003264	0.726435
LARP6	0.003326	0.730203
ZNF699	0.003339	0.730203
OSBPL7	0.003485	0.743758
LOC728730	0.003548	0.743758
C6orf203	0.003563	0.743758
EGR1	0.003589	0.743758
KCNE4	0.00359	0.743758
TSPYL1	0.003594	0.743758
LOC400794	0.003608	0.743758
EMX2OS	0.003645	0.745276
ATG4B	0.003694	0.749204
COPG1	0.003736	0.751661
CNOT4	0.003831	0.756246
MIR4262	0.003834	0.756246
OMA1	0.003849	0.756246
SNORA30B	0.003883	0.757012
THOC1	0.003986	0.764424
MRPL10	0.004021	0.764424
ZNF559-ZNF177	0.004033	0.764424
ITGAE	0.004065	0.764424
DNAH5	0.004073	0.764424
ANAPC5	0.004158	0.772528
SNORA58B	0.004209	0.772528
AP3D1	0.004284	0.772528
HIST1H2AI	0.004351	0.772528
HIST1H2BL	0.004375	0.772528
C1orf195	0.004386	0.772528
MFAP5	0.00441	0.772528
LRRC46	0.004412	0.772528
EPHB2	0.004427	0.772528
DPRX	0.004536	0.772528
PADI2	0.004552	0.772528
PIP5KL1	0.004586	0.772528
SURF1	0.0047	0.772528
LY86	0.00478	0.772528
NBPF9	0.004879	0.772528
ETFRF1	0.004911	0.772528
TMEM176B	0.004913	0.772528
FAM84A	0.004962	0.772528
SCARNA10	0.004975	0.772528
RXFP3	0.005044	0.772528
OR7G3	0.005084	0.772528
POLR2L	0.005092	0.772528
TSPAN4	0.005103	0.772528
CDC27	0.005166	0.772528
CHMP1A	0.005202	0.772528
SF3A1	0.005239	0.772528
MIB2	0.005244	0.772528
TMEM256	0.005256	0.772528
WNT2B	0.005278	0.772528
ZNF559	0.005291	0.772528
PPP2R5C	0.005309	0.772528
LOC101927657	0.00532	0.772528
CLEC2D	0.005423	0.772528
CTSL3P	0.005482	0.772528
LINC01711	0.005534	0.772528
LOC105377716	0.005545	0.772528
NPSR1	0.005561	0.772528
CPNE7	0.00561	0.772528
SP6	0.005619	0.772528
TAS2R40	0.005653	0.772528
KHDRBS1	0.005728	0.772528
DNER	0.00573	0.772528
MRPL15	0.005741	0.772528
TTC3	0.005761	0.772528
SLC35E1	0.005788	0.772528
SAE1	0.005875	0.772528
TMEM144	0.005945	0.772528
ANKRD11	0.005948	0.772528
DEFA9P	0.005948	0.772528
LRRC49	0.00595	0.772528
URAHP	0.005963	0.772528
SSMEM1	0.00604	0.772528
TMEM170A	0.006102	0.772528
OGFRP1	0.006115	0.772528
SLC12A9-AS1	0.006131	0.772528
FGF14	0.006142	0.772528
KIAA1656	0.006182	0.772528
TMEM41A	0.006225	0.772528
TOMM7	0.006255	0.772528
LOC100131289	0.006305	0.772528
GDF15	0.006328	0.772528
MIR3189	0.006344	0.772528
CD300LG	0.006375	0.772528
SGMS2	0.006391	0.772528
MYO6	0.006398	0.772528
CASP2	0.006421	0.772528
MIR6835	0.006443	0.772528
WHAMMP2	0.006451	0.772528
TOB1-AS1	0.006478	0.772528
HAX1	0.006515	0.772528
TOB1	0.006535	0.772528
MIR1305	0.006548	0.772528
RPS13	0.006601	0.772528
SPATA33	0.006604	0.772528
PREPL	0.006624	0.772528
GAS8	0.00665	0.772528
CACNA1D	0.006712	0.772528
KCNH8	0.006761	0.772528
UBAP2L	0.006799	0.772528
MIR4459	0.006806	0.772528
AQP6	0.006845	0.772528
LINC02402	0.006874	0.772528
CANT1	0.006891	0.772528
C14orf119	0.006911	0.772528
DNM3OS	0.007016	0.772528
FOCAD	0.007029	0.772528
LRRC25	0.007032	0.772528
CASC6	0.007062	0.772528
CRACR2B	0.007062	0.772528
TBC1D10A	0.007069	0.772528
SCLT1	0.007106	0.772528
CD151	0.007137	0.772528
CCDC157	0.007141	0.772528
MIR199A2	0.007169	0.772528
TRIM49	0.007177	0.772528
LINC01590	0.00721	0.772528
PRRT2	0.00722	0.772528
EPO	0.00723	0.772528
MIR6826	0.007255	0.772528
MIR4274	0.007291	0.772528
SCRN2	0.007371	0.772528
BRWD1-AS1	0.007386	0.772528
CFAP206	0.007392	0.772528
RARS2	0.0074	0.772528
GALNT14	0.007403	0.772528
MIR4253	0.007422	0.772528
MSMB	0.007472	0.772528
HTR7	0.007513	0.772528
LOC105370586	0.007531	0.772528
MIR3138	0.007531	0.772528
LINC02200	0.007539	0.772528
HIVEP1	0.007565	0.772528
KRAS	0.007592	0.772528
WNT9B	0.007618	0.772528
UPK3A	0.007768	0.775641
TAPBPL	0.007822	0.775641
BAG4	0.007863	0.775641
C17orf78	0.007917	0.775641
PLPPR1	0.007925	0.775641
MPP2	0.007933	0.775641
MVP	0.007946	0.775641
PAGR1	0.007955	0.775641
OR7G1	0.007981	0.775641
PRR26	0.008045	0.775641
MAZ	0.008052	0.775641
LSM1	0.008072	0.775641
SNHG26	0.008079	0.775641
THOC5	0.008098	0.775641
KNCN	0.008127	0.775641
VMP1	0.008165	0.775641
HIST1H3H	0.008173	0.775641
LINC01436	0.008253	0.780288
ST8SIA6-AS1	0.00829	0.780851
BRWD1-IT2	0.008339	0.782536
L1TD1	0.008394	0.784769
DCHS2	0.008562	0.797511
SLC4A1	0.008595	0.79763
PDILT	0.008698	0.800115
YES1	0.008819	0.800115
ITFG2	0.008824	0.800115
MRS2P2	0.008852	0.800115
TSPYL4	0.008864	0.800115
KRTAP7-1	0.008871	0.800115
SORCS2	0.008892	0.800115
LINC01068	0.008941	0.800115
PTAR1	0.008942	0.800115
LOC101929595	0.008952	0.800115
RGCC	0.008992	0.800115
BBS2	0.00902	0.800115
FAM102A	0.009041	0.800115
CDR2	0.009078	0.800115
NOS2	0.009099	0.800115
ASPM	0.009131	0.800132
HS6ST3	0.009172	0.800164
DSE	0.009195	0.800164
TMEM176A	0.009442	0.81193
FLJ46906	0.009466	0.81193
NCOA4	0.009486	0.81193
HAVCR2	0.009514	0.81193
DPM1	0.009581	0.81193
POLE4	0.009664	0.81193
HMGA1	0.009713	0.81193
MIR3661	0.009829	0.81193
NMRAL2P	0.009837	0.81193
TGFB2	0.00987	0.81193
MKRN1	0.009882	0.81193
S100A2	0.009926	0.81193
MOCS3	0.009939	0.81193
WFIKKN2	0.009989	0.81193
SMARCE1	0.009999	0.81193
CFHR5	0.010014	0.81193
TTC26	0.010023	0.81193
ENPP2	0.010076	0.81193
LOC101929439	0.010115	0.81193
ULK4	0.010135	0.81193
MIR4297	0.010216	0.81193
CCDC85C	0.010219	0.81193
KIAA0355	0.010265	0.81193
AQP4	0.010295	0.81193
MUC17	0.010329	0.81193
RHBDD3	0.010336	0.81193
AQP4-AS1	0.010339	0.81193
LOC100049716	0.010359	0.81193
RPS6KB1	0.010405	0.81193
LIFR-AS1	0.010419	0.81193
MIR3938	0.010476	0.81193
KCNMA1-AS2	0.010513	0.81193
FOXN4	0.01059	0.81193
LINC01831	0.010602	0.81193
LINC00609	0.01062	0.81193
LDHD	0.010624	0.81193
PDE6B	0.010648	0.81193
ZNF362	0.010663	0.81193
GALNTL5	0.010681	0.81193
PIGP	0.010748	0.81193
C19orf81	0.010771	0.81193
CXXC5	0.010811	0.81193
ADNP-AS1	0.010855	0.81193
TNRC6C-AS1	0.010856	0.81193
NUDT19	0.010922	0.81193
PTRH2	0.011021	0.81193
LOC145845	0.011039	0.81193
TUSC7	0.011074	0.81193
FAM86C1	0.011076	0.81193
MGC32805	0.011111	0.81193
ZNF7	0.011116	0.81193
BRWD1	0.011133	0.81193
LINC02120	0.011141	0.81193
FABP12	0.011183	0.81193
DRD1	0.011184	0.81193
ACIN1	0.011186	0.81193
UBAP2	0.011208	0.81193
NEK6	0.011232	0.81193
MIR4687	0.011235	0.81193
FLVCR2	0.011298	0.814144
RNFT1	0.011411	0.815056
ART5	0.011416	0.815056
PRPS1L1	0.011521	0.815056
MIR1269A	0.011534	0.815056
PNPLA2	0.011554	0.815056
USP5	0.011576	0.815056
TBC1D3P1-DHX40P1	0.011622	0.815056
POPDC2	0.01166	0.815056
KLHDC7A	0.011798	0.815056
ZBTB41	0.011802	0.815056
LIN7C	0.011951	0.815056
LOC101928961	0.011967	0.815056
FAM126A	0.012019	0.815056
LMF2	0.012021	0.815056
TOX	0.012039	0.815056
SPRNP1	0.012131	0.815056
OPALIN	0.01214	0.815056
OR4K14	0.012141	0.815056
RAB43	0.012176	0.815056
LOC100288911	0.012196	0.815056
SGMS1	0.01224	0.815056
KIF22	0.01225	0.815056
RNF215	0.012314	0.815056
SYCE1	0.012319	0.815056
PPP2CA	0.01232	0.815056
LOC283856	0.012322	0.815056
PTCSC3	0.012351	0.815056
LOC101928797	0.012362	0.815056
LINC01252	0.012393	0.815056
LDHAL6A	0.012441	0.815056
KRTAP9-4	0.012521	0.815056
GPR37L1	0.012562	0.815056
SNORD121B	0.012566	0.815056
ANKRD1	0.012584	0.815056
PFKFB3	0.012593	0.815056
SMTN	0.012621	0.815056
PTGER2	0.012636	0.815056
CCDC9	0.012649	0.815056
LOC102724153	0.012664	0.815056
ABCB5	0.012674	0.815056
KRTAP9-8	0.012754	0.815056
DDX11-AS1	0.012775	0.815056
CADM3-AS1	0.012788	0.815056
POM121L2	0.012839	0.815056
DAD1	0.012951	0.815056
LINC01593	0.013	0.815056
SNORA16B	0.013031	0.815056
MIR4798	0.013047	0.815056
NIPSNAP1	0.013083	0.815056
ASCL1	0.013105	0.815056
CEND1	0.013124	0.815056
CLECL1	0.013142	0.815056
PLVAP	0.013152	0.815056
CSRNP1	0.013157	0.815056
LOC101929926	0.013162	0.815056
PCSK6-AS1	0.013172	0.815056
NDUFB7	0.01324	0.815056
ASCL2	0.013248	0.815056
PIP5K1A	0.013252	0.815056
LINC00701	0.01327	0.815056
SGSM3	0.013317	0.815056
ARMC5	0.01332	0.815056
TSG101	0.013489	0.815461
SMCO2	0.0135	0.815461
LOC101927755	0.013515	0.815461
C3AR1	0.013631	0.815461
ITFG2-AS1	0.013645	0.815461
SNCAIP	0.013656	0.815461
MIR4522	0.013679	0.815461
TACSTD2	0.013713	0.815461
GM2A	0.013735	0.815461
TRAPPC2B	0.013742	0.815461
SIAH1	0.013744	0.815461
ADRM1	0.01376	0.815461
VPS33B	0.013795	0.815461
LINC02182	0.013813	0.815461
MIOX	0.013813	0.815461
STK31	0.013904	0.818911
ACOD1	0.014022	0.823932
VN1R10P	0.014101	0.824453
DEFA10P	0.014102	0.824453
GGT6	0.014197	0.824453
MIR3945HG	0.01422	0.824453
MIR3945	0.014287	0.824453
KRTAP9-9	0.014346	0.824453
ISY1-RAB43	0.014399	0.824453
SLC25A22	0.014409	0.824453
RLN2	0.014447	0.824453
KRTAP9-3	0.014456	0.824453
LINC01544	0.014502	0.824453
NARFL	0.014502	0.824453
CHST6	0.014511	0.824453
CDCA8	0.014598	0.824453
MIR21	0.014627	0.824453
SGK1	0.014706	0.824453
SYTL3	0.014711	0.824453
MIR3124	0.014745	0.824453
SH3BP5L	0.01476	0.824453
DOCK6	0.014794	0.824453
CDK13	0.014798	0.824453
NXN	0.014811	0.824453
MIR5581	0.014844	0.824453
SDSL	0.014861	0.824453
KDM4A	0.014868	0.824453
LOXL4	0.014912	0.824453
PPA1	0.014916	0.824453
PSMD4	0.015031	0.825037
OR5I1	0.015035	0.825037
MIR4286	0.015089	0.825037
KDM4A-AS1	0.015126	0.825037
MIR6818	0.015134	0.825037
PLBD2	0.015139	0.825037
RBBP6	0.015186	0.825037
PSG4	0.015189	0.825037
ATP5I	0.015275	0.826263
PANO1	0.015328	0.826263
LINC01060	0.015339	0.826263
KRTAP9-6	0.015343	0.826263
NUDT21	0.015397	0.826429
ZFP42	0.015494	0.826429
ASH1L	0.015524	0.826429
PARS2	0.015708	0.826429
ORC3	0.015714	0.826429
HLA-DPB2	0.015767	0.826429
WSB1	0.015769	0.826429
RBM45	0.01578	0.826429
SGMS1-AS1	0.015785	0.826429
MTMR3	0.015787	0.826429
MIR1257	0.015805	0.826429
RPP30	0.015824	0.826429
LL22NC03-63E9.3	0.015829	0.826429
ENTPD4	0.015837	0.826429
SNORD121A	0.015839	0.826429
GALNT9	0.015895	0.827634
PRAME	0.01599	0.829668
NCAPD2	0.016047	0.829668
LINC00999	0.016083	0.829668
PCDH1	0.016113	0.829668
GP9	0.016114	0.829668
STRIP2	0.016132	0.829668
PPY	0.016306	0.83279
MIR5699	0.016341	0.83279
LOC100287015	0.016486	0.83279
CCDC126	0.016506	0.83279
ISY1	0.016515	0.83279
MFSD13B	0.016547	0.83279
LOC101926911	0.016568	0.83279
LINC01102	0.016582	0.83279
OR2C1	0.016643	0.83279
KRTAP9-2	0.016707	0.83279
ZNF428	0.016791	0.83279
IGF2BP3	0.016809	0.83279
TBC1D15	0.016825	0.83279
XXYLT1-AS1	0.016834	0.83279
NPSR1-AS1	0.016869	0.83279
SSC4D	0.016875	0.83279
TGFB2-OT1	0.016974	0.83279
SRRT	0.017013	0.83279
CASTOR1	0.017015	0.83279
OR5W2	0.017025	0.83279
ORMDL2	0.017042	0.83279
ACTR3BP5	0.017056	0.83279
DGKG	0.017073	0.83279
SPOCD1	0.017092	0.83279
KIAA0895	0.017094	0.83279
MIR1302-5	0.017095	0.83279
NDFIP2	0.017115	0.83279
TECPR2	0.017139	0.83279
LOC102723330	0.017153	0.83279
SH3RF3-AS1	0.01728	0.836863
C11orf21	0.017306	0.836863
BHLHE41	0.017362	0.836863
SELENOM	0.01737	0.836863
VTRNA1-3	0.017474	0.837197
MIR6822	0.017511	0.837197
LOC101928314	0.017513	0.837197
KRTAP9-7	0.017531	0.837197
HMCES	0.017576	0.837197
KRTAP9-1	0.017625	0.837197
RMDN2	0.017692	0.837197
TCTE3	0.017701	0.837197
FAM210A	0.017753	0.837197
OR2B11	0.017802	0.837197
GAS8-AS1	0.017826	0.837197
TMEM139	0.017862	0.837197
POP7	0.017903	0.837197
CINP	0.01792	0.837197
CNBP	0.017926	0.837197
NDFIP2-AS1	0.017944	0.837197
LOC101927318	0.017959	0.837197
HSPH1	0.018003	0.837197
RMDN2-AS1	0.018017	0.837197
IGF2BP2-AS1	0.018073	0.837197
TCF20	0.018076	0.837197
HSD17B7P2	0.018216	0.83767
PAIP2B	0.018228	0.83767
SETDB2	0.018261	0.83767
LOC105371414	0.018279	0.83767
FANCF	0.018291	0.83767
RPLP2	0.018291	0.83767
PSG5	0.018368	0.83767
GMFB	0.018375	0.83767
PRDM7	0.018386	0.83767
ITGAD	0.01851	0.841138
SEPT7P9	0.018529	0.841138
PLXDC2	0.018564	0.841208
UQCR10	0.018648	0.84277
LOC101928034	0.018676	0.84277
SLC12A9	0.018699	0.84277
AVL9	0.018755	0.843211
LINC02313	0.018817	0.843211
MIR8087	0.018823	0.843211
BRD2	0.018852	0.843211
MIR3660	0.018884	0.843211
SURF4	0.018965	0.843211
ISL2	0.01897	0.843211
MIR6130	0.018977	0.843211
PTK2	0.019076	0.844706
S100A3	0.019078	0.844706
ADNP	0.01914	0.844706
CFHR2	0.019145	0.844706
MIR6875	0.019191	0.844964
DNAJC14	0.019248	0.844964
LINC01976	0.019264	0.844964
GSTK1	0.01935	0.844964
ZNF302	0.019414	0.844964
GAPDH	0.019523	0.844964
UBL7	0.019539	0.844964
TMEM209	0.019541	0.844964
TMEM2	0.019546	0.844964
ZNF525	0.019583	0.844964
SRRM4	0.019623	0.844964
OR5D16	0.019736	0.844964
LOC643711	0.019747	0.844964
MIR6881	0.019775	0.844964
DSCR10	0.019838	0.844964
REEP2	0.019866	0.844964
UGT2B7	0.019891	0.844964
HAGHL	0.019895	0.844964
SLC22A10	0.019898	0.844964
HSPB7	0.019907	0.844964
CEP68	0.019922	0.844964
TGM6	0.019965	0.844964
LRP1B	0.020004	0.844964
OR5D14	0.020014	0.844964
S100A4	0.020029	0.844964
CHCHD10	0.020039	0.844964
MIR3120	0.020058	0.844964
ZFR2	0.020142	0.845278
MIR4501	0.020199	0.845278
MIR214	0.020208	0.845278
LHX3	0.020209	0.845278
VSTM2A-OT1	0.020297	0.845278
LINC02178	0.020328	0.845278
NRL	0.020382	0.845278
MIR8079	0.020414	0.845278
TSC1	0.020444	0.845278
FBXO18	0.020498	0.845278
FLJ32255	0.020506	0.845278
LOC101929592	0.020525	0.845278
SDHAF2	0.020535	0.845278
SIGLEC15	0.020536	0.845278
AQP5	0.020572	0.845376
ITGB1BP1	0.020618	0.845553
TMEM216	0.020661	0.845553
RBM17	0.020679	0.845553
OSBPL11	0.020743	0.845553
VEGFA	0.020842	0.845553
DOK5	0.020844	0.845553
F13B	0.020874	0.845553
PGCP1	0.020951	0.845553
GDF11	0.020964	0.845553
C19orf44	0.020971	0.845553
SPINK5	0.020971	0.845553
OGFOD1	0.020995	0.845553
CLK2P1	0.02103	0.845553
INAFM1	0.021047	0.845553
LRFN2	0.021082	0.845608
KCNJ15	0.021194	0.848747
SNORA52	0.021265	0.849246
SP9	0.021274	0.849246
SARNP	0.021455	0.852245
MKNK1-AS1	0.021462	0.852245
MIR150	0.021474	0.852245
KRTAP29-1	0.021511	0.852245
LYST	0.021536	0.852245
PPP2R5A	0.021611	0.852245
KRTAP16-1	0.021633	0.852245
PSMG1	0.021644	0.852245
GTPBP3	0.021677	0.852245
UBE2R2	0.021688	0.852245
CDIPT	0.021761	0.85378
LINC01265	0.021836	0.854023
HTR3D	0.021868	0.854023
NTN4	0.021875	0.854023
KRTAP17-1	0.021937	0.854023
WDR1	0.021937	0.854023
CSNK2A1	0.021989	0.854725
STMN1	0.022064	0.856003
CTDSPL2	0.022113	0.856003
TSPAN32	0.022124	0.856003
SLC39A14	0.022305	0.861005
VTRNA1-2	0.02235	0.861005
LINC00698	0.022356	0.861005
NINJ2	0.022394	0.86115
CLYBL-AS2	0.02244	0.861602
CXCR1	0.022561	0.864568
PFDN4	0.022586	0.864568
UBE3B	0.022676	0.865691
MIR4287	0.022759	0.865691
OR2Z1	0.022764	0.865691
MAN1A2	0.022837	0.865691
EPN1	0.022884	0.865691
PI4K2A	0.022897	0.865691
CASC1	0.022901	0.865691
H1FX	0.022925	0.865691
SCP2D1	0.02298	0.865691
THADA	0.022983	0.865691
PRX	0.022994	0.865691
EPHA10	0.023053	0.865944
FOXJ2	0.02309	0.865944
NEAT1	0.023104	0.865944
SAMM50	0.023178	0.867112
ADGRL3-AS1	0.023248	0.867112
LMOD1	0.023262	0.867112
MIR643	0.023358	0.867112
LGALS3BP	0.023366	0.867112
LONP2	0.023395	0.867112
LOC646736	0.023408	0.867112
ZNF480	0.023411	0.867112
OR4C6	0.023485	0.868574
C4orf33	0.023602	0.871571
ARID3B	0.02367	0.871571
KRT24	0.02367	0.871571
LINC02332	0.023713	0.871877
MIR6739	0.023803	0.873588
ARSG	0.023829	0.873588
MELK	0.023938	0.875624
GINS2	0.023984	0.875624
ARL8A	0.023989	0.875624
CD200R1	0.024138	0.879205
CDH23-AS1	0.024157	0.879205
RNF26	0.024222	0.880296
ATP5L2	0.024397	0.880772
LINC01103	0.024403	0.880772
TLDC1	0.024538	0.880772
PCNX1	0.024578	0.880772
TADA2A	0.024665	0.880772
RGS11	0.024692	0.880772
VPS13D	0.024762	0.880772
LINC00554	0.024766	0.880772
SRRM5	0.024769	0.880772
CNNM1	0.024849	0.880772
CSPG5	0.024879	0.880772
TRPC2	0.024907	0.880772
KAZN	0.024931	0.880772
GALNT12	0.024971	0.880772
C9orf106	0.02513	0.880772
ZNRF1	0.025132	0.880772
OR51L1	0.025179	0.880772
LOC339593	0.025291	0.880772
LAYN	0.025305	0.880772
TBCC	0.025311	0.880772
PTGDR	0.025335	0.880772
DSCR8	0.025359	0.880772
SLC5A2	0.025434	0.880772
PIDD1	0.025466	0.880772
MIR5579	0.025485	0.880772
OSGEPL1-AS1	0.025485	0.880772
SDHAP3	0.025497	0.880772
CHPF	0.02559	0.880772
SPRTN	0.025596	0.880772
RTN4RL2	0.025604	0.880772
RING1	0.025716	0.880772
LINC01249	0.025732	0.880772
CHERP	0.025789	0.880772
MAST3	0.025802	0.880772
PGC	0.025866	0.880772
TGFB1I1	0.025875	0.880772
SCN11A	0.025894	0.880772
GJB7	0.02592	0.880772
HACE1	0.025941	0.880772
COL6A6	0.025964	0.880772
LSP1	0.026001	0.880772
TRIM51	0.026032	0.880772
ZP3	0.026037	0.880772
C1orf43	0.026038	0.880772
MIR7114	0.026095	0.880772
RIMKLB	0.026106	0.880772
RPL18A	0.026137	0.880772
C1QTNF5	0.026144	0.880772
SNORA68	0.026179	0.880772
RACGAP1	0.026226	0.880772
RHPN1-AS1	0.026267	0.880772
OR4K13	0.02628	0.880772
CALCR	0.026293	0.880772
MFRP	0.026331	0.880772
LINC02052	0.026405	0.880772
LOC101927179	0.026425	0.880772
SVIP	0.02646	0.880772
PRC1-AS1	0.026502	0.880772
SNORD35B	0.026553	0.880772
MIR1200	0.026566	0.880772
MIR219A1	0.026605	0.880772
SLC2A8	0.026616	0.880772
LOC102723557	0.026637	0.880772
SLC2A9	0.026644	0.880772
TNRC6C	0.02679	0.880772
PDZK1IP1	0.026801	0.880772
YTHDF2	0.026833	0.880772
FER1L6	0.026857	0.880772
NT5DC1	0.026913	0.880772
WDR55	0.026915	0.880772
HSD17B8	0.026939	0.880772
LINC01356	0.026964	0.880772
OR5L1	0.026984	0.880772
MKL1	0.027004	0.880772
H1FX-AS1	0.027027	0.880772
INTS1	0.027045	0.880772
OSTN-AS1	0.027088	0.880772
TCHHL1	0.027124	0.880772
ANGPTL1	0.027144	0.880772
S100A5	0.027148	0.880772
BEGAIN	0.027162	0.880772
CCK	0.027175	0.880772
CEP170B	0.02719	0.880772
CENPF	0.027228	0.880772
SMIM29	0.027257	0.880772
OR2A14	0.027269	0.880772
DHX30	0.027282	0.880772
OR4C16	0.027381	0.881186
ZNF876P	0.027403	0.881186
TVP23C-CDRT4	0.027405	0.881186
OCLM	0.027439	0.881186
LOC100507424	0.02747	0.881186
ARMC8	0.027584	0.882655
CPSF7	0.027586	0.882655
CDIPT-AS1	0.027678	0.883312
LINC02426	0.027694	0.883312
ABCC12	0.02773	0.883312
AQP2	0.027747	0.883312
NCRNA00250	0.027838	0.884457
CENPJ	0.027951	0.884457
TMEM95	0.027969	0.884457
LINC00367	0.028037	0.884457
CTD-2297D10.2	0.028039	0.884457
BIN3-IT1	0.028086	0.884457
SIRPB2	0.028087	0.884457
CEP350	0.028102	0.884457
C17orf58	0.028139	0.884457
SMTNL2	0.028148	0.884457
NFXL1	0.028207	0.884457
MRPL51	0.02826	0.884457
MMP26	0.028268	0.884457
SETD4	0.028298	0.884457
LINC01040	0.028367	0.884457
LRRC74B	0.028391	0.884457
LOC171391	0.028392	0.884457
FAM110A	0.028416	0.884457
MRPL50	0.028536	0.885551
LINC01455	0.028569	0.885551
EGFEM1P	0.028579	0.885551
HNRNPA0	0.028592	0.885551
MYBBP1A	0.028776	0.887832
ST8SIA6	0.028848	0.887832
MAPK1	0.028924	0.887832
SLC39A7	0.02893	0.887832
LOC729930	0.028931	0.887832
GCLM	0.028949	0.887832
HIPK4	0.028981	0.887832
OSGEPL1	0.029143	0.887832
LINC02138	0.029175	0.887832
SRRM3	0.029199	0.887832
NRTN	0.029212	0.887832
MIR3132	0.029231	0.887832
LOC105375545	0.029259	0.887832
RIMS3	0.029301	0.887832
HIST1H4K	0.029311	0.887832
COL15A1	0.029328	0.887832
KLF2	0.029339	0.887832
HTR3B	0.029356	0.887832
NPFFR1	0.029383	0.887832
RNMT	0.029385	0.887832
LINC00473	0.029407	0.887832
C3orf22	0.0295	0.887835
PRSS38	0.029509	0.887835
FH	0.029513	0.887835
MB21D1	0.029608	0.888846
GPC5-AS2	0.02962	0.888846
LINC02006	0.029677	0.888846
CPA2	0.029688	0.888846
SLC26A4	0.029823	0.891057
SELENOI	0.029862	0.891057
AKR1B10	0.029924	0.891057
TRIP6	0.02995	0.891057
VTRNA1-1	0.030061	0.891057
HACD4	0.030075	0.891057
PHKG1	0.030126	0.891057
CHST13	0.030135	0.891057
MIR1273G	0.030141	0.891057
SLC35G4	0.030157	0.891057
MTRNR2L4	0.030181	0.891057
RETSAT	0.030187	0.891057
DND1	0.030252	0.891296
ANXA1	0.030266	0.891296
LINC00566	0.030396	0.894078
NSMCE2	0.030437	0.894238
SMIM23	0.030495	0.894896
DBNDD1	0.030582	0.895518
S100A6	0.030591	0.895518
ZBED5-AS1	0.030623	0.895518
ZNF784	0.030696	0.89661
GBAT2	0.030954	0.901502
STXBP5	0.030954	0.901502
ACHE	0.030971	0.901502
ABRA	0.031023	0.901971
ANKRD16	0.031064	0.90212
LMOD2	0.031112	0.902472
LOC105372795	0.031171	0.903142
LOC101929541	0.031211	0.90326
SKP1	0.031422	0.907814
OR5AS1	0.031457	0.907814
TIFA	0.031491	0.907814
SURF6	0.031567	0.907814
ZNF713	0.031623	0.907814
PKLR	0.031687	0.907814
GNB3	0.0317	0.907814
LCE1A	0.031741	0.907814
PPP1R32	0.031759	0.907814
PTPRF	0.031764	0.907814
GMEB1	0.031768	0.907814
BICC1	0.031803	0.907814
RRN3P3	0.031851	0.907814
FMO2	0.031948	0.907814
MEAF6	0.031964	0.907814
RAB1A	0.031976	0.907814
ACSM1	0.031982	0.907814
PRC1	0.032168	0.90955
FGF9	0.032198	0.90955
LOC101929653	0.032208	0.90955
TCEA1	0.03222	0.90955
DUSP19	0.032224	0.90955
STARD4-AS1	0.032277	0.910025
CYP2E1	0.032379	0.910206
COL28A1	0.032388	0.910206
GDAP1	0.032392	0.910206
RCN2	0.032456	0.910928
ANKRD37	0.032509	0.910928
CCDC148	0.032637	0.910928
GREM2	0.032642	0.910928
BHMT2	0.032658	0.910928
TDRD12	0.03266	0.910928
GDF2	0.032731	0.910928
OR52E1	0.032789	0.910928
FCN1	0.032836	0.910928
ACTL6B	0.032872	0.910928
TMEM198	0.032903	0.910928
ASIC4	0.032941	0.910928
IL12RB1	0.032942	0.910928
NOTCH3	0.032957	0.910928
SNORD137	0.032961	0.910928
C1QTNF1	0.033031	0.91186
MOK	0.033091	0.912272
CACNA1C-AS2	0.033125	0.912272
FANCL	0.033186	0.912272
DQX1	0.033191	0.912272
ATF7IP	0.033264	0.91328
HIST1H4J	0.033329	0.913372
MIR544B	0.03334	0.913372
ALG1L9P	0.033412	0.91426
ADGRF3	0.033501	0.91426
FKBP9P1	0.033541	0.91426
DKFZP434H168	0.033548	0.91426
UFSP1	0.033562	0.91426
MIR6814	0.033593	0.91426
ALDH8A1	0.033634	0.91426
EBI3	0.033678	0.91426
CLTC	0.033772	0.91426
ZNF766	0.033773	0.91426
RPS27	0.033778	0.91426
MIR199A1	0.033822	0.91426
RBMS2	0.033845	0.91426
CFHR4	0.033886	0.914386
MIR511	0.033931	0.914619
RPS11	0.034025	0.916136
CACHD1	0.034114	0.916136
DDX10	0.034115	0.916136
LINC00974	0.034133	0.916136
ZNF580	0.034355	0.918
COL11A2	0.034385	0.918
MIR6771	0.034503	0.918
DEFB129	0.034513	0.918
ZNF547	0.034564	0.918
LGR4	0.034598	0.918
ORC4	0.034671	0.918
ZNF687	0.034738	0.918
R3HCC1L	0.034755	0.918
BCL2A1	0.034756	0.918
ERCC5	0.03478	0.918
MAPK3	0.03479	0.918
KIF16B	0.034801	0.918
WWC2	0.034806	0.918
PRAG1	0.034827	0.918
LINC01763	0.034832	0.918
P3H3	0.03486	0.918
RNF187	0.034887	0.918
ANAPC13	0.034896	0.918
OPRK1	0.035039	0.918792
VMO1	0.035045	0.918792
KRT19	0.035067	0.918792
PCDHGA4	0.035203	0.918792
GAL	0.035291	0.918792
LOC100270804	0.03548	0.918792
LSM4	0.03548	0.918792
LOC101929297	0.03552	0.918792
LINC00702	0.035612	0.918792
CEBPA	0.035725	0.918792
KCNQ2	0.035808	0.918792
RPP40	0.035849	0.918792
MIR548AQ	0.035902	0.918792
CLCNKA	0.035926	0.918792
HNRNPL	0.036058	0.918792
REP15	0.03608	0.918792
MFSD8	0.036108	0.918792
OR5T1	0.036126	0.918792
LOC102546299	0.036187	0.918792
HAND2	0.036189	0.918792
GALNT8	0.036236	0.918792
COMMD5	0.036275	0.918792
TVP23C	0.036299	0.918792
CEBPA-AS1	0.036343	0.918792
U2AF2	0.036376	0.918792
EVI5	0.036443	0.918792
NF2	0.036453	0.918792
LBH	0.036463	0.918792
LOC105378853	0.036497	0.918792
FAM129B	0.036523	0.918792
LOC441666	0.036644	0.918792
EVX2	0.036667	0.918792
KIF5A	0.036687	0.918792
LOC105369691	0.036793	0.918792
SMARCC1	0.036816	0.918792
CXCR6	0.036843	0.918792
GMPS	0.036859	0.918792
MMP11	0.03688	0.918792
SNX33	0.036916	0.918792
IL36A	0.036925	0.918792
MIR1267	0.037003	0.918792
ARHGAP9	0.037022	0.918792
EMP2	0.037063	0.918792
LOC100131107	0.037074	0.918792
HARS	0.037084	0.918792
IPO9	0.037087	0.918792
SLC9C2	0.037139	0.918792
LOC728613	0.037157	0.918792
MIR4430	0.037182	0.918792
MED10	0.037219	0.918792
PHACTR3	0.037244	0.918792
PCDHGB2	0.03726	0.918792
XIRP1	0.037311	0.918792
SLC26A11	0.037341	0.918792
ZIC2	0.037347	0.918792
METTL7B	0.037381	0.918792
RAP2A	0.037401	0.918792
VSTM2A	0.037517	0.918792
PRKCQ	0.037628	0.918792
LINC00477	0.037734	0.918792
FLNC	0.037767	0.918792
TMEM241	0.037768	0.918792
YPEL4	0.037768	0.918792
OR5L2	0.03777	0.918792
TMEM51	0.037797	0.918792
PCDHGB1	0.037888	0.918792
DISP3	0.03803	0.918792
EPHB4	0.038091	0.918792
HCG24	0.038111	0.918792
HS3ST5	0.038271	0.918792
ZSWIM2	0.038297	0.918792
SDS	0.038303	0.918792
LOC100129617	0.038359	0.918792
ANAPC2	0.038421	0.918792
FOSB	0.038457	0.918792
NAPA-AS1	0.038521	0.918792
TMEM210	0.038598	0.918792
SNORD63	0.038643	0.918792
OR4F13P	0.038665	0.918792
PCDHGA3	0.038682	0.918792
GPR156	0.038704	0.918792
CYB5R3	0.038717	0.918792
PPP2R1B	0.038741	0.918792
SSNA1	0.038755	0.918792
BAAT	0.03878	0.918792
LINC01589	0.038787	0.918792
MIRLET7A3	0.038796	0.918792
CD27	0.038914	0.918792
CD27-AS1	0.038939	0.918792
ZNF704	0.038944	0.918792
PCDHGA5	0.03895	0.918792
AP1AR	0.038992	0.918792
FRMPD1	0.03902	0.918792
MIRLET7B	0.039031	0.918792
LINGO4	0.039049	0.918792
CSRP1	0.039068	0.918792
NCAPH2	0.039141	0.918792
MIR4763	0.039202	0.918792
CAPN11	0.039236	0.918792
GPR68	0.039242	0.918792
LHX8	0.039265	0.918792
KCTD10	0.039348	0.918792
PCDHGA2	0.039348	0.918792
MIR6516	0.039372	0.918792
MVK	0.039386	0.918792
MYCBP2	0.039393	0.918792
GALNT4	0.039444	0.918792
LOC101927157	0.039453	0.918792
MIR4538	0.03948	0.918792
COA7	0.039496	0.918792
UCP2	0.039496	0.918792
C1orf27	0.039514	0.918792
FURIN	0.039546	0.918792
MIR1231	0.03955	0.918792
PHAX	0.039565	0.918792
DMBT1	0.039635	0.918792
RUNDC1	0.039697	0.918792
PARP4	0.039775	0.918792
ZNF287	0.039802	0.918792
AGAP3	0.039814	0.918792
CHST9	0.039844	0.918792
TP53I11	0.039865	0.918792
TTC21A	0.039874	0.918792
SNORA11B	0.039912	0.918792
C1orf109	0.039924	0.918792
LOC105376671	0.039926	0.918792
LINC01020	0.039932	0.918792
SNORD73A	0.04001	0.918792
WSPAR	0.040019	0.918792
SNORD63B	0.040084	0.918792
STXBP4	0.040086	0.918792
TRY2P	0.040146	0.918792
ASCC2	0.040196	0.918792
HIST1H2AJ	0.040204	0.918792
SCARNA16	0.040207	0.918792
GSTA4	0.040282	0.918792
MIR206	0.040356	0.918792
LRRC26	0.040376	0.918792
LSMEM1	0.040552	0.918792
GSTA3	0.040585	0.918792
HIST1H2BM	0.040593	0.918792
NODAL	0.040653	0.918792
COL3A1	0.040687	0.918792
IFNAR1	0.040719	0.918792
GPR149	0.040742	0.918792
LOC102546229	0.040758	0.918792
MMAB	0.040781	0.918792
RAB13	0.040823	0.918792
CCDC78	0.040919	0.918792
LINC00922	0.040923	0.918792
MIR5095	0.040933	0.918792
MIR3621	0.041021	0.918792
S100A10	0.041064	0.918792
WDR75	0.041088	0.918792
POC1B-GALNT4	0.041133	0.918792
SHISA4	0.041135	0.918792
OR5J2	0.041171	0.918792
TPTE2P1	0.041389	0.918792
SNORD35A	0.041392	0.918792
PCAT2	0.041423	0.918792
OR10AG1	0.041441	0.918792
RPS3A	0.04152	0.918792
RNF17	0.041545	0.918792
VDAC2	0.041556	0.918792
OPRD1	0.041559	0.918792
OR52E2	0.04163	0.918792
HTR5A-AS1	0.041727	0.918792
LINC01318	0.041727	0.918792
SNORD34	0.041776	0.918792
IL36G	0.041788	0.918792
RPS10P7	0.041808	0.918792
SEZ6L2	0.04183	0.918792
KPTN	0.041876	0.918792
HCN3	0.041902	0.918792
KCNQ5-IT1	0.041902	0.918792
SNORD33	0.041903	0.918792
PRSS50	0.041943	0.918792
MKX-AS1	0.041987	0.918792
MIR4289	0.041995	0.918792
ANAPC4	0.041999	0.918792
IL23A	0.042044	0.918792
KBTBD8	0.042072	0.918792
MIR558	0.042093	0.918792
UEVLD	0.042127	0.918792
GLI1	0.042151	0.918792
STAT2	0.042188	0.918792
LOC101927907	0.042208	0.918792
SNORD73B	0.042234	0.918792
LINC01489	0.04228	0.918792
TMEM51-AS1	0.042299	0.918792
TMEM256-PLSCR3	0.042357	0.918792
FBXO22	0.042395	0.918792
PLSCR3	0.042406	0.918792
BOLA3-AS1	0.042449	0.918792
YEATS2	0.042459	0.918792
PTGES3L	0.042502	0.918792
ZNF581	0.042521	0.918792
KRTAP8-1	0.042529	0.918792
KRTAP4-1	0.042601	0.918792
TMC2	0.042608	0.918792
LOC100505658	0.042657	0.918792
PIP4K2C	0.042658	0.918792
MYBPHL	0.042666	0.918792
TSLP	0.042717	0.918792
TMEM121	0.042813	0.918792
TBX5-AS1	0.042861	0.918792
ANGPT1	0.042929	0.918792
GCH1	0.042942	0.918792
KLHDC10	0.042971	0.918792
PTGES3L-AARSD1	0.042999	0.918792
LOC105370697	0.043019	0.918792
RNF113B	0.043032	0.918792
RFX5	0.043309	0.918792
MCAM	0.043322	0.918792
CCDC105	0.04337	0.918792
CHCHD2	0.043405	0.918792
TMEM198B	0.043428	0.918792
ZNF560	0.043455	0.918792
ATG14	0.043477	0.918792
ETV5	0.043486	0.918792
GNAI1	0.043493	0.918792
ADGRD1-AS1	0.043506	0.918792
NOS1AP	0.043527	0.918792
AARSD1	0.043528	0.918792
SNORD32A	0.043538	0.918792
RXRB	0.043564	0.918792
KRTAP4-3	0.043615	0.918792
ZSCAN10	0.043648	0.918792
ELF3	0.043768	0.918792
LOC729159	0.043819	0.918792
KIF26B	0.04383	0.918792
LOC101927078	0.043848	0.918792
CDRT1	0.043866	0.918792
P2RX7	0.043876	0.918792
LINC01657	0.043883	0.918792
CPE	0.043912	0.918792
KRTAP4-2	0.043924	0.918792
MIR4714	0.043966	0.918792
DYNLRB1	0.044011	0.918792
RASGRF1	0.044032	0.918792
PRG4	0.044034	0.918792
MIR4313	0.044066	0.918792
WASL	0.04426	0.918792
ARNT2	0.044272	0.918792
MND1	0.044321	0.918792
SNORD65C	0.044357	0.918792
SNIP1	0.044364	0.918792
MFSD6	0.044368	0.918792
ANKRD18CP	0.044403	0.918792
ACOT4	0.044443	0.918792
BCL2L11	0.044449	0.918792
DCAF11	0.044452	0.918792
PLD5	0.04451	0.918792
TTC7A	0.044592	0.918792
BIRC6-AS2	0.044671	0.918792
TYRP1	0.044727	0.918792
VHL	0.044731	0.918792
SLC39A12	0.044805	0.918792
CSNK1G1	0.044814	0.918792
ZNF672	0.044816	0.918792
ZMAT2	0.044825	0.918792
DMRTB1	0.044871	0.918792
HARS2	0.044964	0.918792
MIR4654	0.045079	0.918792
RPL13AP5	0.045167	0.918792
MIR4731	0.045295	0.918792
C10orf67	0.045324	0.918792
OR2AT4	0.04535	0.918792
IK	0.04541	0.918792
SYPL1	0.045427	0.918792
LCE1C	0.045428	0.918792
CHRNA6	0.045469	0.918792
RPL13A	0.045481	0.918792
MUC12	0.045484	0.918792
SEM1	0.045496	0.918792
PNPLA7	0.045519	0.918792
GOLGA6A	0.045545	0.918792
ITGA7	0.045617	0.918792
HSPB1	0.04563	0.918792
ATP6V1F	0.045664	0.918792
BCAT1	0.045691	0.918792
BPGM	0.045759	0.918792
NTSR1	0.045846	0.918792
TTC3-AS1	0.045846	0.918792
ZYG11B	0.045933	0.918792
POU6F2-AS2	0.045936	0.918792
MYO1H	0.046009	0.918792
TAS2R1	0.046024	0.918792
DBN1	0.04605	0.918792
UBL7-AS1	0.046068	0.918792
CDKL1	0.046081	0.918792
MED30	0.046089	0.918792
PTGS1	0.046093	0.918792
LOC101928782	0.046103	0.918792
MARC1	0.046108	0.918792
RRAS	0.046143	0.918792
SNAI3	0.046197	0.918792
SLC35F4	0.046205	0.918792
MIR135B	0.046207	0.918792
RNF44	0.046213	0.918792
NLRP9	0.04622	0.918792
PCDHGB3	0.046234	0.918792
OR8K5	0.046256	0.918792
FCHSD2	0.046288	0.918792
CASC18	0.046293	0.918792
CFAP20	0.046307	0.918792
KRT78	0.046307	0.918792
LOC101929217	0.046359	0.918792
NFKBIA	0.046441	0.918792
MIR4692	0.046442	0.918792
PCTP	0.046448	0.918792
LOC730338	0.046464	0.918792
PRRG2	0.046494	0.918792
SLC25A46	0.046596	0.918792
S100A11	0.0466	0.918792
LINC02110	0.046627	0.918792
NAPA	0.046632	0.918792
C4orf26	0.046633	0.918792
SIGLEC9	0.046654	0.918792
LINC00304	0.046664	0.918792
LINC00430	0.046696	0.918792
LINC01634	0.046732	0.918792
LOC101928009	0.046759	0.918792
MIR6501	0.046763	0.918792
SSPO	0.046865	0.919772
PCDHGA1	0.046886	0.919772
PCDHGA7	0.047108	0.922321
LINC01339	0.047174	0.922321
HHIPL2	0.047202	0.922321
MORN4	0.047203	0.922321
DRC1	0.047207	0.922321
RUFY3	0.047236	0.922321
MIR6886	0.047353	0.923888
S100A9	0.047429	0.924331
MIR1273E	0.047486	0.924331
PRR7-AS1	0.04751	0.924331
MIR1273F	0.047568	0.924331
POC1B-AS1	0.047615	0.924331
LINC02362	0.047629	0.924331
BOLA3	0.047769	0.924331
HDAC2-AS2	0.04778	0.924331
LINC00460	0.047833	0.924331
ZNF667-AS1	0.047872	0.924331
LINC00958	0.047896	0.924331
OR52Z1	0.047924	0.924331
PCDHGA6	0.047928	0.924331
MIR5000	0.047949	0.924331
FAM240A	0.047964	0.924331
OR5F1	0.047991	0.924331
GORASP1	0.048046	0.924331
USP34	0.048046	0.924331
CDH12	0.048074	0.924331
LOC101927374	0.048139	0.924379
NIPAL3	0.04815	0.924379
FCAMR	0.048241	0.925059
ZSCAN32	0.048259	0.925059
MAATS1	0.048391	0.925859
LINC01806	0.048395	0.925859
SLITRK1	0.04843	0.925859
CDH15	0.048448	0.925859
MIR6795	0.048536	0.925988
GDNF-AS1	0.048546	0.925988
RGMB	0.048576	0.925988
CCDC24	0.048602	0.925988
ATCAY	0.048694	0.926094
TWIST1	0.048741	0.926094
ELP3	0.048816	0.926094
MIR653	0.048861	0.926094
DENND5B-AS1	0.048885	0.926094
IFI35	0.048893	0.926094
GRK6	0.048905	0.926094
KCNJ6	0.048911	0.926094
URAD	0.048939	0.926094
POP3	0.049009	0.926198
LINC01598	0.049048	0.926198
FMO9P	0.049055	0.926198
BIN3	0.049168	0.927282
XLOC_007697	0.049247	0.927282
C22orf15	0.049329	0.927282
CDK3	0.049361	0.927282
ZNF615	0.049449	0.927282
DUXAP8	0.049461	0.927282
DPEP1	0.049465	0.927282
SLCO1A2	0.049474	0.927282
LRP5	0.049477	0.927282
LINC01297	0.049499	0.927282
STX7	0.049518	0.927282
CRLF3	0.049753	0.928137
CASQ2	0.049799	0.928137
HIST1H2AK	0.049805	0.928137
CD55	0.04981	0.928137
LINC01305	0.049858	0.928137
C16orf58	0.049863	0.928137
LOC100507487	0.050033	0.928137
SCARA5	0.05004	0.928137
KCNMA1	0.050084	0.928137
NUDT16	0.05009	0.928137
UFSP2	0.05011	0.928137
MIR6719	0.050113	0.928137
SEMA5A	0.050124	0.928137
LINC01238	0.050154	0.928137
KCNK12	0.050158	0.928137
USE1	0.050174	0.928137
LOC101927727	0.050191	0.928137
BTF3P11	0.05025	0.928177
SNORD36C	0.050267	0.928177
HCG2040054	0.050331	0.928247
CYP1B1	0.050409	0.928247
LOC101927769	0.05045	0.928247
LOC101928269	0.050463	0.928247
CCDC37-AS1	0.050466	0.928247
HORMAD2-AS1	0.050545	0.928247
HSD17B3-AS1	0.050546	0.928247
AVPI1	0.05067	0.928247
UMPS	0.0507	0.928247
OR7E5P	0.05078	0.928247
LOC101927478	0.050822	0.928247
MILR1	0.050874	0.928247
LCE6A	0.050894	0.928247
OR2A2	0.050964	0.928247
PHF10	0.050989	0.928247
MKX	0.051057	0.928247
MIR4435-2HG	0.051063	0.928247
LINC01258	0.051066	0.928247
C9orf72	0.05109	0.928247
LSM5	0.051099	0.928247
ANGPTL8	0.051149	0.928247
TPBG	0.051242	0.928247
CACNB2	0.051415	0.928247
YPEL2	0.051424	0.928247
HIST1H2BN	0.051542	0.928247
FAR2P2	0.051555	0.928247
ZNF844	0.051561	0.928247
TSPAN3	0.051621	0.928247
ZNF189	0.051631	0.928247
POC1B	0.051653	0.928247
RTN2	0.051673	0.928247
DEFB134	0.051684	0.928247
LOC100507670	0.051715	0.928247
CASC4	0.051716	0.928247
TIAM1	0.051752	0.928247
NEIL1	0.051753	0.928247
LOC101927881	0.051766	0.928247
SNORA77	0.051912	0.928247
FBXL3	0.051989	0.928247
IQGAP1	0.052141	0.928247
GIPC2	0.052184	0.928247
PSMD14	0.05219	0.928247
MIR631	0.05222	0.928247
FUT6	0.052244	0.928247
PMP22	0.052332	0.928247
DGUOK-AS1	0.05238	0.928247
CXCL10	0.05239	0.928247
TFR2	0.052432	0.928247
GK3P	0.052446	0.928247
MIR489	0.05246	0.928247
PROZ	0.052476	0.928247
CLOCK	0.052481	0.928247
GORASP2	0.05265	0.928247
OR7E47P	0.052659	0.928247
TESC	0.052782	0.928247
CEACAM19	0.052794	0.928247
COLEC11	0.052817	0.928247
ZNF28	0.052912	0.928247
ABHD18	0.052945	0.928247
USP39	0.052963	0.928247
LOC101927402	0.052974	0.928247
WDR27	0.053193	0.928247
MIR4794	0.0532	0.928247
CNPY2	0.053206	0.928247
NOXA1	0.053289	0.928247
HOTAIR	0.05329	0.928247
RUNDC3A	0.053305	0.928247
IGF2BP2	0.053308	0.928247
PHF14	0.053313	0.928247
OR56A4	0.053324	0.928247
MARK2	0.053417	0.928247
MIR1260B	0.053448	0.928247
SLC25A39	0.053511	0.928247
INSM1	0.053598	0.928247
MARK3	0.053712	0.928247
PAN2	0.053785	0.928247
LCE1B	0.053944	0.928247
MIR219B	0.053957	0.928247
MIR1207	0.053962	0.928247
MIR219A2	0.054037	0.928247
FLJ30679	0.054043	0.928247
EDEM1	0.054057	0.928247
SETDB2-PHF11	0.054089	0.928247
SLC3A1	0.054164	0.928247
TMIE	0.054202	0.928247
CGA	0.054209	0.928247
MIR4434	0.054233	0.928247
PDE6H	0.054279	0.928247
TAPT1-AS1	0.054337	0.928247
ABCA8	0.054339	0.928247
GSPT1	0.054374	0.928247
LOC105374704	0.054387	0.928247
ZNF467	0.054395	0.928247
OR4C15	0.054399	0.928247
TRIM15	0.054415	0.928247
IL22RA1	0.054429	0.928247
LIPH	0.05445	0.928247
DDHD2	0.054485	0.928247
ANLN	0.054547	0.928247
FGF1	0.054556	0.928247
TPR	0.054556	0.928247
MFSD1	0.054693	0.928247
KDM4B	0.054694	0.928247
COL19A1	0.054714	0.928247
ZMYM5	0.054753	0.928247
SLC11A1	0.05477	0.928247
IGFL2	0.054784	0.928247
RASGRP2	0.054837	0.928247
SEPT3	0.054841	0.928247
FLT3LG	0.054856	0.928247
SPAST	0.054881	0.928247
DGUOK	0.054882	0.928247
LOC374443	0.054903	0.928247
SMAD2	0.054934	0.928247
FAM110C	0.054952	0.928247
LINC02288	0.054957	0.928247
NRG4	0.054973	0.928247
LINC02339	0.054983	0.928247
LINC00693	0.055031	0.928247
TDRKH	0.055052	0.928247
SELENBP1	0.055072	0.928247
LOC102723544	0.055095	0.928247
C16orf97	0.055277	0.928247
OR2K2	0.055345	0.928247
LINC00051	0.055403	0.928247
CORIN	0.055466	0.928247
THUMPD1	0.055524	0.928247
APOF	0.055575	0.928247
BICRAL	0.055671	0.928247
OTUB2	0.055734	0.928247
PCNX4	0.055737	0.928247
HCK	0.055743	0.928247
CCDC106	0.055747	0.928247
LOC101928911	0.05577	0.928247
ARHGAP40	0.055937	0.928247
ZNF609	0.055939	0.928247
MIR5186	0.055945	0.928247
PCMTD1	0.055957	0.928247
USP12	0.056019	0.928247
PTP4A2	0.056055	0.928247
ERC2	0.05611	0.928247
SPCS2	0.056195	0.928247
PRSS36	0.056203	0.928247
OR8K1	0.056251	0.928247
MIR644A	0.056257	0.928247
LOC105376398	0.056298	0.928247
RPS7P5	0.056301	0.928247
MRPS34	0.056319	0.928247
MIR130A	0.056377	0.928247
LOC102724784	0.056429	0.928247
NME3	0.05646	0.928247
HSPA9	0.056462	0.928247
SCARNA27	0.056482	0.928247
LINC00457	0.056501	0.928247
LOC101927575	0.056508	0.928247
LY86-AS1	0.056522	0.928247
MIR3116-2	0.056535	0.928247
HTRA2	0.056548	0.928247
CNGA1	0.056566	0.928247
LINC00251	0.056566	0.928247
LOC101927136	0.056573	0.928247
CCNG1	0.05659	0.928247
TFCP2	0.056681	0.928247
GTSF1	0.056696	0.928247
MX2	0.056709	0.928247
OSBPL2	0.056713	0.928247
MIR6756	0.056732	0.928247
MIR3116-1	0.056766	0.928247
LINC01787	0.056849	0.928247
PLXNA2	0.056866	0.928247
LINC01504	0.056881	0.928247
SHANK1	0.056914	0.928247
GLT1D1	0.056924	0.928247
ZFAND6	0.056941	0.928247
PARP8	0.05697	0.928247
GP2	0.056974	0.928247
AUP1	0.057004	0.928247
CACYBP	0.057043	0.928247
RASL11A	0.057076	0.928247
C20orf78	0.057078	0.928247
FAM177B	0.057112	0.928247
MIOS	0.057159	0.928247
WDR48	0.057207	0.928247
HEATR3	0.057224	0.928247
ANO8	0.057288	0.928247
IFFO1	0.057289	0.928247
MC1R	0.057413	0.928247
PSMB8	0.057421	0.928247
PKDREJ	0.057475	0.928247
WISP1	0.057516	0.928247
AMFR	0.05754	0.928247
HES7	0.057551	0.928247
LOC100499484	0.0576	0.928247
PPP1R2P3	0.057673	0.928247
USP43	0.057731	0.928247
NEU3	0.05776	0.928247
B4GAT1	0.057816	0.928247
RPL27	0.057881	0.928247
SLC6A9	0.05794	0.928247
SNORA66	0.057964	0.928247
LRFN4	0.057982	0.928247
TESMIN	0.058025	0.928247
SPACA9	0.058086	0.928247
LINC00960	0.058112	0.928247
USP12-AS1	0.058161	0.928247
MIR3681	0.058292	0.928247
C16orf54	0.058314	0.928247
CHRM3-AS2	0.05833	0.928247
SNHG20	0.05847	0.928247
KREMEN2	0.058494	0.928247
LOC101928272	0.058515	0.928247
LINC01668	0.058553	0.928247
A2ML1	0.058566	0.928247
ZNF804A	0.058575	0.928247
APOC1P1	0.058608	0.928247
RPL21P28	0.05863	0.928247
C14orf37	0.058639	0.928247
SELENON	0.058791	0.928247
SPAG6	0.058807	0.928247
RPL21	0.058824	0.928247
DENND5B	0.058834	0.928247
RPS10	0.058847	0.928247
DLX3	0.058865	0.928247
NRP2	0.058949	0.928247
GPI	0.05896	0.928247
LOC100130673	0.058978	0.928247
LOC102467226	0.05899	0.928247
CBLN1	0.059021	0.928247
SNORD132	0.059024	0.928247
A4GNT	0.059029	0.928247
WBP2NL	0.059041	0.928247
LINC01995	0.059056	0.928247
RORC	0.0591	0.928247
PPP1R3B	0.059178	0.928247
SNORA33	0.059228	0.928247
MIR6740	0.059261	0.928247
LINC01248	0.059299	0.928247
RHOG	0.059311	0.928247
SLC22A25	0.059311	0.928247
ZNF717	0.059318	0.928247
CCDC94	0.059383	0.928247
LRRTM3	0.059395	0.928247
TDRKH-AS1	0.059559	0.928247
HLF	0.059568	0.928247
MOXD2P	0.059584	0.928247
MIR4306	0.059621	0.928247
C10orf120	0.059689	0.928247
ATP5S	0.059934	0.928247
MED26	0.060032	0.928247
LPIN2	0.060041	0.928247
SNORA116	0.060127	0.928247
MMP19	0.060202	0.928247
H3F3C	0.060221	0.928247
STARD10	0.06023	0.928247
PRSS58	0.060236	0.928247
LOC284009	0.060287	0.928247
CYB5RL	0.060408	0.928247
MIR7977	0.06044	0.928247
SYT9	0.060478	0.928247
LOC440461	0.060565	0.928247
TOM1L1	0.060589	0.928247
DPY30	0.060644	0.928247
OR2A25	0.060657	0.928247
DIO3OS	0.060677	0.928247
MLXIPL	0.060703	0.928247
KCNAB1-AS2	0.060812	0.928247
CES1	0.060815	0.928247
LOC100129055	0.060853	0.928247
HABP2	0.060894	0.928247
DZIP1L	0.060915	0.928247
PGLYRP4	0.060939	0.928247
LOC102725254	0.060942	0.928247
NSMF	0.060958	0.928247
HMG20B	0.060964	0.928247
FAM96A	0.061065	0.928247
CRYGC	0.061099	0.928247
SLC25A45	0.06117	0.928247
PSMB8-AS1	0.061186	0.928247
GNG12	0.061198	0.928247
NDUFB5	0.061242	0.928247
PABPC1	0.061248	0.928247
RBP3	0.061259	0.928247
FUT8-AS1	0.061368	0.928247
COMTD1	0.061435	0.928247
ADAMTS1	0.06148	0.928247
TNFRSF11A	0.061521	0.928247
MOV10L1	0.06156	0.928247
SUMF2	0.06157	0.928247
CRABP1	0.061609	0.928247
LINC01554	0.061612	0.928247
LINC01630	0.061621	0.928247
ZNF732	0.061651	0.928247
NANOGNB	0.061679	0.928247
SLC29A2	0.061684	0.928247
TRAPPC6A	0.061689	0.928247
LOC101927809	0.061752	0.928247
TMEM87A	0.061778	0.928247
MARCH3	0.061797	0.928247
RIPK4	0.061829	0.928247
EXPH5	0.061846	0.928247
EIF1B-AS1	0.061877	0.928247
OR5T3	0.061897	0.928247
C1orf204	0.061899	0.928247
NPW	0.06199	0.928247
NLGN2	0.062013	0.928247
RDX	0.062036	0.928247
CLPS	0.062037	0.928247
TPP2	0.062076	0.928247
DHX8	0.062086	0.928247
EPRS	0.062114	0.928247
MRPL47	0.062162	0.928247
SERPING1	0.062184	0.928247
ZC3H12A	0.062238	0.928247
VAT1	0.062275	0.928247
HHIP	0.062366	0.928247
LOC285484	0.062366	0.928247
LINC01182	0.062393	0.928247
ROPN1	0.062415	0.928247
COLEC12	0.062515	0.928247
AMPD1	0.062518	0.928247
MIR670	0.062537	0.928247
USP7	0.062543	0.928247
CNIH3	0.062588	0.928247
ATP13A4-AS1	0.062619	0.928247
RAC2	0.062633	0.928247
IGFL3	0.062692	0.928247
LOC100506797	0.06272	0.928247
VWC2	0.062735	0.928247
C1QTNF1-AS1	0.062736	0.928247
TRPM6	0.062876	0.928247
MIR6510	0.062907	0.928247
GDPD3	0.062918	0.928247
BDNF-AS	0.062934	0.928247
PRSS16	0.062935	0.928247
TSC22D2	0.062956	0.928247
SLC22A31	0.062983	0.928247
ZCCHC2	0.063016	0.928247
LOC101928322	0.063032	0.928247
SYNCRIP	0.063134	0.928247
ATP2A2	0.063158	0.928247
NABP2	0.063177	0.928247
CXCL9	0.063184	0.928247
LOC101927257	0.063225	0.928247
MIR1290	0.063252	0.928247
LOC101928659	0.063297	0.928247
OR8K3	0.063319	0.928247
AGO2	0.063324	0.928247
C11orf74	0.063384	0.928247
ARPC2	0.063464	0.928247
SVEP1	0.063474	0.928247
CCNYL2	0.063505	0.928247
METRN	0.063549	0.928247
DLEU1-AS1	0.063566	0.928247
VASH1-AS1	0.0636	0.928247
PRAMEF12	0.063621	0.928247
SNORD100	0.063656	0.928247
FMO1	0.063684	0.928247
EIF1B	0.063765	0.928247
UBXN10	0.063784	0.928247
SNAI2	0.063789	0.928247
CRNKL1	0.063793	0.928247
OR8J1	0.063795	0.928247
PCDHGA8	0.063952	0.928247
LHFPL4	0.063982	0.928247
LINC02317	0.064019	0.928247
KCTD11	0.064062	0.928247
LINC01435	0.06407	0.928247
PSPH	0.064081	0.928247
KCNN2	0.064115	0.928247
MIR3944	0.064118	0.928247
RGS9BP	0.064124	0.928247
PSMB5	0.06421	0.928247
EVI2A	0.064225	0.928247
C2orf68	0.064234	0.928247
LOC101927817	0.064306	0.928247
DUSP14	0.064373	0.928247
ZDHHC19	0.064466	0.928247
PCDHGB4	0.064531	0.928247
AFAP1-AS1	0.064601	0.928247
TPRG1-AS2	0.064619	0.928247
MBD5	0.064632	0.928247
FBXO31	0.06473	0.928247
TCP11	0.064732	0.928247
SNAP23	0.064835	0.928247
ARHGDIA	0.064844	0.928247
GTF3C6	0.064861	0.928247
FAF2	0.064907	0.928247
MIR520C	0.064994	0.928247
FOXN3-AS1	0.065082	0.928247
OBSL1	0.065109	0.928247
WDR20	0.065118	0.928247
LINC01029	0.065137	0.928247
LRRC10B	0.065309	0.928247
SPOPL	0.065352	0.928247
MIR526A1	0.065355	0.928247
MIR6820	0.065434	0.928247
FETUB	0.065453	0.928247
IL15RA	0.065456	0.928247
RNF146	0.065575	0.928247
MEIS2	0.065599	0.928247
LOC100287497	0.065627	0.928247
MREG	0.065636	0.928247
NMRK2	0.065667	0.928247
PPP1CC	0.065762	0.928247
LINC00260	0.065818	0.928247
CLP1	0.065929	0.928247
DLGAP5	0.065935	0.928247
CALR3	0.065972	0.928247
OR2A5	0.065974	0.928247
ZNF286A	0.066019	0.928247
OSBPL3	0.066034	0.928247
LYPLA1	0.066049	0.928247
MIR4488	0.066075	0.928247
MPV17L2	0.066089	0.928247
NPVF	0.066109	0.928247
EXOC3L4	0.066135	0.928247
TOMM5	0.066158	0.928247
GAS2	0.066178	0.928247
BUB1	0.066184	0.928247
DAOA-AS1	0.0662	0.928247
LINC02451	0.066326	0.928247
LMCD1-AS1	0.066359	0.928247
PLAC9	0.06642	0.928247
PRSS46	0.06644	0.928247
LRRC8C	0.066456	0.928247
TEN1	0.066494	0.928247
LOC101927948	0.066512	0.928247
TAPT1	0.066513	0.928247
CCDC14	0.066538	0.928247
ATP5EP2	0.066544	0.928247
LRRC43	0.06655	0.928247
COQ10A	0.06656	0.928247
CYP1A1	0.066617	0.928247
TOM1	0.066623	0.928247
CATSPERB	0.066655	0.928247
DCTD	0.066717	0.928247
LCOR	0.066735	0.928247
LINC00440	0.066737	0.928247
LOC105371485	0.066779	0.928247
RNU11	0.066833	0.928247
ZFP37	0.066875	0.928247
LOC401261	0.066894	0.928247
LINC01715	0.066906	0.928247
DNAJC10	0.066932	0.928247
LINC00342	0.066946	0.928247
PI4KB	0.066991	0.928247
RAB3A	0.067012	0.928247
MYO5B	0.067035	0.928247
GORAB	0.067197	0.928247
CBX2	0.067246	0.928247
KCNMA1-AS3	0.067328	0.928247
ADAM3B	0.067329	0.928247
COCH	0.067351	0.928247
LINC02112	0.067361	0.928247
VAC14-AS1	0.067391	0.928247
C4orf32	0.067445	0.928247
API5	0.067466	0.928247
HOXD12	0.067525	0.928247
LINC00687	0.067568	0.928247
SCAF1	0.067642	0.928247
LOC642943	0.067643	0.928247
HOXD13	0.067671	0.928247
SLC36A3	0.067678	0.928247
LINC01047	0.067681	0.928247
DEPDC1	0.067708	0.928247
WASHC4	0.067717	0.928247
DISC2	0.067751	0.928247
RTN4	0.067824	0.928247
MIR4469	0.067848	0.928247
LOC101929445	0.067892	0.928247
LINC00642	0.067926	0.928247
NME9	0.06795	0.928247
EMID1	0.067959	0.928247
LOC100132078	0.067986	0.928247
KCCAT198	0.068012	0.928247
DRAIC	0.068021	0.928247
MIR181B1	0.068033	0.928247
NPTX2	0.068038	0.928247
LRMP	0.068063	0.928247
ZNF174	0.068078	0.928247
SNORD102	0.068111	0.928247
ZNF738	0.068126	0.928247
LOC102724064	0.068176	0.928247
TAF12	0.068191	0.928247
RAB22A	0.068252	0.928247
MIR7641-1	0.068279	0.928247
KCNAB1	0.06831	0.928247
MIR181A1	0.068387	0.928247
CIB2	0.068389	0.928247
MIR548AW	0.068401	0.928247
ZNF841	0.068422	0.928247
MIR6793	0.068478	0.928247
OR8I2	0.068508	0.928247
TMEM30CP	0.068519	0.928247
PCAT29	0.068541	0.928247
TRIM27	0.068858	0.928544
HCN1	0.068916	0.928544
CYP4Z1	0.068951	0.928544
TALAM1	0.069075	0.928544
PPIL2	0.069086	0.928544
LINC00652	0.069111	0.928544
SELENOH	0.069177	0.928544
ECHDC2	0.06919	0.928544
VPS72	0.069197	0.928544
LOC100129034	0.069238	0.928544
PPP1R14D	0.069261	0.928544
MIR4493	0.06929	0.928544
MIR6860	0.069293	0.928544
PSMB7	0.069412	0.928544
AMTN	0.069469	0.928544
PDE11A	0.069483	0.928544
ZNF597	0.06958	0.928544
OR5D18	0.069589	0.928544
DNAJB9	0.069595	0.928544
ZNF430	0.0696	0.928544
TMEM239	0.069647	0.928544
FGF14-AS1	0.069653	0.928544
PAOX	0.069732	0.928544
ZNF599	0.069736	0.928544
CARS2	0.069762	0.928544
DSCR9	0.069776	0.928544
NOV	0.06985	0.928544
ABHD13	0.069902	0.928544
DLL1	0.069906	0.928544
TADA1	0.06995	0.928544
ADAM19	0.06998	0.928544
SLC6A11	0.069983	0.928544
BCL3	0.070066	0.928544
TPK1	0.070068	0.928544
FSBP	0.070155	0.928544
ESRP1	0.070164	0.928544
C6orf120	0.070175	0.928544
ERLIN2	0.070195	0.928544
SNORA95	0.070291	0.928544
RGL1	0.070375	0.928544
LOC105369921	0.070433	0.928544
TMEM173	0.070476	0.928544
APC2	0.070504	0.928544
LTBP3	0.070613	0.928544
IBSP	0.070706	0.928544
PIRT	0.070821	0.928544
RPPH1	0.070836	0.928544
MLC1	0.070848	0.928544
PRR7	0.070902	0.928544
BMS1	0.070935	0.928544
LMNB1	0.070973	0.928544
RFX8	0.070997	0.928544
ZNF598	0.07101	0.928544
FAM173A	0.071021	0.928544
ZNF85	0.071077	0.928544
RUFY4	0.071078	0.928544
DKFZP586I1420	0.07108	0.928544
RUFY1	0.071113	0.928544
MPHOSPH8	0.071127	0.928544
KRT15	0.071131	0.928544
SOSTDC1	0.071205	0.928544
XRCC2	0.07121	0.928544
NAT14	0.071257	0.928544
NUDCD2	0.071367	0.928544
TRIM16L	0.071386	0.928544
TCF7	0.071387	0.928544
ANKRD27	0.071416	0.928544
HMGXB4	0.071454	0.928544
ATG16L2	0.071573	0.928544
SLC5A5	0.071593	0.928544
ADCY7	0.071692	0.928544
LINC00487	0.071731	0.928544
HDLBP	0.071857	0.928544
ZFP69B	0.071879	0.928544
FOXP4-AS1	0.071904	0.928544
ARHGAP5	0.071955	0.928544
TKFC	0.071956	0.928544
GSKIP	0.072151	0.928544
MESDC2	0.072198	0.928544
SNORA70B	0.07226	0.928544
HSPA4L	0.0723	0.928544
SFRP4	0.072365	0.928544
TOMM40	0.072413	0.928544
DNTTIP2	0.072547	0.928544
CTAGE1	0.072613	0.928544
SCGB3A2	0.072622	0.928544
LINC01650	0.072715	0.928544
HLA-DOA	0.072724	0.928544
SNN	0.072754	0.928544
CLN5	0.072755	0.928544
BIVM-ERCC5	0.07276	0.928544
POMK	0.072773	0.928544
TUBB3	0.072782	0.928544
ZYG11A	0.072792	0.928544
MEIS3P1	0.072802	0.928544
CHD1	0.072828	0.928544
LINC02208	0.072831	0.928544
GKN2	0.07298	0.928544
ITGA3	0.073099	0.928544
LINC00474	0.073157	0.928544
ELK4	0.073161	0.928544
TXNIP	0.073163	0.928544
MAN2C1	0.073174	0.928544
CMKLR1	0.073229	0.928544
RPL7A	0.073304	0.928544
EBPL	0.073344	0.928544
SNAR-A3	0.073416	0.928544
METTL16	0.073442	0.928544
ZPBP	0.07345	0.928544
SNAR-A10	0.073469	0.928544
FAM92A1P2	0.073491	0.928544
EFHD2	0.073502	0.928544
MIR4801	0.073518	0.928544
RAB11B	0.073525	0.928544
SNAR-A7	0.073542	0.928544
KMO	0.073577	0.928544
SNAR-A6	0.073591	0.928544
SNAR-A8	0.073632	0.928544
SNORD101	0.073632	0.928544
OR7G2	0.073636	0.928544
SNAR-A11	0.073636	0.928544
RSL1D1	0.073669	0.928544
SNAR-A4	0.073675	0.928544
SNAR-A14	0.073692	0.928544
ERMARD	0.073785	0.928544
SNAR-A5	0.073835	0.928544
LINC02185	0.073871	0.928544
PLCB4	0.073876	0.928544
TEN1-CDK3	0.073917	0.928544
HOXC11	0.073978	0.928544
CDCA3	0.074026	0.928544
RGS20	0.074044	0.928544
OR52B4	0.074051	0.928544
CS	0.074054	0.928544
ARL11	0.074059	0.928544
KIR2DS4	0.074073	0.928544
LAMA5	0.074075	0.928544
RDM1	0.074086	0.928544
GGA1	0.074087	0.928544
MIR4301	0.074106	0.928544
PCDHGB5	0.074132	0.928544
LOC101929073	0.074144	0.928544
[truncated: 23,372 more rows]

## Sheet: C5
Gene set	p-value	q-value
GO_LONG_TERM_MEMORY	0.000221	0.814886
GO_EPHRIN_RECEPTOR_ACTIVITY	0.000377	0.814886
GO_REGULATION_OF_DENDRITE_MORPHOGENESIS	0.001107	0.921339
GO_EPHRIN_RECEPTOR_SIGNALING_PATHWAY	0.001265	0.921339
GO_TRANSITION_METAL_ION_HOMEOSTASIS	0.00129	0.921339
GO_REGULATION_OF_SYNAPTIC_VESICLE_TRANSPORT	0.001768	0.921339
GO_POSITIVE_CHEMOTAXIS	0.001925	0.921339
GO_COLLAGEN_TRIMER	0.002025	0.921339
GO_GLYCOSAMINOGLYCAN_BINDING	0.002121	0.921339
GO_CIRCADIAN_RHYTHM	0.00222	0.921339
GO_RESPONSE_TO_EPIDERMAL_GROWTH_FACTOR	0.003026	0.921339
GO_MOTOR_NEURON_AXON_GUIDANCE	0.003178	0.921339
GO_REGULATION_OF_STRESS_ACTIVATED_PROTEIN_KINASE_SIGNALING_CASCADE	0.003385	0.921339
GO_REGULATION_OF_DENDRITE_DEVELOPMENT	0.003439	0.921339
GO_NEGATIVE_REGULATION_OF_PRODUCTION_OF_MOLECULAR_MEDIATOR_OF_IMMUNE_RESPONSE	0.00431	0.921339
GO_SIGNALING_PATTERN_RECOGNITION_RECEPTOR_ACTIVITY	0.004411	0.921339
GO_POSITIVE_REGULATION_OF_PHOSPHATIDYLINOSITOL_3_KINASE_SIGNALING	0.004515	0.921339
GO_SOLUTE_PROTON_SYMPORTER_ACTIVITY	0.004873	0.921339
GO_RENAL_SYSTEM_VASCULATURE_DEVELOPMENT	0.005031	0.921339
GO_TERMINAL_BOUTON	0.005242	0.921339
GO_AXONAL_FASCICULATION	0.005336	0.921339
GO_M_BAND	0.005608	0.921339
GO_SULFUR_COMPOUND_BIOSYNTHETIC_PROCESS	0.005827	0.921339
GO_REGULATION_OF_VOLTAGE_GATED_CALCIUM_CHANNEL_ACTIVITY	0.005969	0.921339
GO_CATION_SUGAR_SYMPORTER_ACTIVITY	0.006279	0.921339
GO_MULTIVESICULAR_BODY	0.006552	0.921339
GO_POSITIVE_REGULATION_OF_DENDRITE_MORPHOGENESIS	0.006805	0.921339
GO_POSITIVE_REGULATION_OF_CELL_MORPHOGENESIS_INVOLVED_IN_DIFFERENTIATION	0.007076	0.921339
GO_REGULATION_OF_JNK_CASCADE	0.00725	0.921339
GO_NEURON_PROJECTION_TERMINUS	0.00741	0.921339
GO_RECEPTOR_MEDIATED_ENDOCYTOSIS	0.007418	0.921339
GO_PRESYNAPSE	0.007489	0.921339
GO_POSITIVE_REGULATION_OF_CALCIUM_ION_TRANSPORT	0.007806	0.921339
GO_REGULATION_OF_PROTEIN_KINASE_B_SIGNALING	0.007895	0.921339
GO_IRON_ION_HOMEOSTASIS	0.008174	0.921339
GO_PERIKARYON	0.008175	0.921339
GO_CATION_CHANNEL_ACTIVITY	0.008237	0.921339
GO_PORE_COMPLEX_ASSEMBLY	0.008694	0.921339
GO_REGULATION_OF_AXONOGENESIS	0.008844	0.921339
GO_PLASMA_MEMBRANE_RAFT	0.009199	0.921339
GO_TRANSMEMBRANE_RECEPTOR_PROTEIN_TYROSINE_KINASE_ACTIVITY	0.009211	0.921339
GO_SENSORY_PERCEPTION_OF_TEMPERATURE_STIMULUS	0.009688	0.921339
GO_NUCLEAR_UBIQUITIN_LIGASE_COMPLEX	0.009791	0.921339
GO_CARBOHYDRATE_TRANSPORT	0.009953	0.921339
GO_LEUKOCYTE_DEGRANULATION	0.010173	0.921339
GO_POSITIVE_REGULATION_OF_CALCIUM_ION_TRANSMEMBRANE_TRANSPORT	0.010197	0.921339
GO_CARBOHYDRATE_TRANSPORTER_ACTIVITY	0.01022	0.921339
GO_METANEPHRIC_EPITHELIUM_DEVELOPMENT	0.01023	0.921339
GO_RESPIRATORY_BURST	0.012455	0.963727
GO_MULTICELLULAR_ORGANISMAL_HOMEOSTASIS	0.012876	0.963727
GO_REGULATION_OF_PHOSPHATIDYLINOSITOL_3_KINASE_SIGNALING	0.013235	0.963727
GO_REGULATION_OF_CELL_SHAPE	0.013378	0.963727
GO_POSITIVE_REGULATION_OF_PROTEIN_KINASE_B_SIGNALING	0.013412	0.963727
GO_PROTEASOME_BINDING	0.01378	0.963727
GO_REGULATION_OF_CELL_ADHESION_MEDIATED_BY_INTEGRIN	0.014526	0.963727
GO_NEGATIVE_REGULATION_OF_CYTOKINE_SECRETION	0.014545	0.963727
GO_MUSCLE_CELL_MIGRATION	0.014797	0.963727
GO_POSITIVE_REGULATION_OF_AMINE_TRANSPORT	0.01507	0.963727
GO_INTRAMOLECULAR_OXIDOREDUCTASE_ACTIVITY_TRANSPOSING_S_S_BONDS	0.015561	0.963727
GO_POSITIVE_REGULATION_OF_DENDRITE_DEVELOPMENT	0.016242	0.963727
GO_PEPTIDYL_TYROSINE_MODIFICATION	0.016405	0.963727
GO_POSITIVE_REGULATION_OF_INTERLEUKIN_4_PRODUCTION	0.017089	0.963727
GO_RAC_PROTEIN_SIGNAL_TRANSDUCTION	0.017304	0.963727
GO_PROTEIN_K48_LINKED_UBIQUITINATION	0.017492	0.963727
GO_CELLULAR_RESPONSE_TO_DSRNA	0.017542	0.963727
GO_LOW_DENSITY_LIPOPROTEIN_PARTICLE_BINDING	0.018033	0.963727
GO_SULFUR_COMPOUND_BINDING	0.018669	0.963727
GO_QUATERNARY_AMMONIUM_GROUP_BINDING	0.018733	0.963727
GO_ACTIN_FILAMENT	0.019276	0.963727
GO_PROTEIN_AUTOPHOSPHORYLATION	0.019363	0.963727
GO_EMBRYO_IMPLANTATION	0.019479	0.963727
GO_APOPTOTIC_PROCESS_INVOLVED_IN_MORPHOGENESIS	0.019868	0.963727
GO_RNA_HELICASE_ACTIVITY	0.019974	0.963727
GO_NEGATIVE_REGULATION_OF_NEURON_DEATH	0.020223	0.963727
GO_REGULATION_OF_RESPONSE_TO_BIOTIC_STIMULUS	0.020322	0.963727
GO_DEVELOPMENTAL_GROWTH_INVOLVED_IN_MORPHOGENESIS	0.020479	0.963727
GO_AMEBOIDAL_TYPE_CELL_MIGRATION	0.020576	0.963727
GO_TRANSMEMBRANE_RECEPTOR_PROTEIN_KINASE_ACTIVITY	0.02061	0.963727
GO_PHOSPHATIDYLCHOLINE_BINDING	0.02086	0.963727
GO_REGULATION_OF_NITRIC_OXIDE_SYNTHASE_ACTIVITY	0.021523	0.963727
GO_PEPTIDYL_LYSINE_MODIFICATION	0.021658	0.963727
GO_NADH_METABOLIC_PROCESS	0.021705	0.963727
GO_REGULATION_OF_P38MAPK_CASCADE	0.021985	0.963727
GO_POSITIVE_REGULATION_OF_ORGANIC_ACID_TRANSPORT	0.022001	0.963727
GO_TISSUE_MIGRATION	0.022028	0.963727
GO_ANAPHASE_PROMOTING_COMPLEX	0.022261	0.963727
GO_NEGATIVE_REGULATION_OF_CELL_DEVELOPMENT	0.0228	0.963727
GO_NEGATIVE_REGULATION_OF_RESPONSE_TO_BIOTIC_STIMULUS	0.023659	0.963727
GO_VESICLE_MEDIATED_TRANSPORT_BETWEEN_ENDOSOMAL_COMPARTMENTS	0.023754	0.963727
GO_EMBRYONIC_PLACENTA_DEVELOPMENT	0.024129	0.963727
GO_REGULATION_OF_MESONEPHROS_DEVELOPMENT	0.024242	0.963727
GO_PROTEIN_TYROSINE_KINASE_ACTIVITY	0.024393	0.963727
GO_REGULATION_OF_NEURON_MIGRATION	0.02488	0.963727
GO_REGULATION_OF_DEVELOPMENTAL_GROWTH	0.024896	0.963727
GO_REGULATION_OF_TRANSCRIPTION_FROM_RNA_POLYMERASE_II_PROMOTER_IN_RESPONSE_TO_HYPOXIA	0.025009	0.963727
GO_RESPONSE_TO_NITRIC_OXIDE	0.026561	0.963727
GO_REGULATION_OF_DEFENSE_RESPONSE_TO_VIRUS	0.026705	0.963727
GO_ADULT_LOCOMOTORY_BEHAVIOR	0.026838	0.963727
GO_AUTOPHAGOSOME_MEMBRANE	0.027067	0.963727
GO_REGULATION_OF_INTERLEUKIN_4_PRODUCTION	0.027135	0.963727
GO_POSITIVE_REGULATION_OF_ION_TRANSPORT	0.02814	0.963727
GO_NEGATIVE_REGULATION_OF_CELL_PROJECTION_ORGANIZATION	0.028167	0.963727
GO_EXCRETION	0.029168	0.963727
GO_GLUTATHIONE_DERIVATIVE_METABOLIC_PROCESS	0.029303	0.963727
GO_MEMBRANE_MICRODOMAIN	0.029618	0.963727
GO_CELL_REDOX_HOMEOSTASIS	0.029685	0.963727
GO_MYELOID_LEUKOCYTE_MEDIATED_IMMUNITY	0.029995	0.963727
GO_POSITIVE_REGULATION_OF_BLOOD_VESSEL_ENDOTHELIAL_CELL_MIGRATION	0.030283	0.963727
GO_POSITIVE_REGULATION_OF_KIDNEY_DEVELOPMENT	0.030709	0.963727
GO_FILOPODIUM	0.03122	0.963727
GO_VENTRICULAR_SYSTEM_DEVELOPMENT	0.031223	0.963727
GO_NEGATIVE_REGULATION_OF_DEVELOPMENTAL_GROWTH	0.031346	0.963727
GO_POSITIVE_REGULATION_OF_CELL_PROJECTION_ORGANIZATION	0.031395	0.963727
GO_NEGATIVE_REGULATION_OF_ORGAN_GROWTH	0.03149	0.963727
GO_RNA_SECONDARY_STRUCTURE_UNWINDING	0.031649	0.963727
GO_REGULATION_OF_NIK_NF_KAPPAB_SIGNALING	0.031823	0.963727
GO_PROTEOGLYCAN_METABOLIC_PROCESS	0.032005	0.963727
GO_NEURON_PROJECTION_GUIDANCE	0.032501	0.963727
GO_NEGATIVE_REGULATION_OF_NEURON_DIFFERENTIATION	0.032998	0.963727
GO_INWARD_RECTIFIER_POTASSIUM_CHANNEL_ACTIVITY	0.034243	0.963727
GO_IMMUNOLOGICAL_SYNAPSE	0.034427	0.963727
GO_A_BAND	0.034467	0.963727
GO_THREONINE_TYPE_PEPTIDASE_ACTIVITY	0.035044	0.963727
GO_PROTEIN_DEGLYCOSYLATION	0.035379	0.963727
GO_POSITIVE_REGULATION_OF_GENE_EXPRESSION_EPIGENETIC	0.035479	0.963727
GO_TRANSITION_METAL_ION_TRANSMEMBRANE_TRANSPORTER_ACTIVITY	0.035509	0.963727
GO_NEGATIVE_REGULATION_OF_CELLULAR_PROTEIN_LOCALIZATION	0.036039	0.963727
GO_LYSINE_ACETYLATED_HISTONE_BINDING	0.036074	0.963727
GO_PRESYNAPTIC_MEMBRANE	0.036139	0.963727
GO_ZINC_ION_HOMEOSTASIS	0.036348	0.963727
GO_REGULATION_OF_EPITHELIAL_CELL_MIGRATION	0.036718	0.963727
GO_CELLULAR_RESPONSE_TO_EPIDERMAL_GROWTH_FACTOR_STIMULUS	0.036865	0.963727
GO_NEGATIVE_REGULATION_OF_NEURON_APOPTOTIC_PROCESS	0.037251	0.963727
GO_NEURON_PROJECTION_EXTENSION	0.038032	0.963727
GO_CENTRAL_NERVOUS_SYSTEM_NEURON_DEVELOPMENT	0.03842	0.963727
GO_HEPARIN_BINDING	0.03858	0.963727
GO_DEFENSE_RESPONSE_TO_GRAM_NEGATIVE_BACTERIUM	0.038741	0.963727
GO_CALCIUM_DEPENDENT_CELL_CELL_ADHESION_VIA_PLASMA_MEMBRANE_CELL_ADHESION_MOLECULES	0.039112	0.963727
GO_PEPTIDE_RECEPTOR_ACTIVITY	0.039611	0.963727
GO_POSITIVE_REGULATION_OF_ANION_TRANSPORT	0.039674	0.963727
GO_CENTRAL_NERVOUS_SYSTEM_NEURON_AXONOGENESIS	0.039847	0.963727
GO_ACTIN_BASED_CELL_PROJECTION	0.03986	0.963727
GO_VOLTAGE_GATED_SODIUM_CHANNEL_ACTIVITY	0.039885	0.963727
GO_MICROFILAMENT_MOTOR_ACTIVITY	0.039893	0.963727
GO_NEUROPEPTIDE_SIGNALING_PATHWAY	0.040037	0.963727
GO_REGULATION_OF_BLOOD_VESSEL_ENDOTHELIAL_CELL_MIGRATION	0.04033	0.963727
GO_GDP_BINDING	0.040388	0.963727
GO_REGULATION_OF_MORPHOGENESIS_OF_A_BRANCHING_STRUCTURE	0.040569	0.963727
GO_MISFOLDED_OR_INCOMPLETELY_SYNTHESIZED_PROTEIN_CATABOLIC_PROCESS	0.04084	0.963727
GO_DEVELOPMENTAL_CELL_GROWTH	0.041645	0.963727
GO_NUCLEOTIDE_PHOSPHORYLATION	0.041863	0.963727
GO_REGULATION_OF_CLATHRIN_MEDIATED_ENDOCYTOSIS	0.041975	0.963727
GO_ACETYLTRANSFERASE_COMPLEX	0.042224	0.963727
GO_GPI_ANCHOR_METABOLIC_PROCESS	0.042476	0.963727
GO_NUCLEAR_NUCLEOSOME	0.042489	0.963727
GO_ENDOSOME_ORGANIZATION	0.042553	0.963727
GO_REGULATION_OF_EXTENT_OF_CELL_GROWTH	0.042645	0.963727
GO_MICROVILLUS	0.042998	0.963727
GO_CELLULAR_TRANSITION_METAL_ION_HOMEOSTASIS	0.043112	0.963727
GO_ENDOPLASMIC_RETICULUM_LUMEN	0.043123	0.963727
GO_SODIUM_CHANNEL_REGULATOR_ACTIVITY	0.043171	0.963727
GO_RIBONUCLEOSIDE_TRIPHOSPHATE_BIOSYNTHETIC_PROCESS	0.043785	0.963727
GO_NEGATIVE_REGULATION_OF_STRESS_ACTIVATED_PROTEIN_KINASE_SIGNALING_CASCADE	0.044019	0.963727
GO_INNER_MITOCHONDRIAL_MEMBRANE_ORGANIZATION	0.044721	0.963727
GO_PRESPLICEOSOME	0.044804	0.963727
GO_INNER_EAR_RECEPTOR_STEREOCILIUM_ORGANIZATION	0.045399	0.963727
GO_SKIN_EPIDERMIS_DEVELOPMENT	0.045431	0.963727
GO_REGULATION_OF_ENDOTHELIAL_CELL_CHEMOTAXIS	0.04547	0.963727
GO_POSITIVE_REGULATION_OF_MESONEPHROS_DEVELOPMENT	0.045707	0.963727
GO_RNA_POLYMERASE_II_CARBOXY_TERMINAL_DOMAIN_KINASE_ACTIVITY	0.045801	0.963727
GO_REGULATION_OF_KIDNEY_DEVELOPMENT	0.045843	0.963727
GO_ATP_GENERATION_FROM_ADP	0.046404	0.963727
GO_POSITIVE_REGULATION_OF_CYTOPLASMIC_TRANSPORT	0.046452	0.963727
GO_PYRIMIDINE_RIBONUCLEOSIDE_METABOLIC_PROCESS	0.046722	0.963727
GO_PEPTIDYL_TYROSINE_AUTOPHOSPHORYLATION	0.046766	0.963727
GO_INTRACELLULAR_ESTROGEN_RECEPTOR_SIGNALING_PATHWAY	0.047166	0.963727
GO_SUGAR_TRANSMEMBRANE_TRANSPORTER_ACTIVITY	0.047804	0.963727
GO_SITE_OF_POLARIZED_GROWTH	0.047985	0.963727
GO_TRANSFERASE_ACTIVITY_TRANSFERRING_GLYCOSYL_GROUPS	0.048941	0.963727
GO_RESPONSE_TO_KETONE	0.048982	0.963727
GO_REGULATION_OF_DEFENSE_RESPONSE_TO_VIRUS_BY_HOST	0.049117	0.963727
GO_TRNA_METABOLIC_PROCESS	0.049117	0.963727
GO_POSITIVE_REGULATION_OF_EPITHELIAL_CELL_MIGRATION	0.04914	0.963727
GO_ANKYRIN_BINDING	0.050032	0.963727
GO_CYTOCHROME_COMPLEX_ASSEMBLY	0.050065	0.963727
GO_CLATHRIN_BINDING	0.05007	0.963727
GO_MEMBRANE_RAFT_ORGANIZATION	0.050253	0.963727
GO_ADULT_BEHAVIOR	0.050905	0.963727
GO_PROTEIN_LOCALIZATION_TO_SYNAPSE	0.051067	0.963727
GO_NEUROTRANSMITTER_BINDING	0.051293	0.963727
GO_COGNITION	0.051698	0.963727
GO_NEGATIVE_REGULATION_OF_JNK_CASCADE	0.051738	0.963727
GO_RHYTHMIC_PROCESS	0.05194	0.963727
GO_MONOSACCHARIDE_TRANSPORT	0.052361	0.963727
GO_DIVALENT_INORGANIC_CATION_TRANSMEMBRANE_TRANSPORTER_ACTIVITY	0.052729	0.963727
GO_NEGATIVE_REGULATION_OF_GROWTH	0.053424	0.963727
GO_ENDOSOME_TO_LYSOSOME_TRANSPORT	0.053434	0.963727
GO__DE_NOVO_PROTEIN_FOLDING	0.053547	0.963727
GO_LIGASE_ACTIVITY_FORMING_CARBON_OXYGEN_BONDS	0.053627	0.963727
GO_NEURAL_PRECURSOR_CELL_PROLIFERATION	0.053689	0.963727
GO_TRANSFERASE_ACTIVITY_TRANSFERRING_ALKYL_OR_ARYL_OTHER_THAN_METHYL_GROUPS	0.053814	0.963727
GO_PROTEIN_LIPID_COMPLEX_BINDING	0.053912	0.963727
GO_RESPONSE_TO_DSRNA	0.054043	0.963727
GO_NEPHRON_DEVELOPMENT	0.054132	0.963727
GO_SYMPORTER_ACTIVITY	0.054455	0.963727
GO_POTASSIUM_ION_IMPORT	0.05452	0.963727
GO_LIPOSACCHARIDE_METABOLIC_PROCESS	0.055472	0.963727
GO_MYELOID_CELL_ACTIVATION_INVOLVED_IN_IMMUNE_RESPONSE	0.055636	0.963727
GO_MEMBRANE_DEPOLARIZATION_DURING_ACTION_POTENTIAL	0.056154	0.963727
GO_VACUOLE_ORGANIZATION	0.056321	0.963727
GO_POSITIVE_REGULATION_OF_NEURON_DIFFERENTIATION	0.056836	0.963727
GO_NUCLEAR_CYCLIN_DEPENDENT_PROTEIN_KINASE_HOLOENZYME_COMPLEX	0.05707	0.963727
GO_GRANULOCYTE_ACTIVATION	0.057117	0.963727
GO_VOLTAGE_GATED_CALCIUM_CHANNEL_COMPLEX	0.057626	0.963727
GO_CELL_RECOGNITION	0.057863	0.963727
GO_PLACENTA_DEVELOPMENT	0.057884	0.963727
GO_GLIAL_CELL_MIGRATION	0.057922	0.963727
GO_REGULATION_OF_DENDRITIC_SPINE_MORPHOGENESIS	0.058009	0.963727
GO_HYDROGEN_TRANSPORT	0.058012	0.963727
GO_MONOSACCHARIDE_BINDING	0.058154	0.963727
GO_POSITIVE_REGULATION_OF_GLUCOSE_METABOLIC_PROCESS	0.058438	0.963727
GO_REGULATION_OF_ANTIGEN_PROCESSING_AND_PRESENTATION	0.058667	0.963727
GO_POTASSIUM_ION_TRANSPORT	0.058738	0.963727
GO_U2_TYPE_PRESPLICEOSOME	0.059023	0.963727
GO_ADP_BINDING	0.059118	0.963727
GO_REGULATION_OF_MONOOXYGENASE_ACTIVITY	0.059343	0.963727
GO_EXCITATORY_SYNAPSE	0.059429	0.963727
GO_ANTIGEN_PROCESSING_AND_PRESENTATION_VIA_MHC_CLASS_IB	0.059633	0.963727
GO_GROWTH_FACTOR_ACTIVITY	0.059679	0.963727
GO_REGULATION_OF_ALPHA_AMINO_3_HYDROXY_5_METHYL_4_ISOXAZOLE_PROPIONATE_SELECTIVE_GLUTAMATE_RECEPTOR_ACTIVITY	0.059753	0.963727
GO_IMMUNOGLOBULIN_BINDING	0.059769	0.963727
GO_REGULATION_OF_ADHERENS_JUNCTION_ORGANIZATION	0.060402	0.963727
GO_RECEPTOR_METABOLIC_PROCESS	0.06057	0.963727
GO_ACETYLCHOLINE_BINDING	0.061025	0.963727
GO_AMMONIUM_ION_BINDING	0.061177	0.963727
GO_PROTEOGLYCAN_BIOSYNTHETIC_PROCESS	0.061242	0.963727
GO_INTEGRIN_MEDIATED_SIGNALING_PATHWAY	0.061541	0.963727
GO_POSITIVE_REGULATION_OF_DNA_REPAIR	0.062508	0.963727
GO_HOMEOSTASIS_OF_NUMBER_OF_CELLS_WITHIN_A_TISSUE	0.062577	0.963727
GO_FIBROBLAST_GROWTH_FACTOR_RECEPTOR_SIGNALING_PATHWAY	0.062815	0.963727
GO_MRNA_SPLICE_SITE_SELECTION	0.06282	0.963727
GO_REGULATION_OF_CALCIUM_ION_TRANSPORT	0.062961	0.963727
GO_SOLUTE_CATION_SYMPORTER_ACTIVITY	0.063134	0.963727
GO_CENTRAL_NERVOUS_SYSTEM_PROJECTION_NEURON_AXONOGENESIS	0.063148	0.963727
GO_EXTRINSIC_COMPONENT_OF_MEMBRANE	0.064672	0.963727
GO_EMBRYONIC_HEMOPOIESIS	0.064948	0.963727
GO_CELLULAR_RESPONSE_TO_HEAT	0.065233	0.963727
GO_PREASSEMBLY_OF_GPI_ANCHOR_IN_ER_MEMBRANE	0.065362	0.963727
GO_EXTRINSIC_COMPONENT_OF_CYTOPLASMIC_SIDE_OF_PLASMA_MEMBRANE	0.065541	0.963727
GO_NEGATIVE_REGULATION_OF_CYTOKINE_PRODUCTION_INVOLVED_IN_IMMUNE_RESPONSE	0.06577	0.963727
GO_AMINO_ACID_ACTIVATION	0.065782	0.963727
GO_ISOTYPE_SWITCHING	0.06589	0.963727
GO_PROTEIN_LOCALIZATION_TO_CENTROSOME	0.065978	0.963727
GO_RESPONSE_TO_INSULIN	0.066307	0.963727
GO_CAMP_BINDING	0.06636	0.963727
GO_NUCLEOTIDE_SUGAR_METABOLIC_PROCESS	0.066466	0.963727
GO_REGULATION_OF_CELL_MATRIX_ADHESION	0.06649	0.963727
GO_HEPARAN_SULFATE_PROTEOGLYCAN_BIOSYNTHETIC_PROCESS	0.06654	0.963727
GO_DEVELOPMENTAL_PROGRAMMED_CELL_DEATH	0.066752	0.963727
GO_REGULATION_OF_CELL_SIZE	0.067204	0.963727
GO_NEGATIVE_REGULATION_OF_STAT_CASCADE	0.067563	0.963727
GO_NEGATIVE_REGULATION_OF_ENDOTHELIAL_CELL_APOPTOTIC_PROCESS	0.067591	0.963727
GO_NEGATIVE_REGULATION_OF_INTERLEUKIN_2_PRODUCTION	0.068311	0.963727
GO_NEPHRIC_DUCT_DEVELOPMENT	0.068543	0.963727
GO_GLYCOLIPID_BIOSYNTHETIC_PROCESS	0.069099	0.963727
GO_POSITIVE_REGULATION_OF_HOMEOSTATIC_PROCESS	0.069217	0.963727
GO_AXON_EXTENSION	0.069239	0.963727
GO_POSITIVE_REGULATION_OF_NEURON_PROJECTION_DEVELOPMENT	0.069636	0.963727
GO_POSITIVE_REGULATION_OF_JUN_KINASE_ACTIVITY	0.069761	0.963727
GO_WALKING_BEHAVIOR	0.069795	0.963727
GO_PROTEIN_DISULFIDE_OXIDOREDUCTASE_ACTIVITY	0.0706	0.963727
GO_TRANSCRIPTION_COUPLED_NUCLEOTIDE_EXCISION_REPAIR	0.070933	0.963727
GO_RAC_GTPASE_BINDING	0.071115	0.963727
GO_BASAL_LAMINA	0.071576	0.963727
GO_INTERMEDIATE_FILAMENT_ORGANIZATION	0.071711	0.963727
GO_SIGNAL_TRANSDUCTION_IN_RESPONSE_TO_DNA_DAMAGE	0.071727	0.963727
GO_ALKALI_METAL_ION_BINDING	0.071767	0.963727
GO_STEM_CELL_PROLIFERATION	0.071898	0.963727
GO_NEURON_MATURATION	0.071918	0.963727
GO_REGULATION_OF_ANION_TRANSPORT	0.072314	0.963727
GO_MACROMOLECULE_TRANSMEMBRANE_TRANSPORTER_ACTIVITY	0.072347	0.963727
GO_DERMATAN_SULFATE_PROTEOGLYCAN_METABOLIC_PROCESS	0.072424	0.963727
GO_CENTRIOLE_ASSEMBLY	0.072638	0.963727
GO_AMINOGLYCAN_METABOLIC_PROCESS	0.072676	0.963727
GO_PYRIMIDINE_CONTAINING_COMPOUND_BIOSYNTHETIC_PROCESS	0.072794	0.963727
GO_HEXOSE_CATABOLIC_PROCESS	0.073893	0.963727
GO_GLYCOSYLATION	0.073978	0.963727
GO_RESPONSE_TO_ARSENIC_CONTAINING_SUBSTANCE	0.074329	0.963727
GO_PALLIUM_DEVELOPMENT	0.074458	0.963727
GO_GROWTH_FACTOR_BINDING	0.074521	0.963727
GO_MEMBRANE_ASSEMBLY	0.07465	0.963727
GO_TRANSFERASE_ACTIVITY_TRANSFERRING_HEXOSYL_GROUPS	0.074789	0.963727
GO_PROTEIN_LOCALIZATION_TO_CYTOSKELETON	0.074795	0.963727
GO_POSITIVE_REGULATION_OF_ANTIGEN_PROCESSING_AND_PRESENTATION	0.074802	0.963727
GO_HORMONE_BINDING	0.07502	0.963727
GO_CILIARY_PART	0.075216	0.963727
GO_PYRIMIDINE_RIBONUCLEOTIDE_METABOLIC_PROCESS	0.075314	0.963727
GO_MEMBRANE_LIPID_METABOLIC_PROCESS	0.075832	0.963727
GO_INSULIN_LIKE_GROWTH_FACTOR_BINDING	0.075914	0.963727
GO_LIPOPROTEIN_PARTICLE_RECEPTOR_BINDING	0.075914	0.963727
GO_REGULATION_OF_SPINDLE_ORGANIZATION	0.076225	0.963727
GO_PEPTIDYL_LYSINE_METHYLATION	0.076623	0.963727
GO_NEGATIVE_REGULATION_OF_CELL_MORPHOGENESIS_INVOLVED_IN_DIFFERENTIATION	0.076922	0.963727
GO_DRUG_TRANSMEMBRANE_TRANSPORT	0.077017	0.963727
GO_REGULATION_OF_ENDOTHELIAL_CELL_MIGRATION	0.077152	0.963727
GO_PROTEIN_ALKYLATION	0.077371	0.963727
GO_SCAVENGER_RECEPTOR_ACTIVITY	0.077684	0.963727
GO_NEURON_MIGRATION	0.077831	0.963727
GO_REGULATION_OF_DNA_TEMPLATED_TRANSCRIPTION_IN_RESPONSE_TO_STRESS	0.07797	0.963727
GO_VACUOLAR_TRANSPORT	0.078066	0.963727
GO_POSITIVE_REGULATION_OF_CALCIUM_ION_TRANSPORT_INTO_CYTOSOL	0.07829	0.963727
GO_POSITIVE_REGULATION_OF_PROTEIN_DEPOLYMERIZATION	0.078522	0.963727
GO_NEURON_RECOGNITION	0.078696	0.963727
GO_REGULATION_OF_CELL_CYCLE_CHECKPOINT	0.078814	0.963727
GO_NEGATIVE_REGULATION_OF_INTERFERON_GAMMA_PRODUCTION	0.079195	0.963727
GO_LIGASE_ACTIVITY_FORMING_CARBON_NITROGEN_BONDS	0.079778	0.963727
GO_DNA_DIRECTED_RNA_POLYMERASE_II_HOLOENZYME	0.07982	0.963727
GO_GLUTAMINE_METABOLIC_PROCESS	0.07983	0.963727
GO_CYTOKINE_ACTIVITY	0.080079	0.963727
GO_VASCULOGENESIS	0.080098	0.963727
GO_RESPONSE_TO_LIPOPROTEIN_PARTICLE	0.08012	0.963727
GO_LAMELLAR_BODY	0.08038	0.963727
GO_DRUG_TRANSPORT	0.080854	0.963727
GO_ORGANELLE_DISASSEMBLY	0.080878	0.963727
GO_VOLTAGE_GATED_ION_CHANNEL_ACTIVITY	0.081399	0.963727
GO_HEXOSE_METABOLIC_PROCESS	0.081726	0.963727
GO_VOLTAGE_GATED_POTASSIUM_CHANNEL_ACTIVITY	0.081839	0.963727
GO_REGULATION_OF_RUFFLE_ASSEMBLY	0.082034	0.963727
GO_FATTY_ACID_TRANSPORT	0.08228	0.963727
GO_ACTIVIN_RECEPTOR_SIGNALING_PATHWAY	0.082303	0.963727
GO_REGULATION_OF_ARP2_3_COMPLEX_MEDIATED_ACTIN_NUCLEATION	0.082666	0.963727
GO_DISULFIDE_OXIDOREDUCTASE_ACTIVITY	0.083202	0.963727
GO_INTERMEDIATE_FILAMENT_CYTOSKELETON	0.083364	0.963727
GO_ALCOHOL_TRANSMEMBRANE_TRANSPORTER_ACTIVITY	0.08348	0.963727
GO_CARBOHYDRATE_TRANSMEMBRANE_TRANSPORT	0.083612	0.963727
GO_SPINDLE	0.083912	0.963727
GO_ATP_DEPENDENT_MICROTUBULE_MOTOR_ACTIVITY	0.083922	0.963727
GO_ENDOTHELIAL_CELL_MIGRATION	0.083955	0.963727
GO_NEGATIVE_REGULATION_OF_B_CELL_ACTIVATION	0.084045	0.963727
GO_METALLO_SULFUR_CLUSTER_ASSEMBLY	0.084409	0.963727
GO_DNA_INTEGRITY_CHECKPOINT	0.084605	0.963727
GO_POSITIVE_REGULATION_OF_SYNAPTIC_TRANSMISSION_GLUTAMATERGIC	0.084939	0.963727
GO_SPROUTING_ANGIOGENESIS	0.085156	0.963727
GO_EXOCRINE_SYSTEM_DEVELOPMENT	0.085203	0.963727
GO_XENOPHAGY	0.085241	0.963727
GO_NEPHRON_EPITHELIUM_DEVELOPMENT	0.086391	0.963727
GO_POSITIVE_REGULATION_OF_CALCIUM_ION_DEPENDENT_EXOCYTOSIS	0.086575	0.963727
GO_REGULATION_OF_UBIQUITIN_PROTEIN_LIGASE_ACTIVITY	0.086654	0.963727
GO_FOREBRAIN_CELL_MIGRATION	0.08671	0.963727
GO_CARBOHYDRATE_DERIVATIVE_CATABOLIC_PROCESS	0.086733	0.963727
GO_CELLULAR_RESPONSE_TO_PROSTAGLANDIN_E_STIMULUS	0.086747	0.963727
GO_NUCLEUS_LOCALIZATION	0.087019	0.963727
GO_SEGMENT_SPECIFICATION	0.087348	0.963727
GO_NEGATIVE_REGULATION_OF_IMMUNE_RESPONSE	0.087493	0.963727
GO_ENDOPLASMIC_RETICULUM_GOLGI_INTERMEDIATE_COMPARTMENT	0.087545	0.963727
GO_MEMBRANE_DEPOLARIZATION	0.08767	0.963727
GO_REGULATION_OF_FIBROBLAST_PROLIFERATION	0.087671	0.963727
GO_NIK_NF_KAPPAB_SIGNALING	0.088103	0.963727
GO_CHROMATIN_SILENCING_AT_RDNA	0.088676	0.963727
GO_MUCOPOLYSACCHARIDE_METABOLIC_PROCESS	0.088936	0.963727
GO_NAD_METABOLIC_PROCESS	0.089	0.963727
GO_REGULATION_OF_CYTOKINE_SECRETION	0.089072	0.963727
GO_REGULATION_OF_PRODUCTION_OF_MOLECULAR_MEDIATOR_OF_IMMUNE_RESPONSE	0.089106	0.963727
GO_GLUCOSYLTRANSFERASE_ACTIVITY	0.089234	0.963727
GO_MEMORY	0.089499	0.963727
GO_TELENCEPHALON_GLIAL_CELL_MIGRATION	0.089594	0.963727
GO_HIPPOCAMPUS_DEVELOPMENT	0.090527	0.963727
GO_TELENCEPHALON_DEVELOPMENT	0.091066	0.963727
GO_POSITIVE_REGULATION_OF_AXON_EXTENSION	0.091601	0.963727
GO_NON_MEMBRANE_SPANNING_PROTEIN_TYROSINE_KINASE_ACTIVITY	0.09162	0.963727
GO_DIGESTIVE_TRACT_MORPHOGENESIS	0.091769	0.963727
GO_PURINE_NTP_DEPENDENT_HELICASE_ACTIVITY	0.091787	0.963727
GO_VOLTAGE_GATED_CATION_CHANNEL_ACTIVITY	0.091886	0.963727
GO_CELL_CELL_SIGNALING_INVOLVED_IN_CARDIAC_CONDUCTION	0.092207	0.963727
GO_ENDOCYTIC_VESICLE_LUMEN	0.092294	0.963727
GO_PURINE_NUCLEOSIDE_BIOSYNTHETIC_PROCESS	0.092395	0.963727
GO_CELL_PROJECTION_CYTOPLASM	0.092583	0.963727
GO_NOTCH_BINDING	0.09266	0.963727
GO_MANNOSYLTRANSFERASE_ACTIVITY	0.092993	0.963727
GO_ORGANOPHOSPHATE_ESTER_TRANSMEMBRANE_TRANSPORTER_ACTIVITY	0.093182	0.963727
GO_EXTERNAL_SIDE_OF_PLASMA_MEMBRANE	0.093185	0.963727
GO_NEGATIVE_REGULATION_OF_TRANSLATIONAL_INITIATION	0.093513	0.963727
GO_RESPONSE_TO_PAIN	0.093887	0.963727
GO_PURINE_CONTAINING_COMPOUND_BIOSYNTHETIC_PROCESS	0.093963	0.963727
GO_REGULATION_OF_OXIDOREDUCTASE_ACTIVITY	0.094106	0.963727
GO_GLYCOSYL_COMPOUND_BIOSYNTHETIC_PROCESS	0.094384	0.963727
GO_PHOSPHATIDYLCHOLINE_BIOSYNTHETIC_PROCESS	0.094565	0.963727
GO_REGULATION_OF_MICROTUBULE_POLYMERIZATION	0.094568	0.963727
GO_REGULATION_OF_CELL_JUNCTION_ASSEMBLY	0.094819	0.963727
GO_NUCLEOBASE_CONTAINING_COMPOUND_TRANSPORT	0.094825	0.963727
GO_CEREBRAL_CORTEX_DEVELOPMENT	0.094878	0.963727
GO_REGULATION_OF_CELL_SUBSTRATE_ADHESION	0.095101	0.963727
GO_NEUROMUSCULAR_PROCESS_CONTROLLING_POSTURE	0.095285	0.963727
GO_PROTON_TRANSPORTING_ATP_SYNTHASE_COMPLEX	0.095528	0.963727
GO_FC_GAMMA_RECEPTOR_SIGNALING_PATHWAY	0.09581	0.963727
GO_CELLULAR_IRON_ION_HOMEOSTASIS	0.095857	0.963727
GO_GLUCOSE_METABOLIC_PROCESS	0.095998	0.963727
GO_HYDROGEN_PEROXIDE_CATABOLIC_PROCESS	0.096061	0.963727
GO_REGULATION_OF_MICROTUBULE_BASED_PROCESS	0.096145	0.963727
GO_NOTCH_SIGNALING_PATHWAY	0.096272	0.963727
GO_LYSOSOMAL_TRANSPORT	0.09646	0.963727
GO_PHOSPHOTRANSFERASE_ACTIVITY_FOR_OTHER_SUBSTITUTED_PHOSPHATE_GROUPS	0.096577	0.963727
GO_REGULATION_OF_ORGAN_GROWTH	0.096592	0.963727
GO_HEPARAN_SULFATE_PROTEOGLYCAN_METABOLIC_PROCESS	0.096738	0.963727
GO_NUCLEOSIDE_TRIPHOSPHATE_BIOSYNTHETIC_PROCESS	0.096765	0.963727
GO_LYSINE_N_METHYLTRANSFERASE_ACTIVITY	0.097222	0.963727
GO_NEGATIVE_REGULATION_OF_IMMUNE_EFFECTOR_PROCESS	0.097238	0.963727
GO_OXIDOREDUCTASE_ACTIVITY_ACTING_ON_PEROXIDE_AS_ACCEPTOR	0.097434	0.963727
GO_LOCOMOTORY_BEHAVIOR	0.097822	0.963727
GO_LABYRINTHINE_LAYER_DEVELOPMENT	0.097905	0.963727
GO_INTRINSIC_COMPONENT_OF_MITOCHONDRIAL_OUTER_MEMBRANE	0.097957	0.963727
GO_CALCIUM_DEPENDENT_PHOSPHOLIPID_BINDING	0.09798	0.963727
GO_MECHANORECEPTOR_DIFFERENTIATION	0.098335	0.963727
GO_RIBONUCLEOTIDE_CATABOLIC_PROCESS	0.09836	0.963727
GO_CGMP_METABOLIC_PROCESS	0.098493	0.963727
GO_PROTEIN_LOCALIZATION_TO_CELL_SURFACE	0.098612	0.963727
GO_NEPHRON_TUBULE_FORMATION	0.099314	0.963727
GO_PYRUVATE_METABOLIC_PROCESS	0.099385	0.963727
GO_AXONAL_GROWTH_CONE	0.099441	0.963727
GO_SPINAL_CORD_DEVELOPMENT	0.099502	0.963727
GO_REGULATION_OF_ICOSANOID_SECRETION	0.099613	0.963727
GO_AXON_PART	0.099772	0.963727
GO_ORGANELLE_FUSION	0.09983	0.963727
GO_REGULATION_OF_CALCIUM_ION_DEPENDENT_EXOCYTOSIS	0.099866	0.963727
GO_PROTEIN_MODIFICATION_BY_SMALL_PROTEIN_REMOVAL	0.100181	0.963727
GO_POLYPEPTIDE_N_ACETYLGALACTOSAMINYLTRANSFERASE_ACTIVITY	0.100223	0.963727
GO_FIBROBLAST_GROWTH_FACTOR_RECEPTOR_BINDING	0.100367	0.963727
GO_EMBRYONIC_CRANIAL_SKELETON_MORPHOGENESIS	0.100881	0.963727
GO_REGULATION_OF_ALPHA_BETA_T_CELL_ACTIVATION	0.101699	0.963727
GO_EXTRINSIC_COMPONENT_OF_PLASMA_MEMBRANE	0.102196	0.963727
GO_NEGATIVE_REGULATION_OF_INTRACELLULAR_TRANSPORT	0.102292	0.963727
GO_T_CELL_HOMEOSTASIS	0.102325	0.963727
GO_POSITIVE_REGULATION_OF_CALCIUM_ION_TRANSMEMBRANE_TRANSPORTER_ACTIVITY	0.10239	0.963727
GO_PHOSPHATIDYLINOSITOL_BIOSYNTHETIC_PROCESS	0.102957	0.963727
GO_CHROMATIN_DNA_BINDING	0.103018	0.963727
GO_REGULATION_OF_CYTOKINE_PRODUCTION_INVOLVED_IN_IMMUNE_RESPONSE	0.103197	0.963727
GO_REGULATION_OF_JUN_KINASE_ACTIVITY	0.104124	0.963727
GO_RIBONUCLEOPROTEIN_GRANULE	0.104141	0.963727
GO_HAIR_CELL_DIFFERENTIATION	0.104203	0.963727
GO_POSITIVE_REGULATION_OF_RELEASE_OF_SEQUESTERED_CALCIUM_ION_INTO_CYTOSOL	0.104356	0.963727
GO_POSITIVE_REGULATION_OF_FIBROBLAST_PROLIFERATION	0.104796	0.963727
GO_G_PROTEIN_COUPLED_RECEPTOR_SIGNALING_PATHWAY_COUPLED_TO_CYCLIC_NUCLEOTIDE_SECOND_MESSENGER	0.10527	0.963727
GO_POSITIVE_REGULATION_OF_CELL_CYCLE_ARREST	0.106986	0.963727
GO_NEUROPEPTIDE_RECEPTOR_ACTIVITY	0.107192	0.963727
GO_RENAL_TUBULE_DEVELOPMENT	0.107325	0.963727
GO_HYDROGEN_PEROXIDE_METABOLIC_PROCESS	0.107443	0.963727
GO_POSITIVE_REGULATION_OF_CARBOHYDRATE_METABOLIC_PROCESS	0.107562	0.963727
GO_REGULATION_OF_T_HELPER_1_TYPE_IMMUNE_RESPONSE	0.107842	0.963727
GO_MEMBRANE_BIOGENESIS	0.108247	0.963727
GO_MITOGEN_ACTIVATED_PROTEIN_KINASE_KINASE_KINASE_BINDING	0.108274	0.963727
GO_PATTERN_RECOGNITION_RECEPTOR_SIGNALING_PATHWAY	0.108495	0.963727
GO_POSITIVE_REGULATION_OF_EXOCYTOSIS	0.108559	0.963727
GO_POSITIVE_REGULATION_OF_PROTEIN_COMPLEX_DISASSEMBLY	0.108806	0.963727
GO_NEGATIVE_REGULATION_OF_PROTEIN_LOCALIZATION_TO_CELL_PERIPHERY	0.109403	0.963727
GO_ALCOHOL_BINDING	0.109404	0.963727
GO_RENAL_SYSTEM_PROCESS	0.10957	0.963727
GO_AXONEMAL_DYNEIN_COMPLEX_ASSEMBLY	0.109888	0.963727
GO_CELLULAR_PIGMENTATION	0.110176	0.963727
GO_REGULATION_OF_RECEPTOR_RECYCLING	0.110272	0.963727
GO_REGULATION_OF_NUCLEOTIDE_CATABOLIC_PROCESS	0.110447	0.963727
GO_DORSAL_SPINAL_CORD_DEVELOPMENT	0.110601	0.963727
GO_RHYTHMIC_BEHAVIOR	0.110628	0.963727
GO_BITTER_TASTE_RECEPTOR_ACTIVITY	0.111242	0.963727
GO_SUBSTANTIA_NIGRA_DEVELOPMENT	0.111381	0.963727
GO_REGULATION_OF_DENDRITIC_SPINE_DEVELOPMENT	0.111471	0.963727
GO_DENDRITIC_SPINE_ORGANIZATION	0.111601	0.963727
GO_MULTICELLULAR_ORGANISM_METABOLIC_PROCESS	0.111627	0.963727
GO_REGULATION_OF_MEMBRANE_REPOLARIZATION	0.111788	0.963727
GO_RIBONUCLEOSIDE_CATABOLIC_PROCESS	0.111876	0.963727
GO_LIPOPOLYSACCHARIDE_MEDIATED_SIGNALING_PATHWAY	0.11209	0.963727
GO_RESPONSE_TO_ELECTRICAL_STIMULUS	0.112577	0.963727
GO_NUCLEOSIDE_DIPHOSPHATE_METABOLIC_PROCESS	0.114256	0.963727
GO_PROTEIN_K48_LINKED_DEUBIQUITINATION	0.114875	0.963727
GO_RECEPTOR_INTERNALIZATION	0.115007	0.963727
GO_DETOXIFICATION	0.115218	0.963727
GO_PYRIMIDINE_NUCLEOSIDE_TRIPHOSPHATE_METABOLIC_PROCESS	0.115357	0.963727
GO_RESPONSE_TO_AMINE	0.115496	0.963727
GO_REGULATION_OF_VASCULAR_PERMEABILITY	0.115573	0.963727
GO_PYRIMIDINE_NUCLEOTIDE_METABOLIC_PROCESS	0.115729	0.963727
GO_CYTOPLASMIC_REGION	0.115914	0.963727
GO_CELLULAR_RESPONSE_TO_PEPTIDE	0.116596	0.963727
GO_BENZENE_CONTAINING_COMPOUND_METABOLIC_PROCESS	0.116623	0.963727
GO_NEGATIVE_REGULATION_OF_MULTI_ORGANISM_PROCESS	0.116692	0.963727
GO_MEMBRANE_DOCKING	0.116716	0.963727
GO_ENDOCRINE_PROCESS	0.117369	0.963727
GO_ANGIOGENESIS	0.117421	0.963727
GO_FATTY_ACID_LIGASE_ACTIVITY	0.117615	0.963727
GO_RESPONSE_TO_FIBROBLAST_GROWTH_FACTOR	0.117642	0.963727
GO_REGULATION_OF_BINDING	0.117804	0.963727
GO_REGULATION_OF_RESPIRATORY_SYSTEM_PROCESS	0.118205	0.963727
GO_RESPONSE_TO_MINERALOCORTICOID	0.118409	0.963727
GO_REGULATION_OF_SYNAPTIC_VESICLE_EXOCYTOSIS	0.118715	0.963727
GO_TRANSFERASE_ACTIVITY_TRANSFERRING_PENTOSYL_GROUPS	0.118771	0.963727
GO_U2_SNRNP	0.119033	0.963727
GO_NEGATIVE_REGULATION_OF_MYOBLAST_DIFFERENTIATION	0.119243	0.963727
GO_POSITIVE_REGULATION_OF_ENDOTHELIAL_CELL_MIGRATION	0.119529	0.963727
GO_MOLTING_CYCLE	0.119713	0.963727
GO_DEFENSE_RESPONSE_TO_BACTERIUM	0.119782	0.963727
GO_NAD_ADP_RIBOSYLTRANSFERASE_ACTIVITY	0.120019	0.963727
GO_PROTEIN_METHYLTRANSFERASE_ACTIVITY	0.120159	0.963727
GO_MESODERM_DEVELOPMENT	0.120278	0.963727
GO_PYRIMIDINE_CONTAINING_COMPOUND_METABOLIC_PROCESS	0.120308	0.963727
GO_LATE_ENDOSOME	0.120319	0.963727
GO_AMINOGLYCAN_BIOSYNTHETIC_PROCESS	0.120363	0.963727
GO_PROTEIN_K11_LINKED_UBIQUITINATION	0.120468	0.963727
GO_DRUG_TRANSPORTER_ACTIVITY	0.120529	0.963727
GO_REGULATION_OF_EARLY_ENDOSOME_TO_LATE_ENDOSOME_TRANSPORT	0.120558	0.963727
GO_NEGATIVE_REGULATION_OF_EPITHELIAL_TO_MESENCHYMAL_TRANSITION	0.12064	0.963727
GO_POSITIVE_REGULATION_OF_HUMORAL_IMMUNE_RESPONSE	0.120966	0.963727
GO_RESPONSE_TO_NERVE_GROWTH_FACTOR	0.121124	0.963727
GO_REGULATION_OF_BONE_REMODELING	0.121476	0.963727
GO_REGULATION_OF_SYNAPTIC_PLASTICITY	0.12184	0.963727
GO_PEPTIDE_HORMONE_PROCESSING	0.122046	0.963727
GO_MONOSACCHARIDE_METABOLIC_PROCESS	0.122559	0.963727
GO_TRANSFERASE_ACTIVITY_TRANSFERRING_NITROGENOUS_GROUPS	0.122647	0.963727
GO_CARBOHYDRATE_CATABOLIC_PROCESS	0.122863	0.963727
GO_ACETYLCHOLINE_RECEPTOR_ACTIVITY	0.122864	0.963727
GO_PROTEIN_MONOUBIQUITINATION	0.123026	0.963727
GO_POSITIVE_REGULATION_OF_NIK_NF_KAPPAB_SIGNALING	0.123073	0.963727
GO_POSITIVE_REGULATION_OF_REGULATED_SECRETORY_PATHWAY	0.123233	0.963727
GO_OXIDOREDUCTASE_ACTIVITY_ACTING_ON_PAIRED_DONORS_WITH_INCORPORATION_OR_REDUCTION_OF_MOLECULAR_OXYGEN_REDUCED_FLAVIN_OR_FLAVOPROTEIN_AS_ONE_DONOR_AND_INCORPORATION_OF_ONE_ATOM_OF_OXYGEN	0.123818	0.963727
GO_NEGATIVE_REGULATION_OF_PROTEIN_BINDING	0.124484	0.963727
GO_LYMPH_VESSEL_DEVELOPMENT	0.124545	0.963727
GO_GLOMERULUS_DEVELOPMENT	0.124574	0.963727
GO_BASEMENT_MEMBRANE	0.124608	0.963727
GO_PROTEOGLYCAN_BINDING	0.124648	0.963727
GO_EXOCYTIC_VESICLE_MEMBRANE	0.1247	0.963727
GO_SPINAL_CORD_PATTERNING	0.125404	0.963727
GO_IMMUNOGLOBULIN_PRODUCTION_INVOLVED_IN_IMMUNOGLOBULIN_MEDIATED_IMMUNE_RESPONSE	0.125434	0.963727
GO_POSITIVE_REGULATION_OF_CATION_TRANSMEMBRANE_TRANSPORT	0.125449	0.963727
GO_POSITIVE_REGULATION_OF_CELL_CYCLE_PROCESS	0.125527	0.963727
GO_ERBB_SIGNALING_PATHWAY	0.125796	0.963727
GO_ALPHA_TUBULIN_BINDING	0.125817	0.963727
GO_CELLULAR_RESPONSE_TO_HYDROGEN_PEROXIDE	0.125871	0.963727
GO_REGULATION_OF_BONE_RESORPTION	0.125989	0.963727
GO_CELL_SEPARATION_AFTER_CYTOKINESIS	0.126032	0.963727
GO_PCG_PROTEIN_COMPLEX	0.126487	0.963727
GO_RESPONSE_TO_EXOGENOUS_DSRNA	0.126701	0.963727
GO_U2_TYPE_SPLICEOSOMAL_COMPLEX	0.126758	0.963727
GO_NEGATIVE_REGULATION_OF_ADAPTIVE_IMMUNE_RESPONSE	0.128208	0.963727
GO_DIVALENT_INORGANIC_CATION_TRANSPORT	0.128289	0.963727
GO_CALCIUM_ACTIVATED_POTASSIUM_CHANNEL_ACTIVITY	0.12849	0.963727
GO_PRESYNAPTIC_ACTIVE_ZONE	0.128572	0.963727
GO_CARGO_RECEPTOR_ACTIVITY	0.128754	0.963727
GO_ATP_BIOSYNTHETIC_PROCESS	0.12876	0.963727
GO_NEGATIVE_REGULATION_OF_DENDRITE_DEVELOPMENT	0.128796	0.963727
GO_POSITIVE_REGULATION_OF_TRANSMEMBRANE_TRANSPORT	0.129484	0.963727
GO_PHOSPHATIDYLINOSITOL_3_5_BISPHOSPHATE_BINDING	0.129507	0.963727
GO_REGULATION_OF_HISTONE_H3_K9_METHYLATION	0.129786	0.963727
GO_PRONUCLEUS	0.129801	0.963727
GO_CELLULAR_RESPONSE_TO_GROWTH_HORMONE_STIMULUS	0.130136	0.963727
GO_PYRIMIDINE_NUCLEOSIDE_TRIPHOSPHATE_BIOSYNTHETIC_PROCESS	0.130177	0.963727
GO_POSITIVE_REGULATION_OF_AXONOGENESIS	0.130565	0.963727
GO_PHOSPHATIDYLETHANOLAMINE_METABOLIC_PROCESS	0.130665	0.963727
GO_COMPLEMENT_ACTIVATION	0.130735	0.963727
GO_REGULATION_OF_SUBSTRATE_ADHESION_DEPENDENT_CELL_SPREADING	0.131321	0.963727
GO_PROTEIN_TYROSINE_KINASE_BINDING	0.131366	0.963727
GO_REGULATION_OF_PLASMA_MEMBRANE_ORGANIZATION	0.131444	0.963727
GO_WW_DOMAIN_BINDING	0.131447	0.963727
GO_RNA_POLYMERASE_COMPLEX	0.13169	0.963727
GO_HEPARAN_SULFATE_PROTEOGLYCAN_BINDING	0.131744	0.963727
GO_ACTIN_MONOMER_BINDING	0.131776	0.963727
GO_CYTOKINE_METABOLIC_PROCESS	0.131826	0.963727
GO_CELL_VOLUME_HOMEOSTASIS	0.132558	0.963727
GO_REGULATION_OF_PROTEIN_BINDING	0.132596	0.963727
GO_NEUROTRANSMITTER_SODIUM_SYMPORTER_ACTIVITY	0.132626	0.963727
GO_CYTOKINE_RECEPTOR_ACTIVITY	0.132635	0.963727
GO_RESPONSE_TO_AMPHETAMINE	0.133244	0.963727
GO_NEGATIVE_REGULATION_OF_PEPTIDASE_ACTIVITY	0.133592	0.963727
GO_RAB_GTPASE_BINDING	0.133642	0.963727
GO_PROTEIN_PHOSPHATASE_TYPE_2A_COMPLEX	0.133721	0.963727
GO_NEGATIVE_REGULATION_OF_BINDING	0.134136	0.963727
GO_DIGESTIVE_SYSTEM_DEVELOPMENT	0.135794	0.963727
GO_REGULATION_OF_ORGANIC_ACID_TRANSPORT	0.136013	0.963727
GO_REGULATION_OF_FIBROBLAST_MIGRATION	0.136026	0.963727
GO_EPHRIN_RECEPTOR_BINDING	0.136097	0.963727
GO_CALCIUM_DEPENDENT_PROTEIN_BINDING	0.136272	0.963727
GO_SERINE_TYPE_ENDOPEPTIDASE_INHIBITOR_ACTIVITY	0.1364	0.963727
GO_REGULATION_OF_NEUROTRANSMITTER_RECEPTOR_ACTIVITY	0.136675	0.963727
GO_TRANSLATION_INITIATION_FACTOR_BINDING	0.136728	0.963727
GO_NEGATIVE_REGULATION_OF_BMP_SIGNALING_PATHWAY	0.136769	0.963727
GO_REGULATION_OF_NEURONAL_SYNAPTIC_PLASTICITY	0.136935	0.963727
GO_ADHERENS_JUNCTION_ORGANIZATION	0.137106	0.963727
GO_NEGATIVE_REGULATION_OF_NERVOUS_SYSTEM_DEVELOPMENT	0.137135	0.963727
GO_ACTIVATION_OF_NF_KAPPAB_INDUCING_KINASE_ACTIVITY	0.137189	0.963727
GO_I_BAND	0.137615	0.963727
GO_REGULATION_OF_CELL_PROJECTION_ASSEMBLY	0.137923	0.963727
GO_MONOSACCHARIDE_TRANSMEMBRANE_TRANSPORTER_ACTIVITY	0.13824	0.963727
GO_REGULATION_OF_CALCIUM_ION_TRANSMEMBRANE_TRANSPORT	0.138745	0.963727
GO_MAMMARY_GLAND_MORPHOGENESIS	0.138831	0.963727
GO_POSITIVE_REGULATION_OF_CD4_POSITIVE_ALPHA_BETA_T_CELL_ACTIVATION	0.138987	0.963727
GO_REGULATION_OF_CARDIAC_MUSCLE_CELL_MEMBRANE_REPOLARIZATION	0.139139	0.963727
GO_HEPARAN_SULFATE_SULFOTRANSFERASE_ACTIVITY	0.139195	0.963727
GO_ASTROCYTE_DEVELOPMENT	0.13925	0.963727
GO_VENOUS_BLOOD_VESSEL_DEVELOPMENT	0.13987	0.963727
GO_ATRIOVENTRICULAR_VALVE_MORPHOGENESIS	0.139899	0.963727
GO_PROTEIN_INSERTION_INTO_MEMBRANE	0.139925	0.963727
GO_PEPTIDYL_LYSINE_TRIMETHYLATION	0.139958	0.963727
GO_HEART_TRABECULA_MORPHOGENESIS	0.140169	0.963727
GO_REGULATION_OF_RESPIRATORY_GASEOUS_EXCHANGE	0.140269	0.963727
GO_PEPTIDASE_INHIBITOR_ACTIVITY	0.140629	0.963727
GO_MANNOSE_BINDING	0.140841	0.963727
GO_NEGATIVE_REGULATION_OF_ANOIKIS	0.140974	0.963727
GO_SECRETORY_GRANULE_MEMBRANE	0.141019	0.963727
GO_NEGATIVE_REGULATION_OF_CELLULAR_AMIDE_METABOLIC_PROCESS	0.141301	0.963727
GO_SUBSTRATE_DEPENDENT_CELL_MIGRATION	0.141902	0.963727
GO_NEGATIVE_REGULATION_OF_CYTOKINE_PRODUCTION	0.142219	0.963727
GO_SIGNAL_TRANSDUCTION_IN_ABSENCE_OF_LIGAND	0.142855	0.963727
GO_NEGATIVE_REGULATION_OF_HISTONE_METHYLATION	0.143232	0.963727
GO_MACROMITOPHAGY	0.143429	0.963727
GO_DYNEIN_COMPLEX	0.14344	0.963727
GO_POSITIVE_REGULATION_OF_CALCIUM_MEDIATED_SIGNALING	0.14429	0.963727
GO_LEUKOTRIENE_BIOSYNTHETIC_PROCESS	0.144329	0.963727
GO_POSITIVE_REGULATION_OF_CALCIUM_ION_IMPORT	0.144522	0.963727
GO_NUCLEAR_PERIPHERY	0.144602	0.963727
GO_REGULATION_OF_CELL_MIGRATION_INVOLVED_IN_SPROUTING_ANGIOGENESIS	0.144693	0.963727
GO_POSITIVE_REGULATION_OF_DEVELOPMENTAL_GROWTH	0.144787	0.963727
GO_NUCLEOTIDE_TRANSPORT	0.145678	0.963727
GO_SMOOTH_MUSCLE_CELL_DIFFERENTIATION	0.145696	0.963727
GO_E_BOX_BINDING	0.145804	0.963727
GO_AXONEME_PART	0.146352	0.963727
GO_PRENYLTRANSFERASE_ACTIVITY	0.146651	0.963727
GO_CELL_GROWTH	0.147093	0.963727
GO_POSITIVE_REGULATION_OF_LEUKOCYTE_APOPTOTIC_PROCESS	0.147133	0.963727
GO_CALCIUM_ION_TRANSMEMBRANE_TRANSPORTER_ACTIVITY	0.147597	0.963727
GO_NEGATIVE_REGULATION_OF_CELL_GROWTH	0.147808	0.963727
GO_VOLTAGE_GATED_CALCIUM_CHANNEL_ACTIVITY	0.148652	0.963727
GO_REGULATION_OF_OSTEOCLAST_DIFFERENTIATION	0.148715	0.963727
GO_ANION_ANION_ANTIPORTER_ACTIVITY	0.148727	0.963727
GO_POSITIVE_REGULATION_OF_TRANSLATIONAL_INITIATION	0.148973	0.963727
GO_CELL_CORTEX	0.14943	0.963727
GO_INOSITOL_PHOSPHATE_PHOSPHATASE_ACTIVITY	0.149548	0.963727
GO_MYOTUBE_CELL_DEVELOPMENT	0.149786	0.963727
GO_POSITIVE_REGULATION_OF_GROWTH	0.149896	0.963727
GO_MULTICELLULAR_ORGANISMAL_RESPONSE_TO_STRESS	0.150263	0.963727
GO_REGULATION_OF_SYSTEMIC_ARTERIAL_BLOOD_PRESSURE_BY_RENIN_ANGIOTENSIN	0.150525	0.963727
GO_GLUTATHIONE_TRANSFERASE_ACTIVITY	0.151253	0.963727
GO_HISTONE_LYSINE_N_METHYLTRANSFERASE_ACTIVITY	0.151986	0.963727
GO_REGULATION_OF_SPROUTING_ANGIOGENESIS	0.152045	0.963727
GO_MYOSIN_COMPLEX	0.152293	0.963727
GO_HISTONE_METHYLATION	0.152349	0.963727
GO_NUCLEOTIDE_TRANSMEMBRANE_TRANSPORTER_ACTIVITY	0.152398	0.963727
GO_CARDIAC_MUSCLE_CELL_ACTION_POTENTIAL	0.15317	0.963727
GO_CEREBRAL_CORTEX_CELL_MIGRATION	0.15335	0.963727
GO_RESPONSE_TO_ISOQUINOLINE_ALKALOID	0.153842	0.963727
GO_REGULATION_OF_ENERGY_HOMEOSTASIS	0.154106	0.963727
GO_NEGATIVE_REGULATION_OF_ACTIN_FILAMENT_BUNDLE_ASSEMBLY	0.154215	0.963727
GO_SERINE_TYPE_EXOPEPTIDASE_ACTIVITY	0.154334	0.963727
GO_BETA_TUBULIN_BINDING	0.154422	0.963727
GO_VENTRICULAR_SEPTUM_MORPHOGENESIS	0.154507	0.963727
GO_MACROAUTOPHAGY	0.154799	0.963727
GO_SPERM_EGG_RECOGNITION	0.154887	0.963727
GO_POSITIVE_REGULATION_OF_GLYCOGEN_METABOLIC_PROCESS	0.155011	0.963727
GO_CIRCADIAN_REGULATION_OF_GENE_EXPRESSION	0.155107	0.963727
GO_RESPONSE_TO_HEAT	0.155228	0.963727
GO_U12_TYPE_SPLICEOSOMAL_COMPLEX	0.155435	0.963727
GO_REGULATION_OF_SYNAPTIC_TRANSMISSION_GABAERGIC	0.155495	0.963727
GO_GENE_SILENCING_BY_RNA	0.155541	0.963727
GO_REGULATION_OF_MICROTUBULE_BASED_MOVEMENT	0.156043	0.963727
GO_BINDING_OF_SPERM_TO_ZONA_PELLUCIDA	0.156807	0.963727
GO_POSITIVE_REGULATION_OF_CATION_CHANNEL_ACTIVITY	0.156812	0.963727
GO_REGULATION_OF_MULTICELLULAR_ORGANISM_GROWTH	0.156958	0.963727
GO_CRANIAL_SKELETAL_SYSTEM_DEVELOPMENT	0.156999	0.963727
GO_NEGATIVE_REGULATION_OF_VIRAL_RELEASE_FROM_HOST_CELL	0.157308	0.963727
GO_POSITIVE_REGULATION_OF_LIPID_METABOLIC_PROCESS	0.157349	0.963727
GO_CELL_SUBSTRATE_JUNCTION_ASSEMBLY	0.157414	0.963727
GO_SEMAPHORIN_PLEXIN_SIGNALING_PATHWAY	0.157449	0.963727
GO_POTASSIUM_CHANNEL_ACTIVITY	0.157538	0.963727
GO_MONOSACCHARIDE_CATABOLIC_PROCESS	0.157778	0.963727
GO_REGULATION_OF_T_CELL_APOPTOTIC_PROCESS	0.158145	0.963727
GO_REGULATION_OF_HORMONE_SECRETION	0.158392	0.963727
GO_POSITIVE_REGULATION_OF_STEM_CELL_DIFFERENTIATION	0.159341	0.963727
GO_REGULATION_OF_CANONICAL_WNT_SIGNALING_PATHWAY	0.159462	0.963727
GO_DENDRITE_CYTOPLASM	0.159509	0.963727
GO_NEURONAL_STEM_CELL_POPULATION_MAINTENANCE	0.159626	0.963727
GO_SALIVARY_GLAND_DEVELOPMENT	0.159746	0.963727
GO_REGULATION_OF_ODONTOGENESIS	0.159867	0.963727
GO_AXO_DENDRITIC_TRANSPORT	0.159874	0.963727
GO_NEUROTROPHIN_SIGNALING_PATHWAY	0.160525	0.963727
GO_REGULATION_OF_EXIT_FROM_MITOSIS	0.16145	0.963727
GO_REGULATION_OF_PROTEIN_TARGETING_TO_MITOCHONDRION	0.16146	0.963727
GO_POSITIVE_REGULATION_OF_PROTEIN_CATABOLIC_PROCESS	0.161783	0.963727
GO_REGULATION_OF_EXTRACELLULAR_MATRIX_ORGANIZATION	0.162037	0.963727
GO_SIGNAL_RELEASE	0.162107	0.963727
GO_EARLY_ENDOSOME	0.162226	0.963727
GO_INTRAMOLECULAR_OXIDOREDUCTASE_ACTIVITY	0.162265	0.963727
GO_RESPONSE_TO_GROWTH_HORMONE	0.162997	0.963727
GO_PYRIMIDINE_NUCLEOSIDE_METABOLIC_PROCESS	0.163141	0.963727
GO_CHANNEL_REGULATOR_ACTIVITY	0.163607	0.963727
GO_NUCLEOSIDE_PHOSPHATE_BIOSYNTHETIC_PROCESS	0.163879	0.963727
GO_TRANS_GOLGI_NETWORK_MEMBRANE	0.164147	0.963727
GO_RESPIRATORY_GASEOUS_EXCHANGE	0.164504	0.963727
GO_POSITIVE_REGULATION_OF_TRIGLYCERIDE_METABOLIC_PROCESS	0.164766	0.963727
GO_REGULATION_OF_ACTIVIN_RECEPTOR_SIGNALING_PATHWAY	0.164775	0.963727
GO_PIGMENT_CELL_DIFFERENTIATION	0.164781	0.963727
GO_RESPONSE_TO_REACTIVE_OXYGEN_SPECIES	0.164845	0.963727
GO_REGULATION_OF_LONG_TERM_NEURONAL_SYNAPTIC_PLASTICITY	0.164997	0.963727
GO_CYCLASE_ACTIVITY	0.165045	0.963727
GO_PHOSPHATIDYLINOSITOL_METABOLIC_PROCESS	0.165169	0.963727
GO_EPIDERMAL_GROWTH_FACTOR_RECEPTOR_SIGNALING_PATHWAY	0.166019	0.963727
GO_RESPONSE_TO_STEROL	0.166105	0.963727
GO_REGULATION_OF_SYSTEMIC_ARTERIAL_BLOOD_PRESSURE_BY_HORMONE	0.166497	0.963727
GO_REGULATION_OF_VASCULATURE_DEVELOPMENT	0.167066	0.963727
GO_CELLULAR_RESPONSE_TO_OXYGEN_LEVELS	0.167152	0.963727
GO_REGULATION_OF_HAIR_CYCLE	0.167238	0.963727
GO_NEUROBLAST_PROLIFERATION	0.167372	0.963727
GO_SECONDARY_ACTIVE_TRANSMEMBRANE_TRANSPORTER_ACTIVITY	0.167384	0.963727
GO_HISTONE_H3_ACETYLATION	0.167416	0.963727
GO_ACID_SECRETION	0.167703	0.963727
GO_ENTRAINMENT_OF_CIRCADIAN_CLOCK	0.167888	0.963727
GO_REGULATION_OF_GENE_EXPRESSION_EPIGENETIC	0.168016	0.963727
GO_ANAPHASE_PROMOTING_COMPLEX_DEPENDENT_CATABOLIC_PROCESS	0.168019	0.963727
GO_RESPONSE_TO_TUMOR_NECROSIS_FACTOR	0.168299	0.963727
GO_NEGATIVE_REGULATION_OF_TISSUE_REMODELING	0.168362	0.963727
GO_MEMBRANE_LIPID_BIOSYNTHETIC_PROCESS	0.168389	0.963727
GO_RESPIRATORY_SYSTEM_DEVELOPMENT	0.168783	0.963727
GO_CYCLIC_NUCLEOTIDE_METABOLIC_PROCESS	0.169386	0.963727
GO_UBIQUITIN_DEPENDENT_PROTEIN_CATABOLIC_PROCESS_VIA_THE_MULTIVESICULAR_BODY_SORTING_PATHWAY	0.169529	0.963727
GO_REGULATION_OF_EPITHELIAL_TO_MESENCHYMAL_TRANSITION	0.170221	0.963727
GO_TRANSITION_METAL_ION_TRANSPORT	0.170666	0.963727
GO_REGULATION_OF_COLLATERAL_SPROUTING	0.170771	0.963727
GO_REGULATION_OF_TISSUE_REMODELING	0.17145	0.963727
GO_RENAL_WATER_HOMEOSTASIS	0.171516	0.963727
GO_MESONEPHRIC_TUBULE_MORPHOGENESIS	0.171529	0.963727
GO_VIRION_ASSEMBLY	0.171873	0.963727
GO_SODIUM_CHANNEL_ACTIVITY	0.171975	0.963727
GO_NEGATIVE_REGULATION_OF_AXONOGENESIS	0.172289	0.963727
GO_NUCLEOSIDE_MONOPHOSPHATE_BIOSYNTHETIC_PROCESS	0.172451	0.963727
GO_REGULATION_OF_FATTY_ACID_TRANSPORT	0.172568	0.963727
GO_SMAD_BINDING	0.172711	0.963727
GO_PROSTANOID_METABOLIC_PROCESS	0.173386	0.963727
GO_POSITIVE_REGULATION_OF_PEPTIDYL_SERINE_PHOSPHORYLATION	0.173707	0.963727
GO_OXIDOREDUCTASE_ACTIVITY_ACTING_ON_CH_OH_GROUP_OF_DONORS	0.17388	0.963727
GO_DSRNA_FRAGMENTATION	0.174026	0.963727
GO_CAMP_METABOLIC_PROCESS	0.174069	0.963727
GO_MYELOID_LEUKOCYTE_ACTIVATION	0.174438	0.963727
GO_NEGATIVE_REGULATION_OF_MAPK_CASCADE	0.17444	0.963727
GO_GLUCOSE_CATABOLIC_PROCESS	0.174594	0.963727
GO_METALLOENDOPEPTIDASE_ACTIVITY	0.174774	0.963727
GO_NEGATIVE_REGULATION_OF_DENDRITE_MORPHOGENESIS	0.17483	0.963727
GO_PIRNA_METABOLIC_PROCESS	0.175062	0.963727
GO_REGULATION_OF_CALCINEURIN_NFAT_SIGNALING_CASCADE	0.17543	0.963727
GO_DNA_DIRECTED_RNA_POLYMERASE_II_CORE_COMPLEX	0.175587	0.963727
GO_POSITIVE_REGULATION_OF_LIPID_KINASE_ACTIVITY	0.175652	0.963727
GO_POSITIVE_REGULATION_OF_RESPONSE_TO_DNA_DAMAGE_STIMULUS	0.176414	0.963727
GO_CELLULAR_RESPONSE_TO_GLUCOSE_STARVATION	0.17687	0.963727
GO_PIGMENT_GRANULE_LOCALIZATION	0.176884	0.963727
GO_SEROTONIN_RECEPTOR_ACTIVITY	0.17689	0.963727
GO_UDP_GLYCOSYLTRANSFERASE_ACTIVITY	0.177249	0.963727
GO_MUSCLE_ORGAN_DEVELOPMENT	0.177296	0.963727
GO_NEGATIVE_REGULATION_OF_GENE_SILENCING	0.177425	0.963727
GO_CELLULAR_HORMONE_METABOLIC_PROCESS	0.177487	0.963727
GO_CHONDROITIN_SULFATE_BIOSYNTHETIC_PROCESS	0.177599	0.963727
GO_NOTCH_RECEPTOR_PROCESSING	0.177693	0.963727
GO_TRIGLYCERIDE_CATABOLIC_PROCESS	0.177765	0.963727
GO_CYTOKINE_PRODUCTION	0.178362	0.963727
GO_REGULATION_OF_MICROTUBULE_POLYMERIZATION_OR_DEPOLYMERIZATION	0.178409	0.963727
GO_ANTEROGRADE_AXONAL_TRANSPORT	0.178616	0.963727
GO_REGULATION_OF_INSULIN_SECRETION_INVOLVED_IN_CELLULAR_RESPONSE_TO_GLUCOSE_STIMULUS	0.178634	0.963727
GO_PHOTOPERIODISM	0.178838	0.963727
GO_TRANSCRIPTIONAL_ACTIVATOR_ACTIVITY_RNA_POLYMERASE_II_DISTAL_ENHANCER_SEQUENCE_SPECIFIC_BINDING	0.178971	0.963727
GO_RNA_POLYMERASE_II_TRANSCRIPTION_FACTOR_COMPLEX	0.179048	0.963727
GO_PEPTIDASE_REGULATOR_ACTIVITY	0.17907	0.963727
GO_REGULATION_OF_VIRAL_RELEASE_FROM_HOST_CELL	0.179373	0.963727
GO_ENDOPLASMIC_RETICULUM_ORGANIZATION	0.179416	0.963727
GO_TRANSCRIPTIONAL_REPRESSOR_ACTIVITY_RNA_POLYMERASE_II_ACTIVATING_TRANSCRIPTION_FACTOR_BINDING	0.179723	0.963727
GO_POSITIVE_REGULATION_OF_CELL_DIVISION	0.179804	0.963727
GO_SPLICEOSOMAL_COMPLEX_ASSEMBLY	0.179842	0.963727
GO_INCLUSION_BODY	0.180433	0.963727
GO_CXCR_CHEMOKINE_RECEPTOR_BINDING	0.180565	0.963727
GO_NEGATIVE_REGULATION_OF_T_CELL_APOPTOTIC_PROCESS	0.181015	0.963727
GO_EXTRINSIC_APOPTOTIC_SIGNALING_PATHWAY	0.181486	0.963727
GO_SYNAPSE_ASSEMBLY	0.18271	0.963727
GO_EPIDERMIS_MORPHOGENESIS	0.182809	0.963727
GO_RAS_PROTEIN_SIGNAL_TRANSDUCTION	0.182943	0.963727
GO_POTASSIUM_ION_HOMEOSTASIS	0.182964	0.963727
GO_INDOLE_CONTAINING_COMPOUND_METABOLIC_PROCESS	0.183154	0.963727
GO_REGULATION_OF_CD4_POSITIVE_ALPHA_BETA_T_CELL_ACTIVATION	0.1832	0.963727
GO_SH2_DOMAIN_BINDING	0.183514	0.963727
GO_REGULATION_OF_CELL_DIVISION	0.183736	0.963727
GO_HORMONE_METABOLIC_PROCESS	0.183768	0.963727
GO_TEMPERATURE_HOMEOSTASIS	0.183788	0.963727
GO_HISTONE_METHYLTRANSFERASE_ACTIVITY	0.183861	0.963727
GO_CENTROSOME_LOCALIZATION	0.183921	0.963727
GO_POSITIVE_REGULATION_OF_CELL_GROWTH	0.183943	0.963727
GO_RECEPTOR_CATABOLIC_PROCESS	0.184392	0.963727
GO_TRANSCRIPTION_FACTOR_TFIID_COMPLEX	0.184681	0.963727
GO_SYNAPTIC_TRANSMISSION_CHOLINERGIC	0.184731	0.963727
GO_CARDIAC_EPITHELIAL_TO_MESENCHYMAL_TRANSITION	0.184751	0.963727
GO_INTERMEDIATE_FILAMENT	0.185248	0.963727
GO_RESPONSE_TO_ALKALOID	0.185491	0.963727
GO_EXOCYTIC_VESICLE	0.185719	0.963727
GO_REGULATION_OF_CYTOKINE_PRODUCTION_INVOLVED_IN_INFLAMMATORY_RESPONSE	0.185746	0.963727
GO_POSITIVE_REGULATION_OF_POTASSIUM_ION_TRANSPORT	0.185966	0.963727
GO_POSITIVE_REGULATION_OF_VIRAL_RELEASE_FROM_HOST_CELL	0.186061	0.963727
GO_EPITHELIAL_CELL_PROLIFERATION	0.186146	0.963727
GO_NEGATIVE_REGULATION_OF_CYTOPLASMIC_TRANSPORT	0.186159	0.963727
GO_LYTIC_VACUOLE_ORGANIZATION	0.186196	0.963727
GO_REGULATION_OF_MYELOID_LEUKOCYTE_DIFFERENTIATION	0.186198	0.963727
GO_UTERUS_DEVELOPMENT	0.186362	0.963727
GO_NUCLEOSIDE_PHOSPHATE_CATABOLIC_PROCESS	0.186437	0.963727
GO_TRANSCRIPTION_FACTOR_ACTIVITY_RNA_POLYMERASE_II_DISTAL_ENHANCER_SEQUENCE_SPECIFIC_BINDING	0.186546	0.963727
GO_CONTRACTILE_FIBER	0.186562	0.963727
GO_LIPOPOLYSACCHARIDE_BINDING	0.187395	0.963727
GO_DNA_PACKAGING_COMPLEX	0.18757	0.963727
GO_VASCULAR_PROCESS_IN_CIRCULATORY_SYSTEM	0.187654	0.963727
GO_REGULATION_OF_TELOMERE_CAPPING	0.187714	0.963727
GO_REGULATION_OF_ASTROCYTE_DIFFERENTIATION	0.188137	0.963727
GO_INNER_EAR_RECEPTOR_CELL_DEVELOPMENT	0.18841	0.963727
GO_REGULATION_OF_GLUCOSE_METABOLIC_PROCESS	0.188514	0.963727
GO_APICAL_PLASMA_MEMBRANE	0.189191	0.963727
GO_PROTEIN_SECRETION	0.189684	0.963727
GO_ACTIVATION_OF_GTPASE_ACTIVITY	0.190044	0.963727
GO_G2_DNA_DAMAGE_CHECKPOINT	0.190122	0.963727
GO_PHOSPHATE_TRANSMEMBRANE_TRANSPORTER_ACTIVITY	0.190341	0.963727
GO_POSITIVE_REGULATION_OF_CELL_ADHESION_MEDIATED_BY_INTEGRIN	0.190348	0.963727
GO_MONOSACCHARIDE_BIOSYNTHETIC_PROCESS	0.190367	0.963727
GO_PHOSPHATASE_COMPLEX	0.190374	0.963727
GO_MACROMOLECULE_METHYLATION	0.190962	0.963727
GO_RESPONSE_TO_NICOTINE	0.191004	0.963727
GO_TUBULIN_BINDING	0.191406	0.963727
GO_SWI_SNF_COMPLEX	0.191427	0.963727
GO_RIBONUCLEOPROTEIN_COMPLEX_LOCALIZATION	0.191799	0.963727
GO_POSITIVE_REGULATION_OF_CELL_MATRIX_ADHESION	0.192465	0.963727
GO_PURINE_NUCLEOSIDE_MONOPHOSPHATE_BIOSYNTHETIC_PROCESS	0.192514	0.963727
GO_NUCLEAR_TRANSCRIPTION_FACTOR_COMPLEX	0.192705	0.963727
GO_WATER_TRANSPORT	0.192747	0.963727
GO_CYTOKINE_SECRETION	0.193062	0.963727
GO_THIOLESTER_HYDROLASE_ACTIVITY	0.193417	0.963727
GO_SAGA_TYPE_COMPLEX	0.193448	0.963727
GO_SYNAPTIC_MEMBRANE	0.193573	0.963727
GO_REGULATION_OF_GLIAL_CELL_DIFFERENTIATION	0.193673	0.963727
GO_ESTABLISHMENT_OF_CELL_POLARITY	0.194795	0.963727
GO_RESPONSE_TO_HYDROPEROXIDE	0.194912	0.963727
GO_NEGATIVE_REGULATION_OF_CHROMATIN_MODIFICATION	0.194991	0.963727
GO_REGULATION_OF_VESICLE_FUSION	0.195854	0.963727
GO_POSITIVE_REGULATION_OF_CELLULAR_PROTEIN_CATABOLIC_PROCESS	0.19611	0.963727
GO_REGULATION_OF_STAT_CASCADE	0.196256	0.963727
GO_PROTEIN_HYDROXYLATION	0.196335	0.963727
GO_POSITIVE_REGULATION_OF_SEQUENCE_SPECIFIC_DNA_BINDING_TRANSCRIPTION_FACTOR_ACTIVITY	0.196353	0.963727
GO_CELLULAR_RESPONSE_TO_INSULIN_STIMULUS	0.196656	0.963727
GO_AUTOPHAGOSOME	0.196684	0.963727
GO_OXIDOREDUCTASE_ACTIVITY_ACTING_ON_A_SULFUR_GROUP_OF_DONORS	0.196732	0.963727
GO_KERATAN_SULFATE_BIOSYNTHETIC_PROCESS	0.19698	0.963727
GO_RESPONSE_TO_COCAINE	0.197232	0.963727
GO_POSITIVE_REGULATION_OF_NUCLEOTIDE_CATABOLIC_PROCESS	0.197534	0.963727
GO_PATTERNING_OF_BLOOD_VESSELS	0.197732	0.963727
GO_MICROVILLUS_ORGANIZATION	0.197937	0.963727
GO_PARAXIAL_MESODERM_DEVELOPMENT	0.198033	0.963727
GO_SNAP_RECEPTOR_ACTIVITY	0.198132	0.963727
GO_REGULATION_OF_RNA_SPLICING	0.198165	0.963727
GO_LRR_DOMAIN_BINDING	0.198446	0.963727
GO_REGULATION_OF_CYTOKINESIS	0.198497	0.963727
GO_REGULATION_OF_ENDOTHELIAL_CELL_APOPTOTIC_PROCESS	0.19885	0.963727
GO_MAGNESIUM_ION_TRANSMEMBRANE_TRANSPORT	0.198959	0.963727
GO_CELL_SUBSTRATE_ADHERENS_JUNCTION_ASSEMBLY	0.19963	0.963727
GO_NEUROTRANSMITTER_TRANSPORT	0.199959	0.963727
GO_ASTROCYTE_DIFFERENTIATION	0.200015	0.963727
GO_MONOCARBOXYLIC_ACID_BIOSYNTHETIC_PROCESS	0.200118	0.963727
GO_NEGATIVE_REGULATION_OF_REPRODUCTIVE_PROCESS	0.200197	0.963727
GO_EPIDERMIS_DEVELOPMENT	0.200331	0.963727
GO_POSITIVE_REGULATION_OF_RESPONSE_TO_EXTERNAL_STIMULUS	0.20043	0.963727
GO_VESICLE_TARGETING	0.200486	0.963727
GO_EPIDERMAL_CELL_DIFFERENTIATION	0.200518	0.963727
GO_POSITIVE_REGULATION_OF_TELOMERE_CAPPING	0.200543	0.963727
GO_NUCLEOSIDE_DIPHOSPHATE_KINASE_ACTIVITY	0.200706	0.963727
GO_POSITIVE_REGULATION_OF_TYROSINE_PHOSPHORYLATION_OF_STAT5_PROTEIN	0.200709	0.963727
GO_BROWN_FAT_CELL_DIFFERENTIATION	0.200888	0.963727
GO_POSITIVE_REGULATION_OF_LIPID_BIOSYNTHETIC_PROCESS	0.200994	0.963727
GO_MITOCHONDRIAL_ATP_SYNTHESIS_COUPLED_PROTON_TRANSPORT	0.201214	0.963727
GO_CHONDROITIN_SULFATE_PROTEOGLYCAN_BIOSYNTHETIC_PROCESS	0.201391	0.963727
GO_REGULATION_OF_PEPTIDYL_TYROSINE_PHOSPHORYLATION	0.201743	0.963727
GO_POSITIVE_REGULATION_OF_NUCLEOTIDE_METABOLIC_PROCESS	0.201827	0.963727
GO_OSTEOBLAST_DIFFERENTIATION	0.20239	0.963727
GO_ASYMMETRIC_PROTEIN_LOCALIZATION	0.202454	0.963727
GO_POSITIVE_REGULATION_OF_ALPHA_BETA_T_CELL_ACTIVATION	0.20327	0.963727
GO_CEREBRAL_CORTEX_RADIALLY_ORIENTED_CELL_MIGRATION	0.203312	0.963727
GO_REGULATION_OF_MYELOID_CELL_DIFFERENTIATION	0.203542	0.963727
GO_NEGATIVE_REGULATION_OF_CELL_ADHESION	0.203579	0.963727
GO_DETECTION_OF_CHEMICAL_STIMULUS_INVOLVED_IN_SENSORY_PERCEPTION_OF_TASTE	0.203629	0.963727
GO_MYD88_DEPENDENT_TOLL_LIKE_RECEPTOR_SIGNALING_PATHWAY	0.203856	0.963727
GO_REGULATION_OF_ALPHA_BETA_T_CELL_DIFFERENTIATION	0.203866	0.963727
GO_RNA_SPLICING_VIA_TRANSESTERIFICATION_REACTIONS	0.203897	0.963727
GO_REGULATION_OF_GLUTAMATE_SECRETION	0.204049	0.963727
GO_LYASE_ACTIVITY	0.204898	0.963727
GO_REGULATION_OF_VACUOLAR_TRANSPORT	0.204919	0.963727
GO_GLUTAMINE_FAMILY_AMINO_ACID_METABOLIC_PROCESS	0.204972	0.963727
GO_AGGRESOME	0.205525	0.963727
GO_RESPONSE_TO_SALT_STRESS	0.205644	0.963727
GO_MITOCHONDRION_LOCALIZATION	0.205741	0.963727
GO_ASPARTATE_FAMILY_AMINO_ACID_CATABOLIC_PROCESS	0.205813	0.963727
GO_REGULATION_OF_REGULATED_SECRETORY_PATHWAY	0.206031	0.963727
GO_UNFOLDED_PROTEIN_BINDING	0.206105	0.963727
GO_CELL_PROJECTION_MEMBRANE	0.20764	0.963727
GO_NEGATIVE_REGULATION_OF_DEFENSE_RESPONSE_TO_VIRUS	0.207699	0.963727
GO_RESPONSE_TO_PROSTAGLANDIN_E	0.207847	0.963727
GO_TERPENOID_METABOLIC_PROCESS	0.20812	0.963727
GO_POSITIVE_REGULATION_OF_PHOSPHOLIPID_METABOLIC_PROCESS	0.208264	0.963727
GO_REGULATION_OF_RECEPTOR_BIOSYNTHETIC_PROCESS	0.208317	0.963727
GO_POSITIVE_REGULATION_OF_NF_KAPPAB_TRANSCRIPTION_FACTOR_ACTIVITY	0.208437	0.963727
GO_PRESYNAPTIC_PROCESS_INVOLVED_IN_SYNAPTIC_TRANSMISSION	0.20863	0.963727
GO_RESPONSE_TO_PROTOZOAN	0.209075	0.963727
GO_EPITHELIAL_CELL_FATE_COMMITMENT	0.209585	0.963727
GO_GLIOGENESIS	0.210383	0.963727
GO_DNA_ALKYLATION	0.210889	0.963727
GO_GLOMERULAR_EPITHELIUM_DEVELOPMENT	0.211027	0.963727
GO_MOTOR_ACTIVITY	0.211027	0.963727
GO_ORGANIC_ACID_TRANSPORT	0.21139	0.963727
GO_REGULATION_OF_ANOIKIS	0.211401	0.963727
GO_ENHANCER_BINDING	0.211441	0.963727
GO_CELL_PROJECTION_ASSEMBLY	0.211474	0.963727
GO_MONOCYTE_DIFFERENTIATION	0.211501	0.963727
GO_ODORANT_BINDING	0.211518	0.963727
GO_CYTOPLASMIC_SIDE_OF_MEMBRANE	0.211765	0.963727
GO_NON_CANONICAL_WNT_SIGNALING_PATHWAY	0.211915	0.963727
GO_REGULATION_OF_LIPID_KINASE_ACTIVITY	0.211959	0.963727
GO_CELLULAR_RESPONSE_TO_KETONE	0.212282	0.963727
GO_N_METHYLTRANSFERASE_ACTIVITY	0.212363	0.963727
GO_CHEMOATTRACTANT_ACTIVITY	0.212455	0.963727
GO_TRANSFERASE_ACTIVITY_TRANSFERRING_SULFUR_CONTAINING_GROUPS	0.212618	0.963727
GO_REGULATION_OF_HUMORAL_IMMUNE_RESPONSE	0.212721	0.963727
GO_CYCLIC_NUCLEOTIDE_CATABOLIC_PROCESS	0.212817	0.963727
GO_HEME_BIOSYNTHETIC_PROCESS	0.213811	0.963727
GO_REGULATION_OF_AMINO_ACID_TRANSPORT	0.21392	0.963727
GO_NEGATIVE_CHEMOTAXIS	0.213939	0.963727
GO_POTASSIUM_CHANNEL_REGULATOR_ACTIVITY	0.214567	0.963727
GO_AMMONIUM_ION_METABOLIC_PROCESS	0.214874	0.963727
GO_POSITIVE_REGULATION_OF_NITRIC_OXIDE_SYNTHASE_ACTIVITY	0.214899	0.963727
GO_CARBOHYDRATE_PHOSPHORYLATION	0.215013	0.963727
GO_LIGASE_ACTIVITY_FORMING_CARBON_SULFUR_BONDS	0.215222	0.963727
GO_GOLGI_CISTERNA_MEMBRANE	0.215536	0.963727
GO_REGULATION_OF_INCLUSION_BODY_ASSEMBLY	0.215702	0.963727
GO_SULFURIC_ESTER_HYDROLASE_ACTIVITY	0.215717	0.963727
GO_OUTER_MEMBRANE	0.21632	0.963727
GO_PHOTOTRANSDUCTION	0.216399	0.963727
GO_SODIUM_CHANNEL_COMPLEX	0.217305	0.963727
GO_BRANCHING_INVOLVED_IN_URETERIC_BUD_MORPHOGENESIS	0.217345	0.963727
GO_REGULATION_OF_SKELETAL_MUSCLE_CELL_DIFFERENTIATION	0.217441	0.963727
GO_PLASMA_MEMBRANE_ORGANIZATION	0.217568	0.963727
GO_SPERM_MOTILITY	0.21888	0.963727
GO_PRIMARY_LYSOSOME	0.218917	0.963727
GO_DENDRITIC_SHAFT	0.219073	0.963727
GO_CYTOSOLIC_SMALL_RIBOSOMAL_SUBUNIT	0.219129	0.963727
GO_REGULATION_OF_INFLAMMATORY_RESPONSE_TO_ANTIGENIC_STIMULUS	0.219136	0.963727
GO_NOSE_DEVELOPMENT	0.219783	0.963727
GO_REGULATION_OF_AXON_GUIDANCE	0.21999	0.963727
GO_CALCIUM_CHANNEL_COMPLEX	0.220134	0.963727
GO_CALCIUM_ION_REGULATED_EXOCYTOSIS_OF_NEUROTRANSMITTER	0.220479	0.963727
GO_NEGATIVE_REGULATION_OF_LIPID_CATABOLIC_PROCESS	0.221355	0.963727
GO_LABYRINTHINE_LAYER_BLOOD_VESSEL_DEVELOPMENT	0.221367	0.963727
GO_NEGATIVE_REGULATION_OF_PROTEIN_KINASE_B_SIGNALING	0.221374	0.963727
GO_REGULATION_OF_ORGAN_MORPHOGENESIS	0.221457	0.963727
GO_POSITIVE_REGULATION_OF_CHEMOTAXIS	0.2215	0.963727
GO_BLOOD_VESSEL_REMODELING	0.221711	0.963727
GO_LEUKOCYTE_MEDIATED_IMMUNITY	0.221844	0.963727
GO_POSITIVE_REGULATION_OF_RNA_SPLICING	0.22263	0.963727
GO_RESPONSE_TO_DIETARY_EXCESS	0.222806	0.963727
GO_LATE_ENDOSOME_MEMBRANE	0.222847	0.963727
GO_REGULATION_OF_CALCIUM_ION_TRANSMEMBRANE_TRANSPORTER_ACTIVITY	0.223015	0.963727
GO_NITRIC_OXIDE_SYNTHASE_BINDING	0.223392	0.963727
GO_POSITIVE_REGULATION_OF_SMOOTH_MUSCLE_CELL_PROLIFERATION	0.223771	0.963727
GO_MAMMARY_GLAND_DUCT_MORPHOGENESIS	0.223884	0.963727
GO_KIDNEY_EPITHELIUM_DEVELOPMENT	0.223924	0.963727
GO_PROTEIN_TRANSPORTER_ACTIVITY	0.223965	0.963727
GO_REGULATION_OF_POSITIVE_CHEMOTAXIS	0.224425	0.963727
GO_POSITIVE_REGULATION_OF_EPITHELIAL_TO_MESENCHYMAL_TRANSITION	0.224589	0.963727
GO_CALCIUM_ION_TRANSMEMBRANE_TRANSPORT	0.22477	0.963727
GO_PEPTIDYL_ARGININE_MODIFICATION	0.22485	0.963727
GO_MYOSIN_V_BINDING	0.224947	0.963727
GO_POSITIVE_REGULATION_OF_T_CELL_PROLIFERATION	0.225198	0.963727
GO_PIGMENT_BIOSYNTHETIC_PROCESS	0.225211	0.963727
GO_CATECHOLAMINE_BIOSYNTHETIC_PROCESS	0.225246	0.963727
GO_ORGANIC_HYDROXY_COMPOUND_TRANSMEMBRANE_TRANSPORTER_ACTIVITY	0.225287	0.963727
GO_NEGATIVE_REGULATION_OF_CALCIUM_ION_IMPORT	0.225341	0.963727
GO_PIGMENT_METABOLIC_PROCESS	0.225377	0.963727
GO_POSITIVE_REGULATION_OF_LYMPHOCYTE_APOPTOTIC_PROCESS	0.225412	0.963727
GO_PERICARDIUM_DEVELOPMENT	0.225465	0.963727
GO_REGULATION_OF_GLIOGENESIS	0.225594	0.963727
GO_PHARYNGEAL_SYSTEM_DEVELOPMENT	0.226077	0.963727
GO_TRANSCRIPTION_FROM_RNA_POLYMERASE_I_PROMOTER	0.226236	0.963727
GO_SKELETAL_MUSCLE_ORGAN_DEVELOPMENT	0.226347	0.963727
GO_TRNA_PROCESSING	0.226492	0.963727
GO_ION_ANTIPORTER_ACTIVITY	0.226982	0.963727
GO_CELL_SUBSTRATE_ADHESION	0.227219	0.963727
GO_GLYCOPROTEIN_BINDING	0.227401	0.963727
GO_REGULATION_OF_KERATINOCYTE_PROLIFERATION	0.228263	0.963727
GO_FATTY_ACID_DERIVATIVE_BIOSYNTHETIC_PROCESS	0.228375	0.963727
GO_CELLULAR_PROTEIN_COMPLEX_LOCALIZATION	0.228666	0.963727
GO_AXON_CYTOPLASM	0.228822	0.963727
GO_CYTOKINE_PRODUCTION_INVOLVED_IN_IMMUNE_RESPONSE	0.229092	0.963727
GO_POSITIVE_REGULATION_OF_VASCULATURE_DEVELOPMENT	0.229174	0.963727
GO_NITRIC_OXIDE_METABOLIC_PROCESS	0.229261	0.963727
GO_MODULATION_OF_SYNAPTIC_TRANSMISSION	0.230002	0.963727
GO_MICROTUBULE_ANCHORING	0.230247	0.963727
GO_NEGATIVE_REGULATION_OF_STRESS_FIBER_ASSEMBLY	0.230376	0.963727
GO_MANNOSYLATION	0.23054	0.963727
GO_SPINDLE_MICROTUBULE	0.230738	0.963727
GO_MIDBODY	0.231172	0.963727
GO_RESPONSE_TO_CORTICOSTERONE	0.231404	0.963727
GO_PROTEIN_COMPLEX_INVOLVED_IN_CELL_ADHESION	0.231674	0.963727
GO_RETINA_VASCULATURE_DEVELOPMENT_IN_CAMERA_TYPE_EYE	0.232339	0.963727
GO_HISTONE_PHOSPHORYLATION	0.233459	0.963727
GO_NEGATIVE_REGULATION_OF_INTERLEUKIN_6_PRODUCTION	0.233512	0.963727
GO_TISSUE_HOMEOSTASIS	0.233626	0.963727
GO_LIPID_OXIDATION	0.233854	0.963727
GO_ACTIVATION_OF_INNATE_IMMUNE_RESPONSE	0.234329	0.963727
GO_AUDITORY_RECEPTOR_CELL_DEVELOPMENT	0.234513	0.963727
GO_SENSORY_PERCEPTION_OF_TASTE	0.234652	0.963727
GO_RESPONSE_TO_MONOAMINE	0.235161	0.963727
GO_ECTODERMAL_PLACODE_DEVELOPMENT	0.235599	0.963727
GO_REGULATION_OF_FATTY_ACID_BETA_OXIDATION	0.235738	0.963727
GO_ADENYLATE_CYCLASE_MODULATING_G_PROTEIN_COUPLED_RECEPTOR_SIGNALING_PATHWAY	0.235742	0.963727
GO_HORMONE_TRANSPORT	0.235835	0.963727
GO_REGULATION_OF_RENAL_SODIUM_EXCRETION	0.235883	0.963727
GO_INSULIN_SECRETION	0.236209	0.963727
GO_MYOTUBE_DIFFERENTIATION	0.23657	0.963727
GO_SYNAPTIC_VESICLE_LOCALIZATION	0.236577	0.963727
GO_ACTIN_FILAMENT_BASED_MOVEMENT	0.236629	0.963727
GO_CILIARY_MEMBRANE	0.23663	0.963727
GO_KINASE_REGULATOR_ACTIVITY	0.236645	0.963727
GO_POSITIVE_REGULATION_OF_LYASE_ACTIVITY	0.236935	0.963727
GO_PHAGOCYTOSIS_RECOGNITION	0.237197	0.963727
GO_CELLULAR_RESPONSE_TO_OXIDATIVE_STRESS	0.237499	0.963727
GO_PROTEIN_K63_LINKED_UBIQUITINATION	0.238158	0.963727
GO_FATTY_ACID_BIOSYNTHETIC_PROCESS	0.238259	0.963727
GO_REGULATION_OF_CENTROSOME_DUPLICATION	0.23859	0.963727
GO_PYRIMIDINE_NUCLEOTIDE_BIOSYNTHETIC_PROCESS	0.238605	0.963727
GO_NEGATIVE_REGULATION_OF_CARBOHYDRATE_METABOLIC_PROCESS	0.238624	0.963727
GO_POSITIVE_REGULATION_OF_ALPHA_BETA_T_CELL_DIFFERENTIATION	0.239141	0.963727
GO_RNA_LOCALIZATION	0.239474	0.963727
GO_REGULATION_OF_AMINE_TRANSPORT	0.239525	0.963727
GO_APOPTOTIC_SIGNALING_PATHWAY	0.239622	0.963727
GO_NUCLEAR_SPECK	0.239699	0.963727
GO_CELL_CORTEX_REGION	0.239907	0.963727
GO_PROTEIN_FOLDING	0.23997	0.963727
GO_ZINC_II_ION_TRANSPORT	0.240149	0.963727
GO_BASOLATERAL_PLASMA_MEMBRANE	0.240319	0.963727
GO_ACID_THIOL_LIGASE_ACTIVITY	0.240961	0.963727
GO_DNA_MODIFICATION	0.241245	0.963727
GO_G_PROTEIN_COUPLED_AMINE_RECEPTOR_ACTIVITY	0.241286	0.963727
GO_CELL_MIGRATION_INVOLVED_IN_SPROUTING_ANGIOGENESIS	0.241527	0.963727
GO_CARBOHYDRATE_BIOSYNTHETIC_PROCESS	0.241568	0.963727
GO_ORGANELLE_MEMBRANE_FUSION	0.241908	0.963727
GO_CALCIUM_ACTIVATED_CATION_CHANNEL_ACTIVITY	0.241948	0.963727
GO_DNA_METHYLATION_OR_DEMETHYLATION	0.242056	0.963727
GO_SH3_SH2_ADAPTOR_ACTIVITY	0.242168	0.963727
GO_PROTEIN_POLYUBIQUITINATION	0.242223	0.963727
GO_NEURONAL_POSTSYNAPTIC_DENSITY	0.242378	0.963727
GO_POSITIVE_REGULATION_OF_EPITHELIAL_CELL_PROLIFERATION	0.242964	0.963727
GO_REGULATION_OF_WNT_SIGNALING_PATHWAY	0.243001	0.963727
GO_VACUOLAR_LUMEN	0.243098	0.963727
GO_REGULATION_OF_GRANULOCYTE_DIFFERENTIATION	0.243233	0.963727
GO_HETEROCHROMATIN	0.243532	0.963727
GO_DEFENSE_RESPONSE_TO_FUNGUS	0.244267	0.963727
GO_TASTE_RECEPTOR_ACTIVITY	0.244614	0.963727
GO_NEGATIVE_REGULATION_OF_RESPONSE_TO_REACTIVE_OXYGEN_SPECIES	0.244639	0.963727
GO_NEGATIVE_REGULATION_OF_VIRAL_ENTRY_INTO_HOST_CELL	0.245171	0.963727
GO_REGULATED_EXOCYTOSIS	0.24564	0.963727
GO_PANCREAS_DEVELOPMENT	0.245747	0.963727
GO_RESPONSE_TO_CARBOHYDRATE	0.246015	0.963727
GO_CYTOPLASMIC_DYNEIN_COMPLEX	0.246106	0.963727
GO_CELL_CYCLE_CHECKPOINT	0.246125	0.963727
GO_REGULATION_OF_STEM_CELL_DIFFERENTIATION	0.246267	0.963727
GO_VESICLE_DOCKING	0.246638	0.963727
GO_BRANCHING_INVOLVED_IN_MAMMARY_GLAND_DUCT_MORPHOGENESIS	0.248564	0.963727
GO_ANATOMICAL_STRUCTURE_MATURATION	0.24866	0.963727
GO_POSITIVE_REGULATION_OF_REACTIVE_OXYGEN_SPECIES_BIOSYNTHETIC_PROCESS	0.248737	0.963727
GO_ACETYL_COA_METABOLIC_PROCESS	0.249074	0.963727
GO_OXIDOREDUCTASE_ACTIVITY_ACTING_ON_PAIRED_DONORS_WITH_INCORPORATION_OR_REDUCTION_OF_MOLECULAR_OXYGEN_2_OXOGLUTARATE_AS_ONE_DONOR_AND_INCORPORATION_OF_ONE_ATOM_EACH_OF_OXYGEN_INTO_BOTH_DONORS	0.249094	0.963727
GO_RESPONSE_TO_TRANSFORMING_GROWTH_FACTOR_BETA	0.249258	0.963727
GO_MESODERM_MORPHOGENESIS	0.249336	0.963727
GO_CAMP_MEDIATED_SIGNALING	0.249694	0.963727
GO_PROTEIN_IMPORT	0.249895	0.963727
GO_INTRINSIC_COMPONENT_OF_THE_CYTOPLASMIC_SIDE_OF_THE_PLASMA_MEMBRANE	0.24998	0.963727
GO_MALE_GENITALIA_DEVELOPMENT	0.250039	0.963727
GO_RHO_PROTEIN_SIGNAL_TRANSDUCTION	0.250062	0.963727
GO_REGULATION_OF_LYMPHOCYTE_APOPTOTIC_PROCESS	0.25043	0.963727
GO_LIMBIC_SYSTEM_DEVELOPMENT	0.250764	0.963727
GO_T_TUBULE	0.251161	0.963727
GO_SOMATIC_STEM_CELL_DIVISION	0.251315	0.963727
GO_CALCIUM_ION_TRANSPORT	0.251395	0.963727
GO_CELLULAR_RESPONSE_TO_PROSTAGLANDIN_STIMULUS	0.251465	0.963727
GO_PROTEIN_PHOSPHATASE_BINDING	0.252127	0.963727
GO_POSITIVE_REGULATION_OF_STRIATED_MUSCLE_CONTRACTION	0.252383	0.963727
GO_CYCLIC_NUCLEOTIDE_MEDIATED_SIGNALING	0.252691	0.963727
GO_GOLGI_CISTERNA	0.253282	0.963727
GO_REGULATION_OF_INFLAMMATORY_RESPONSE	0.253311	0.963727
GO_RESPONSE_TO_TEMPERATURE_STIMULUS	0.25336	0.963727
GO_GRANULOCYTE_MIGRATION	0.253555	0.963727
GO_NUCLEAR_ENVELOPE_ORGANIZATION	0.253662	0.963727
GO_RECEPTOR_ACTIVATOR_ACTIVITY	0.253878	0.963727
GO_MESENCHYMAL_TO_EPITHELIAL_TRANSITION	0.253914	0.963727
GO_REACTIVE_NITROGEN_SPECIES_METABOLIC_PROCESS	0.253949	0.963727
GO_MUSCLE_CONTRACTION	0.254387	0.963727
GO_PROTEIN_ADP_RIBOSYLATION	0.254411	0.963727
GO_REGULATION_OF_ACTIN_NUCLEATION	0.255242	0.963727
GO_POSITIVE_REGULATION_OF_POTASSIUM_ION_TRANSMEMBRANE_TRANSPORT	0.255481	0.963727
GO_POSITIVE_REGULATION_OF_RECEPTOR_INTERNALIZATION	0.255542	0.963727
GO_NEGATIVE_REGULATION_OF_EPITHELIAL_CELL_APOPTOTIC_PROCESS	0.255969	0.963727
GO_TRABECULA_FORMATION	0.256046	0.963727
GO_REGULATION_OF_MESENCHYMAL_CELL_PROLIFERATION	0.256581	0.963727
GO_REGULATION_OF_APPETITE	0.256805	0.963727
GO_HUMORAL_IMMUNE_RESPONSE	0.257246	0.963727
GO_REGULATION_OF_CELL_CYCLE_ARREST	0.257295	0.963727
GO_ACTION_POTENTIAL	0.257373	0.963727
GO_CELL_DIFFERENTIATION_INVOLVED_IN_KIDNEY_DEVELOPMENT	0.257426	0.963727
GO_NEURONAL_CELL_BODY_MEMBRANE	0.257588	0.963727
GO_TRANSMEMBRANE_RECEPTOR_PROTEIN_PHOSPHATASE_ACTIVITY	0.257858	0.963727
GO_REGULATION_OF_CHEMOTAXIS	0.258139	0.963727
GO_SPERM_FLAGELLUM	0.258291	0.963727
GO_REGULATION_OF_SYNAPTIC_TRANSMISSION_GLUTAMATERGIC	0.258994	0.963727
GO_PROTEIN_LOCALIZATION_TO_CELL_PERIPHERY	0.259128	0.963727
GO_TRANSCRIPTIONALLY_ACTIVE_CHROMATIN	0.25913	0.963727
GO_REGULATION_OF_NEUROTRANSMITTER_LEVELS	0.25933	0.963727
GO_NEUROPILIN_BINDING	0.259725	0.963727
GO_MUSCLE_SYSTEM_PROCESS	0.260103	0.963727
GO_NEURONAL_ACTION_POTENTIAL	0.260235	0.963727
GO_REGULATION_OF_TRANSPORTER_ACTIVITY	0.260566	0.963727
GO_ACETYLGALACTOSAMINYLTRANSFERASE_ACTIVITY	0.260644	0.963727
GO_PROTEIN_HETEROTETRAMERIZATION	0.260873	0.963727
GO_CATION_TRANSPORTING_ATPASE_COMPLEX	0.261219	0.963727
GO_RESPONSE_TO_CADMIUM_ION	0.261229	0.963727
GO_REGULATION_OF_CATION_TRANSMEMBRANE_TRANSPORT	0.261483	0.963727
GO_VASOCONSTRICTION	0.262025	0.963727
GO_MALE_MEIOSIS	0.262596	0.963727
GO_RETINA_HOMEOSTASIS	0.262737	0.963727
GO_TRANSCRIPTION_FACTOR_COMPLEX	0.262846	0.963727
GO_CYTOSOLIC_TRANSPORT	0.262856	0.963727
GO_ETHANOLAMINE_CONTAINING_COMPOUND_METABOLIC_PROCESS	0.26296	0.963727
GO_PURINERGIC_RECEPTOR_SIGNALING_PATHWAY	0.26296	0.963727
GO_ENDOCARDIAL_CUSHION_DEVELOPMENT	0.262983	0.963727
GO_NEUROEPITHELIAL_CELL_DIFFERENTIATION	0.263001	0.963727
GO_REGULATION_OF_CHROMATIN_BINDING	0.263017	0.963727
GO_RIBONUCLEOSIDE_DIPHOSPHATE_METABOLIC_PROCESS	0.263433	0.963727
GO_POSITIVE_REGULATION_OF_PATHWAY_RESTRICTED_SMAD_PROTEIN_PHOSPHORYLATION	0.263958	0.963727
GO_CELL_MATRIX_ADHESION	0.264202	0.963727
GO_POSITIVE_REGULATION_OF_PEPTIDYL_TYROSINE_PHOSPHORYLATION	0.264271	0.963727
GO_NEURON_CELL_CELL_ADHESION	0.264502	0.963727
GO_POSITIVE_REGULATION_OF_CELL_SUBSTRATE_ADHESION	0.26476	0.963727
GO_CALCIUM_ION_REGULATED_EXOCYTOSIS	0.264955	0.963727
GO_PEROXISOME_PROLIFERATOR_ACTIVATED_RECEPTOR_BINDING	0.265328	0.963727
GO_REGULATION_OF_MITOCHONDRIAL_MEMBRANE_POTENTIAL	0.265466	0.963727
GO_TRANSMEMBRANE_RECEPTOR_PROTEIN_SERINE_THREONINE_KINASE_SIGNALING_PATHWAY	0.265576	0.963727
GO_REGULATION_OF_NEURON_DEATH	0.265686	0.963727
GO_CHONDROITIN_SULFATE_PROTEOGLYCAN_METABOLIC_PROCESS	0.26598	0.963727
GO_EXTRACELLULAR_STRUCTURE_ORGANIZATION	0.266061	0.963727
GO_INTERCELLULAR_BRIDGE	0.266434	0.963727
GO_CATION_CHANNEL_COMPLEX	0.266786	0.963727
GO_POSITIVE_REGULATION_OF_RESPONSE_TO_WOUNDING	0.267325	0.963727
GO_NUCLEAR_TRANSCRIBED_MRNA_POLY_A_TAIL_SHORTENING	0.267643	0.963727
GO_SKELETAL_MUSCLE_CONTRACTION	0.267917	0.963727
GO_POSITIVE_REGULATION_OF_DEPHOSPHORYLATION	0.268387	0.963727
GO_POSITIVE_REGULATION_OF_MUSCLE_CONTRACTION	0.268414	0.963727
GO_NEGATIVE_REGULATION_OF_CYCLIC_NUCLEOTIDE_METABOLIC_PROCESS	0.268879	0.963727
GO_INTRINSIC_COMPONENT_OF_EXTERNAL_SIDE_OF_PLASMA_MEMBRANE	0.268944	0.963727
GO_POSITIVE_REGULATION_OF_CANONICAL_WNT_SIGNALING_PATHWAY	0.268965	0.963727
GO_CARBOHYDRATE_DERIVATIVE_TRANSPORTER_ACTIVITY	0.269087	0.963727
GO_REGULATION_OF_PEPTIDYL_SERINE_PHOSPHORYLATION	0.269197	0.963727
GO_KINASE_ACTIVATOR_ACTIVITY	0.270388	0.963727
GO_NEGATIVE_REGULATION_OF_MYOTUBE_DIFFERENTIATION	0.270533	0.963727
GO_POSITIVE_REGULATION_OF_MONOOXYGENASE_ACTIVITY	0.270684	0.963727
GO_NEGATIVE_REGULATION_OF_CELL_SUBSTRATE_ADHESION	0.271079	0.963727
GO_FATTY_ACID_DERIVATIVE_TRANSPORT	0.271316	0.963727
GO_NEGATIVE_REGULATION_OF_MEIOTIC_CELL_CYCLE	0.271467	0.963727
GO_EXECUTION_PHASE_OF_APOPTOSIS	0.271676	0.963727
GO_PROTEIN_SERINE_THREONINE_TYROSINE_KINASE_ACTIVITY	0.271822	0.963727
GO_POSITIVE_REGULATION_OF_CELL_CYCLE_G1_S_PHASE_TRANSITION	0.272247	0.963727
GO_REGULATION_OF_NEUROTRANSMITTER_SECRETION	0.27246	0.963727
GO_CELL_JUNCTION_ORGANIZATION	0.272466	0.963727
GO_PHOSPHATIDYLINOSITOL_3_4_5_TRISPHOSPHATE_BINDING	0.272607	0.963727
GO_EATING_BEHAVIOR	0.272822	0.963727
GO_CELLULAR_COMPONENT_MAINTENANCE	0.272864	0.963727
GO_REGULATION_OF_NUCLEAR_DIVISION	0.272943	0.963727
GO_DEVELOPMENTAL_MATURATION	0.273034	0.963727
GO_POSITIVE_REGULATION_OF_FATTY_ACID_METABOLIC_PROCESS	0.273541	0.963727
GO_POSITIVE_REGULATION_OF_MULTICELLULAR_ORGANISMAL_METABOLIC_PROCESS	0.273614	0.963727
GO_NEUROTRANSMITTER_TRANSPORTER_ACTIVITY	0.274561	0.963727
GO_RESPONSE_TO_PROGESTERONE	0.274587	0.963727
GO_RESPONSE_TO_ZINC_ION	0.274829	0.963727
GO_PEROXISOMAL_TRANSPORT	0.274928	0.963727
GO_XY_BODY	0.274948	0.963727
GO_NUCLEAR_TRANSCRIBED_MRNA_CATABOLIC_PROCESS_NONSENSE_MEDIATED_DECAY	0.274997	0.963727
GO_L_ASCORBIC_ACID_BINDING	0.275754	0.963727
GO_CLATHRIN_COATED_ENDOCYTIC_VESICLE	0.275799	0.963727
GO_CYCLIN_DEPENDENT_PROTEIN_KINASE_HOLOENZYME_COMPLEX	0.276383	0.963727
GO_REGULATION_OF_PHOSPHATIDYLINOSITOL_3_KINASE_ACTIVITY	0.276567	0.963727
GO_PHOTORECEPTOR_CELL_MAINTENANCE	0.276874	0.963727
GO_POSITIVE_REGULATION_OF_LIPID_STORAGE	0.277019	0.963727
GO_REGULATION_OF_INTERFERON_GAMMA_PRODUCTION	0.277069	0.963727
GO_METANEPHRIC_NEPHRON_MORPHOGENESIS	0.277575	0.963727
GO_LARGE_RIBOSOMAL_SUBUNIT	0.277989	0.963727
GO_TRANSLATION_REGULATOR_ACTIVITY	0.278034	0.963727
GO_REGULATION_OF_CHROMOSOME_SEGREGATION	0.278097	0.963727
GO_POSITIVE_REGULATION_OF_INFLAMMATORY_RESPONSE	0.278266	0.963727
GO_HYPEROSMOTIC_RESPONSE	0.27836	0.963727
GO_POSITIVE_REGULATION_OF_STRESS_ACTIVATED_PROTEIN_KINASE_SIGNALING_CASCADE	0.278435	0.963727
GO_REGULATION_OF_PROTEIN_MODIFICATION_BY_SMALL_PROTEIN_CONJUGATION_OR_REMOVAL	0.278448	0.963727
GO_PYRIMIDINE_NUCLEOSIDE_BIOSYNTHETIC_PROCESS	0.27851	0.963727
GO_AMMONIUM_TRANSMEMBRANE_TRANSPORTER_ACTIVITY	0.278573	0.963727
GO_REGULATION_OF_TYROSINE_PHOSPHORYLATION_OF_STAT5_PROTEIN	0.278941	0.963727
GO_PROTEIN_TYROSINE_KINASE_ACTIVATOR_ACTIVITY	0.279507	0.963727
GO_ASSOCIATIVE_LEARNING	0.279554	0.963727
GO_CYCLIC_NUCLEOTIDE_PHOSPHODIESTERASE_ACTIVITY	0.279627	0.963727
GO_CELLULAR_RESPONSE_TO_ESTRADIOL_STIMULUS	0.279646	0.963727
GO_REGULATION_OF_POSTSYNAPTIC_MEMBRANE_POTENTIAL	0.279762	0.963727
GO_REGULATION_OF_CELL_FATE_COMMITMENT	0.279845	0.963727
GO_POSITIVE_REGULATION_OF_PROTEIN_MATURATION	0.279879	0.963727
GO_NEGATIVE_REGULATION_OF_STEM_CELL_PROLIFERATION	0.280084	0.963727
GO_FMN_BINDING	0.280169	0.963727
GO_REGULATION_OF_N_METHYL_D_ASPARTATE_SELECTIVE_GLUTAMATE_RECEPTOR_ACTIVITY	0.280316	0.963727
GO_NUCLEOBASE_CONTAINING_COMPOUND_TRANSMEMBRANE_TRANSPORTER_ACTIVITY	0.28048	0.963727
GO_VITAMIN_D_RECEPTOR_BINDING	0.280698	0.963727
GO_SULFOTRANSFERASE_ACTIVITY	0.280822	0.963727
GO_REGULATION_OF_LYMPHOCYTE_DIFFERENTIATION	0.280863	0.963727
GO_POSITIVE_REGULATION_OF_NUCLEOSIDE_METABOLIC_PROCESS	0.280891	0.963727
GO_OXIDOREDUCTASE_ACTIVITY_ACTING_ON_THE_CH_OH_GROUP_OF_DONORS_NAD_OR_NADP_AS_ACCEPTOR	0.281092	0.963727
GO_FEAR_RESPONSE	0.281175	0.963727
GO_EPITHELIAL_CELL_DIFFERENTIATION_INVOLVED_IN_KIDNEY_DEVELOPMENT	0.281262	0.963727
GO_REGULATION_OF_ALPHA_BETA_T_CELL_PROLIFERATION	0.281298	0.963727
GO_REGULATION_OF_TRANSLATIONAL_INITIATION	0.281388	0.963727
GO_ESTABLISHMENT_OR_MAINTENANCE_OF_BIPOLAR_CELL_POLARITY	0.281404	0.963727
GO_EXTRACELLULAR_MATRIX_STRUCTURAL_CONSTITUENT	0.282219	0.963727
GO_CYCLIC_NUCLEOTIDE_BIOSYNTHETIC_PROCESS	0.282343	0.963727
GO_REGULATION_OF_ALTERNATIVE_MRNA_SPLICING_VIA_SPLICEOSOME	0.282509	0.963727
GO_CALCIUM_CHANNEL_REGULATOR_ACTIVITY	0.282664	0.963727
GO_INSULIN_RECEPTOR_SIGNALING_PATHWAY	0.282686	0.963727
GO_POSITIVE_REGULATION_OF_PROTEIN_EXPORT_FROM_NUCLEUS	0.28369	0.963727
GO_EPITHELIAL_CELL_MORPHOGENESIS	0.283706	0.963727
GO_REGULATION_OF_HYDROGEN_PEROXIDE_INDUCED_CELL_DEATH	0.283834	0.963727
GO_GLYCOSPHINGOLIPID_METABOLIC_PROCESS	0.284074	0.963727
GO_REGULATION_OF_GLYCOGEN_METABOLIC_PROCESS	0.284514	0.963727
GO_TOLL_LIKE_RECEPTOR_SIGNALING_PATHWAY	0.284777	0.963727
GO_REGULATION_OF_CARBOHYDRATE_CATABOLIC_PROCESS	0.284795	0.963727
GO_POSITIVE_REGULATION_OF_PEPTIDE_SECRETION	0.285017	0.963727
GO_ANDROGEN_METABOLIC_PROCESS	0.285677	0.963727
GO_POLYOL_TRANSPORT	0.285741	0.963727
GO_MYELOID_LEUKOCYTE_DIFFERENTIATION	0.286227	0.963727
GO_PROSTANOID_BIOSYNTHETIC_PROCESS	0.286332	0.963727
GO_REGULATION_OF_SISTER_CHROMATID_SEGREGATION	0.287301	0.963727
GO_ESTABLISHMENT_OR_MAINTENANCE_OF_CELL_POLARITY	0.288131	0.963727
GO_NEGATIVE_REGULATION_OF_GLIAL_CELL_DIFFERENTIATION	0.288524	0.963727
GO_REGULATION_OF_MYOBLAST_FUSION	0.288933	0.963727
GO_NEGATIVE_REGULATION_OF_CYSTEINE_TYPE_ENDOPEPTIDASE_ACTIVITY	0.289082	0.963727
GO_INTRINSIC_APOPTOTIC_SIGNALING_PATHWAY_IN_RESPONSE_TO_DNA_DAMAGE_BY_P53_CLASS_MEDIATOR	0.289339	0.963727
GO_LIPOPROTEIN_METABOLIC_PROCESS	0.289372	0.963727
GO_REACTIVE_OXYGEN_SPECIES_BIOSYNTHETIC_PROCESS	0.289589	0.963727
GO_ACTIVATION_OF_ADENYLATE_CYCLASE_ACTIVITY	0.28965	0.963727
GO_CELLULAR_SENESCENCE	0.289748	0.963727
GO_LIPID_PHOSPHORYLATION	0.290266	0.963727
GO_FATTY_ACID_CATABOLIC_PROCESS	0.290394	0.963727
GO_MITOGEN_ACTIVATED_PROTEIN_KINASE_BINDING	0.290514	0.963727
GO_SPINDLE_MIDZONE	0.290549	0.963727
GO_NEURAL_NUCLEUS_DEVELOPMENT	0.290731	0.963727
GO_POSITIVE_REGULATION_OF_NEUROBLAST_PROLIFERATION	0.291491	0.963727
GO_HISTONE_DEACETYLASE_COMPLEX	0.291631	0.963727
GO_MEDIATOR_COMPLEX	0.29222	0.963727
GO_IRON_ION_TRANSPORT	0.292346	0.963727
GO_SPERM_PART	0.292586	0.963727
GO_G1_DNA_DAMAGE_CHECKPOINT	0.292692	0.963727
GO_AMMONIUM_TRANSPORT	0.292707	0.963727
GO_CELLULAR_MODIFIED_AMINO_ACID_BIOSYNTHETIC_PROCESS	0.292755	0.963727
GO_TRANSFORMING_GROWTH_FACTOR_BETA_RECEPTOR_SIGNALING_PATHWAY	0.292964	0.963727
GO_CORTICAL_CYTOSKELETON	0.293124	0.963727
GO_NUCLEAR_ENVELOPE_REASSEMBLY	0.29315	0.963727
GO_REGULATION_OF_SYNAPSE_STRUCTURE_OR_ACTIVITY	0.293465	0.963727
GO_ORGANELLAR_LARGE_RIBOSOMAL_SUBUNIT	0.293933	0.963727
GO_REGULATION_OF_LEUKOCYTE_DIFFERENTIATION	0.294028	0.963727
GO_REGULATION_OF_CARBOHYDRATE_METABOLIC_PROCESS	0.294329	0.963727
GO_FILAMENTOUS_ACTIN	0.2945	0.963727
GO_ROUGH_ENDOPLASMIC_RETICULUM	0.294758	0.963727
GO_DOPAMINE_RECEPTOR_SIGNALING_PATHWAY	0.294855	0.963727
GO_KINESIN_BINDING	0.295098	0.963727
GO_METALLOPEPTIDASE_ACTIVITY	0.295671	0.963727
GO_PHOSPHOLIPID_BIOSYNTHETIC_PROCESS	0.295844	0.963727
GO_MOTILE_CILIUM	0.295905	0.963727
GO_TRANS_GOLGI_NETWORK	0.296224	0.963727
GO_TRANSCRIPTIONAL_REPRESSOR_ACTIVITY_RNA_POLYMERASE_II_TRANSCRIPTION_FACTOR_BINDING	0.296653	0.963727
GO_REGULATION_OF_NEUROTRANSMITTER_TRANSPORT	0.296778	0.963727
GO_POSITIVE_REGULATION_OF_HORMONE_SECRETION	0.296943	0.963727
GO_REGULATION_OF_METANEPHROS_DEVELOPMENT	0.297345	0.963727
GO_VESICLE_LOCALIZATION	0.297545	0.963727
GO_MYELOID_DENDRITIC_CELL_DIFFERENTIATION	0.297706	0.963727
GO_RESPONSE_TO_INTERLEUKIN_1	0.297807	0.963727
GO_BRANCHING_INVOLVED_IN_SALIVARY_GLAND_MORPHOGENESIS	0.298021	0.963727
GO_TERMINATION_OF_RNA_POLYMERASE_II_TRANSCRIPTION	0.298485	0.963727
GO_AUDITORY_RECEPTOR_CELL_DIFFERENTIATION	0.298732	0.963727
GO_POSITIVE_REGULATION_OF_LEUKOCYTE_PROLIFERATION	0.299059	0.963727
GO_MULTICELLULAR_ORGANISMAL_MOVEMENT	0.29942	0.963727
GO_VOLTAGE_GATED_ANION_CHANNEL_ACTIVITY	0.300399	0.963727
GO_HISTONE_H3_K4_METHYLATION	0.300433	0.963727
GO_CILIARY_PLASM	0.300501	0.963727
GO_REGULATION_OF_ORGANELLE_ASSEMBLY	0.300559	0.963727
GO_CELL_DIFFERENTIATION_INVOLVED_IN_EMBRYONIC_PLACENTA_DEVELOPMENT	0.300735	0.963727
GO_POSITIVE_REGULATION_OF_OSTEOCLAST_DIFFERENTIATION	0.300748	0.963727
GO_ENDORIBONUCLEASE_ACTIVITY_PRODUCING_5_PHOSPHOMONOESTERS	0.30113	0.963727
GO_CELLULAR_RESPONSE_TO_CORTICOSTEROID_STIMULUS	0.301361	0.963727
GO_REGULATION_OF_HEART_MORPHOGENESIS	0.301386	0.963727
GO_MONOCARBOXYLIC_ACID_TRANSPORT	0.301585	0.963727
GO_TRNA_MODIFICATION	0.301652	0.963727
GO_POSITIVE_REGULATION_OF_SKELETAL_MUSCLE_TISSUE_DEVELOPMENT	0.301776	0.963727
GO_MITOTIC_DNA_INTEGRITY_CHECKPOINT	0.302126	0.963727
GO_MACROMOLECULAR_COMPLEX_REMODELING	0.302164	0.963727
GO_POSITIVE_REGULATION_OF_CYCLIC_NUCLEOTIDE_METABOLIC_PROCESS	0.302287	0.963727
GO_METHYLATION	0.302716	0.963727
GO_ATPASE_COUPLED_ION_TRANSMEMBRANE_TRANSPORTER_ACTIVITY	0.302754	0.963727
GO_ACROSOME_REACTION	0.302927	0.963727
GO_CYTOSOLIC_RIBOSOME	0.302962	0.963727
GO_PHOTORECEPTOR_INNER_SEGMENT	0.3031	0.963727
GO_SMOOTH_ENDOPLASMIC_RETICULUM	0.303114	0.963727
GO_RECEPTOR_REGULATOR_ACTIVITY	0.303457	0.963727
GO_CELLULAR_RESPONSE_TO_GLUCAGON_STIMULUS	0.30357	0.963727
GO_MULTICELLULAR_ORGANISMAL_WATER_HOMEOSTASIS	0.303774	0.963727
GO_PHOTORECEPTOR_OUTER_SEGMENT_MEMBRANE	0.304557	0.963727
GO_NEUROPEPTIDE_BINDING	0.304666	0.963727
GO_DEATH_RECEPTOR_ACTIVITY	0.304753	0.963727
GO_DOUBLE_STRANDED_RNA_BINDING	0.304848	0.963727
GO_EARLY_ENDOSOME_MEMBRANE	0.305065	0.963727
GO_NUCLEAR_EUCHROMATIN	0.305126	0.963727
GO_ACID_AMINO_ACID_LIGASE_ACTIVITY	0.305597	0.963727
GO_PEPTIDE_SECRETION	0.305732	0.963727
GO_REGULATION_OF_CILIUM_ASSEMBLY	0.305802	0.963727
GO_HETEROPHILIC_CELL_CELL_ADHESION_VIA_PLASMA_MEMBRANE_CELL_ADHESION_MOLECULES	0.305824	0.963727
GO_CYCLIC_NUCLEOTIDE_BINDING	0.306124	0.963727
GO_REGULATION_OF_EXOCYTOSIS	0.306124	0.963727
GO_ENDOTHELIAL_CELL_DIFFERENTIATION	0.306317	0.963727
GO_POSTSYNAPTIC_MEMBRANE	0.306434	0.963727
GO_NUCLEOBASE_CONTAINING_COMPOUND_KINASE_ACTIVITY	0.306789	0.963727
GO_POSITIVE_REGULATION_OF_PROTEASOMAL_PROTEIN_CATABOLIC_PROCESS	0.307195	0.963727
GO_REGULATION_OF_LIPOPOLYSACCHARIDE_MEDIATED_SIGNALING_PATHWAY	0.307345	0.963727
GO_POSITIVE_REGULATION_OF_MYELOID_LEUKOCYTE_DIFFERENTIATION	0.308145	0.963727
GO_REGULATION_OF_ESTABLISHMENT_OR_MAINTENANCE_OF_CELL_POLARITY	0.308236	0.963727
GO_CILIUM_MOVEMENT	0.308399	0.963727
GO_POSITIVE_REGULATION_OF_MUSCLE_TISSUE_DEVELOPMENT	0.308585	0.963727
GO_REGULATION_OF_EXOSOMAL_SECRETION	0.308611	0.963727
GO_REGULATION_OF_SMOOTH_MUSCLE_CELL_PROLIFERATION	0.30879	0.963727
GO_RESPONSE_TO_CORTICOSTEROID	0.309091	0.963727
GO_POSITIVE_REGULATION_OF_POTASSIUM_ION_TRANSMEMBRANE_TRANSPORTER_ACTIVITY	0.3091	0.963727
GO_DENDRITIC_SPINE_DEVELOPMENT	0.30955	0.963727
GO_METANEPHRIC_NEPHRON_DEVELOPMENT	0.309594	0.963727
GO_POSITIVE_REGULATION_OF_DENDRITIC_SPINE_DEVELOPMENT	0.30999	0.963727
GO_CLATHRIN_COAT_OF_COATED_PIT	0.31007	0.963727
GO_PROTEIN_K63_LINKED_DEUBIQUITINATION	0.310127	0.963727
GO_REGULATION_OF_CELL_PROLIFERATION_INVOLVED_IN_HEART_MORPHOGENESIS	0.310129	0.963727
GO_UROGENITAL_SYSTEM_DEVELOPMENT	0.310287	0.963727
GO_PHOTORECEPTOR_CELL_DEVELOPMENT	0.31071	0.963727
GO_RESPONSE_TO_INTERFERON_ALPHA	0.310733	0.963727
GO_MAMMARY_GLAND_LOBULE_DEVELOPMENT	0.311011	0.963727
GO_REGULATION_OF_CHROMOSOME_ORGANIZATION	0.311259	0.963727
GO_SODIUM_INDEPENDENT_ORGANIC_ANION_TRANSPORT	0.311426	0.963727
GO_CELLULAR_RESPONSE_TO_CARBOHYDRATE_STIMULUS	0.311558	0.963727
GO_POSITIVE_REGULATION_OF_CYTOKINESIS	0.311741	0.963727
GO_RESPONSE_TO_VIRUS	0.311815	0.963727
GO_LUNG_ALVEOLUS_DEVELOPMENT	0.311833	0.963727
GO_REGULATION_OF_MRNA_SPLICING_VIA_SPLICEOSOME	0.311839	0.963727
GO_AMINOGLYCAN_CATABOLIC_PROCESS	0.312005	0.963727
GO_MESENCHYME_MORPHOGENESIS	0.312008	0.963727
GO_INTRINSIC_COMPONENT_OF_GOLGI_MEMBRANE	0.312112	0.963727
GO_OSTEOCLAST_DIFFERENTIATION	0.312271	0.963727
GO_NEGATIVE_REGULATION_OF_ADHERENS_JUNCTION_ORGANIZATION	0.312315	0.963727
GO_CELLULAR_RESPONSE_TO_FATTY_ACID	0.312618	0.963727
GO_EUCHROMATIN	0.31301	0.963727
GO_FLUID_TRANSPORT	0.313068	0.963727
GO_PROTEIN_HETEROOLIGOMERIZATION	0.313477	0.963727
GO_REGULATION_OF_SYNAPSE_ORGANIZATION	0.313831	0.963727
GO_POSITIVE_REGULATION_OF_CHROMOSOME_SEGREGATION	0.313857	0.963727
GO_PURINE_CONTAINING_COMPOUND_CATABOLIC_PROCESS	0.314246	0.963727
GO_STEM_CELL_DIVISION	0.314314	0.963727
GO_PHOSPHATIDYLINOSITOL_3_4_BISPHOSPHATE_BINDING	0.314386	0.963727
GO_NEGATIVE_REGULATION_OF_INTRACELLULAR_PROTEIN_TRANSPORT	0.314476	0.963727
GO_CYTOSKELETON_DEPENDENT_INTRACELLULAR_TRANSPORT	0.314542	0.963727
GO_REGULATION_OF_PROTEIN_PHOSPHATASE_TYPE_2A_ACTIVITY	0.314612	0.963727
GO_FC_RECEPTOR_SIGNALING_PATHWAY	0.315272	0.963727
GO_VACUOLE_FUSION	0.315375	0.963727
GO_CYTOPLASMIC_STRESS_GRANULE	0.315594	0.963727
GO_MEMBRANE_PROTEIN_ECTODOMAIN_PROTEOLYSIS	0.315727	0.963727
GO_TRABECULA_MORPHOGENESIS	0.315754	0.963727
GO_CELL_CELL_RECOGNITION	0.315768	0.963727
GO_SMALL_NUCLEAR_RIBONUCLEOPROTEIN_COMPLEX	0.316133	0.963727
GO_ACTIVATION_OF_PROTEIN_KINASE_A_ACTIVITY	0.316233	0.963727
GO_REGULATION_OF_VIRAL_ENTRY_INTO_HOST_CELL	0.316268	0.963727
GO_CARBOHYDRATE_BINDING	0.316303	0.963727
GO_RESPONSE_TO_HYDROGEN_PEROXIDE	0.316331	0.963727
GO_POSITIVE_REGULATION_OF_DNA_REPLICATION	0.316407	0.963727
GO_SODIUM_INDEPENDENT_ORGANIC_ANION_TRANSMEMBRANE_TRANSPORTER_ACTIVITY	0.316597	0.963727
GO_NEGATIVE_REGULATION_OF_AXON_EXTENSION	0.316607	0.963727
GO_WATER_HOMEOSTASIS	0.316794	0.963727
GO_HOMOPHILIC_CELL_ADHESION_VIA_PLASMA_MEMBRANE_ADHESION_MOLECULES	0.316817	0.963727
GO_ENDOLYSOSOME	0.317258	0.963727
GO_CATECHOLAMINE_BINDING	0.317382	0.963727
GO_POSITIVE_REGULATION_OF_T_CELL_APOPTOTIC_PROCESS	0.317453	0.963727
GO_PHAGOCYTOSIS	0.317463	0.963727
GO_PRIMARY_ALCOHOL_METABOLIC_PROCESS	0.317479	0.963727
GO_SEX_DETERMINATION	0.317776	0.963727
GO_INTRINSIC_APOPTOTIC_SIGNALING_PATHWAY_IN_RESPONSE_TO_ENDOPLASMIC_RETICULUM_STRESS	0.317781	0.963727
GO_ESTABLISHMENT_OF_MITOCHONDRION_LOCALIZATION	0.317852	0.963727
GO_G_PROTEIN_COUPLED_RECEPTOR_BINDING	0.318039	0.963727
GO_REGULATION_OF_RENAL_SYSTEM_PROCESS	0.318451	0.963727
GO_REGULATION_OF_PEPTIDE_SECRETION	0.318553	0.963727
GO_REGULATION_OF_PROTEIN_POLYMERIZATION	0.318673	0.963727
GO_SERINE_HYDROLASE_ACTIVITY	0.318765	0.963727
GO_PLASMA_MEMBRANE_RECEPTOR_COMPLEX	0.31917	0.963727
GO_CELL_CELL_ADHESION_VIA_PLASMA_MEMBRANE_ADHESION_MOLECULES	0.319192	0.963727
GO_CHEMOREPELLENT_ACTIVITY	0.319456	0.963727
GO_REGULATION_OF_DNA_REPLICATION	0.319706	0.963727
GO_POSITIVE_REGULATION_OF_EXCITATORY_POSTSYNAPTIC_POTENTIAL	0.319788	0.963727
GO_NEGATIVE_REGULATION_OF_NUCLEOTIDE_METABOLIC_PROCESS	0.320043	0.963727
GO_RECYCLING_ENDOSOME_MEMBRANE	0.320043	0.963727
GO_MULTI_ORGANISM_METABOLIC_PROCESS	0.320156	0.963727
GO_REGULATION_OF_ESTABLISHMENT_OF_PROTEIN_LOCALIZATION_TO_MITOCHONDRION	0.320234	0.963727
GO_BHLH_TRANSCRIPTION_FACTOR_BINDING	0.320323	0.963727
GO_REGULATION_OF_OLIGODENDROCYTE_DIFFERENTIATION	0.320329	0.963727
GO_REGULATION_OF_BMP_SIGNALING_PATHWAY	0.320337	0.963727
GO_POSITIVE_REGULATION_OF_PHOSPHOPROTEIN_PHOSPHATASE_ACTIVITY	0.320466	0.963727
GO_MONOVALENT_INORGANIC_ANION_HOMEOSTASIS	0.320508	0.963727
GO_ERK1_AND_ERK2_CASCADE	0.320642	0.963727
GO_EXODEOXYRIBONUCLEASE_ACTIVITY	0.320663	0.963727
GO_CYCLIN_DEPENDENT_PROTEIN_SERINE_THREONINE_KINASE_REGULATOR_ACTIVITY	0.320944	0.963727
GO_DNA_METHYLATION_INVOLVED_IN_GAMETE_GENERATION	0.321009	0.963727
GO_REGULATION_OF_PHOSPHOPROTEIN_PHOSPHATASE_ACTIVITY	0.321251	0.963727
GO_KERATIN_FILAMENT	0.321365	0.963727
GO_NEURAL_CREST_CELL_MIGRATION	0.321627	0.963727
GO_NEGATIVE_REGULATION_OF_RESPONSE_TO_ENDOPLASMIC_RETICULUM_STRESS	0.321687	0.963727
GO_NONRIBOSOMAL_PEPTIDE_BIOSYNTHETIC_PROCESS	0.321862	0.963727
GO_HMG_BOX_DOMAIN_BINDING	0.322239	0.963727
GO_POSITIVE_REGULATION_OF_INTERFERON_GAMMA_PRODUCTION	0.322319	0.963727
GO_SENSORY_PERCEPTION_OF_PAIN	0.322364	0.963727
GO_REGULATION_OF_PROTEIN_COMPLEX_DISASSEMBLY	0.32242	0.963727
GO_MAMMARY_GLAND_EPITHELIUM_DEVELOPMENT	0.322454	0.963727
GO_RESPONSE_TO_THYROID_HORMONE	0.322501	0.963727
GO_MULTI_ORGANISM_LOCALIZATION	0.322591	0.963727
GO_SPHINGOLIPID_METABOLIC_PROCESS	0.322621	0.963727
GO_RESPONSE_TO_TOXIC_SUBSTANCE	0.323893	0.963727
GO_PHOSPHOTRANSFERASE_ACTIVITY_PHOSPHATE_GROUP_AS_ACCEPTOR	0.324197	0.963727
GO_NEGATIVE_REGULATION_OF_ALPHA_BETA_T_CELL_ACTIVATION	0.324372	0.963727
GO_CGMP_BINDING	0.32473	0.963727
GO_REGULATION_OF_NUCLEASE_ACTIVITY	0.325157	0.963727
GO_POSITIVE_REGULATION_OF_PROTEIN_DEACETYLATION	0.325407	0.963727
GO_NEUTROPHIL_MEDIATED_IMMUNITY	0.325432	0.963727
GO_SOMITOGENESIS	0.326096	0.963727
GO_POLYOL_TRANSMEMBRANE_TRANSPORTER_ACTIVITY	0.326194	0.963727
GO_NEGATIVE_REGULATION_OF_GTPASE_ACTIVITY	0.326358	0.963727
GO_REGULATION_OF_EPITHELIAL_CELL_APOPTOTIC_PROCESS	0.326648	0.963727
GO_ADP_METABOLIC_PROCESS	0.326803	0.963727
GO_GLIAL_CELL_DIFFERENTIATION	0.326896	0.963727
GO_ENDOCARDIAL_CUSHION_MORPHOGENESIS	0.326913	0.963727
GO_HSP70_PROTEIN_BINDING	0.326931	0.963727
GO_ECTODERM_DEVELOPMENT	0.327157	0.963727
GO_REGULATION_OF_DNA_TEMPLATED_TRANSCRIPTION_ELONGATION	0.327645	0.963727
GO_GMP_METABOLIC_PROCESS	0.327866	0.963727
GO_HEME_METABOLIC_PROCESS	0.328042	0.963727
GO_SMOOTH_MUSCLE_CONTRACTION	0.328954	0.963727
GO_POST_TRANSLATIONAL_PROTEIN_MODIFICATION	0.328968	0.963727
GO_NEURAL_CREST_CELL_DIFFERENTIATION	0.328984	0.963727
GO_GLYCOSPHINGOLIPID_BIOSYNTHETIC_PROCESS	0.329051	0.963727
GO_SARCOLEMMA	0.329099	0.963727
GO_REGULATION_OF_WOUND_HEALING	0.329324	0.963727
GO_REGULATION_OF_PHOSPHOLIPID_METABOLIC_PROCESS	0.329557	0.963727
GO_LYSOPHOSPHOLIPASE_ACTIVITY	0.329577	0.963727
GO_RNA_POLYMERASE_II_TRANSCRIPTION_COACTIVATOR_ACTIVITY	0.330009	0.963727
GO_MAP_KINASE_KINASE_KINASE_ACTIVITY	0.330294	0.963727
GO_REGULATION_OF_FATTY_ACID_OXIDATION	0.330659	0.963727
GO_REGULATION_OF_CELLULAR_RESPONSE_TO_GROWTH_FACTOR_STIMULUS	0.331044	0.963727
GO_EXTRACELLULAR_MATRIX_COMPONENT	0.331107	0.963727
GO_DOPAMINE_METABOLIC_PROCESS	0.331142	0.963727
GO_ENDONUCLEASE_ACTIVITY	0.331184	0.963727
GO_C21_STEROID_HORMONE_BIOSYNTHETIC_PROCESS	0.331206	0.963727
GO_PROTEIN_COMPLEX_LOCALIZATION	0.331871	0.963727
GO_MRNA_BINDING	0.332521	0.963727
GO_DORSAL_VENTRAL_AXIS_SPECIFICATION	0.332931	0.963727
GO_POSITIVE_REGULATION_OF_PROTEIN_TYROSINE_KINASE_ACTIVITY	0.333082	0.963727
GO_TRANSCRIPTION_FACTOR_ACTIVITY_RNA_POLYMERASE_II_TRANSCRIPTION_FACTOR_BINDING	0.33312	0.963727
GO_MATING	0.333182	0.963727
GO_PHOTOTRANSDUCTION_VISIBLE_LIGHT	0.333398	0.963727
GO_CELLULAR_RESPONSE_TO_DRUG	0.333786	0.963727
GO_ENDORIBONUCLEASE_COMPLEX	0.333952	0.963727
GO_NEGATIVE_REGULATION_OF_RESPONSE_TO_OXIDATIVE_STRESS	0.333992	0.963727
GO_REGULATION_OF_MEGAKARYOCYTE_DIFFERENTIATION	0.334202	0.963727
GO_ANION_HOMEOSTASIS	0.334773	0.963727
GO_ENDOTHELIAL_CELL_PROLIFERATION	0.334875	0.963727
GO_PEPTIDE_HORMONE_BINDING	0.334998	0.963727
GO_S_ADENOSYLMETHIONINE_DEPENDENT_METHYLTRANSFERASE_ACTIVITY	0.335325	0.963727
GO_GLYCOPROTEIN_CATABOLIC_PROCESS	0.335428	0.963727
GO_ESTABLISHMENT_OF_PROTEIN_LOCALIZATION_TO_PLASMA_MEMBRANE	0.335631	0.963727
GO_POSITIVE_REGULATION_OF_MAST_CELL_ACTIVATION	0.335721	0.963727
GO_AUTOPHAGOSOME_ORGANIZATION	0.336541	0.963727
GO_CENTROSOME_CYCLE	0.336864	0.963727
GO_MICROTUBULE_MOTOR_ACTIVITY	0.33696	0.963727
GO_TRANSCRIPTION_COREPRESSOR_ACTIVITY	0.337364	0.963727
GO_REGULATION_OF_SYNCYTIUM_FORMATION_BY_PLASMA_MEMBRANE_FUSION	0.337598	0.963727
GO_CELLULAR_RESPONSE_TO_PH	0.337791	0.963727
GO_TRANSCRIPTION_COFACTOR_BINDING	0.338022	0.963727
GO_HOMEOSTASIS_OF_NUMBER_OF_CELLS	0.338092	0.963727
GO_REGULATION_OF_CATION_CHANNEL_ACTIVITY	0.33818	0.963727
GO_ACTIVE_ION_TRANSMEMBRANE_TRANSPORTER_ACTIVITY	0.33839	0.963727
GO_MEMBRANE_DISASSEMBLY	0.338621	0.963727
GO_SYNTAXIN_1_BINDING	0.338645	0.963727
GO_AMINE_METABOLIC_PROCESS	0.338752	0.963727
GO_REGULATION_OF_DNA_REPAIR	0.338828	0.963727
GO_FEEDING_BEHAVIOR	0.338912	0.963727
GO_NOTOCHORD_DEVELOPMENT	0.339056	0.963727
GO_POSITIVE_REGULATION_OF_STEROID_METABOLIC_PROCESS	0.33934	0.963727
GO_NEGATIVE_REGULATION_OF_VASCULATURE_DEVELOPMENT	0.339809	0.963727
GO_POSITIVE_REGULATION_OF_ADENYLATE_CYCLASE_ACTIVITY	0.340111	0.963727
GO_NEGATIVE_REGULATION_OF_TRANSMEMBRANE_RECEPTOR_PROTEIN_SERINE_THREONINE_KINASE_SIGNALING_PATHWAY	0.340159	0.963727
GO_GAS_TRANSPORT	0.340278	0.963727
GO_POSITIVE_REGULATION_OF_RESPONSE_TO_BIOTIC_STIMULUS	0.340398	0.963727
GO_SULFUR_COMPOUND_TRANSPORT	0.340504	0.963727
GO_PROTON_TRANSPORTING_TWO_SECTOR_ATPASE_COMPLEX_CATALYTIC_DOMAIN	0.340566	0.963727
GO_SPERM_CAPACITATION	0.340853	0.963727
GO_CELLULAR_RESPONSE_TO_VASCULAR_ENDOTHELIAL_GROWTH_FACTOR_STIMULUS	0.341179	0.963727
GO_NAD_DEPENDENT_PROTEIN_DEACETYLASE_ACTIVITY	0.341297	0.963727
GO_REGULATION_OF_TRIGLYCERIDE_BIOSYNTHETIC_PROCESS	0.341934	0.963727
GO_LUNG_CELL_DIFFERENTIATION	0.342141	0.963727
GO_VIRAL_LIFE_CYCLE	0.342753	0.963727
GO_ENDOPLASMIC_RETICULUM_GOLGI_INTERMEDIATE_COMPARTMENT_MEMBRANE	0.343067	0.963727
GO_THIOL_DEPENDENT_UBIQUITIN_SPECIFIC_PROTEASE_ACTIVITY	0.343296	0.963727
GO_REGULATION_OF_NITRIC_OXIDE_BIOSYNTHETIC_PROCESS	0.343337	0.963727
GO_ERBB2_SIGNALING_PATHWAY	0.343377	0.963727
GO_RESPONSE_TO_IONIZING_RADIATION	0.343432	0.963727
GO_LYMPHOCYTE_MIGRATION	0.343478	0.963727
GO_POSITIVE_REGULATION_OF_T_HELPER_1_TYPE_IMMUNE_RESPONSE	0.343735	0.963727
GO_JAK_STAT_CASCADE_INVOLVED_IN_GROWTH_HORMONE_SIGNALING_PATHWAY	0.344106	0.963727
GO_UBIQUITIN_LIKE_PROTEIN_SPECIFIC_PROTEASE_ACTIVITY	0.344414	0.963727
GO_MICROTUBULE_ORGANIZING_CENTER_ORGANIZATION	0.345329	0.963727
GO_SIGNAL_TRANSDUCTION_BY_P53_CLASS_MEDIATOR	0.345369	0.963727
GO_ORGANELLE_ENVELOPE_LUMEN	0.345478	0.963727
GO_POSITIVE_REGULATION_OF_CELL_CYCLE_PHASE_TRANSITION	0.345482	0.963727
GO_REGULATION_OF_LIPID_CATABOLIC_PROCESS	0.34578	0.963727
GO_IRE1_MEDIATED_UNFOLDED_PROTEIN_RESPONSE	0.345806	0.963727
GO_POSITIVE_REGULATION_OF_G1_S_TRANSITION_OF_MITOTIC_CELL_CYCLE	0.346256	0.963727
GO_RUFFLE	0.346272	0.963727
GO_POTASSIUM_CHANNEL_COMPLEX	0.34633	0.963727
GO_LAMELLIPODIUM_ASSEMBLY	0.346538	0.963727
GO_CELLULAR_RESPONSE_TO_ALCOHOL	0.346823	0.963727
GO_REGULATION_OF_CYCLIC_NUCLEOTIDE_METABOLIC_PROCESS	0.34683	0.963727
GO_GLYCEROPHOSPHOLIPID_METABOLIC_PROCESS	0.3473	0.963727
GO_POSITIVE_REGULATION_OF_CYTOSKELETON_ORGANIZATION	0.347399	0.963727
GO_NATURAL_KILLER_CELL_MEDIATED_IMMUNITY	0.347436	0.963727
GO_HISTONE_H3_DEACETYLATION	0.347802	0.963727
GO_NEGATIVE_REGULATION_OF_CELL_MATRIX_ADHESION	0.347836	0.963727
GO_REGULATION_OF_STEM_CELL_PROLIFERATION	0.348256	0.963727
GO_REGULATION_OF_CELLULAR_RESPIRATION	0.34828	0.963727
GO_REGULATION_OF_B_CELL_DIFFERENTIATION	0.34829	0.963727
GO_POSITIVE_REGULATION_OF_NEURON_APOPTOTIC_PROCESS	0.348657	0.963727
GO_ENDOCYTIC_VESICLE	0.348921	0.963727
GO_LAMELLIPODIUM_ORGANIZATION	0.349775	0.963727
GO_NUCLEUS_ORGANIZATION	0.349792	0.963727
GO_POSITIVE_REGULATION_OF_CYTOKINE_PRODUCTION_INVOLVED_IN_IMMUNE_RESPONSE	0.349792	0.963727
GO_PEPTIDE_TRANSPORT	0.349996	0.963727
GO_NUCLEAR_TRANSCRIBED_MRNA_CATABOLIC_PROCESS_DEADENYLATION_DEPENDENT_DECAY	0.350135	0.963727
GO_LEUKOTRIENE_METABOLIC_PROCESS	0.350265	0.963727
GO_HEART_MORPHOGENESIS	0.350334	0.963727
GO_CENTROSOME_DUPLICATION	0.350515	0.963727
GO_REGULATION_OF_CELL_CYCLE_G1_S_PHASE_TRANSITION	0.350646	0.963727
GO_DENDRITE_MEMBRANE	0.35083	0.963727
GO_REGULATION_OF_POLYSACCHARIDE_METABOLIC_PROCESS	0.350932	0.963727
GO_MUSCLE_FIBER_DEVELOPMENT	0.350953	0.963727
GO_NEGATIVE_REGULATION_OF_APOPTOTIC_SIGNALING_PATHWAY	0.350973	0.963727
GO_REGULATION_OF_ACTIN_FILAMENT_BUNDLE_ASSEMBLY	0.351019	0.963727
GO_CELL_ADHESION_MOLECULE_BINDING	0.351257	0.963727
GO_OXIDOREDUCTASE_ACTIVITY_ACTING_ON_THE_ALDEHYDE_OR_OXO_GROUP_OF_DONORS_NAD_OR_NADP_AS_ACCEPTOR	0.351342	0.963727
GO_SPECIFICATION_OF_SYMMETRY	0.351452	0.963727
GO_ORGANIC_ACID_TRANSMEMBRANE_TRANSPORT	0.351692	0.963727
GO_REGULATION_OF_NEURON_APOPTOTIC_PROCESS	0.351862	0.963727
GO_OXIDOREDUCTION_COENZYME_METABOLIC_PROCESS	0.351969	0.963727
GO_REGULATION_OF_MITOCHONDRIAL_DEPOLARIZATION	0.352968	0.963727
GO_NEGATIVE_REGULATION_OF_PROTEIN_COMPLEX_ASSEMBLY	0.353281	0.963727
GO_MEMBRANE_PROTEIN_PROTEOLYSIS	0.353317	0.963727
GO_RESPONSE_TO_OXYGEN_RADICAL	0.353486	0.963727
GO_ORGANELLE_SUBCOMPARTMENT	0.353669	0.963727
GO_SYNAPTIC_VESICLE_CYCLE	0.353912	0.963727
GO_LIVER_REGENERATION	0.354221	0.963727
GO_MAST_CELL_GRANULE	0.354433	0.963727
GO_PHAGOCYTIC_VESICLE_MEMBRANE	0.354488	0.963727
GO_NEGATIVE_REGULATION_OF_CELLULAR_RESPONSE_TO_GROWTH_FACTOR_STIMULUS	0.354674	0.963727
GO_GABAERGIC_NEURON_DIFFERENTIATION	0.355248	0.963727
GO_PHOSPHATIDYLSERINE_BINDING	0.355755	0.963727
GO_CELLULAR_RESPONSE_TO_ESTROGEN_STIMULUS	0.355758	0.963727
GO_REGULATION_OF_LYMPHOCYTE_CHEMOTAXIS	0.355821	0.963727
GO_CYTOLYSIS	0.356145	0.963727
GO_RETINOIC_ACID_BINDING	0.356249	0.963727
GO_RUFFLE_MEMBRANE	0.3564	0.963727
GO_DENDRITE_DEVELOPMENT	0.356481	0.963727
GO_COPULATION	0.356769	0.963727
GO_MITOTIC_CYTOKINESIS	0.356928	0.963727
GO_REGULATION_OF_EXTRINSIC_APOPTOTIC_SIGNALING_PATHWAY_IN_ABSENCE_OF_LIGAND	0.357013	0.963727
GO_POSITIVE_REGULATION_OF_PROTEIN_BINDING	0.357074	0.963727
GO_RESPONSE_TO_FATTY_ACID	0.357226	0.963727
GO_NEGATIVE_REGULATION_OF_BLOOD_PRESSURE	0.357732	0.963727
GO_REGULATION_OF_GENERATION_OF_PRECURSOR_METABOLITES_AND_ENERGY	0.357768	0.963727
GO_CELLULAR_COMPONENT_DISASSEMBLY_INVOLVED_IN_EXECUTION_PHASE_OF_APOPTOSIS	0.357882	0.963727
GO_EXOPEPTIDASE_ACTIVITY	0.357942	0.963727
GO_TRANSCRIPTION_COACTIVATOR_ACTIVITY	0.357944	0.963727
GO_2_OXOGLUTARATE_METABOLIC_PROCESS	0.358253	0.963727
GO_LEARNING	0.358532	0.963727
GO_NUCLEOSOMAL_DNA_BINDING	0.358557	0.963727
GO_NEGATIVE_REGULATION_OF_FAT_CELL_DIFFERENTIATION	0.358783	0.963727
GO_PROTEIN_ACTIVATION_CASCADE	0.35886	0.963727
GO_REGULATION_OF_POTASSIUM_ION_TRANSPORT	0.359065	0.963727
GO_ACTIVATION_OF_JUN_KINASE_ACTIVITY	0.359069	0.963727
GO_MODULATION_OF_EXCITATORY_POSTSYNAPTIC_POTENTIAL	0.359596	0.963727
GO_PROTEIN_UBIQUITINATION_INVOLVED_IN_UBIQUITIN_DEPENDENT_PROTEIN_CATABOLIC_PROCESS	0.359598	0.963727
GO_NEGATIVE_REGULATION_OF_CALCIUM_ION_TRANSPORT_INTO_CYTOSOL	0.359603	0.963727
GO_MITOCHONDRIAL_TRANSMEMBRANE_TRANSPORT	0.359946	0.963727
GO_NEGATIVE_REGULATION_OF_CANONICAL_WNT_SIGNALING_PATHWAY	0.359993	0.963727
GO_REGULATION_OF_CHROMATIN_ORGANIZATION	0.360009	0.963727
GO_MATURATION_OF_5_8S_RRNA_FROM_TRICISTRONIC_RRNA_TRANSCRIPT_SSU_RRNA_5_8S_RRNA_LSU_RRNA_	0.360312	0.963727
GO_MICROTUBULE_ASSOCIATED_COMPLEX	0.360432	0.963727
GO_CATION_AMINO_ACID_SYMPORTER_ACTIVITY	0.360487	0.963727
GO_HIGH_DENSITY_LIPOPROTEIN_PARTICLE_REMODELING	0.360577	0.963727
GO_CHROMOSOME_SEPARATION	0.360648	0.963727
GO_POSITIVE_REGULATION_OF_INSULIN_SECRETION_INVOLVED_IN_CELLULAR_RESPONSE_TO_GLUCOSE_STIMULUS	0.360811	0.963727
GO_GLYCEROLIPID_BIOSYNTHETIC_PROCESS	0.361098	0.963727
GO_REGULATION_OF_TRANSLATIONAL_FIDELITY	0.361156	0.963727
GO_POSITIVE_REGULATION_OF_MYELOID_CELL_DIFFERENTIATION	0.36159	0.963727
GO_CELLULAR_GLUCOSE_HOMEOSTASIS	0.361873	0.963727
GO_MICROBODY_LUMEN	0.362032	0.963727
GO_HISTONE_BINDING	0.362098	0.963727
GO_CARBOHYDRATE_DERIVATIVE_TRANSPORT	0.362145	0.963727
GO_KERATAN_SULFATE_METABOLIC_PROCESS	0.362286	0.963727
GO_POSITIVE_REGULATION_OF_RECEPTOR_MEDIATED_ENDOCYTOSIS	0.362556	0.963727
GO_INTRINSIC_APOPTOTIC_SIGNALING_PATHWAY	0.362579	0.963727
GO_STRIATED_MUSCLE_ADAPTATION	0.362611	0.963727
GO_POSITIVE_REGULATION_OF_FILOPODIUM_ASSEMBLY	0.362697	0.963727
GO_INNATE_IMMUNE_RESPONSE_IN_MUCOSA	0.36279	0.963727
GO_MAINTENANCE_OF_CELL_NUMBER	0.362838	0.963727
GO_NEGATIVE_REGULATION_OF_CALCIUM_ION_TRANSPORT	0.363132	0.963727
GO_POSITIVE_REGULATION_OF_STRIATED_MUSCLE_CELL_DIFFERENTIATION	0.363534	0.963727
GO_REGULATION_OF_GASTRULATION	0.363617	0.963727
GO_CLUSTER_OF_ACTIN_BASED_CELL_PROJECTIONS	0.36363	0.963727
GO_BAF_TYPE_COMPLEX	0.363704	0.963727
GO_NEGATIVE_REGULATION_OF_ESTABLISHMENT_OF_PROTEIN_LOCALIZATION	0.364038	0.963727
GO_CELLULAR_RESPONSE_TO_CAMP	0.364496	0.963727
GO_SARCOPLASMIC_RETICULUM_MEMBRANE	0.364508	0.963727
GO_PEPTIDYL_SERINE_MODIFICATION	0.364716	0.963727
GO_REGULATION_OF_NUCLEOTIDE_METABOLIC_PROCESS	0.36501	0.963727
GO_NATURAL_KILLER_CELL_ACTIVATION_INVOLVED_IN_IMMUNE_RESPONSE	0.365171	0.963727
GO_REGULATION_OF_MEMBRANE_PROTEIN_ECTODOMAIN_PROTEOLYSIS	0.365721	0.963727
GO_CELL_CORTEX_PART	0.365975	0.963727
GO_CARBOHYDRATE_KINASE_ACTIVITY	0.366077	0.963727
GO_ISOPRENOID_METABOLIC_PROCESS	0.366332	0.963727
GO_POSITIVE_REGULATION_OF_LAMELLIPODIUM_ORGANIZATION	0.366767	0.963727
GO_PROTEIN_ACETYLATION	0.366914	0.963727
GO_VENTRAL_SPINAL_CORD_DEVELOPMENT	0.367034	0.963727
GO_UNSATURATED_FATTY_ACID_BIOSYNTHETIC_PROCESS	0.367207	0.963727
GO_POSITIVE_REGULATION_OF_INSULIN_SECRETION	0.367325	0.963727
GO_SEMAPHORIN_RECEPTOR_BINDING	0.367703	0.963727
GO_CLATHRIN_COAT	0.368079	0.963727
GO_REGULATION_OF_NATURAL_KILLER_CELL_ACTIVATION	0.36851	0.963727
GO_PIGMENTATION	0.368523	0.963727
GO_NUCLEOCYTOPLASMIC_TRANSPORTER_ACTIVITY	0.36866	0.963727
GO_INTERLEUKIN_1_RECEPTOR_BINDING	0.368692	0.963727
GO_POSITIVE_REGULATION_OF_CARDIAC_MUSCLE_CELL_PROLIFERATION	0.368774	0.963727
GO_EXON_EXON_JUNCTION_COMPLEX	0.369853	0.963727
GO_PRE_MRNA_BINDING	0.370639	0.963727
GO_EMBRYONIC_AXIS_SPECIFICATION	0.370899	0.963727
GO_POSITIVE_REGULATION_OF_MULTICELLULAR_ORGANISM_GROWTH	0.370912	0.963727
GO_TRANSFORMING_GROWTH_FACTOR_BETA_RECEPTOR_BINDING	0.371015	0.963727
GO_POSITIVE_REGULATION_OF_SYNAPTIC_TRANSMISSION	0.37122	0.963727
GO_MESENCHYME_DEVELOPMENT	0.371339	0.963727
GO_NEGATIVE_REGULATION_OF_GLUCOSE_TRANSPORT	0.371785	0.963727
GO_INSULIN_RECEPTOR_BINDING	0.372104	0.963727
GO_REGULATION_OF_PROTEIN_UBIQUITINATION_INVOLVED_IN_UBIQUITIN_DEPENDENT_PROTEIN_CATABOLIC_PROCESS	0.372643	0.963727
GO_CELLULAR_RESPONSE_TO_REACTIVE_OXYGEN_SPECIES	0.372961	0.963727
GO_CYSTEINE_TYPE_ENDOPEPTIDASE_ACTIVITY	0.372975	0.963727
GO_ACTIVATION_OF_PROTEIN_KINASE_ACTIVITY	0.373226	0.963727
GO_SODIUM_ION_TRANSMEMBRANE_TRANSPORT	0.373283	0.963727
GO_REGULATION_OF_LONG_TERM_SYNAPTIC_POTENTIATION	0.373555	0.963727
GO_REGULATION_OF_POTASSIUM_ION_TRANSMEMBRANE_TRANSPORT	0.373689	0.963727
GO_SOMITE_DEVELOPMENT	0.374213	0.963727
GO_CALCIUM_INDEPENDENT_CELL_CELL_ADHESION_VIA_PLASMA_MEMBRANE_CELL_ADHESION_MOLECULES	0.374418	0.963727
GO_SMAD_PROTEIN_SIGNAL_TRANSDUCTION	0.374541	0.963727
GO_CENTRIOLE	0.374544	0.963727
GO_BRAIN_MORPHOGENESIS	0.375005	0.963727
GO_ACTIN_POLYMERIZATION_OR_DEPOLYMERIZATION	0.375069	0.963727
GO_LOW_DENSITY_LIPOPROTEIN_PARTICLE_RECEPTOR_BINDING	0.375228	0.963727
GO_ALPHA_ACTININ_BINDING	0.375434	0.963727
GO_REGULATION_OF_PROTEIN_LOCALIZATION_TO_CELL_SURFACE	0.375623	0.963727
GO_ANCHORED_COMPONENT_OF_MEMBRANE	0.37574	0.963727
GO_PROTEIN_SUMOYLATION	0.37598	0.963727
GO_PHAGOCYTIC_VESICLE	0.376375	0.963727
GO_ORGANELLE_TRANSPORT_ALONG_MICROTUBULE	0.376382	0.963727
GO_RECEPTOR_CLUSTERING	0.376561	0.963727
GO_REGULATION_OF_ENDOTHELIAL_CELL_PROLIFERATION	0.376801	0.963727
GO_MYELOID_LEUKOCYTE_MIGRATION	0.376896	0.963727
GO_REGULATION_OF_POTASSIUM_ION_TRANSMEMBRANE_TRANSPORTER_ACTIVITY	0.376902	0.963727
GO_DEFENSE_RESPONSE_TO_VIRUS	0.377197	0.963727
GO_GENE_SILENCING	0.377275	0.963727
GO_RESPONSE_TO_IRON_ION	0.377298	0.963727
GO_REGULATION_OF_GENE_SILENCING	0.377316	0.963727
GO_FATTY_ACID_METABOLIC_PROCESS	0.3774	0.963727
GO_REGULATION_OF_CELLULAR_PROTEIN_CATABOLIC_PROCESS	0.377636	0.963727
GO_CHROMOSOME_TELOMERIC_REGION	0.377663	0.963727
GO_REGULATION_OF_LAMELLIPODIUM_ASSEMBLY	0.37779	0.963727
GO_DNA_TEMPLATED_TRANSCRIPTION_TERMINATION	0.378942	0.963727
GO_MULTI_MULTICELLULAR_ORGANISM_PROCESS	0.379075	0.963727
GO_REGULATION_OF_ESTABLISHMENT_OF_PLANAR_POLARITY	0.379169	0.963727
GO_PROTEIN_KINASE_A_CATALYTIC_SUBUNIT_BINDING	0.37939	0.963727
GO_RNA_POLYMERASE_II_DISTAL_ENHANCER_SEQUENCE_SPECIFIC_DNA_BINDING	0.379405	0.963727
GO_ADRENERGIC_RECEPTOR_ACTIVITY	0.379653	0.963727
GO_POSITIVE_REGULATION_OF_TRANSPORTER_ACTIVITY	0.379682	0.963727
GO_MULTIVESICULAR_BODY_ORGANIZATION	0.379685	0.963727
GO_PHENOL_CONTAINING_COMPOUND_METABOLIC_PROCESS	0.379819	0.963727
GO_NUCLEOBASE_BIOSYNTHETIC_PROCESS	0.380214	0.963727
GO_HORMONE_BIOSYNTHETIC_PROCESS	0.380242	0.963727
GO_PEPTIDYL_ASPARAGINE_MODIFICATION	0.380319	0.963727
GO_NEGATIVE_REGULATION_OF_CYTOSKELETON_ORGANIZATION	0.380562	0.963778
GO_DEVELOPMENTAL_PIGMENTATION	0.380987	0.96429
GO_FERTILIZATION	0.382125	0.965932
GO_STRUCTURE_SPECIFIC_DNA_BINDING	0.382244	0.965932
GO_REGULATION_OF_NEURON_PROJECTION_REGENERATION	0.382946	0.965932
GO_REGULATION_OF_REPRODUCTIVE_PROCESS	0.383985	0.965932
GO_NEGATIVE_REGULATION_OF_MUSCLE_CELL_DIFFERENTIATION	0.384012	0.965932
GO_CLATHRIN_ADAPTOR_COMPLEX	0.384457	0.965932
GO_NEGATIVE_REGULATION_OF_AXON_GUIDANCE	0.384472	0.965932
GO_MYOSIN_FILAMENT	0.384819	0.965932
GO_POSITIVE_REGULATION_OF_T_CELL_MEDIATED_IMMUNITY	0.385377	0.965932
GO_PHOSPHATIDYLINOSITOL_PHOSPHATE_PHOSPHATASE_ACTIVITY	0.38586	0.965932
GO_NEGATIVE_REGULATION_OF_FIBROBLAST_PROLIFERATION	0.385898	0.965932
GO_REGULATION_OF_SKELETAL_MUSCLE_TISSUE_DEVELOPMENT	0.385905	0.965932
GO_PHOSPHATIDYLCHOLINE_METABOLIC_PROCESS	0.386175	0.965932
GO_GROWTH_FACTOR_RECEPTOR_BINDING	0.386277	0.965932
GO_REGULATION_OF_NEURAL_PRECURSOR_CELL_PROLIFERATION	0.386292	0.965932
GO_REGULATION_OF_PLATELET_ACTIVATION	0.386301	0.965932
GO_CILIUM_ORGANIZATION	0.386403	0.965932
GO_PHOSPHATASE_INHIBITOR_ACTIVITY	0.38644	0.965932
GO_NEGATIVE_REGULATION_OF_MITOCHONDRION_ORGANIZATION	0.386835	0.965932
GO_PROTEIN_KINASE_C_ACTIVITY	0.387024	0.965932
GO_CENTRAL_NERVOUS_SYSTEM_NEURON_DIFFERENTIATION	0.387155	0.965932
GO_RESPONSE_TO_FUNGUS	0.387339	0.965932
GO_FLAVONOID_METABOLIC_PROCESS	0.387581	0.965932
GO_CELL_CHEMOTAXIS	0.38776	0.965932
GO_REGULATION_OF_PEPTIDE_TRANSPORT	0.387808	0.965932
GO_PROTEIN_EXPORT_FROM_NUCLEUS	0.38804	0.965932
GO_T_CELL_MEDIATED_IMMUNITY	0.388912	0.965932
GO_TRANSLATION_REGULATOR_ACTIVITY_NUCLEIC_ACID_BINDING	0.38909	0.965932
GO_ADENYLATE_CYCLASE_INHIBITING_G_PROTEIN_COUPLED_RECEPTOR_SIGNALING_PATHWAY	0.389153	0.965932
GO_POSITIVE_REGULATION_OF_PROTEIN_MODIFICATION_BY_SMALL_PROTEIN_CONJUGATION_OR_REMOVAL	0.389515	0.965932
GO_COA_HYDROLASE_ACTIVITY	0.389636	0.965932
GO_LIPID_MODIFICATION	0.38975	0.965932
GO_CHROMATIN_ASSEMBLY_OR_DISASSEMBLY	0.390235	0.965932
GO_ADRENAL_GLAND_DEVELOPMENT	0.390295	0.965932
GO_CELLULAR_SODIUM_ION_HOMEOSTASIS	0.390511	0.965932
GO_CAMERA_TYPE_EYE_MORPHOGENESIS	0.390718	0.965932
GO_GLUTATHIONE_METABOLIC_PROCESS	0.390789	0.965932
GO_HISTONE_DEUBIQUITINATION	0.390876	0.965932
GO_ESTROUS_CYCLE	0.390997	0.965932
GO_NEGATIVE_REGULATION_OF_MRNA_METABOLIC_PROCESS	0.391052	0.965932
GO_HYALURONIC_ACID_BINDING	0.391323	0.965932
GO_CELL_FATE_COMMITMENT	0.391339	0.965932
GO_POSITIVE_REGULATION_OF_TRANSCRIPTION_FROM_RNA_POLYMERASE_II_PROMOTER_IN_RESPONSE_TO_STRESS	0.391582	0.965932
GO_REGULATION_OF_ESTABLISHMENT_OF_PROTEIN_LOCALIZATION_TO_PLASMA_MEMBRANE	0.392625	0.965932
GO_NEGATIVE_REGULATION_OF_EXTRINSIC_APOPTOTIC_SIGNALING_PATHWAY	0.392858	0.965932
GO_GANGLIOSIDE_METABOLIC_PROCESS	0.392998	0.965932
GO_CELL_FATE_DETERMINATION	0.393022	0.965932
GO_STEROID_BINDING	0.393112	0.965932
GO_PLATELET_DENSE_GRANULE	0.393296	0.965932
GO_MHC_CLASS_II_PROTEIN_COMPLEX_BINDING	0.393758	0.965932
GO_POSITIVE_REGULATION_OF_ACTIVATED_T_CELL_PROLIFERATION	0.393839	0.965932
GO_IRON_ION_BINDING	0.393876	0.965932
GO_REGULATION_OF_HAIR_FOLLICLE_DEVELOPMENT	0.394385	0.965932
GO_EMBRYONIC_DIGIT_MORPHOGENESIS	0.394555	0.965932
GO_DENDRITE_MORPHOGENESIS	0.394615	0.965932
GO_LYMPHOCYTE_MEDIATED_IMMUNITY	0.39478	0.965932
GO_CARBOXY_TERMINAL_DOMAIN_PROTEIN_KINASE_COMPLEX	0.394928	0.965932
GO_ALPHA_AMINO_ACID_METABOLIC_PROCESS	0.395173	0.965932
GO_NUCLEAR_CHROMOSOME_TELOMERIC_REGION	0.39526	0.965932
GO_NEGATIVE_REGULATION_OF_PROTEIN_SECRETION	0.395445	0.965932
GO_DICARBOXYLIC_ACID_TRANSPORT	0.395455	0.965932
GO_REGULATION_OF_T_CELL_DIFFERENTIATION	0.395489	0.965932
GO_VASCULAR_ENDOTHELIAL_GROWTH_FACTOR_RECEPTOR_SIGNALING_PATHWAY	0.396085	0.966403
GO_REGULATION_OF_MESODERM_DEVELOPMENT	0.396129	0.966403
GO_EXTRINSIC_COMPONENT_OF_ORGANELLE_MEMBRANE	0.397139	0.967214
GO_RESPONSE_TO_PLATELET_DERIVED_GROWTH_FACTOR	0.397886	0.967214
GO_MULTICELLULAR_ORGANISMAL_MACROMOLECULE_METABOLIC_PROCESS	0.398444	0.967214
GO_ORGAN_REGENERATION	0.398641	0.967214
GO_T_CELL_RECEPTOR_COMPLEX	0.398801	0.967214
GO_POSITIVE_REGULATION_OF_PROTEIN_AUTOPHOSPHORYLATION	0.398823	0.967214
GO_REGULATION_OF_SMOOTH_MUSCLE_CELL_MIGRATION	0.399093	0.967214
GO_NEGATIVE_REGULATION_OF_MEGAKARYOCYTE_DIFFERENTIATION	0.399366	0.967214
GO_FIBRIL_ORGANIZATION	0.399522	0.967214
GO_CELLULAR_ANION_HOMEOSTASIS	0.399896	0.967214
GO_NEURON_FATE_COMMITMENT	0.400088	0.967214
GO_TRNA_TRANSPORT	0.400269	0.967214
GO_MICROBODY_MEMBRANE	0.400542	0.967214
GO_POSITIVE_REGULATION_OF_MAP_KINASE_ACTIVITY	0.400545	0.967214
GO_POLE_PLASM	0.400553	0.967214
GO_REGULATION_OF_CGMP_METABOLIC_PROCESS	0.400892	0.967214
GO_FILOPODIUM_MEMBRANE	0.401039	0.967214
GO_CARBON_OXYGEN_LYASE_ACTIVITY	0.401531	0.967214
GO_DEFENSE_RESPONSE_TO_GRAM_POSITIVE_BACTERIUM	0.401829	0.967214
GO_REGULATION_OF_RECEPTOR_MEDIATED_ENDOCYTOSIS	0.401955	0.967214
GO_B_CELL_MEDIATED_IMMUNITY	0.402133	0.967214
GO_POSITIVE_REGULATION_OF_CHROMOSOME_ORGANIZATION	0.402326	0.967214
GO_INOSITOL_LIPID_MEDIATED_SIGNALING	0.402612	0.967214
GO_ESTABLISHMENT_OF_PROTEIN_LOCALIZATION_TO_ENDOPLASMIC_RETICULUM	0.402719	0.967214
GO_THIOESTER_METABOLIC_PROCESS	0.402965	0.967214
GO_NEGATIVE_REGULATION_OF_WNT_SIGNALING_PATHWAY	0.402992	0.967214
GO_REGULATION_OF_MUSCLE_TISSUE_DEVELOPMENT	0.403007	0.967214
GO_CYSTEINE_TYPE_ENDOPEPTIDASE_INHIBITOR_ACTIVITY	0.403199	0.967214
GO_GASTRULATION_WITH_MOUTH_FORMING_SECOND	0.403462	0.967214
GO_REGULATION_OF_LYASE_ACTIVITY	0.403956	0.967214
GO_REGULATION_OF_RHODOPSIN_MEDIATED_SIGNALING_PATHWAY	0.40396	0.967214
GO_ENDOCYTIC_VESICLE_MEMBRANE	0.404377	0.967214
GO_OLFACTORY_LOBE_DEVELOPMENT	0.404822	0.967214
GO_ORGANIC_ACID_TRANSMEMBRANE_TRANSPORTER_ACTIVITY	0.404921	0.967214
GO_NEURAL_RETINA_DEVELOPMENT	0.404982	0.967214
GO_REGULATION_OF_CAMP_MEDIATED_SIGNALING	0.405026	0.967214
GO_OLIGOSACCHARIDE_METABOLIC_PROCESS	0.405175	0.967214
GO_POSITIVE_REGULATION_OF_NEURAL_PRECURSOR_CELL_PROLIFERATION	0.405359	0.967214
GO_NEGATIVE_REGULATION_OF_ORGANELLE_ASSEMBLY	0.405423	0.967214
GO_RESPONSE_TO_PROSTAGLANDIN	0.405462	0.967214
GO_CARDIAC_RIGHT_VENTRICLE_MORPHOGENESIS	0.405712	0.967214
GO_RECEPTOR_SERINE_THREONINE_KINASE_BINDING	0.405904	0.967214
GO_REGULATION_OF_COAGULATION	0.406169	0.967214
GO_INORGANIC_ANION_EXCHANGER_ACTIVITY	0.406306	0.967214
GO_AXONEME_ASSEMBLY	0.406887	0.967387
GO_POSITIVE_REGULATION_OF_T_CELL_MEDIATED_CYTOTOXICITY	0.406917	0.967387
GO_ADRENERGIC_RECEPTOR_BINDING	0.40705	0.967387
GO_HISTONE_MONOUBIQUITINATION	0.407387	0.96743
GO_DNA_PACKAGING	0.407533	0.96743
GO_REGULATION_OF_DEPHOSPHORYLATION	0.408409	0.96743
GO_POSITIVE_REGULATION_OF_DNA_METABOLIC_PROCESS	0.408594	0.96743
GO_REGULATION_OF_BONE_DEVELOPMENT	0.408924	0.96743
GO_NUCLEOTIDE_KINASE_ACTIVITY	0.409029	0.96743
GO_MONOAMINE_TRANSPORT	0.409742	0.96743
GO_NEGATIVE_REGULATION_OF_T_CELL_MEDIATED_IMMUNITY	0.409946	0.96743
GO_RETINA_MORPHOGENESIS_IN_CAMERA_TYPE_EYE	0.410142	0.96743
GO_N_ACETYLTRANSFERASE_ACTIVITY	0.410235	0.96743
GO_REGULATION_OF_DENDRITE_EXTENSION	0.410323	0.96743
GO_ORGANOPHOSPHATE_CATABOLIC_PROCESS	0.410354	0.96743
GO_NEGATIVE_REGULATION_OF_DNA_BINDING	0.410683	0.96743
GO_REPRODUCTIVE_BEHAVIOR	0.410913	0.96743
GO_STEREOCILIUM_BUNDLE	0.411286	0.96743
GO_PEPTIDE_HORMONE_RECEPTOR_BINDING	0.411475	0.96743
GO_REGULATION_OF_CGMP_BIOSYNTHETIC_PROCESS	0.411778	0.96743
GO_STEROID_HORMONE_RECEPTOR_ACTIVITY	0.411872	0.96743
GO_MICROTUBULE_BASED_MOVEMENT	0.412128	0.96743
GO_KERATINIZATION	0.412309	0.96743
GO_STEROL_BINDING	0.412365	0.96743
GO_ADENYLATE_CYCLASE_ACTIVATING_G_PROTEIN_COUPLED_RECEPTOR_SIGNALING_PATHWAY	0.412372	0.96743
GO_FUCOSYLATION	0.412417	0.96743
GO_NEGATIVE_REGULATION_OF_CARTILAGE_DEVELOPMENT	0.412464	0.96743
GO_NEGATIVE_REGULATION_OF_OXIDATIVE_STRESS_INDUCED_INTRINSIC_APOPTOTIC_SIGNALING_PATHWAY	0.413008	0.96743
GO_CELLULAR_RESPONSE_TO_IONIZING_RADIATION	0.413312	0.96743
GO_RESPONSE_TO_CAFFEINE	0.413318	0.96743
GO_HYDROLASE_ACTIVITY_ACTING_ON_CARBON_NITROGEN_BUT_NOT_PEPTIDE_BONDS_IN_CYCLIC_AMIDINES	0.413334	0.96743
GO_CELLULAR_RESPONSE_TO_INTERLEUKIN_1	0.41406	0.968275
GO_CHROMOSOME_CENTROMERIC_REGION	0.414143	0.968275
GO_ADHERENS_JUNCTION_ASSEMBLY	0.414418	0.968275
GO_MESODERMAL_CELL_DIFFERENTIATION	0.41471	0.968275
GO_NEGATIVE_REGULATION_OF_DEFENSE_RESPONSE	0.414926	0.968275
GO_HEPATICOBILIARY_SYSTEM_DEVELOPMENT	0.415039	0.968275
GO_CILIARY_BASAL_BODY	0.415954	0.968919
GO_MESENCHYMAL_CELL_DIFFERENTIATION	0.416422	0.968919
GO_REGULATION_OF_PLATELET_AGGREGATION	0.41644	0.968919
GO_ESTABLISHMENT_OR_MAINTENANCE_OF_EPITHELIAL_CELL_APICAL_BASAL_POLARITY	0.416468	0.968919
GO_DETECTION_OF_VISIBLE_LIGHT	0.416735	0.968919
GO_NEGATIVE_REGULATION_OF_RESPONSE_TO_EXTERNAL_STIMULUS	0.416874	0.968919
GO_POSITIVE_REGULATION_OF_TISSUE_REMODELING	0.416884	0.968919
GO_REGULATION_OF_REACTIVE_OXYGEN_SPECIES_BIOSYNTHETIC_PROCESS	0.417472	0.969152
GO_GANGLIOSIDE_BIOSYNTHETIC_PROCESS	0.41751	0.969152
GO_SNARE_COMPLEX	0.417705	0.969152
GO_CELLULAR_RESPONSE_TO_AMINO_ACID_STARVATION	0.417881	0.969152
GO_POSITIVE_REGULATION_OF_MITOTIC_CELL_CYCLE	0.418463	0.969982
GO_REGULATION_OF_CARDIAC_MUSCLE_CELL_PROLIFERATION	0.420049	0.972125
GO_DETECTION_OF_LIGHT_STIMULUS	0.420067	0.972125
GO_SKIN_DEVELOPMENT	0.421112	0.972125
GO_POSITIVE_REGULATION_OF_PHOSPHATASE_ACTIVITY	0.421169	0.972125
GO_PRE_AUTOPHAGOSOMAL_STRUCTURE_MEMBRANE	0.4212	0.972125
GO_NEURON_APOPTOTIC_PROCESS	0.42121	0.972125
GO_METALLOCARBOXYPEPTIDASE_ACTIVITY	0.421283	0.972125
GO_CULLIN_RING_UBIQUITIN_LIGASE_COMPLEX	0.421323	0.972125
GO_NUCLEAR_PORE	0.421637	0.972125
GO_KINASE_INHIBITOR_ACTIVITY	0.422407	0.972125
GO_NEGATIVE_REGULATION_OF_LOCOMOTION	0.422476	0.972125
GO_G_PROTEIN_COUPLED_PURINERGIC_RECEPTOR_SIGNALING_PATHWAY	0.422617	0.972125
GO_REGULATION_OF_ERYTHROCYTE_DIFFERENTIATION	0.422628	0.972125
GO_UBIQUITIN_LIKE_PROTEIN_CONJUGATING_ENZYME_ACTIVITY	0.423274	0.972125
GO_POSITIVE_REGULATION_OF_DNA_TEMPLATED_TRANSCRIPTION_ELONGATION	0.423827	0.972125
GO_REGULATION_OF_MAST_CELL_ACTIVATION	0.424138	0.972125
GO_POSITIVE_REGULATION_OF_LIPID_TRANSPORT	0.424453	0.972125
GO_POSITIVE_REGULATION_OF_WNT_SIGNALING_PATHWAY	0.424713	0.972125
GO_MITOCHONDRIAL_TRANSLATION	0.424746	0.972125
GO_FATTY_ACID_BETA_OXIDATION	0.424761	0.972125
GO_U1_SNRNP	0.425439	0.972125
GO_SERTOLI_CELL_DEVELOPMENT	0.425465	0.972125
GO_REGULATION_OF_DOPAMINE_SECRETION	0.426013	0.972125
GO_POSITIVE_REGULATION_OF_ACTIN_CYTOSKELETON_REORGANIZATION	0.426064	0.972125
GO_BONE_MINERALIZATION	0.426482	0.972125
GO_ARTERY_MORPHOGENESIS	0.426718	0.972125
GO_CGMP_BIOSYNTHETIC_PROCESS	0.426979	0.972125
GO_GLAND_MORPHOGENESIS	0.426992	0.972125
GO_POSITIVE_REGULATION_OF_INNATE_IMMUNE_RESPONSE	0.427611	0.972125
GO_PROTEIN_ACYLATION	0.427819	0.972125
GO_BLOOD_VESSEL_ENDOTHELIAL_CELL_MIGRATION	0.42783	0.972125
GO_NEUROMUSCULAR_JUNCTION_DEVELOPMENT	0.4279	0.972125
GO_REGULATION_OF_PROTEIN_AUTOPHOSPHORYLATION	0.427975	0.972125
GO_NEGATIVE_REGULATION_OF_RESPONSE_TO_CYTOKINE_STIMULUS	0.428105	0.972125
GO_ORGANIC_ACID_BIOSYNTHETIC_PROCESS	0.428202	0.972125
GO_POSITIVE_REGULATION_OF_CARDIAC_MUSCLE_TISSUE_DEVELOPMENT	0.429584	0.972125
GO_REGULATION_OF_CAMP_METABOLIC_PROCESS	0.430154	0.972125
GO_ENDOTHELIUM_DEVELOPMENT	0.430768	0.972125
GO_VESICLE_CYTOSKELETAL_TRAFFICKING	0.43082	0.972125
GO_REGULATION_OF_T_HELPER_CELL_DIFFERENTIATION	0.430992	0.972125
GO_HETEROTRIMERIC_G_PROTEIN_COMPLEX	0.430993	0.972125
GO_CELLULAR_RESPONSE_TO_REACTIVE_NITROGEN_SPECIES	0.43128	0.972125
GO_REGULATION_OF_EMBRYONIC_DEVELOPMENT	0.431391	0.972125
GO_REGULATION_OF_CELLULAR_RESPONSE_TO_HEAT	0.431499	0.972125
GO_AXIS_ELONGATION	0.431615	0.972125
GO_OXIDOREDUCTASE_ACTIVITY_ACTING_ON_THE_CH_NH2_GROUP_OF_DONORS	0.431615	0.972125
GO_LOCALIZATION_WITHIN_MEMBRANE	0.432061	0.972125
GO_MONOCARBOXYLIC_ACID_CATABOLIC_PROCESS	0.432062	0.972125
GO_MONOCARBOXYLIC_ACID_BINDING	0.432103	0.972125
GO_REGULATION_OF_NON_CANONICAL_WNT_SIGNALING_PATHWAY	0.432151	0.972125
GO_ACTININ_BINDING	0.432256	0.972125
GO_EYE_PHOTORECEPTOR_CELL_DEVELOPMENT	0.432459	0.972125
GO_POSITIVE_REGULATION_OF_EPIDERMIS_DEVELOPMENT	0.432953	0.972125
GO_GOLGI_TO_PLASMA_MEMBRANE_PROTEIN_TRANSPORT	0.43312	0.972125
GO_AMIDE_TRANSPORT	0.433122	0.972125
GO_LIPOPROTEIN_BIOSYNTHETIC_PROCESS	0.433428	0.972125
GO_REGULATION_OF_PROTEIN_EXPORT_FROM_NUCLEUS	0.433762	0.972125
GO_REGULATION_OF_FATTY_ACID_METABOLIC_PROCESS	0.433814	0.972125
GO_REGULATION_OF_EXECUTION_PHASE_OF_APOPTOSIS	0.433865	0.972125
GO_PROTEIN_STABILIZATION	0.433897	0.972125
GO_ENDOTHELIAL_CELL_DEVELOPMENT	0.43394	0.972125
GO_PROLINE_RICH_REGION_BINDING	0.433972	0.972125
GO_BASAL_TRANSCRIPTION_MACHINERY_BINDING	0.434025	0.972125
GO_PEPTIDYL_PROLINE_MODIFICATION	0.434184	0.972125
GO_REGULATION_OF_GLUCONEOGENESIS	0.43431	0.972125
GO_REGULATION_OF_RECEPTOR_INTERNALIZATION	0.434859	0.972125
GO_POSITIVE_REGULATION_OF_HEART_GROWTH	0.434965	0.972125
GO_WATER_TRANSMEMBRANE_TRANSPORTER_ACTIVITY	0.435271	0.972125
GO_REGULATION_OF_ACTIN_FILAMENT_DEPOLYMERIZATION	0.43571	0.972125
GO_PHOSPHATIDYLINOSITOL_3_KINASE_ACTIVITY	0.435761	0.972125
GO_VISUAL_BEHAVIOR	0.436086	0.972125
GO_EMBRYONIC_DIGESTIVE_TRACT_MORPHOGENESIS	0.436173	0.972125
GO_GLUTAMATE_SECRETION	0.436195	0.972125
GO_NEGATIVE_REGULATION_OF_HISTONE_MODIFICATION	0.436388	0.972125
GO_RESPONSE_TO_TOPOLOGICALLY_INCORRECT_PROTEIN	0.436497	0.972125
GO_SEGMENTATION	0.436604	0.972125
GO_3_5_CYCLIC_AMP_PHOSPHODIESTERASE_ACTIVITY	0.436703	0.972125
GO_STRUCTURAL_CONSTITUENT_OF_RIBOSOME	0.437536	0.972652
GO_MICROBODY_PART	0.437614	0.972652
GO_NEGATIVE_REGULATION_OF_CHONDROCYTE_DIFFERENTIATION	0.437707	0.972652
GO_PYRIDINE_CONTAINING_COMPOUND_BIOSYNTHETIC_PROCESS	0.437872	0.972652
GO_FOREBRAIN_REGIONALIZATION	0.438111	0.972652
GO_REGULATION_OF_PROTEIN_MATURATION	0.438517	0.972652
GO_RNA_POLYMERASE_II_TRANSCRIPTION_COFACTOR_ACTIVITY	0.438575	0.972652
GO_ESTABLISHMENT_OF_ENDOTHELIAL_BARRIER	0.43924	0.972652
GO_SPINDLE_ASSEMBLY	0.439863	0.972652
GO_CATECHOLAMINE_METABOLIC_PROCESS	0.440213	0.972652
GO_CARDIAC_SEPTUM_MORPHOGENESIS	0.440444	0.972652
GO_GOLGI_ORGANIZATION	0.44093	0.972652
GO_SYNAPSE_ORGANIZATION	0.441489	0.972652
GO_RECEPTOR_AGONIST_ACTIVITY	0.441578	0.972652
GO_OXIDOREDUCTASE_ACTIVITY_ACTING_ON_THE_CH_CH_GROUP_OF_DONORS_NAD_OR_NADP_AS_ACCEPTOR	0.44168	0.972652
GO_NUCLEAR_IMPORT	0.441727	0.972652
GO_CELL_COMMUNICATION_INVOLVED_IN_CARDIAC_CONDUCTION	0.442072	0.972652
GO_CLATHRIN_COATED_ENDOCYTIC_VESICLE_MEMBRANE	0.44249	0.972652
GO_SPHINGOLIPID_BIOSYNTHETIC_PROCESS	0.443537	0.972652
GO_REGULATION_OF_CELL_MATURATION	0.443774	0.972652
GO_MULTI_ORGANISM_ORGANELLE_ORGANIZATION	0.443981	0.972652
GO_DNA_REPLICATION_DEPENDENT_NUCLEOSOME_ORGANIZATION	0.444017	0.972652
GO_POSITIVE_REGULATION_OF_BINDING	0.444187	0.972652
GO_ORGAN_OR_TISSUE_SPECIFIC_IMMUNE_RESPONSE	0.444217	0.972652
GO_SINGLE_STRANDED_DNA_BINDING	0.445013	0.972652
GO_SINGLE_ORGANISM_MEMBRANE_FUSION	0.445112	0.972652
GO_ORGAN_INDUCTION	0.44517	0.972652
GO_REGULATION_OF_MYOBLAST_DIFFERENTIATION	0.44523	0.972652
GO_RNA_POLYMERASE_BINDING	0.44536	0.972652
GO_AP_TYPE_MEMBRANE_COAT_ADAPTOR_COMPLEX	0.445945	0.972652
GO_NEGATIVE_REGULATION_OF_DNA_RECOMBINATION	0.446047	0.972652
GO_REGULATION_OF_MITOCHONDRION_ORGANIZATION	0.446299	0.972652
GO_NEGATIVE_REGULATION_OF_GLIOGENESIS	0.446376	0.972652
GO_MATING_BEHAVIOR	0.446796	0.972652
GO_NEGATIVE_REGULATION_OF_FATTY_ACID_METABOLIC_PROCESS	0.446912	0.972652
GO_POSTSYNAPTIC_MEMBRANE_ORGANIZATION	0.447054	0.972652
GO_RESPONSE_TO_LEPTIN	0.447139	0.972652
GO_MICROTUBULE_BINDING	0.447288	0.972652
GO_EPITHELIAL_CELL_DEVELOPMENT	0.447722	0.972652
GO_POSITIVE_REGULATION_OF_TELOMERE_MAINTENANCE	0.447747	0.972652
GO_REGULATION_OF_SENSORY_PERCEPTION	0.448477	0.972652
GO_REGULATION_OF_PROTEIN_TYROSINE_KINASE_ACTIVITY	0.448639	0.972652
GO_MYELOID_CELL_HOMEOSTASIS	0.448783	0.972652
GO_GAP_JUNCTION	0.448912	0.972652
GO_REGULATION_OF_MAST_CELL_ACTIVATION_INVOLVED_IN_IMMUNE_RESPONSE	0.449407	0.972652
GO_POSITIVE_REGULATION_OF_FATTY_ACID_BIOSYNTHETIC_PROCESS	0.44945	0.972652
GO_REGULATION_OF_TRANSLATIONAL_ELONGATION	0.449986	0.972652
GO_POSITIVE_REGULATION_OF_CELLULAR_AMIDE_METABOLIC_PROCESS	0.450147	0.972652
GO_DNA_DEALKYLATION	0.450599	0.972652
GO_CELLULAR_COMPONENT_ASSEMBLY_INVOLVED_IN_MORPHOGENESIS	0.450731	0.972652
GO_RESPONSE_TO_TRANSITION_METAL_NANOPARTICLE	0.450828	0.972652
GO_METANEPHROS_DEVELOPMENT	0.451027	0.972652
GO_ALCOHOL_BIOSYNTHETIC_PROCESS	0.451051	0.972652
GO_MYOFIBRIL_ASSEMBLY	0.451195	0.972652
GO_REGULATION_OF_RESPONSE_TO_FOOD	0.451796	0.972652
GO_RETROGRADE_VESICLE_MEDIATED_TRANSPORT_GOLGI_TO_ER	0.45203	0.972652
GO_REGULATION_OF_HEART_CONTRACTION	0.452226	0.972652
[truncated: 2,324 more rows]

## Sheet: C3 MIR
Gene set	p-value	q-value
TCTGATC_MIR383	0.000243	0.044226
AACATTC_MIR4093P	0.002413	0.219583
ACCATTT_MIR522	0.012609	0.722328
ATTCTTT_MIR186	0.02089	0.722328
GGCCAGT_MIR193A_MIR193B	0.021292	0.722328
CAGTCAC_MIR134	0.02383	0.722328
TCTGGAC_MIR198	0.030988	0.722328
TCCAGAG_MIR518C	0.037812	0.722328
AGTCAGC_MIR345	0.040081	0.722328
AAACCAC_MIR140	0.042261	0.722328
AAAGACA_MIR511	0.044534	0.722328
CACCAGC_MIR138	0.050847	0.722328
TTTTGAG_MIR373	0.052334	0.722328
ACTACCT_MIR196A_MIR196B	0.059023	0.722328
GTAAACC_MIR2995P	0.063275	0.722328
GTGTCAA_MIR514	0.07095	0.722328
CCAGGTT_MIR490	0.081314	0.722328
CTCAAGA_MIR526B	0.081364	0.722328
ATGTTTC_MIR494	0.083654	0.722328
CAGTGTT_MIR141_MIR200A	0.090478	0.722328
ATGCACG_MIR517B	0.092513	0.722328
GAGCCTG_MIR484	0.092984	0.722328
ATTACAT_MIR3803P	0.094116	0.722328
GCTTGAA_MIR498	0.095252	0.722328
AGGGCCA_MIR328	0.124549	0.841622
CCTGAGT_MIR510	0.125042	0.841622
ATAACCT_MIR154	0.12535	0.841622
GTGCCAA_MIR96	0.136226	0.841622
CTTGTAT_MIR381	0.145633	0.841622
GTCTTCC_MIR7	0.1511	0.841622
TCTATGA_MIR376A_MIR376B	0.15305	0.841622
TTGGGAG_MIR150	0.155009	0.841622
TCTCTCC_MIR185	0.156133	0.841622
CCTGCTG_MIR214	0.157226	0.841622
ATGCTGC_MIR103_MIR107	0.167504	0.863053
TGTATGA_MIR4853P	0.173842	0.863053
GGTGTGT_MIR329	0.177668	0.863053
TACTTGA_MIR26A_MIR26B	0.181869	0.863053
AGCTCCT_MIR28	0.18494	0.863053
CCTGTGA_MIR513	0.194172	0.874775
GTGACTT_MIR224	0.198444	0.874775
ACTTTAT_MIR1425P	0.204866	0.874775
GGCACAT_MIR455	0.211175	0.874775
GAGCTGG_MIR337	0.226992	0.874775
CTCTATG_MIR368	0.227324	0.874775
ATGCAGT_MIR217	0.227754	0.874775
GTGTGAG_MIR342	0.229086	0.874775
GTGCAAT_MIR25_MIR32_MIR92_MIR363_MIR367	0.23071	0.874775
GCAAAAA_MIR129	0.243888	0.878293
GGCAGCT_MIR22	0.245409	0.878293
CATGTAA_MIR496	0.246115	0.878293
GTTAAAG_MIR302B	0.257618	0.901663
GGGACCA_MIR133A_MIR133B	0.268652	0.922541
CTACTAG_MIR325	0.277949	0.925298
CCCACAT_MIR2993P	0.279623	0.925298
ACAACCT_MIR453	0.285048	0.926406
GTATTAT_MIR3693P	0.293018	0.935601
GTATGAT_MIR154_MIR487	0.306269	0.961051
GAGACTG_MIR452	0.320543	0.964215
CGCTGCT_MIR503	0.321931	0.964215
TGTGTGA_MIR377	0.326867	0.964215
CAAGGAT_MIR362	0.338758	0.964215
GTGGTGA_MIR197	0.344037	0.964215
ACTGCAG_MIR173P	0.358927	0.964215
GACAATC_MIR219	0.368012	0.964215
AAGCACT_MIR520F	0.383758	0.964215
TACGGGT_MIR99A_MIR100_MIR99B	0.387165	0.964215
GCACCTT_MIR18A_MIR18B	0.391967	0.964215
TATTATA_MIR374	0.397682	0.964215
ACAACTT_MIR382	0.399377	0.964215
CTGAGCC_MIR24	0.404566	0.964215
CCAGGGG_MIR331	0.416211	0.964215
TTCCGTT_MIR191	0.418595	0.964215
GACAGGG_MIR339	0.423303	0.964215
AAGCAAT_MIR137	0.428724	0.964215
GAGCCAG_MIR149	0.434006	0.964215
ATGAAGG_MIR205	0.445537	0.964215
GGCACTT_MIR519E	0.448623	0.964215
CTATGCA_MIR153	0.449005	0.964215
ACAGGGT_MIR10A_MIR10B	0.449803	0.964215
TGCACTG_MIR148A_MIR152_MIR148B	0.454124	0.964215
ATGTAGC_MIR221_MIR222	0.454654	0.964215
AGGCACT_MIR5153P	0.45468	0.964215
ATCATGA_MIR433	0.454904	0.964215
ACCAATC_MIR509	0.487604	0.964215
GTAAGAT_MIR200A	0.48883	0.964215
ATGTCAC_MIR489	0.489426	0.964215
CAGCAGG_MIR370	0.493083	0.964215
ATACCTC_MIR202	0.49347	0.964215
GCGCTTT_MIR518B_MIR518C_MIR518D	0.494708	0.964215
GTCTACC_MIR379	0.498654	0.964215
TCTAGAG_MIR517	0.501815	0.964215
AGCATTA_MIR155	0.504349	0.964215
ATAGGAA_MIR202	0.516338	0.964215
CTCTGGA_MIR520A_MIR525	0.525174	0.964215
AAGGGAT_MIR188	0.5264	0.964215
GGTAACC_MIR4095P	0.531317	0.964215
CTGTTAC_MIR194	0.533666	0.964215
TACAATC_MIR508	0.541955	0.964215
GTTTGTT_MIR495	0.545679	0.964215
GGTGAAG_MIR412	0.546252	0.964215
AACTGAC_MIR223	0.564578	0.964215
GGGCATT_MIR365	0.568515	0.964215
CACTTTG_MIR520G_MIR520H	0.571651	0.964215
TCATCTC_MIR143	0.579274	0.964215
ACTGTAG_MIR139	0.582853	0.964215
AGGTGCA_MIR500	0.585064	0.964215
TGAGATT_MIR216	0.588908	0.964215
GGCAGTG_MIR3243P	0.595147	0.964215
TCTGATA_MIR361	0.596224	0.964215
ACTGCCT_MIR34B	0.596541	0.964215
CACGTTT_MIR302A	0.59966	0.964215
CAGGTCC_MIR492	0.602548	0.964215
CAGCTTT_MIR320	0.623573	0.964215
CAGGGTC_MIR504	0.625893	0.964215
GGCAGAC_MIR346	0.62824	0.964215
CCCAGAG_MIR326	0.628288	0.964215
GTTATAT_MIR410	0.63182	0.964215
CAATGCA_MIR33	0.632579	0.964215
GCAAGGA_MIR502	0.635746	0.964215
AAAGGAT_MIR501	0.66613	0.994943
AGGAAGC_MIR5163P	0.676613	0.994943
CTAGGAA_MIR384	0.682411	0.994943
CACTGCC_MIR34A_MIR34C_MIR449	0.683942	0.994943
AGGGCAG_MIR18A	0.695861	0.994943
TTTGCAG_MIR518A2	0.71208	0.994943
CTCTAGA_MIR526C_MIR518F_MIR526A	0.715587	0.994943
GGGATGC_MIR3245P	0.718203	0.994943
AGTTCTC_MIR146A_MIR146B	0.718491	0.994943
AAAGGGA_MIR204_MIR211	0.728002	0.994943
GCATTTG_MIR105	0.728607	0.994943
ACATTCC_MIR1_MIR206	0.763635	0.994943
CTCCAAG_MIR432	0.763933	0.994943
GTACAGG_MIR486	0.767124	0.994943
ACACTGG_MIR199A_MIR199B	0.767439	0.994943
CTTTGCA_MIR527	0.769097	0.994943
AATGGAG_MIR136	0.770217	0.994943
GACTGTT_MIR212_MIR132	0.770584	0.994943
ACACTCC_MIR122A	0.775455	0.994943
ATGTTAA_MIR302C	0.778918	0.994943
CAGCACT_MIR5123P	0.77897	0.994943
GTGCCAT_MIR183	0.789972	0.994943
ATAAGCT_MIR21	0.795142	0.994943
GCTCTTG_MIR335	0.804621	0.994943
AGGAGTG_MIR483	0.813962	0.994943
CTACTGT_MIR199A	0.818803	0.994943
GTCAGGA_MIR378	0.822446	0.994943
ACACTAC_MIR1423P	0.831428	0.994943
TAATAAT_MIR126	0.834242	0.994943
TAGGTCA_MIR192_MIR215	0.839543	0.994943
ATATGCA_MIR448	0.845838	0.994943
TGCAAAC_MIR452	0.84759	0.994943
AAGTCCA_MIR422B_MIR422A	0.849943	0.994943
TATCTGG_MIR488	0.855498	0.994943
ATACTGT_MIR144	0.856003	0.994943
TCCCCAC_MIR491	0.870525	0.994943
ATGCTGG_MIR338	0.872726	0.994943
ATCTTGC_MIR31	0.877251	0.994943
ACATATC_MIR190	0.879543	0.994943
GTAGGCA_MIR189	0.894724	0.994943
TGCACGA_MIR517A_MIR517C	0.898415	0.994943
GTACTGT_MIR101	0.902981	0.994943
AGCGCTT_MIR518F_MIR518E_MIR518A	0.906805	0.994943
GTGCAAA_MIR507	0.912452	0.994943
AGTCTAG_MIR151	0.918159	0.994943
TAGAACC_MIR182	0.927269	0.994943
CAGCCTC_MIR4855P	0.937394	0.994943
TTGGAGA_MIR5155P_MIR519E	0.939888	0.994943
AACTGGA_MIR145	0.940723	0.994943
AGTCTTA_MIR499	0.940962	0.994943
ACTGAAA_MIR30A3P_MIR30E3P	0.95324	0.994943
GCTGAGT_MIR5125P	0.95357	0.994943
TAGCTTT_MIR9	0.95406	0.994943
GCAAGAC_MIR431	0.96169	0.994943
TCCAGAT_MIR5165P	0.963392	0.994943
TAATGTG_MIR323	0.964525	0.994943
GTCAACC_MIR3805P	0.968459	0.994943
CATTTCA_MIR203	0.977177	0.994943
GGGGCCC_MIR296	0.982951	0.994943
CCACACA_MIR147	0.988636	0.994943
GTGTTGA_MIR505	0.989476	0.994943
CCATCCA_MIR432	0.997469	0.997469

## Sheet: C3 TFT
Gene set	p-value	q-value
PAX4_03	0.002615	0.751988
MTF1_Q4	0.003228	0.751988
OCT1_B	0.005601	0.751988
GGGNRMNNYCAT_UNKNOWN	0.007964	0.751988
NF1_Q6_01	0.008165	0.751988
TCF11MAFG_01	0.009631	0.751988
IK3_01	0.010638	0.751988
IRF7_01	0.010938	0.751988
E2F1_Q4	0.017461	0.927139
RP58_01	0.019872	0.927139
NKX62_Q2	0.028243	0.927139
AP1_01	0.029645	0.927139
WHN_B	0.031195	0.927139
AP1_Q4	0.036114	0.927139
LFA1_Q6	0.036472	0.927139
E2F_Q3	0.040317	0.927139
YNTTTNNNANGCARM_UNKNOWN	0.041188	0.927139
CCANNAGRKGGC_UNKNOWN	0.043754	0.927139
POU3F2_02	0.047875	0.927139
TCCATTKW_UNKNOWN	0.0489	0.927139
ZF5_01	0.051201	0.927139
FAC1_01	0.051338	0.927139
AHR_01	0.05144	0.927139
E2F_Q4	0.051572	0.927139
AACWWCAANK_UNKNOWN	0.054176	0.927139
MZF1_01	0.054755	0.927139
CDP_02	0.055218	0.927139
E2F_Q6	0.057049	0.927139
ATF4_Q2	0.057108	0.927139
TGANNYRGCA_TCF11MAFG_01	0.057713	0.927139
COMP1_01	0.058525	0.927139
GRE_C	0.059855	0.927139
TGASTMAGC_NFE2_01	0.060368	0.927139
MAZR_01	0.062496	0.927139
TAXCREB_02	0.066461	0.927139
HNF1_01	0.067661	0.927139
FOXO1_01	0.068656	0.927139
CREB_Q3	0.068925	0.927139
AP2ALPHA_01	0.07035	0.927139
GGCKCATGS_UNKNOWN	0.070652	0.927139
AP4_Q6_01	0.076814	0.927139
AREB6_01	0.078844	0.927139
CREB_01	0.080294	0.927139
TAXCREB_01	0.084353	0.927139
AP2_Q3	0.085986	0.927139
AP2REP_01	0.088983	0.927139
TAL1BETAE47_01	0.090674	0.927139
GNCF_01	0.091383	0.927139
BACH1_01	0.09292	0.927139
TTF1_Q6	0.093627	0.927139
SREBP1_01	0.094876	0.927139
LYF1_01	0.096595	0.927139
HFH3_01	0.097803	0.927139
E2F1_Q3	0.100229	0.927139
ICSBP_Q6	0.102585	0.927139
NRF2_Q4	0.103772	0.927139
AP1_Q2	0.104204	0.927139
BACH2_01	0.106844	0.927139
FOXD3_01	0.111476	0.927139
SPZ1_01	0.11224	0.927139
E2F_Q3_01	0.112975	0.927139
FXR_Q3	0.114057	0.927139
TCF1P_Q6	0.119334	0.927139
TGACGTCA_ATF3_Q6	0.119418	0.927139
NFKAPPAB65_01	0.122947	0.927139
NRF2_01	0.124312	0.927139
TNCATNTCCYR_UNKNOWN	0.124387	0.927139
TGACCTTG_SF1_Q6	0.125169	0.927139
CEBP_Q2	0.125481	0.927139
HEB_Q6	0.126366	0.927139
E2F1_Q6	0.128399	0.927139
AP1FJ_Q2	0.130276	0.927139
E2F1DP1RB_01	0.130651	0.927139
TTGCWCAAY_CEBPB_02	0.131718	0.927139
CREBP1CJUN_01	0.134225	0.927139
YAATNRNNNYNATT_UNKNOWN	0.135399	0.927139
AP2GAMMA_01	0.135466	0.927139
MEF2_03	0.136508	0.927139
YY1_Q6	0.141477	0.927139
E2F1DP1_01	0.145225	0.927139
E2F4DP2_01	0.145536	0.927139
E2F_02	0.146082	0.927139
NFE2_01	0.146246	0.927139
AP2_Q6	0.147037	0.927139
STAT1_01	0.147209	0.927139
CREB_Q2	0.147739	0.927139
E2F1DP2_01	0.147829	0.927139
WWTAAGGC_UNKNOWN	0.149397	0.927139
OLF1_01	0.150028	0.927139
RNCTGNYNRNCTGNY_UNKNOWN	0.153977	0.934547
AHR_Q5	0.154625	0.934547
MEF2_Q6_01	0.159091	0.951087
E2F4DP1_01	0.165512	0.956177
ETS1_B	0.170513	0.956177
SRF_Q6	0.171349	0.956177
CDPCR3HD_01	0.173491	0.956177
GATA2_01	0.174764	0.956177
NKX3A_01	0.178889	0.956177
DR3_Q4	0.179364	0.956177
YKACATTT_UNKNOWN	0.180309	0.956177
SREBP1_Q6	0.181073	0.956177
FOXJ2_02	0.181305	0.956177
P300_01	0.184277	0.956177
OCT_Q6	0.187536	0.956177
STTTCRNTTT_IRF_Q6	0.188151	0.956177
GATA4_Q3	0.188333	0.956177
CEBPA_01	0.189077	0.956177
TGATTTRY_GFI1_01	0.196958	0.956177
AP4_01	0.197845	0.956177
MSX1_01	0.200617	0.956177
AAAYWAACM_HFH4_01	0.203638	0.956177
ARNT_02	0.204103	0.956177
SMAD_Q6	0.205077	0.956177
HOXA4_Q2	0.207858	0.956177
TBP_01	0.208635	0.956177
HEN1_02	0.212691	0.956177
ZIC2_01	0.21879	0.956177
TST1_01	0.219389	0.956177
GGAMTNNNNNTCCY_UNKNOWN	0.220055	0.956177
FREAC3_01	0.223505	0.956177
MYCMAX_B	0.223894	0.956177
TTANWNANTGGM_UNKNOWN	0.224287	0.956177
AFP1_Q6	0.225915	0.956177
GGCNKCCATNK_UNKNOWN	0.22928	0.956177
CDPCR1_01	0.229312	0.956177
YTAAYNGCT_UNKNOWN	0.231207	0.956177
CEBP_Q3	0.232026	0.956177
CTGYNNCTYTAA_UNKNOWN	0.232447	0.956177
NERF_Q2	0.233061	0.956177
EVI1_06	0.239388	0.956177
ZIC1_01	0.241806	0.956177
FXR_IR1_Q6	0.24246	0.956177
GGGNNTTTCC_NFKB_Q6_01	0.245621	0.956177
NFKB_Q6	0.247052	0.956177
VDR_Q6	0.247336	0.956177
TEL2_Q6	0.247375	0.956177
EGR2_01	0.249769	0.956177
CEBP_01	0.253875	0.956177
MMEF2_Q6	0.255027	0.956177
IK2_01	0.262185	0.956177
OCT1_03	0.262193	0.956177
CREL_01	0.265985	0.956177
FOXO4_02	0.269358	0.956177
GATA_C	0.27103	0.956177
SREBP1_02	0.271221	0.956177
CCGNMNNTNACG_UNKNOWN	0.272489	0.956177
LMO2COM_02	0.27283	0.956177
MEF2_02	0.272853	0.956177
LXR_DR4_Q3	0.274168	0.956177
OCT1_01	0.277514	0.956177
AMEF2_Q6	0.277579	0.956177
SP1_Q2_01	0.281611	0.956177
HIF1_Q5	0.282483	0.956177
MAZ_Q6	0.283041	0.956177
RAAGNYNNCTTY_UNKNOWN	0.284901	0.956177
CACCCBINDINGFACTOR_Q6	0.288251	0.956177
FOXO4_01	0.290077	0.956177
DR1_Q3	0.290806	0.956177
T3R_Q6	0.291057	0.956177
ACAWNRNSRCGG_UNKNOWN	0.293857	0.956177
RGTTAMWNATT_HNF1_01	0.29593	0.956177
PBX1_02	0.296498	0.956177
E2F_Q6_01	0.298678	0.956177
IK1_01	0.300742	0.956177
GATA6_01	0.301403	0.956177
STAT1_02	0.302528	0.956177
HNF4ALPHA_Q6	0.307951	0.956177
OSF2_Q6	0.308183	0.956177
TAL1ALPHAE47_01	0.308792	0.956177
ATCMNTCCGY_UNKNOWN	0.310701	0.956177
PPARA_01	0.313109	0.956177
AAANWWTGC_UNKNOWN	0.313659	0.956177
ATF_B	0.315632	0.956177
NF1_Q6	0.315783	0.956177
RORA2_01	0.31586	0.956177
STAT1_03	0.315996	0.956177
HFH4_01	0.31724	0.956177
HSF1_01	0.318615	0.956177
E2F_Q2	0.319245	0.956177
GATA1_03	0.320672	0.956177
ATF6_01	0.321197	0.956177
GCM_Q2	0.321748	0.956177
RSRFC4_01	0.327359	0.956177
ATF1_Q6	0.327942	0.956177
LEF1_Q6	0.32885	0.956177
USF_Q6_01	0.330064	0.956177
SGCGSSAAA_E2F1DP2_01	0.331829	0.956177
PPARG_01	0.334842	0.956177
ACTWSNACTNY_UNKNOWN	0.335423	0.956177
PAX5_02	0.337026	0.956177
NKX25_02	0.338183	0.956177
HAND1E47_01	0.341986	0.956177
PBX1_01	0.342674	0.956177
AP1_Q2_01	0.351531	0.956177
PPAR_DR1_Q2	0.352039	0.956177
MYB_Q6	0.355261	0.956177
NRSF_01	0.356865	0.956177
CEBP_C	0.357219	0.956177
ACAWYAAAG_UNKNOWN	0.357309	0.956177
MYOD_01	0.359246	0.956177
E47_01	0.360603	0.956177
GGCNNMSMYNTTG_UNKNOWN	0.362538	0.956177
PAX_Q6	0.364587	0.956177
NFY_Q6_01	0.364943	0.956177
CEBP_Q2_01	0.369507	0.956177
HNF1_C	0.370736	0.956177
AR_01	0.371662	0.956177
SNACANNNYSYAGA_UNKNOWN	0.372509	0.956177
HEN1_01	0.375895	0.956177
OCT1_Q5_01	0.375897	0.956177
MYCMAX_01	0.379187	0.956177
YYCATTCAWW_UNKNOWN	0.380664	0.956177
MZF1_02	0.381119	0.956177
STAT5A_03	0.388309	0.956177
GTCNYYATGR_UNKNOWN	0.389304	0.956177
AP1_Q4_01	0.391214	0.956177
GGAANCGGAANY_UNKNOWN	0.391641	0.956177
CART1_01	0.391719	0.956177
RRCCGTTA_UNKNOWN	0.393153	0.956177
SP1_Q6	0.393815	0.956177
E2F_Q4_01	0.394132	0.956177
CDX2_Q5	0.396475	0.956177
TITF1_Q3	0.3968	0.956177
E2F_03	0.397056	0.956177
AR_Q2	0.398371	0.956177
EN1_01	0.398697	0.956177
CP2_02	0.40242	0.956177
MYCMAX_02	0.403985	0.956177
CP2_01	0.404361	0.956177
HNF1_Q6	0.404746	0.956177
STAT5A_04	0.405578	0.956177
CREB_Q4	0.407965	0.956177
AP1_Q6_01	0.41157	0.956177
EFC_Q6	0.413327	0.956177
GTGGGTGK_UNKNOWN	0.416178	0.956177
CREB_02	0.41799	0.956177
SP1_Q6_01	0.418492	0.956177
MAF_Q6	0.422281	0.956177
CREB_Q2_01	0.423595	0.956177
AR_Q6	0.423999	0.956177
SRF_C	0.424728	0.956177
KRCTCNNNNMANAGC_UNKNOWN	0.425381	0.956177
CEBPB_01	0.425969	0.956177
COUP_DR1_Q6	0.427935	0.956177
CCCNNNNNNAAGWT_UNKNOWN	0.428148	0.956177
NFY_01	0.430462	0.956177
HOX13_01	0.430467	0.956177
TATA_01	0.431544	0.956177
NFAT_Q6	0.43422	0.956177
E2F1_Q4_01	0.443043	0.956177
AP4_Q5	0.445279	0.956177
AREB6_02	0.446282	0.956177
CREB_Q4_01	0.448676	0.956177
E4BP4_01	0.448936	0.956177
PAX2_01	0.450706	0.956177
HFH8_01	0.451307	0.956177
NMYC_01	0.451407	0.956177
YTCCCRNNAGGY_UNKNOWN	0.451541	0.956177
HNF6_Q6	0.457718	0.956177
IRF1_01	0.460898	0.956177
MYC_Q2	0.461633	0.956177
CRGAARNNNNCGA_UNKNOWN	0.461653	0.956177
GKCGCNNNNNNNTGAYG_UNKNOWN	0.462011	0.956177
PAX2_02	0.463225	0.956177
VDR_Q3	0.463291	0.956177
E4F1_Q6	0.466003	0.956177
CTGRYYYNATT_UNKNOWN	0.467323	0.956177
YGTCCTTGR_UNKNOWN	0.468537	0.956177
ETS_Q4	0.470237	0.956177
E2F1_Q3_01	0.470747	0.956177
YAATNANRNNNCAG_UNKNOWN	0.471511	0.956177
ZIC3_01	0.472873	0.956177
PAX4_01	0.478598	0.957068
RTTTNNNYTGGM_UNKNOWN	0.48543	0.957068
CEBPB_02	0.486868	0.957068
CDC5_01	0.487145	0.957068
HNF3_Q6	0.488907	0.957068
PAX5_01	0.489766	0.957068
NFAT_Q4_01	0.492788	0.957068
EVI1_05	0.493056	0.957068
RFX1_01	0.493472	0.957068
SMAD4_Q6	0.495946	0.957068
SF1_Q6	0.49868	0.957068
SP1_Q4_01	0.49947	0.957068
AP4_Q6	0.499727	0.957068
ELK1_01	0.499969	0.957068
FOX_Q2	0.501426	0.957068
GFI1_01	0.504295	0.957068
RNTCANNRNNYNATTW_UNKNOWN	0.504374	0.957068
LEF1_Q2	0.504636	0.957068
GATA1_01	0.50914	0.958775
RACTNNRTTTNC_UNKNOWN	0.51187	0.958775
GATA_Q6	0.512216	0.958775
CCAWNWWNNNGGC_UNKNOWN	0.512509	0.958775
HMGIY_Q6	0.519502	0.964334
RREB1_01	0.525937	0.964334
HLF_01	0.5279	0.964334
NKX61_01	0.527997	0.964334
SRY_01	0.528858	0.964334
TCF11_01	0.529092	0.964334
EGR3_01	0.531466	0.964334
USF_C	0.533364	0.964334
PAX4_04	0.533789	0.964334
E2F1_Q6_01	0.53476	0.964334
ERR1_Q2	0.534767	0.964334
IRF2_01	0.538823	0.968473
YGCANTGCR_UNKNOWN	0.544589	0.972414
HMEF2_Q6	0.545208	0.972414
TATA_C	0.54632	0.972414
GR_Q6_01	0.552385	0.976385
AP1_C	0.552426	0.976385
PTF1BETA_Q6	0.55475	0.976385
USF_01	0.556624	0.976385
TAAYNRNNTCC_UNKNOWN	0.557427	0.976385
NFMUE1_Q6	0.567001	0.982596
MYAATNNNNNNNGGC_UNKNOWN	0.570913	0.982596
LMO2COM_01	0.570922	0.982596
HNF4_Q6	0.57297	0.982596
HFH1_01	0.574742	0.982596
NKX25_01	0.579138	0.982596
TTTNNANAGCYR_UNKNOWN	0.579302	0.982596
HMX1_01	0.582205	0.982596
CHX10_01	0.582427	0.982596
CEBPGAMMA_Q6	0.583666	0.982596
NFY_C	0.587946	0.982596
PITX2_Q2	0.588949	0.982596
AHRARNT_01	0.590009	0.982596
ZID_01	0.590929	0.982596
OCT1_Q6	0.591616	0.982596
STAT6_02	0.593429	0.982596
YWATTWNNRGCT_UNKNOWN	0.596376	0.982596
YY1_02	0.599674	0.982596
YY1_01	0.599866	0.982596
AP1_Q6	0.602719	0.982596
ELF1_Q6	0.605251	0.982596
P53_02	0.605329	0.982596
E12_Q6	0.605633	0.982596
SRF_Q4	0.606507	0.982596
GCCNNNWTAAR_UNKNOWN	0.609266	0.982596
MEF2_01	0.609951	0.982596
AP2_Q6_01	0.610845	0.982596
LBP1_Q6	0.614035	0.982596
YRTCANNRCGC_UNKNOWN	0.618813	0.982596
CACBINDINGPROTEIN_Q6	0.620879	0.982596
RSRFC4_Q2	0.621483	0.982596
AREB6_03	0.622831	0.982596
USF2_Q6	0.623719	0.982596
USF_Q6	0.628505	0.982596
S8_01	0.630048	0.982596
HNF4_01_B	0.630233	0.982596
EVI1_02	0.631828	0.982596
HIF1_Q3	0.634785	0.982596
PPARA_02	0.635033	0.982596
TEF_Q6	0.635062	0.982596
ATF_01	0.636096	0.982596
IRF_Q6	0.638273	0.982596
AML_Q6	0.640892	0.982596
KCCGNSWTTT_UNKNOWN	0.641038	0.982596
ATF3_Q6	0.6426	0.982596
NFKAPPAB_01	0.643654	0.982596
STAT_01	0.64494	0.982596
ZF5_B	0.647484	0.983094
E47_02	0.648842	0.983094
SRF_Q5_01	0.654681	0.98416
LXR_Q3	0.656064	0.98416
MCAATNNNNNGCG_UNKNOWN	0.65615	0.98416
TAL1BETAITF2_01	0.656703	0.98416
TAAWWATAG_RSRFC4_Q2	0.66111	0.984711
MYOD_Q6_01	0.661835	0.984711
NFKB_C	0.662442	0.984711
NFKB_Q6_01	0.665863	0.985863
ALPHACP1_01	0.668367	0.985863
SRF_01	0.669465	0.985863
CCAATNNSNNNGCG_UNKNOWN	0.671188	0.985863
TFIIA_Q6	0.673709	0.985863
NFY_Q6	0.673972	0.985863
CHOP_01	0.676787	0.985911
DBP_Q6	0.684947	0.985911
LHX3_01	0.689829	0.985911
HNF4_01	0.690429	0.985911
RYTGCNWTGGNR_UNKNOWN	0.69487	0.985911
ARNT_01	0.701103	0.985911
TEF1_Q6	0.701252	0.985911
STAT_Q6	0.703892	0.985911
TAANNYSGCG_UNKNOWN	0.704643	0.985911
CDPCR3_01	0.705769	0.985911
CEBPDELTA_Q6	0.707997	0.985911
OCT_C	0.708276	0.985911
HP1SITEFACTOR_Q6	0.708515	0.985911
STAT6_01	0.70925	0.985911
SRY_02	0.709518	0.985911
RRAGTTGT_UNKNOWN	0.710267	0.985911
CAGNWMCNNNGAC_UNKNOWN	0.712622	0.985911
IRF1_Q6	0.713198	0.985911
FOXJ2_01	0.71464	0.985911
EVI1_04	0.715132	0.985911
GATAAGR_GATA_C	0.715327	0.985911
MEIS1BHOXA9_01	0.718737	0.985911
MEIS1AHOXA9_01	0.721815	0.985911
FREAC7_01	0.723055	0.985911
ETS2_B	0.723377	0.985911
STAT5A_01	0.723522	0.985911
AR_02	0.724194	0.985911
ARP1_01	0.726403	0.985911
CIZ_01	0.728235	0.985911
USF_02	0.728587	0.985911
TCF4_Q5	0.731546	0.985911
MEIS1_01	0.733256	0.985911
CCAWWNAAGG_SRF_Q4	0.734731	0.985911
ISRE_01	0.73669	0.985911
PIT1_Q6	0.737521	0.985911
FREAC2_01	0.738537	0.985911
OCT1_05	0.740544	0.986197
PR_Q2	0.746716	0.9884
TTCNRGNNNNTTC_HSF_Q6	0.74678	0.9884
AACYNNNNTTCCS_UNKNOWN	0.748301	0.9884
OCT1_02	0.749387	0.9884
EGR1_01	0.754978	0.99122
GR_Q6	0.75698	0.99122
KMCATNNWGGA_UNKNOWN	0.759299	0.99122
HNF3B_01	0.759653	0.99122
NGFIC_01	0.762144	0.99122
STAT5A_02	0.76286	0.99122
P53_DECAMER_Q2	0.764527	0.99122
RACCACAR_AML_Q6	0.766404	0.99122
OCT1_04	0.768042	0.99122
GATA1_02	0.769547	0.99122
PR_02	0.773169	0.991736
AGCYRWTTC_UNKNOWN	0.775126	0.991736
CGGAARNGGCNG_UNKNOWN	0.777812	0.991736
GTTNYYNNGGTNA_UNKNOWN	0.779027	0.991736
STAT4_01	0.784422	0.991736
GGARNTKYCCA_UNKNOWN	0.786372	0.991736
ER_Q6	0.787014	0.991736
IPF1_Q4	0.790628	0.991736
GABP_B	0.792849	0.991736
TMTCGCGANR_UNKNOWN	0.793824	0.991736
PAX3_B	0.793866	0.991736
FOXO3_01	0.793988	0.991736
ARGGGTTAA_UNKNOWN	0.797709	0.991736
NKX22_01	0.799916	0.991736
BRN2_01	0.80033	0.991736
STAT3_02	0.803443	0.991736
AP3_Q6	0.804872	0.991736
RORA1_01	0.805704	0.991736
YRCCAKNNGNCGC_UNKNOWN	0.805863	0.991736
MIF1_01	0.807123	0.991736
SP1_01	0.807814	0.991736
PXR_Q2	0.812748	0.992628
PR_01	0.81313	0.992628
FOXO1_02	0.813955	0.992628
OCT1_06	0.817054	0.992947
CREBP1_Q2	0.820082	0.992947
NRF1_Q6	0.821814	0.992947
MEF2_04	0.822509	0.992947
CDP_01	0.826295	0.992947
SREBP_Q3	0.826712	0.992947
AREB6_04	0.827411	0.992947
WCTCNATGGY_UNKNOWN	0.830217	0.992947
PAX4_02	0.830465	0.992947
HSF2_01	0.834854	0.993976
HNF3ALPHA_Q6	0.83494	0.993976
PU1_Q6	0.838508	0.996068
HNF4_DR1_Q3	0.840799	0.996637
YTTCCNNNGGAMR_UNKNOWN	0.844367	0.997754
AAGWWRNYGGC_UNKNOWN	0.845668	0.997754
GATA3_01	0.849338	0.997754
FOXM1_01	0.852785	0.997754
SP3_Q3	0.856071	0.997754
TCCCRNNRTGC_UNKNOWN	0.861249	0.997754
EVI1_03	0.862949	0.997754
GATA1_04	0.863073	0.997754
KTGGYRSGAA_UNKNOWN	0.86525	0.997754
YGACNNYACAR_UNKNOWN	0.866872	0.997754
GR_01	0.870361	0.997754
AML1_Q6	0.873776	0.997754
CETS1P54_01	0.874128	0.997754
SMAD3_Q6	0.874674	0.997754
AML1_01	0.875668	0.997754
AR_03	0.877538	0.997754
MYOD_Q6	0.877602	0.997754
TGTYNNNNNRGCARM_UNKNOWN	0.879359	0.997754
COUP_01	0.881063	0.997754
POU1F1_Q6	0.881929	0.997754
RYAAAKNNNNNNTTGW_UNKNOWN	0.882192	0.997754
POU6F1_01	0.883482	0.997754
DR4_Q2	0.885816	0.997754
PAX3_01	0.888339	0.997754
TFIII_Q6	0.890753	0.997754
CYTAGCAAY_UNKNOWN	0.892604	0.997754
MYCMAX_03	0.8979	0.997754
ETF_Q6	0.898145	0.997754
ATGGYGGA_UNKNOWN	0.898744	0.997754
GTTGNYNNRGNAAC_UNKNOWN	0.898755	0.997754
CGTSACG_PAX3_B	0.899791	0.997754
GATGKMRGCG_UNKNOWN	0.899793	0.997754
FREAC4_01	0.907437	0.998943
PEA3_Q6	0.908904	0.998943
CCTNTMAGA_UNKNOWN	0.915525	0.998943
SOX9_B1	0.919825	0.998943
CCAWYNNGAAR_UNKNOWN	0.919985	0.998943
EGR_Q6	0.920557	0.998943
CATRRAGC_UNKNOWN	0.922102	0.998943
RYTAAWNNNTGAY_UNKNOWN	0.923035	0.998943
HTF_01	0.924734	0.998943
CMYB_01	0.928798	0.998943
WYAAANNRNNNGCG_UNKNOWN	0.92939	0.998943
CREBP1_01	0.929627	0.998943
COREBINDINGFACTOR_Q6	0.930131	0.998943
MYB_Q3	0.932046	0.998943
SYATTGTG_UNKNOWN	0.933007	0.998943
WCAANNNYCAG_UNKNOWN	0.934654	0.998943
NCX_01	0.936729	0.998943
ELK1_02	0.940721	0.998943
GGCNRNWCTTYS_UNKNOWN	0.941792	0.998943
STAT3_01	0.941865	0.998943
SOX5_01	0.945606	0.998943
RYTGCNNRGNAAC_MIF1_01	0.948549	0.998943
CRX_Q4	0.952624	0.998943
MAX_01	0.953134	0.998943
MYOGENIN_Q6	0.953491	0.998943
PAX8_B	0.953505	0.998943
GTTRYCATRR_UNKNOWN	0.955035	0.998943
STAT5B_01	0.958763	0.998943
OCT1_07	0.959843	0.998943
GCTNWTTGK_UNKNOWN	0.96412	0.998943
ALX4_01	0.965198	0.998943
MYB_Q5_01	0.965238	0.998943
RFX1_02	0.96669	0.998943
ER_Q6_02	0.967643	0.998943
RYCACNNRNNRNCAG_UNKNOWN	0.968934	0.998943
ER_Q6_01	0.970203	0.998943
TTAYRTAA_E4BP4_01	0.973103	0.998943
TGIF_01	0.973445	0.998943
MYOGNF1_01	0.974017	0.998943
PAX6_01	0.979244	0.998943
YTAATTAA_LHX3_01	0.979451	0.998943
GCGNNANTTCC_UNKNOWN	0.982135	0.998943
CAGNYGKNAAA_UNKNOWN	0.986425	0.998943
GATA1_05	0.986832	0.998943
E2A_Q2	0.989042	0.998943
GCGSCMNTTT_UNKNOWN	0.989441	0.998943
CTCNANGTGNY_UNKNOWN	0.989816	0.998943
POU3F2_01	0.989978	0.998943
PAX8_01	0.993103	0.998943
HSF_Q6	0.994256	0.998943
ACCTGTTG_UNKNOWN	0.997673	0.998943
GAANYNYGACNY_UNKNOWN	0.9982	0.998943
XBP1_01	0.998221	0.998943
E2F_01	0.998943	0.998943

## Sheet: Intercorrelations
Genes
	min_p	min_p_sidak	FISHER	Z_P_fix	setscreen_P1	setscreen_P2	ECS	GATES
min_p	1	0.833701	0.556729	0.480986	0.616578	0.527792	0.739338	0.746454
min_p_sidak	0.833701	1	0.656696	0.577617	0.728094	0.630463	0.880469	0.914328
FISHER	0.556729	0.656696	1	0.972136	0.984579	0.967329	0.674047	0.691408
Z_P_fix	0.480986	0.577617	0.972136	1	0.944036	0.984095	0.611351	0.62512
setscreen_P1	0.616578	0.728094	0.984579	0.944036	1	0.966166	0.757782	0.763905
setscreen_P2	0.527792	0.630463	0.967329	0.984095	0.966166	1	0.684338	0.683004
ECS	0.739338	0.880469	0.674047	0.611351	0.757782	0.684338	1	0.912803
GATES	0.746454	0.914328	0.691408	0.62512	0.763905	0.683004	0.912803	1
C5
	min_p	min_p_sidak	FISHER	Z_P_fix	setscreen_P1	setscreen_P2	GeneSet_PValue_Wilcoxon	GeneSet_PValue_HYST
min_p	1	0.801907	0.136384	0.127923	0.217511	0.185231	0.152602	0.352572
min_p_sidak	0.801907	1	0.151315	0.116239	0.245631	0.183288	0.201549	0.450861
FISHER	0.136384	0.151315	1	0.946283	0.877279	0.850804	0.239502	0.27717
Z_P_fix	0.127923	0.116239	0.946283	1	0.809259	0.875408	0.210193	0.237098
setscreen_P1	0.217511	0.245631	0.877279	0.809259	1	0.940556	0.424861	0.463187
setscreen_P2	0.185231	0.183288	0.850804	0.875408	0.940556	1	0.390782	0.395279
GeneSet_PValue_Wilcoxon	0.152602	0.201549	0.239502	0.210193	0.424861	0.390782	1	0.703802
GeneSet_PValue_HYST	0.352572	0.450861	0.27717	0.237098	0.463187	0.395279	0.703802	1
C3 MIR
	min_p	min_p_sidak	FISHER	Z_P_fix	setscreen_P1	setscreen_P2	GeneSet_PValue_Wilcoxon	GeneSet_PValue_HYST
min_p	1	0.872201	0.15584	0.192341	0.191495	0.191657	0.093964	0.229891
min_p_sidak	0.872201	1	0.194837	0.204866	0.254561	0.227075	0.163213	0.284849
FISHER	0.15584	0.194837	1	0.959949	0.869227	0.804368	0.274815	0.218262
Z_P_fix	0.192341	0.204866	0.959949	1	0.830341	0.838886	0.270662	0.2154
setscreen_P1	0.191495	0.254561	0.869227	0.830341	1	0.942042	0.371422	0.376124
setscreen_P2	0.191657	0.227075	0.804368	0.838886	0.942042	1	0.346824	0.323495
GeneSet_PValue_Wilcoxon	0.093964	0.163213	0.274815	0.270662	0.371422	0.346824	1	0.66523
GeneSet_PValue_HYST	0.229891	0.284849	0.218262	0.2154	0.376124	0.323495	0.66523	1
C3 TFT
	min_p	min_p_sidak	FISHER	Z_P_fix	setscreen_P1	setscreen_P2	GeneSet_PValue_Wilcoxon	GeneSet_PValue_HYST
min_p	1	0.926681	0.062952	0.051973	0.096659	0.064809	0.100073	0.226183
min_p_sidak	0.926681	1	0.069901	0.05542	0.10993	0.07225	0.075019	0.286263
FISHER	0.062952	0.069901	1	0.922457	0.847309	0.810546	0.159717	0.180556
Z_P_fix	0.051973	0.05542	0.922457	1	0.762974	0.844874	0.15526	0.134658
setscreen_P1	0.096659	0.10993	0.847309	0.762974	1	0.929181	0.345562	0.405686
setscreen_P2	0.064809	0.07225	0.810546	0.844874	0.929181	1	0.309694	0.320342
GeneSet_PValue_Wilcoxon	0.100073	0.075019	0.159717	0.15526	0.345562	0.309694	1	0.52237
GeneSet_PValue_HYST	0.226183	0.286263	0.180556	0.134658	0.405686	0.320342	0.52237	1

## Sheet: eQTL in all tissues
uniqID	db	tissue	gene	testedAllele	p	signed_stats	FDR	RiskIncAllele	alignedDirection	chr	pos	symbol	eqtlMapFilt
13:77460367:A:G	CMC	CMC_SVA_cis	ENSG00000178695	G	-9	1	0.049	NA	NA	13	77460367	KCTD12	1
13:77466235:C:T	CMC	CMC_SVA_cis	ENSG00000178695	T	-9	1	0.049	NA	NA	13	77466235	KCTD12	1
13:77468837:C:CAAGAT	CMC	CMC_SVA_cis	ENSG00000178695	CAAGAT	-9	1	0.049	NA	NA	13	77468837	KCTD12	1
3:8559290:C:T	BIOSQTL	BIOS_eQTL_geneLevel	ENSG00000071282	T	1.00731e-07	5.32541	8.36214e-05	NA	NA	3	8559290	LMCD1	1
3:8575411:C:T	CMC	CMC_NoSVA_cis	ENSG00000227110	T	-9	1	0.049	C	-	3	8575411	LMCD1-AS1	1
3:8575411:C:T	CMC	CMC_NoSVA_cis	ENSG00000227110	T	-9	1	0.049	C	-	3	8575411	LMCD1-AS1	1
3:8576401:C:T	CMC	CMC_NoSVA_cis	ENSG00000227110	C	-9	1	0.049	T	-	3	8576401	LMCD1-AS1	1
3:8576401:C:T	CMC	CMC_NoSVA_cis	ENSG00000227110	C	-9	1	0.049	T	-	3	8576401	LMCD1-AS1	1
3:8577060:A:G	CMC	CMC_NoSVA_cis	ENSG00000227110	A	-9	1	0.049	G	-	3	8577060	LMCD1-AS1	1
3:8577060:A:G	CMC	CMC_NoSVA_cis	ENSG00000227110	A	-9	1	0.049	G	-	3	8577060	LMCD1-AS1	1
3:8577237:A:G	CMC	CMC_NoSVA_cis	ENSG00000227110	A	-9	1	0.049	G	-	3	8577237	LMCD1-AS1	1
3:8577237:A:G	CMC	CMC_NoSVA_cis	ENSG00000227110	A	-9	1	0.049	G	-	3	8577237	LMCD1-AS1	1
3:8578597:A:G	CMC	CMC_NoSVA_cis	ENSG00000227110	A	-9	1	0.049	G	-	3	8578597	LMCD1-AS1	1
3:8578597:A:G	CMC	CMC_NoSVA_cis	ENSG00000227110	A	-9	1	0.049	G	-	3	8578597	LMCD1-AS1	1
3:8578748:C:T	CMC	CMC_NoSVA_cis	ENSG00000227110	T	-9	1	0.049	C	-	3	8578748	LMCD1-AS1	1
3:8578748:C:T	CMC	CMC_NoSVA_cis	ENSG00000227110	T	-9	1	0.049	C	-	3	8578748	LMCD1-AS1	1
3:8579290:A:G	CMC	CMC_NoSVA_cis	ENSG00000227110	A	-9	1	0.049	G	-	3	8579290	LMCD1-AS1	1
3:8579290:A:G	CMC	CMC_NoSVA_cis	ENSG00000227110	A	-9	1	0.049	G	-	3	8579290	LMCD1-AS1	1
3:8580037:A:G	CMC	CMC_NoSVA_cis	ENSG00000227110	G	-9	1	0.049	A	-	3	8580037	LMCD1-AS1	1
3:8580037:A:G	CMC	CMC_NoSVA_cis	ENSG00000227110	G	-9	1	0.049	A	-	3	8580037	LMCD1-AS1	1
3:8580091:C:T	CMC	CMC_NoSVA_cis	ENSG00000227110	C	-9	1	0.049	T	-	3	8580091	LMCD1-AS1	1
3:8580091:C:T	CMC	CMC_NoSVA_cis	ENSG00000227110	C	-9	1	0.049	T	-	3	8580091	LMCD1-AS1	1
3:8580300:C:T	CMC	CMC_NoSVA_cis	ENSG00000227110	T	-9	1	0.049	C	-	3	8580300	LMCD1-AS1	1
3:8580300:C:T	CMC	CMC_NoSVA_cis	ENSG00000227110	T	-9	1	0.049	C	-	3	8580300	LMCD1-AS1	1
3:8580481:A:AC	CMC	CMC_NoSVA_cis	ENSG00000227110	A	-9	1	0.049	NA	NA	3	8580481	LMCD1-AS1	1
3:8580481:A:AC	CMC	CMC_NoSVA_cis	ENSG00000227110	A	-9	1	0.049	NA	NA	3	8580481	LMCD1-AS1	1
3:8580486:G:T	CMC	CMC_NoSVA_cis	ENSG00000227110	T	-9	1	0.049	G	-	3	8580486	LMCD1-AS1	1
3:8580486:G:T	CMC	CMC_NoSVA_cis	ENSG00000227110	T	-9	1	0.049	G	-	3	8580486	LMCD1-AS1	1
3:8591350:G:T	CMC	CMC_NoSVA_cis	ENSG00000227110	G	-9	1	0.049	T	-	3	8591350	LMCD1-AS1	1
3:8591350:G:T	CMC	CMC_NoSVA_cis	ENSG00000227110	G	-9	1	0.049	T	-	3	8591350	LMCD1-AS1	1
3:8591476:C:G	CMC	CMC_NoSVA_cis	ENSG00000227110	G	-9	1	0.049	C	-	3	8591476	LMCD1-AS1	1
3:8591476:C:G	CMC	CMC_NoSVA_cis	ENSG00000227110	G	-9	1	0.049	C	-	3	8591476	LMCD1-AS1	1
3:8591914:C:T	CMC	CMC_NoSVA_cis	ENSG00000227110	C	-9	1	0.049	T	-	3	8591914	LMCD1-AS1	1
3:8591914:C:T	CMC	CMC_NoSVA_cis	ENSG00000227110	C	-9	1	0.049	T	-	3	8591914	LMCD1-AS1	1
3:8575411:C:T	CMC	CMC_SVA_cis	ENSG00000227110	T	-9	1	0.009	C	-	3	8575411	LMCD1-AS1	1
3:8575845:A:G	CMC	CMC_SVA_cis	ENSG00000227110	A	-9	1	0.009	G	-	3	8575845	LMCD1-AS1	1
3:8576401:C:T	CMC	CMC_SVA_cis	ENSG00000227110	C	-9	1	0.009	T	-	3	8576401	LMCD1-AS1	1
3:8577060:A:G	CMC	CMC_SVA_cis	ENSG00000227110	A	-9	1	0.009	G	-	3	8577060	LMCD1-AS1	1
3:8577237:A:G	CMC	CMC_SVA_cis	ENSG00000227110	A	-9	1	0.009	G	-	3	8577237	LMCD1-AS1	1
3:8578597:A:G	CMC	CMC_SVA_cis	ENSG00000227110	A	-9	1	0.009	G	-	3	8578597	LMCD1-AS1	1
3:8578748:C:T	CMC	CMC_SVA_cis	ENSG00000227110	T	-9	1	0.009	C	-	3	8578748	LMCD1-AS1	1
3:8579290:A:G	CMC	CMC_SVA_cis	ENSG00000227110	A	-9	1	0.009	G	-	3	8579290	LMCD1-AS1	1
3:8580037:A:G	CMC	CMC_SVA_cis	ENSG00000227110	G	-9	1	0.009	A	-	3	8580037	LMCD1-AS1	1
3:8580091:C:T	CMC	CMC_SVA_cis	ENSG00000227110	C	-9	1	0.009	T	-	3	8580091	LMCD1-AS1	1
3:8580300:C:T	CMC	CMC_SVA_cis	ENSG00000227110	T	-9	1	0.009	C	-	3	8580300	LMCD1-AS1	1
3:8580481:A:AC	CMC	CMC_SVA_cis	ENSG00000227110	A	-9	1	0.009	NA	NA	3	8580481	LMCD1-AS1	1
3:8580486:G:T	CMC	CMC_SVA_cis	ENSG00000227110	T	-9	1	0.009	G	-	3	8580486	LMCD1-AS1	1
3:8587670:A:G	CMC	CMC_SVA_cis	ENSG00000227110	A	-9	1	0.009	G	-	3	8587670	LMCD1-AS1	1
3:8588111:A:G	CMC	CMC_SVA_cis	ENSG00000227110	G	-9	1	0.009	A	-	3	8588111	LMCD1-AS1	1
3:8588173:A:G	CMC	CMC_SVA_cis	ENSG00000227110	G	-9	1	0.009	A	-	3	8588173	LMCD1-AS1	1
3:8588274:C:T	CMC	CMC_SVA_cis	ENSG00000227110	C	-9	1	0.009	T	-	3	8588274	LMCD1-AS1	1
3:8588349:G:GT	CMC	CMC_SVA_cis	ENSG00000227110	GT	-9	1	0.009	NA	NA	3	8588349	LMCD1-AS1	1
3:8588503:C:T	CMC	CMC_SVA_cis	ENSG00000227110	T	-9	1	0.009	C	-	3	8588503	LMCD1-AS1	1
3:8588849:C:G	CMC	CMC_SVA_cis	ENSG00000227110	G	-9	1	0.009	C	-	3	8588849	LMCD1-AS1	1
3:8589050:C:T	CMC	CMC_SVA_cis	ENSG00000227110	T	-9	1	0.009	C	-	3	8589050	LMCD1-AS1	1
3:8589558:C:T	CMC	CMC_SVA_cis	ENSG00000227110	T	-9	1	0.009	C	-	3	8589558	LMCD1-AS1	1
3:8589957:C:T	CMC	CMC_SVA_cis	ENSG00000227110	T	-9	1	0.009	C	-	3	8589957	LMCD1-AS1	1
3:8590313:C:T	CMC	CMC_SVA_cis	ENSG00000227110	C	-9	1	0.009	T	-	3	8590313	LMCD1-AS1	1
3:8590984:A:C	CMC	CMC_SVA_cis	ENSG00000227110	C	-9	1	0.009	A	-	3	8590984	LMCD1-AS1	1
3:8591175:A:T	CMC	CMC_SVA_cis	ENSG00000227110	T	-9	1	0.009	A	-	3	8591175	LMCD1-AS1	1
3:8591350:G:T	CMC	CMC_SVA_cis	ENSG00000227110	G	-9	1	0.009	T	-	3	8591350	LMCD1-AS1	1
3:8591469:A:G	CMC	CMC_SVA_cis	ENSG00000227110	A	-9	1	0.009	G	-	3	8591469	LMCD1-AS1	1
3:8591476:C:G	CMC	CMC_SVA_cis	ENSG00000227110	G	-9	1	0.009	C	-	3	8591476	LMCD1-AS1	1
3:8591914:C:T	CMC	CMC_SVA_cis	ENSG00000227110	C	-9	1	0.009	T	-	3	8591914	LMCD1-AS1	1
3:8592934:C:T	CMC	CMC_SVA_cis	ENSG00000227110	C	-9	1	0.009	T	-	3	8592934	LMCD1-AS1	1
3:8593038:A:G	CMC	CMC_SVA_cis	ENSG00000227110	A	-9	1	0.009	G	-	3	8593038	LMCD1-AS1	1
13:77462988:C:T	BIOSQTL	BIOS_eQTL_geneLevel	ENSG00000236051	C	8.63702e-05	3.9261	0.0470481	T	-	13	77462988	MYCBP2-AS1	1
13:77482173:C:T	BIOSQTL	BIOS_eQTL_geneLevel	ENSG00000236051	T	7.98e-05	3.94502	0.0438389	NA	NA	13	77482173	MYCBP2-AS1	1
3:8575845:A:G	GTEx_v7	Nerve_Tibial	ENSG00000270207	A	2.21883e-05	0.550387	0.0154744	G	-	3	8575845	RP11-157E16.1	1
3:8587670:A:G	GTEx_v7	Nerve_Tibial	ENSG00000270207	A	3.89206e-05	0.541541	0.0154744	G	-	3	8587670	RP11-157E16.1	1
3:8591469:A:G	GTEx_v7	Nerve_Tibial	ENSG00000270207	A	1.63418e-05	0.551511	0.0154744	G	-	3	8591469	RP11-157E16.1	1
3:8588111:A:G	CMC	CMC_NoSVA_cis	ENSG00000168137	G	-9	1	0.049	A	-	3	8588111	SETD5	1
3:8588111:A:G	CMC	CMC_NoSVA_cis	ENSG00000168137	G	-9	1	0.049	A	-	3	8588111	SETD5	1
3:8588173:A:G	CMC	CMC_NoSVA_cis	ENSG00000168137	G	-9	1	0.049	A	-	3	8588173	SETD5	1
3:8588173:A:G	CMC	CMC_NoSVA_cis	ENSG00000168137	G	-9	1	0.049	A	-	3	8588173	SETD5	1
3:8588274:C:T	CMC	CMC_NoSVA_cis	ENSG00000168137	C	-9	1	0.049	T	-	3	8588274	SETD5	1
3:8588274:C:T	CMC	CMC_NoSVA_cis	ENSG00000168137	C	-9	1	0.049	T	-	3	8588274	SETD5	1
3:8588349:G:GT	CMC	CMC_NoSVA_cis	ENSG00000168137	GT	-9	1	0.049	NA	NA	3	8588349	SETD5	1
3:8588349:G:GT	CMC	CMC_NoSVA_cis	ENSG00000168137	GT	-9	1	0.049	NA	NA	3	8588349	SETD5	1
3:8588503:C:T	CMC	CMC_NoSVA_cis	ENSG00000168137	T	-9	1	0.049	C	-	3	8588503	SETD5	1
3:8588503:C:T	CMC	CMC_NoSVA_cis	ENSG00000168137	T	-9	1	0.049	C	-	3	8588503	SETD5	1
3:8588849:C:G	CMC	CMC_NoSVA_cis	ENSG00000168137	G	-9	1	0.049	C	-	3	8588849	SETD5	1
3:8588849:C:G	CMC	CMC_NoSVA_cis	ENSG00000168137	G	-9	1	0.049	C	-	3	8588849	SETD5	1
3:8589050:C:T	CMC	CMC_NoSVA_cis	ENSG00000168137	T	-9	1	0.049	C	-	3	8589050	SETD5	1
3:8589050:C:T	CMC	CMC_NoSVA_cis	ENSG00000168137	T	-9	1	0.049	C	-	3	8589050	SETD5	1
3:8589374:A:C	CMC	CMC_NoSVA_cis	ENSG00000168137	A	-9	1	0.049	C	-	3	8589374	SETD5	1
3:8589374:A:C	CMC	CMC_NoSVA_cis	ENSG00000168137	A	-9	1	0.049	C	-	3	8589374	SETD5	1
3:8589382:C:T	CMC	CMC_NoSVA_cis	ENSG00000168137	C	-9	1	0.049	T	-	3	8589382	SETD5	1
3:8589382:C:T	CMC	CMC_NoSVA_cis	ENSG00000168137	C	-9	1	0.049	T	-	3	8589382	SETD5	1
3:8589385:C:T	CMC	CMC_NoSVA_cis	ENSG00000168137	T	-9	1	0.049	C	-	3	8589385	SETD5	1
3:8589385:C:T	CMC	CMC_NoSVA_cis	ENSG00000168137	T	-9	1	0.049	C	-	3	8589385	SETD5	1
3:8589558:C:T	CMC	CMC_NoSVA_cis	ENSG00000168137	T	-9	1	0.049	C	-	3	8589558	SETD5	1
3:8589558:C:T	CMC	CMC_NoSVA_cis	ENSG00000168137	T	-9	1	0.049	C	-	3	8589558	SETD5	1
3:8589957:C:T	CMC	CMC_NoSVA_cis	ENSG00000168137	T	-9	1	0.049	C	-	3	8589957	SETD5	1
3:8589957:C:T	CMC	CMC_NoSVA_cis	ENSG00000168137	T	-9	1	0.049	C	-	3	8589957	SETD5	1
3:8590313:C:T	CMC	CMC_NoSVA_cis	ENSG00000168137	C	-9	1	0.049	T	-	3	8590313	SETD5	1
3:8590313:C:T	CMC	CMC_NoSVA_cis	ENSG00000168137	C	-9	1	0.049	T	-	3	8590313	SETD5	1
3:8590984:A:C	CMC	CMC_NoSVA_cis	ENSG00000168137	C	-9	1	0.049	A	-	3	8590984	SETD5	1
3:8590984:A:C	CMC	CMC_NoSVA_cis	ENSG00000168137	C	-9	1	0.049	A	-	3	8590984	SETD5	1
3:8591175:A:T	CMC	CMC_NoSVA_cis	ENSG00000168137	T	-9	1	0.049	A	-	3	8591175	SETD5	1
3:8591175:A:T	CMC	CMC_NoSVA_cis	ENSG00000168137	T	-9	1	0.049	A	-	3	8591175	SETD5	1
3:8592934:C:T	CMC	CMC_NoSVA_cis	ENSG00000168137	C	-9	1	0.049	T	-	3	8592934	SETD5	1
3:8592934:C:T	CMC	CMC_NoSVA_cis	ENSG00000168137	C	-9	1	0.049	T	-	3	8592934	SETD5	1
3:8593038:A:G	CMC	CMC_NoSVA_cis	ENSG00000168137	A	-9	1	0.049	G	-	3	8593038	SETD5	1
3:8593038:A:G	CMC	CMC_NoSVA_cis	ENSG00000168137	A	-9	1	0.049	G	-	3	8593038	SETD5	1
3:8575411:C:T	CMC	CMC_NoSVA_cis	ENSG00000196220	T	-9	1	0.049	C	-	3	8575411	SRGAP3	1
3:8575411:C:T	CMC	CMC_NoSVA_cis	ENSG00000196220	T	-9	1	0.049	C	-	3	8575411	SRGAP3	1
3:8576401:C:T	CMC	CMC_NoSVA_cis	ENSG00000196220	C	-9	1	0.049	T	-	3	8576401	SRGAP3	1
3:8576401:C:T	CMC	CMC_NoSVA_cis	ENSG00000196220	C	-9	1	0.049	T	-	3	8576401	SRGAP3	1
3:8577060:A:G	CMC	CMC_NoSVA_cis	ENSG00000196220	A	-9	1	0.049	G	-	3	8577060	SRGAP3	1
3:8577060:A:G	CMC	CMC_NoSVA_cis	ENSG00000196220	A	-9	1	0.049	G	-	3	8577060	SRGAP3	1
3:8577237:A:G	CMC	CMC_NoSVA_cis	ENSG00000196220	A	-9	1	0.049	G	-	3	8577237	SRGAP3	1
3:8577237:A:G	CMC	CMC_NoSVA_cis	ENSG00000196220	A	-9	1	0.049	G	-	3	8577237	SRGAP3	1
3:8578597:A:G	CMC	CMC_NoSVA_cis	ENSG00000196220	A	-9	1	0.049	G	-	3	8578597	SRGAP3	1
3:8578597:A:G	CMC	CMC_NoSVA_cis	ENSG00000196220	A	-9	1	0.049	G	-	3	8578597	SRGAP3	1
3:8578748:C:T	CMC	CMC_NoSVA_cis	ENSG00000196220	T	-9	1	0.049	C	-	3	8578748	SRGAP3	1
3:8578748:C:T	CMC	CMC_NoSVA_cis	ENSG00000196220	T	-9	1	0.049	C	-	3	8578748	SRGAP3	1
3:8579290:A:G	CMC	CMC_NoSVA_cis	ENSG00000196220	A	-9	1	0.049	G	-	3	8579290	SRGAP3	1
3:8579290:A:G	CMC	CMC_NoSVA_cis	ENSG00000196220	A	-9	1	0.049	G	-	3	8579290	SRGAP3	1
3:8580037:A:G	CMC	CMC_NoSVA_cis	ENSG00000196220	G	-9	1	0.049	A	-	3	8580037	SRGAP3	1
3:8580037:A:G	CMC	CMC_NoSVA_cis	ENSG00000196220	G	-9	1	0.049	A	-	3	8580037	SRGAP3	1
3:8580091:C:T	CMC	CMC_NoSVA_cis	ENSG00000196220	C	-9	1	0.049	T	-	3	8580091	SRGAP3	1
3:8580091:C:T	CMC	CMC_NoSVA_cis	ENSG00000196220	C	-9	1	0.049	T	-	3	8580091	SRGAP3	1
3:8580300:C:T	CMC	CMC_NoSVA_cis	ENSG00000196220	T	-9	1	0.049	C	-	3	8580300	SRGAP3	1
3:8580300:C:T	CMC	CMC_NoSVA_cis	ENSG00000196220	T	-9	1	0.049	C	-	3	8580300	SRGAP3	1
3:8580481:A:AC	CMC	CMC_NoSVA_cis	ENSG00000196220	A	-9	1	0.049	NA	NA	3	8580481	SRGAP3	1
3:8580481:A:AC	CMC	CMC_NoSVA_cis	ENSG00000196220	A	-9	1	0.049	NA	NA	3	8580481	SRGAP3	1
3:8580486:G:T	CMC	CMC_NoSVA_cis	ENSG00000196220	T	-9	1	0.049	G	-	3	8580486	SRGAP3	1
3:8580486:G:T	CMC	CMC_NoSVA_cis	ENSG00000196220	T	-9	1	0.049	G	-	3	8580486	SRGAP3	1
3:8588111:A:G	CMC	CMC_NoSVA_cis	ENSG00000196220	G	-9	1	0.049	A	-	3	8588111	SRGAP3	1
3:8588111:A:G	CMC	CMC_NoSVA_cis	ENSG00000196220	G	-9	1	0.049	A	-	3	8588111	SRGAP3	1
3:8588173:A:G	CMC	CMC_NoSVA_cis	ENSG00000196220	G	-9	1	0.049	A	-	3	8588173	SRGAP3	1
3:8588173:A:G	CMC	CMC_NoSVA_cis	ENSG00000196220	G	-9	1	0.049	A	-	3	8588173	SRGAP3	1
3:8588274:C:T	CMC	CMC_NoSVA_cis	ENSG00000196220	C	-9	1	0.049	T	-	3	8588274	SRGAP3	1
3:8588274:C:T	CMC	CMC_NoSVA_cis	ENSG00000196220	C	-9	1	0.049	T	-	3	8588274	SRGAP3	1
3:8588349:G:GT	CMC	CMC_NoSVA_cis	ENSG00000196220	GT	-9	1	0.049	NA	NA	3	8588349	SRGAP3	1
3:8588349:G:GT	CMC	CMC_NoSVA_cis	ENSG00000196220	GT	-9	1	0.049	NA	NA	3	8588349	SRGAP3	1
3:8588503:C:T	CMC	CMC_NoSVA_cis	ENSG00000196220	T	-9	1	0.049	C	-	3	8588503	SRGAP3	1
3:8588503:C:T	CMC	CMC_NoSVA_cis	ENSG00000196220	T	-9	1	0.049	C	-	3	8588503	SRGAP3	1
3:8588849:C:G	CMC	CMC_NoSVA_cis	ENSG00000196220	G	-9	1	0.049	C	-	3	8588849	SRGAP3	1
3:8588849:C:G	CMC	CMC_NoSVA_cis	ENSG00000196220	G	-9	1	0.049	C	-	3	8588849	SRGAP3	1
3:8589050:C:T	CMC	CMC_NoSVA_cis	ENSG00000196220	T	-9	1	0.049	C	-	3	8589050	SRGAP3	1
3:8589050:C:T	CMC	CMC_NoSVA_cis	ENSG00000196220	T	-9	1	0.049	C	-	3	8589050	SRGAP3	1
3:8589374:A:C	CMC	CMC_NoSVA_cis	ENSG00000196220	A	-9	1	0.049	C	-	3	8589374	SRGAP3	1
3:8589374:A:C	CMC	CMC_NoSVA_cis	ENSG00000196220	A	-9	1	0.049	C	-	3	8589374	SRGAP3	1
3:8589382:C:T	CMC	CMC_NoSVA_cis	ENSG00000196220	C	-9	1	0.049	T	-	3	8589382	SRGAP3	1
3:8589382:C:T	CMC	CMC_NoSVA_cis	ENSG00000196220	C	-9	1	0.049	T	-	3	8589382	SRGAP3	1
3:8589385:C:T	CMC	CMC_NoSVA_cis	ENSG00000196220	T	-9	1	0.049	C	-	3	8589385	SRGAP3	1
3:8589385:C:T	CMC	CMC_NoSVA_cis	ENSG00000196220	T	-9	1	0.049	C	-	3	8589385	SRGAP3	1
3:8589558:C:T	CMC	CMC_NoSVA_cis	ENSG00000196220	T	-9	1	0.049	C	-	3	8589558	SRGAP3	1
3:8589558:C:T	CMC	CMC_NoSVA_cis	ENSG00000196220	T	-9	1	0.049	C	-	3	8589558	SRGAP3	1
3:8589957:C:T	CMC	CMC_NoSVA_cis	ENSG00000196220	T	-9	1	0.049	C	-	3	8589957	SRGAP3	1
3:8589957:C:T	CMC	CMC_NoSVA_cis	ENSG00000196220	T	-9	1	0.049	C	-	3	8589957	SRGAP3	1
3:8590313:C:T	CMC	CMC_NoSVA_cis	ENSG00000196220	C	-9	1	0.049	T	-	3	8590313	SRGAP3	1
3:8590313:C:T	CMC	CMC_NoSVA_cis	ENSG00000196220	C	-9	1	0.049	T	-	3	8590313	SRGAP3	1
3:8590984:A:C	CMC	CMC_NoSVA_cis	ENSG00000196220	C	-9	1	0.049	A	-	3	8590984	SRGAP3	1
3:8590984:A:C	CMC	CMC_NoSVA_cis	ENSG00000196220	C	-9	1	0.049	A	-	3	8590984	SRGAP3	1
3:8591175:A:T	CMC	CMC_NoSVA_cis	ENSG00000196220	T	-9	1	0.049	A	-	3	8591175	SRGAP3	1
3:8591175:A:T	CMC	CMC_NoSVA_cis	ENSG00000196220	T	-9	1	0.049	A	-	3	8591175	SRGAP3	1
3:8591350:G:T	CMC	CMC_NoSVA_cis	ENSG00000196220	G	-9	1	0.049	T	-	3	8591350	SRGAP3	1
3:8591350:G:T	CMC	CMC_NoSVA_cis	ENSG00000196220	G	-9	1	0.049	T	-	3	8591350	SRGAP3	1
3:8591476:C:G	CMC	CMC_NoSVA_cis	ENSG00000196220	G	-9	1	0.049	C	-	3	8591476	SRGAP3	1
3:8591476:C:G	CMC	CMC_NoSVA_cis	ENSG00000196220	G	-9	1	0.049	C	-	3	8591476	SRGAP3	1
3:8591914:C:T	CMC	CMC_NoSVA_cis	ENSG00000196220	C	-9	1	0.049	T	-	3	8591914	SRGAP3	1
3:8591914:C:T	CMC	CMC_NoSVA_cis	ENSG00000196220	C	-9	1	0.049	T	-	3	8591914	SRGAP3	1
3:8592934:C:T	CMC	CMC_NoSVA_cis	ENSG00000196220	C	-9	1	0.049	T	-	3	8592934	SRGAP3	1
3:8592934:C:T	CMC	CMC_NoSVA_cis	ENSG00000196220	C	-9	1	0.049	T	-	3	8592934	SRGAP3	1
3:8593038:A:G	CMC	CMC_NoSVA_cis	ENSG00000196220	A	-9	1	0.049	G	-	3	8593038	SRGAP3	1
3:8593038:A:G	CMC	CMC_NoSVA_cis	ENSG00000196220	A	-9	1	0.049	G	-	3	8593038	SRGAP3	1

## Sheet: ChromatinInteractionsAllTissues
GenomicLocus	region1	region2	FDR	type	DB	tissue/cell	inter/intra	SNPs	genes	ciMapFilt
1	3:8520001-8560000	3:8560001-8600000	9.35331e-10	HiC	GSE87112	Aorta	intra	rs11706813	NA	0
1	3:8520001-8560000	3:8480001-8520000	4.58584e-10	HiC	GSE87112	Aorta	intra	rs11706813	NA	0
1	3:8560001-8600000	3:8520001-8560000	9.35331e-10	HiC	GSE87112	Aorta	intra	rs6795922;rs41378247;rs10510392;rs67203525;rs73130067;rs114122346;rs67741906;rs17049237;rs6784343;rs66469204;rs66566245;rs67138998;rs113781955;rs115461728;rs200991147;rs116721370;rs67367076;rs66531472;rs67418861;rs111715140;rs67977289;rs73130090;rs66636635;rs57244757;rs57560727;rs61268825;rs9863512;rs60376714;rs67845286;rs3088339;rs73135673;rs67342748;rs66738975;rs73020399;rs66485711;rs73135679;r…	ENSG00000071282	1
3	13:77480001-77520000	13:76360001-76400000	3.74081e-12	HiC	GSE87112	Aorta	intra	rs851247	NA	0
3	13:77440001-77480000	13:76400001-76440000	1.74638e-13	HiC	GSE87112	Aorta	intra	rs700371;rs681155;rs601562;rs687085;rs617595;rs618975;rs619082;rs633307;rs862226;rs661007;rs112065492;rs1417970;rs1633516;rs682101;rs683855;rs1988198;rs34683904;rs613132;rs592134;rs630307;rs674041;rs665004;rs851245;rs604386;rs615973	NA	0
3	13:77480001-77520000	13:76400001-76440000	7.98373e-12	HiC	GSE87112	Aorta	intra	rs851247	NA	0
3	13:77440001-77480000	13:76440001-76480000	3.82114e-18	HiC	GSE87112	Aorta	intra	rs700371;rs681155;rs601562;rs687085;rs617595;rs618975;rs619082;rs633307;rs862226;rs661007;rs112065492;rs1417970;rs1633516;rs682101;rs683855;rs1988198;rs34683904;rs613132;rs592134;rs630307;rs674041;rs665004;rs851245;rs604386;rs615973	ENSG00000178734:ENSG00000223458	1
3	13:77480001-77520000	13:76440001-76480000	4.4526e-30	HiC	GSE87112	Aorta	intra	rs851247	ENSG00000178734:ENSG00000223458	1
3	13:77480001-77520000	13:77120001-77160000	1.06126e-10	HiC	GSE87112	Aorta	intra	rs851247	NA	0
3	13:77480001-77520000	13:76400001-76440000	5.47463e-08	HiC	GSE87112	Bladder	intra	rs851247	NA	0
3	13:77480001-77520000	13:76440001-76480000	2.39715e-09	HiC	GSE87112	Bladder	intra	rs851247	ENSG00000178734:ENSG00000223458	1
3	13:77480001-77520000	13:76440001-76480000	1.78617e-07	HiC	GSE87112	Dorsolateral_Prefrontal_Cortex	intra	rs851247	ENSG00000178734:ENSG00000223458	1
3	13:77480001-77520000	13:76120001-76160000	3.59078e-07	HiC	GSE87112	GM12878	intra	rs851247	ENSG00000188243:ENSG00000118939:ENSG00000261553	1
3	13:77440001-77480000	13:76240001-76280000	4.6349e-07	HiC	GSE87112	GM12878	intra	rs700371;rs681155;rs601562;rs687085;rs617595;rs618975;rs619082;rs633307;rs862226;rs661007;rs112065492;rs1417970;rs1633516;rs682101;rs683855;rs1988198;rs34683904;rs613132;rs592134;rs630307;rs674041;rs665004;rs851245;rs604386;rs615973	ENSG00000230902	1
3	13:77440001-77480000	13:76360001-76400000	4.40751e-07	HiC	GSE87112	GM12878	intra	rs700371;rs681155;rs601562;rs687085;rs617595;rs618975;rs619082;rs633307;rs862226;rs661007;rs112065492;rs1417970;rs1633516;rs682101;rs683855;rs1988198;rs34683904;rs613132;rs592134;rs630307;rs674041;rs665004;rs851245;rs604386;rs615973	NA	0
3	13:77440001-77480000	13:76440001-76480000	1.53743e-13	HiC	GSE87112	GM12878	intra	rs700371;rs681155;rs601562;rs687085;rs617595;rs618975;rs619082;rs633307;rs862226;rs661007;rs112065492;rs1417970;rs1633516;rs682101;rs683855;rs1988198;rs34683904;rs613132;rs592134;rs630307;rs674041;rs665004;rs851245;rs604386;rs615973	ENSG00000178734:ENSG00000223458	1
3	13:77480001-77520000	13:76440001-76480000	8.81774e-09	HiC	GSE87112	GM12878	intra	rs851247	ENSG00000178734:ENSG00000223458	1
1	3:8520001-8560000	3:8560001-8600000	1.41282e-34	HiC	GSE87112	hESC	intra	rs11706813	NA	0
1	3:8520001-8560000	3:8640001-8680000	2.1278e-30	HiC	GSE87112	hESC	intra	rs11706813	ENSG00000227110	1
1	3:8560001-8600000	3:8640001-8680000	2.44383e-12	HiC	GSE87112	hESC	intra	rs6795922;rs41378247;rs10510392;rs67203525;rs73130067;rs114122346;rs67741906;rs17049237;rs6784343;rs66469204;rs66566245;rs67138998;rs113781955;rs115461728;rs200991147;rs116721370;rs67367076;rs66531472;rs67418861;rs111715140;rs67977289;rs73130090;rs66636635;rs57244757;rs57560727;rs61268825;rs9863512;rs60376714;rs67845286;rs3088339;rs73135673;rs67342748;rs66738975;rs73020399;rs66485711;rs73135679;r…	ENSG00000227110	1
2	5:120480001-120520000	5:120680001-120720000	7.52402e-07	HiC	GSE87112	hESC	intra	rs115004445;rs142508663;rs116822681;rs150429966;rs115581093	NA	0
2	5:120480001-120520000	5:120720001-120760000	4.29682e-10	HiC	GSE87112	hESC	intra	rs115004445;rs142508663;rs116822681;rs150429966;rs115581093	NA	0
2	5:120480001-120520000	5:120800001-120840000	1.83509e-11	HiC	GSE87112	hESC	intra	rs115004445;rs142508663;rs116822681;rs150429966;rs115581093	NA	0
2	5:120480001-120520000	5:120840001-120880000	2.5524e-07	HiC	GSE87112	hESC	intra	rs115004445;rs142508663;rs116822681;rs150429966;rs115581093	NA	0
2	5:120480001-120520000	5:120880001-120920000	1.33691e-13	HiC	GSE87112	hESC	intra	rs115004445;rs142508663;rs116822681;rs150429966;rs115581093	ENSG00000244088	1
2	5:120480001-120520000	5:120920001-120960000	1.3924e-30	HiC	GSE87112	hESC	intra	rs115004445;rs142508663;rs116822681;rs150429966;rs115581093	ENSG00000213661	1
2	5:120480001-120520000	5:120960001-121000000	9.35698e-10	HiC	GSE87112	hESC	intra	rs115004445;rs142508663;rs116822681;rs150429966;rs115581093	NA	0
2	5:120480001-120520000	5:121040001-121080000	2.29457e-17	HiC	GSE87112	hESC	intra	rs115004445;rs142508663;rs116822681;rs150429966;rs115581093	NA	0
2	5:120480001-120520000	5:121080001-121120000	1.53721e-28	HiC	GSE87112	hESC	intra	rs115004445;rs142508663;rs116822681;rs150429966;rs115581093	NA	0
2	5:120480001-120520000	5:121120001-121160000	2.21973e-17	HiC	GSE87112	hESC	intra	rs115004445;rs142508663;rs116822681;rs150429966;rs115581093	NA	0
2	5:120480001-120520000	5:121160001-121200000	1.37171e-08	HiC	GSE87112	hESC	intra	rs115004445;rs142508663;rs116822681;rs150429966;rs115581093	ENSG00000181867	1
2	5:120480001-120520000	5:121200001-121240000	1.20767e-50	HiC	GSE87112	hESC	intra	rs115004445;rs142508663;rs116822681;rs150429966;rs115581093	NA	0
2	5:120480001-120520000	5:121240001-121280000	1.75412e-12	HiC	GSE87112	hESC	intra	rs115004445;rs142508663;rs116822681;rs150429966;rs115581093	NA	0
2	5:120480001-120520000	5:121280001-121320000	1.40825e-10	HiC	GSE87112	hESC	intra	rs115004445;rs142508663;rs116822681;rs150429966;rs115581093	ENSG00000151304	1
2	5:120480001-120520000	5:121400001-121440000	5.16667e-09	HiC	GSE87112	hESC	intra	rs115004445;rs142508663;rs116822681;rs150429966;rs115581093	ENSG00000113083	1
2	5:120520001-120560000	5:120920001-120960000	1.5667e-07	HiC	GSE87112	hESC	intra	rs78241193	ENSG00000213661	1
2	5:120520001-120560000	5:121080001-121120000	6.356e-10	HiC	GSE87112	hESC	intra	rs78241193	NA	0
2	5:120520001-120560000	5:121120001-121160000	7.44622e-08	HiC	GSE87112	hESC	intra	rs78241193	NA	0
2	5:120520001-120560000	5:121200001-121240000	4.7906e-24	HiC	GSE87112	hESC	intra	rs78241193	NA	0
2	5:120520001-120560000	5:121240001-121280000	3.4942e-07	HiC	GSE87112	hESC	intra	rs78241193	NA	0
2	5:120520001-120560000	5:121280001-121320000	7.91869e-08	HiC	GSE87112	hESC	intra	rs78241193	ENSG00000151304	1
2	5:120560001-120600000	5:120600001-120640000	5.29207e-12	HiC	GSE87112	hESC	intra	rs147715064	NA	0
2	5:120560001-120600000	5:120920001-120960000	3.40512e-15	HiC	GSE87112	hESC	intra	rs147715064	ENSG00000213661	1
2	5:120560001-120600000	5:120960001-121000000	1.11288e-12	HiC	GSE87112	hESC	intra	rs147715064	NA	0
2	5:120560001-120600000	5:121040001-121080000	1.46308e-11	HiC	GSE87112	hESC	intra	rs147715064	NA	0
2	5:120560001-120600000	5:121080001-121120000	7.85799e-13	HiC	GSE87112	hESC	intra	rs147715064	NA	0
2	5:120560001-120600000	5:121120001-121160000	4.58322e-15	HiC	GSE87112	hESC	intra	rs147715064	NA	0
2	5:120560001-120600000	5:121200001-121240000	7.72272e-41	HiC	GSE87112	hESC	intra	rs147715064	NA	0
2	5:120560001-120600000	5:121240001-121280000	2.09523e-12	HiC	GSE87112	hESC	intra	rs147715064	NA	0
2	5:120560001-120600000	5:121280001-121320000	1.9617e-09	HiC	GSE87112	hESC	intra	rs147715064	ENSG00000151304	1
2	5:120560001-120600000	5:121400001-121440000	5.51503e-07	HiC	GSE87112	hESC	intra	rs147715064	ENSG00000113083	1
2	5:120600001-120640000	5:120720001-120760000	2.95396e-14	HiC	GSE87112	hESC	intra	rs139409097	NA	0
2	5:120600001-120640000	5:120800001-120840000	6.38571e-13	HiC	GSE87112	hESC	intra	rs139409097	NA	0
2	5:120600001-120640000	5:120880001-120920000	4.759e-12	HiC	GSE87112	hESC	intra	rs139409097	ENSG00000244088	1
2	5:120600001-120640000	5:120920001-120960000	1.30565e-27	HiC	GSE87112	hESC	intra	rs139409097	ENSG00000213661	1
2	5:120600001-120640000	5:120960001-121000000	8.42077e-11	HiC	GSE87112	hESC	intra	rs139409097	NA	0
2	5:120600001-120640000	5:121040001-121080000	7.49718e-15	HiC	GSE87112	hESC	intra	rs139409097	NA	0
2	5:120600001-120640000	5:121080001-121120000	7.89091e-21	HiC	GSE87112	hESC	intra	rs139409097	NA	0
2	5:120600001-120640000	5:121120001-121160000	4.37789e-19	HiC	GSE87112	hESC	intra	rs139409097	NA	0
2	5:120600001-120640000	5:121200001-121240000	1.57808e-29	HiC	GSE87112	hESC	intra	rs139409097	NA	0
2	5:120600001-120640000	5:121240001-121280000	3.33359e-22	HiC	GSE87112	hESC	intra	rs139409097	NA	0
2	5:120600001-120640000	5:121280001-121320000	3.95211e-15	HiC	GSE87112	hESC	intra	rs139409097	ENSG00000151304	1
2	5:120680001-120720000	5:120720001-120760000	1.40117e-23	HiC	GSE87112	hESC	intra	rs115693977	NA	0
2	5:120680001-120720000	5:120800001-120840000	1.35684e-16	HiC	GSE87112	hESC	intra	rs115693977	NA	0
2	5:120680001-120720000	5:120880001-120920000	8.95545e-11	HiC	GSE87112	hESC	intra	rs115693977	ENSG00000244088	1
2	5:120680001-120720000	5:120920001-120960000	7.22873e-24	HiC	GSE87112	hESC	intra	rs115693977	ENSG00000213661	1
2	5:120680001-120720000	5:120960001-121000000	6.01503e-14	HiC	GSE87112	hESC	intra	rs115693977	NA	0
2	5:120680001-120720000	5:121040001-121080000	1.42755e-14	HiC	GSE87112	hESC	intra	rs115693977	NA	0
2	5:120680001-120720000	5:121080001-121120000	3.73111e-21	HiC	GSE87112	hESC	intra	rs115693977	NA	0
2	5:120680001-120720000	5:121120001-121160000	2.84632e-17	HiC	GSE87112	hESC	intra	rs115693977	NA	0
2	5:120680001-120720000	5:121200001-121240000	1.51897e-41	HiC	GSE87112	hESC	intra	rs115693977	NA	0
2	5:120680001-120720000	5:121240001-121280000	1.44558e-18	HiC	GSE87112	hESC	intra	rs115693977	NA	0
2	5:120680001-120720000	5:121280001-121320000	8.12946e-14	HiC	GSE87112	hESC	intra	rs115693977	ENSG00000151304	1
2	5:120680001-120720000	5:121400001-121440000	2.70321e-14	HiC	GSE87112	hESC	intra	rs115693977	ENSG00000113083	1
2	5:120720001-120760000	5:120760001-120800000	8.96841e-09	HiC	GSE87112	hESC	intra	rs140130721	NA	0
2	5:120720001-120760000	5:120800001-120840000	4.05387e-21	HiC	GSE87112	hESC	intra	rs140130721	NA	0
2	5:120720001-120760000	5:120840001-120880000	1.381e-13	HiC	GSE87112	hESC	intra	rs140130721	NA	0
2	5:120720001-120760000	5:120880001-120920000	2.17631e-32	HiC	GSE87112	hESC	intra	rs140130721	ENSG00000244088	1
2	5:120720001-120760000	5:120920001-120960000	2.57117e-34	HiC	GSE87112	hESC	intra	rs140130721	ENSG00000213661	1
2	5:120720001-120760000	5:120960001-121000000	8.83353e-29	HiC	GSE87112	hESC	intra	rs140130721	NA	0
2	5:120720001-120760000	5:121040001-121080000	7.23964e-15	HiC	GSE87112	hESC	intra	rs140130721	NA	0
2	5:120720001-120760000	5:121080001-121120000	6.31052e-21	HiC	GSE87112	hESC	intra	rs140130721	NA	0
2	5:120720001-120760000	5:121120001-121160000	2.00689e-25	HiC	GSE87112	hESC	intra	rs140130721	NA	0
2	5:120720001-120760000	5:121160001-121200000	1.24549e-09	HiC	GSE87112	hESC	intra	rs140130721	ENSG00000181867	1
2	5:120720001-120760000	5:121200001-121240000	1.95146e-57	HiC	GSE87112	hESC	intra	rs140130721	NA	0
2	5:120720001-120760000	5:121240001-121280000	8.64896e-23	HiC	GSE87112	hESC	intra	rs140130721	NA	0
2	5:120720001-120760000	5:121280001-121320000	1.23276e-20	HiC	GSE87112	hESC	intra	rs140130721	ENSG00000151304	1
2	5:120720001-120760000	5:121400001-121440000	4.92376e-12	HiC	GSE87112	hESC	intra	rs140130721	ENSG00000113083	1
2	5:120760001-120800000	5:120800001-120840000	6.03855e-08	HiC	GSE87112	hESC	intra	rs79810376	NA	0
2	5:120760001-120800000	5:120880001-120920000	2.18029e-07	HiC	GSE87112	hESC	intra	rs79810376	ENSG00000244088	1
2	5:120760001-120800000	5:120920001-120960000	1.45627e-12	HiC	GSE87112	hESC	intra	rs79810376	ENSG00000213661	1
2	5:120760001-120800000	5:121080001-121120000	3.67645e-10	HiC	GSE87112	hESC	intra	rs79810376	NA	0
2	5:120760001-120800000	5:121200001-121240000	4.28295e-19	HiC	GSE87112	hESC	intra	rs79810376	NA	0
2	5:120760001-120800000	5:121240001-121280000	8.20335e-07	HiC	GSE87112	hESC	intra	rs79810376	NA	0
2	5:120760001-120800000	5:121400001-121440000	1.13461e-12	HiC	GSE87112	hESC	intra	rs79810376	ENSG00000113083	1
2	5:120800001-120840000	5:120840001-120880000	1.03202e-10	HiC	GSE87112	hESC	intra	rs116369636	NA	0
2	5:120800001-120840000	5:120880001-120920000	1.23033e-20	HiC	GSE87112	hESC	intra	rs116369636	ENSG00000244088	1
2	5:120800001-120840000	5:120920001-120960000	1.30238e-19	HiC	GSE87112	hESC	intra	rs116369636	ENSG00000213661	1
2	5:120800001-120840000	5:120960001-121000000	9.10229e-17	HiC	GSE87112	hESC	intra	rs116369636	NA	0
2	5:120800001-120840000	5:121040001-121080000	2.03107e-18	HiC	GSE87112	hESC	intra	rs116369636	NA	0
2	5:120800001-120840000	5:121080001-121120000	9.39919e-35	HiC	GSE87112	hESC	intra	rs116369636	NA	0
2	5:120800001-120840000	5:121120001-121160000	1.14839e-20	HiC	GSE87112	hESC	intra	rs116369636	NA	0
2	5:120800001-120840000	5:121160001-121200000	5.55008e-09	HiC	GSE87112	hESC	intra	rs116369636	ENSG00000181867	1
2	5:120800001-120840000	5:121200001-121240000	3.12882e-36	HiC	GSE87112	hESC	intra	rs116369636	NA	0
2	5:120800001-120840000	5:121240001-121280000	3.46591e-15	HiC	GSE87112	hESC	intra	rs116369636	NA	0
2	5:120800001-120840000	5:121280001-121320000	7.07696e-19	HiC	GSE87112	hESC	intra	rs116369636	ENSG00000151304	1
2	5:120800001-120840000	5:121400001-121440000	2.28112e-12	HiC	GSE87112	hESC	intra	rs116369636	ENSG00000113083	1
3	13:77440001-77480000	13:77520001-77560000	6.02587e-07	HiC	GSE87112	hESC	intra	rs700371;rs681155;rs601562;rs687085;rs617595;rs618975;rs619082;rs633307;rs862226;rs661007;rs112065492;rs1417970;rs1633516;rs682101;rs683855;rs1988198;rs34683904;rs613132;rs592134;rs630307;rs674041;rs665004;rs851245;rs604386;rs615973	ENSG00000102794:ENSG00000233873:ENSG00000228002	1
3	13:77480001-77520000	13:77520001-77560000	8.36367e-37	HiC	GSE87112	hESC	intra	rs851247	ENSG00000102794:ENSG00000233873:ENSG00000228002	1
1	3:8520001-8560000	3:5640001-5680000	2.57841e-07	HiC	GSE87112	hESC	intra	rs11706813	NA	0
1	3:8560001-8600000	3:5760001-5800000	2.93106e-09	HiC	GSE87112	hESC	intra	rs6795922;rs41378247;rs10510392;rs67203525;rs73130067;rs114122346;rs67741906;rs17049237;rs6784343;rs66469204;rs66566245;rs67138998;rs113781955;rs115461728;rs200991147;rs116721370;rs67367076;rs66531472;rs67418861;rs111715140;rs67977289;rs73130090;rs66636635;rs57244757;rs57560727;rs61268825;rs9863512;rs60376714;rs67845286;rs3088339;rs73135673;rs67342748;rs66738975;rs73020399;rs66485711;rs73135679;r…	NA	0
1	3:8520001-8560000	3:6880001-6920000	4.57607e-10	HiC	GSE87112	hESC	intra	rs11706813	NA	0
1	3:8560001-8600000	3:6880001-6920000	6.65656e-07	HiC	GSE87112	hESC	intra	rs6795922;rs41378247;rs10510392;rs67203525;rs73130067;rs114122346;rs67741906;rs17049237;rs6784343;rs66469204;rs66566245;rs67138998;rs113781955;rs115461728;rs200991147;rs116721370;rs67367076;rs66531472;rs67418861;rs111715140;rs67977289;rs73130090;rs66636635;rs57244757;rs57560727;rs61268825;rs9863512;rs60376714;rs67845286;rs3088339;rs73135673;rs67342748;rs66738975;rs73020399;rs66485711;rs73135679;r…	NA	0
1	3:8520001-8560000	3:7040001-7080000	6.17716e-07	HiC	GSE87112	hESC	intra	rs11706813	NA	0
1	3:8560001-8600000	3:7040001-7080000	2.36694e-07	HiC	GSE87112	hESC	intra	rs6795922;rs41378247;rs10510392;rs67203525;rs73130067;rs114122346;rs67741906;rs17049237;rs6784343;rs66469204;rs66566245;rs67138998;rs113781955;rs115461728;rs200991147;rs116721370;rs67367076;rs66531472;rs67418861;rs111715140;rs67977289;rs73130090;rs66636635;rs57244757;rs57560727;rs61268825;rs9863512;rs60376714;rs67845286;rs3088339;rs73135673;rs67342748;rs66738975;rs73020399;rs66485711;rs73135679;r…	NA	0
1	3:8520001-8560000	3:7160001-7200000	5.70578e-10	HiC	GSE87112	hESC	intra	rs11706813	NA	0
1	3:8560001-8600000	3:7240001-7280000	3.83515e-07	HiC	GSE87112	hESC	intra	rs6795922;rs41378247;rs10510392;rs67203525;rs73130067;rs114122346;rs67741906;rs17049237;rs6784343;rs66469204;rs66566245;rs67138998;rs113781955;rs115461728;rs200991147;rs116721370;rs67367076;rs66531472;rs67418861;rs111715140;rs67977289;rs73130090;rs66636635;rs57244757;rs57560727;rs61268825;rs9863512;rs60376714;rs67845286;rs3088339;rs73135673;rs67342748;rs66738975;rs73020399;rs66485711;rs73135679;r…	NA	0
1	3:8560001-8600000	3:7640001-7680000	7.28515e-07	HiC	GSE87112	hESC	intra	rs6795922;rs41378247;rs10510392;rs67203525;rs73130067;rs114122346;rs67741906;rs17049237;rs6784343;rs66469204;rs66566245;rs67138998;rs113781955;rs115461728;rs200991147;rs116721370;rs67367076;rs66531472;rs67418861;rs111715140;rs67977289;rs73130090;rs66636635;rs57244757;rs57560727;rs61268825;rs9863512;rs60376714;rs67845286;rs3088339;rs73135673;rs67342748;rs66738975;rs73020399;rs66485711;rs73135679;r…	ENSG00000270207	1
1	3:8520001-8560000	3:8360001-8400000	2.20701e-08	HiC	GSE87112	hESC	intra	rs11706813	NA	0
1	3:8520001-8560000	3:8480001-8520000	1.54972e-16	HiC	GSE87112	hESC	intra	rs11706813	NA	0
1	3:8560001-8600000	3:8480001-8520000	1.0743e-14	HiC	GSE87112	hESC	intra	rs6795922;rs41378247;rs10510392;rs67203525;rs73130067;rs114122346;rs67741906;rs17049237;rs6784343;rs66469204;rs66566245;rs67138998;rs113781955;rs115461728;rs200991147;rs116721370;rs67367076;rs66531472;rs67418861;rs111715140;rs67977289;rs73130090;rs66636635;rs57244757;rs57560727;rs61268825;rs9863512;rs60376714;rs67845286;rs3088339;rs73135673;rs67342748;rs66738975;rs73020399;rs66485711;rs73135679;r…	NA	0
1	3:8560001-8600000	3:8520001-8560000	1.41282e-34	HiC	GSE87112	hESC	intra	rs6795922;rs41378247;rs10510392;rs67203525;rs73130067;rs114122346;rs67741906;rs17049237;rs6784343;rs66469204;rs66566245;rs67138998;rs113781955;rs115461728;rs200991147;rs116721370;rs67367076;rs66531472;rs67418861;rs111715140;rs67977289;rs73130090;rs66636635;rs57244757;rs57560727;rs61268825;rs9863512;rs60376714;rs67845286;rs3088339;rs73135673;rs67342748;rs66738975;rs73020399;rs66485711;rs73135679;r…	ENSG00000071282	1
2	5:120800001-120840000	5:118800001-118840000	2.0073e-08	HiC	GSE87112	hESC	intra	rs116369636	ENSG00000239084	1
2	5:120680001-120720000	5:118880001-118920000	5.44844e-08	HiC	GSE87112	hESC	intra	rs115693977	ENSG00000213663:ENSG00000249919	1
2	5:120720001-120760000	5:118880001-118920000	8.19644e-10	HiC	GSE87112	hESC	intra	rs140130721	ENSG00000213663:ENSG00000249919	1
2	5:120800001-120840000	5:118880001-118920000	4.28764e-08	HiC	GSE87112	hESC	intra	rs116369636	ENSG00000213663:ENSG00000249919	1
2	5:120720001-120760000	5:118920001-118960000	8.27779e-12	HiC	GSE87112	hESC	intra	rs140130721	ENSG00000239067	1
2	5:120800001-120840000	5:118920001-118960000	2.09205e-07	HiC	GSE87112	hESC	intra	rs116369636	ENSG00000239067	1
2	5:120800001-120840000	5:119160001-119200000	2.47139e-08	HiC	GSE87112	hESC	intra	rs116369636	NA	0
2	5:120600001-120640000	5:119200001-119240000	1.47344e-08	HiC	GSE87112	hESC	intra	rs139409097	NA	0
2	5:120680001-120720000	5:119200001-119240000	8.04843e-07	HiC	GSE87112	hESC	intra	rs115693977	NA	0
2	5:120480001-120520000	5:119240001-119280000	8.81015e-07	HiC	GSE87112	hESC	intra	rs115004445;rs142508663;rs116822681;rs150429966;rs115581093	NA	0
2	5:120680001-120720000	5:119320001-119360000	3.65063e-07	HiC	GSE87112	hESC	intra	rs115693977	NA	0
2	5:120720001-120760000	5:119320001-119360000	1.69736e-09	HiC	GSE87112	hESC	intra	rs140130721	NA	0
2	5:120720001-120760000	5:119360001-119400000	5.07066e-08	HiC	GSE87112	hESC	intra	rs140130721	NA	0
2	5:120600001-120640000	5:119400001-119440000	2.28798e-07	HiC	GSE87112	hESC	intra	rs139409097	NA	0
2	5:120720001-120760000	5:119400001-119440000	2.43983e-08	HiC	GSE87112	hESC	intra	rs140130721	NA	0
2	5:120760001-120800000	5:119400001-119440000	5.07066e-08	HiC	GSE87112	hESC	intra	rs79810376	NA	0
2	5:120800001-120840000	5:119400001-119440000	1.79733e-10	HiC	GSE87112	hESC	intra	rs116369636	NA	0
2	5:120480001-120520000	5:119440001-119480000	7.19246e-09	HiC	GSE87112	hESC	intra	rs115004445;rs142508663;rs116822681;rs150429966;rs115581093	NA	0
2	5:120720001-120760000	5:119440001-119480000	4.71329e-09	HiC	GSE87112	hESC	intra	rs140130721	NA	0
2	5:120520001-120560000	5:119520001-119560000	2.38158e-07	HiC	GSE87112	hESC	intra	rs78241193	NA	0
2	5:120720001-120760000	5:119520001-119560000	5.60275e-07	HiC	GSE87112	hESC	intra	rs140130721	NA	0
2	5:120600001-120640000	5:119560001-119600000	1.01187e-07	HiC	GSE87112	hESC	intra	rs139409097	NA	0
2	5:120720001-120760000	5:119560001-119600000	5.20494e-10	HiC	GSE87112	hESC	intra	rs140130721	NA	0
2	5:120480001-120520000	5:119600001-119640000	8.80397e-13	HiC	GSE87112	hESC	intra	rs115004445;rs142508663;rs116822681;rs150429966;rs115581093	NA	0
2	5:120720001-120760000	5:119720001-119760000	2.38158e-07	HiC	GSE87112	hESC	intra	rs140130721	ENSG00000261036	1
2	5:120480001-120520000	5:119840001-119880000	2.21973e-17	HiC	GSE87112	hESC	intra	rs115004445;rs142508663;rs116822681;rs150429966;rs115581093	NA	0
2	5:120680001-120720000	5:119840001-119880000	2.24068e-09	HiC	GSE87112	hESC	intra	rs115693977	NA	0
2	5:120720001-120760000	5:119840001-119880000	4.50591e-14	HiC	GSE87112	hESC	intra	rs140130721	NA	0
2	5:120760001-120800000	5:119840001-119880000	3.68895e-10	HiC	GSE87112	hESC	intra	rs79810376	NA	0
2	5:120800001-120840000	5:119840001-119880000	4.05492e-15	HiC	GSE87112	hESC	intra	rs116369636	NA	0
2	5:120720001-120760000	5:119880001-119920000	2.87926e-11	HiC	GSE87112	hESC	intra	rs140130721	NA	0
2	5:120800001-120840000	5:119880001-119920000	6.34101e-08	HiC	GSE87112	hESC	intra	rs116369636	NA	0
2	5:120480001-120520000	5:119960001-120000000	1.46378e-10	HiC	GSE87112	hESC	intra	rs115004445;rs142508663;rs116822681;rs150429966;rs115581093	ENSG00000270741	1
2	5:120560001-120600000	5:119960001-120000000	1.91527e-08	HiC	GSE87112	hESC	intra	rs147715064	ENSG00000270741	1
2	5:120600001-120640000	5:119960001-120000000	5.97538e-15	HiC	GSE87112	hESC	intra	rs139409097	ENSG00000270741	1
2	5:120680001-120720000	5:119960001-120000000	1.03471e-12	HiC	GSE87112	hESC	intra	rs115693977	ENSG00000270741	1
2	5:120720001-120760000	5:119960001-120000000	1.10775e-13	HiC	GSE87112	hESC	intra	rs140130721	ENSG00000270741	1
2	5:120800001-120840000	5:119960001-120000000	5.13074e-09	HiC	GSE87112	hESC	intra	rs116369636	ENSG00000270741	1
2	5:120680001-120720000	5:120000001-120040000	2.34808e-07	HiC	GSE87112	hESC	intra	rs115693977	NA	0
2	5:120680001-120720000	5:120040001-120080000	1.09491e-07	HiC	GSE87112	hESC	intra	rs115693977	ENSG00000222609	1
2	5:120720001-120760000	5:120040001-120080000	6.17138e-14	HiC	GSE87112	hESC	intra	rs140130721	ENSG00000222609	1
2	5:120800001-120840000	5:120040001-120080000	1.75285e-08	HiC	GSE87112	hESC	intra	rs116369636	ENSG00000222609	1
2	5:120720001-120760000	5:120080001-120120000	8.58527e-14	HiC	GSE87112	hESC	intra	rs140130721	ENSG00000248927	1
2	5:120800001-120840000	5:120080001-120120000	6.01084e-12	HiC	GSE87112	hESC	intra	rs116369636	ENSG00000248927	1
2	5:120480001-120520000	5:120120001-120160000	2.24188e-35	HiC	GSE87112	hESC	intra	rs115004445;rs142508663;rs116822681;rs150429966;rs115581093	NA	0
2	5:120520001-120560000	5:120120001-120160000	8.70526e-12	HiC	GSE87112	hESC	intra	rs78241193	NA	0
2	5:120560001-120600000	5:120120001-120160000	2.09831e-25	HiC	GSE87112	hESC	intra	rs147715064	NA	0
2	5:120600001-120640000	5:120120001-120160000	1.24299e-21	HiC	GSE87112	hESC	intra	rs139409097	NA	0
2	5:120680001-120720000	5:120120001-120160000	1.7904e-25	HiC	GSE87112	hESC	intra	rs115693977	NA	0
2	5:120720001-120760000	5:120120001-120160000	1.44872e-32	HiC	GSE87112	hESC	intra	rs140130721	NA	0
2	5:120760001-120800000	5:120120001-120160000	6.56129e-09	HiC	GSE87112	hESC	intra	rs79810376	NA	0
2	5:120800001-120840000	5:120120001-120160000	3.11693e-32	HiC	GSE87112	hESC	intra	rs116369636	NA	0
2	5:120600001-120640000	5:120160001-120200000	3.24596e-13	HiC	GSE87112	hESC	intra	rs139409097	NA	0
2	5:120720001-120760000	5:120160001-120200000	5.67227e-17	HiC	GSE87112	hESC	intra	rs140130721	NA	0
2	5:120800001-120840000	5:120160001-120200000	7.05137e-10	HiC	GSE87112	hESC	intra	rs116369636	NA	0
2	5:120480001-120520000	5:120200001-120240000	8.31354e-25	HiC	GSE87112	hESC	intra	rs115004445;rs142508663;rs116822681;rs150429966;rs115581093	NA	0
2	5:120520001-120560000	5:120200001-120240000	9.90402e-12	HiC	GSE87112	hESC	intra	rs78241193	NA	0
2	5:120560001-120600000	5:120200001-120240000	3.40873e-12	HiC	GSE87112	hESC	intra	rs147715064	NA	0
2	5:120600001-120640000	5:120200001-120240000	3.83582e-29	HiC	GSE87112	hESC	intra	rs139409097	NA	0
2	5:120680001-120720000	5:120200001-120240000	7.41519e-23	HiC	GSE87112	hESC	intra	rs115693977	NA	0
2	5:120720001-120760000	5:120200001-120240000	1.1873e-27	HiC	GSE87112	hESC	intra	rs140130721	NA	0
2	5:120760001-120800000	5:120200001-120240000	3.27507e-12	HiC	GSE87112	hESC	intra	rs79810376	NA	0
2	5:120800001-120840000	5:120200001-120240000	4.40644e-27	HiC	GSE87112	hESC	intra	rs116369636	NA	0
2	5:120480001-120520000	5:120240001-120280000	1.51294e-24	HiC	GSE87112	hESC	intra	rs115004445;rs142508663;rs116822681;rs150429966;rs115581093	NA	0
2	5:120560001-120600000	5:120240001-120280000	2.33481e-21	HiC	GSE87112	hESC	intra	rs147715064	NA	0
2	5:120600001-120640000	5:120240001-120280000	8.44845e-26	HiC	GSE87112	hESC	intra	rs139409097	NA	0
2	5:120680001-120720000	5:120240001-120280000	3.66463e-22	HiC	GSE87112	hESC	intra	rs115693977	NA	0
2	5:120720001-120760000	5:120240001-120280000	1.59538e-49	HiC	GSE87112	hESC	intra	rs140130721	NA	0
2	5:120760001-120800000	5:120240001-120280000	5.15409e-16	HiC	GSE87112	hESC	intra	rs79810376	NA	0
2	5:120800001-120840000	5:120240001-120280000	1.63625e-40	HiC	GSE87112	hESC	intra	rs116369636	NA	0
2	5:120480001-120520000	5:120320001-120360000	4.66613e-07	HiC	GSE87112	hESC	intra	rs115004445;rs142508663;rs116822681;rs150429966;rs115581093	NA	0
2	5:120560001-120600000	5:120320001-120360000	6.71298e-07	HiC	GSE87112	hESC	intra	rs147715064	NA	0
2	5:120600001-120640000	5:120320001-120360000	4.34867e-09	HiC	GSE87112	hESC	intra	rs139409097	NA	0
2	5:120680001-120720000	5:120320001-120360000	1.73768e-09	HiC	GSE87112	hESC	intra	rs115693977	NA	0
2	5:120720001-120760000	5:120320001-120360000	2.73656e-13	HiC	GSE87112	hESC	intra	rs140130721	NA	0
2	5:120800001-120840000	5:120320001-120360000	1.808e-09	HiC	GSE87112	hESC	intra	rs116369636	NA	0
2	5:120480001-120520000	5:120360001-120400000	3.17359e-07	HiC	GSE87112	hESC	intra	rs115004445;rs142508663;rs116822681;rs150429966;rs115581093	ENSG00000251135:ENSG00000248853	1
2	5:120720001-120760000	5:120360001-120400000	8.41734e-17	HiC	GSE87112	hESC	intra	rs140130721	ENSG00000251135:ENSG00000248853	1
2	5:120800001-120840000	5:120360001-120400000	1.38906e-12	HiC	GSE87112	hESC	intra	rs116369636	ENSG00000251135:ENSG00000248853	1
2	5:120720001-120760000	5:120400001-120440000	2.11022e-13	HiC	GSE87112	hESC	intra	rs140130721	NA	0
2	5:120800001-120840000	5:120400001-120440000	8.10001e-10	HiC	GSE87112	hESC	intra	rs116369636	NA	0
2	5:120680001-120720000	5:120440001-120480000	6.71298e-07	HiC	GSE87112	hESC	intra	rs115693977	NA	0
2	5:120720001-120760000	5:120440001-120480000	1.242e-08	HiC	GSE87112	hESC	intra	rs140130721	NA	0
2	5:120680001-120720000	5:120480001-120520000	7.52402e-07	HiC	GSE87112	hESC	intra	rs115693977	NA	0
2	5:120720001-120760000	5:120480001-120520000	4.29682e-10	HiC	GSE87112	hESC	intra	rs140130721	NA	0
2	5:120800001-120840000	5:120480001-120520000	1.83509e-11	HiC	GSE87112	hESC	intra	rs116369636	NA	0
2	5:120600001-120640000	5:120560001-120600000	5.29207e-12	HiC	GSE87112	hESC	intra	rs139409097	NA	0
2	5:120720001-120760000	5:120600001-120640000	2.95396e-14	HiC	GSE87112	hESC	intra	rs140130721	NA	0
2	5:120800001-120840000	5:120600001-120640000	6.38571e-13	HiC	GSE87112	hESC	intra	rs116369636	NA	0
2	5:120720001-120760000	5:120680001-120720000	1.40117e-23	HiC	GSE87112	hESC	intra	rs140130721	NA	0
2	5:120800001-120840000	5:120680001-120720000	1.35684e-16	HiC	GSE87112	hESC	intra	rs116369636	NA	0
2	5:120760001-120800000	5:120720001-120760000	8.96841e-09	HiC	GSE87112	hESC	intra	rs79810376	NA	0
2	5:120800001-120840000	5:120720001-120760000	4.05387e-21	HiC	GSE87112	hESC	intra	rs116369636	NA	0
2	5:120800001-120840000	5:120760001-120800000	6.03855e-08	HiC	GSE87112	hESC	intra	rs116369636	NA	0
3	13:77440001-77480000	13:75960001-76000000	4.51823e-08	HiC	GSE87112	hESC	intra	rs700371;rs681155;rs601562;rs687085;rs617595;rs618975;rs619082;rs633307;rs862226;rs661007;rs112065492;rs1417970;rs1633516;rs682101;rs683855;rs1988198;rs34683904;rs613132;rs592134;rs630307;rs674041;rs665004;rs851245;rs604386;rs615973	NA	0
3	13:77480001-77520000	13:75960001-76000000	3.17957e-07	HiC	GSE87112	hESC	intra	rs851247	NA	0
3	13:77480001-77520000	13:76000001-76040000	2.16279e-11	HiC	GSE87112	hESC	intra	rs851247	NA	0
3	13:77440001-77480000	13:76120001-76160000	3.04855e-16	HiC	GSE87112	hESC	intra	rs700371;rs681155;rs601562;rs687085;rs617595;rs618975;rs619082;rs633307;rs862226;rs661007;rs112065492;rs1417970;rs1633516;rs682101;rs683855;rs1988198;rs34683904;rs613132;rs592134;rs630307;rs674041;rs665004;rs851245;rs604386;rs615973	ENSG00000188243:ENSG00000118939:ENSG00000261553	1
3	13:77480001-77520000	13:76120001-76160000	4.75774e-16	HiC	GSE87112	hESC	intra	rs851247	ENSG00000188243:ENSG00000118939:ENSG00000261553	1
3	13:77480001-77520000	13:76160001-76200000	1.0721e-10	HiC	GSE87112	hESC	intra	rs851247	ENSG00000136153	1
3	13:77440001-77480000	13:76200001-76240000	2.06931e-13	HiC	GSE87112	hESC	intra	rs700371;rs681155;rs601562;rs687085;rs617595;rs618975;rs619082;rs633307;rs862226;rs661007;rs112065492;rs1417970;rs1633516;rs682101;rs683855;rs1988198;rs34683904;rs613132;rs592134;rs630307;rs674041;rs665004;rs851245;rs604386;rs615973	ENSG00000261105:ENSG00000228444	1
3	13:77480001-77520000	13:76200001-76240000	2.70767e-34	HiC	GSE87112	hESC	intra	rs851247	ENSG00000261105:ENSG00000228444	1
3	13:77440001-77480000	13:76240001-76280000	6.40727e-25	HiC	GSE87112	hESC	intra	rs700371;rs681155;rs601562;rs687085;rs617595;rs618975;rs619082;rs633307;rs862226;rs661007;rs112065492;rs1417970;rs1633516;rs682101;rs683855;rs1988198;rs34683904;rs613132;rs592134;rs630307;rs674041;rs665004;rs851245;rs604386;rs615973	ENSG00000230902	1
3	13:77480001-77520000	13:76240001-76280000	1.25056e-22	HiC	GSE87112	hESC	intra	rs851247	ENSG00000230902	1
3	13:77440001-77480000	13:76280001-76320000	6.17331e-10	HiC	GSE87112	hESC	intra	rs700371;rs681155;rs601562;rs687085;rs617595;rs618975;rs619082;rs633307;rs862226;rs661007;rs112065492;rs1417970;rs1633516;rs682101;rs683855;rs1988198;rs34683904;rs613132;rs592134;rs630307;rs674041;rs665004;rs851245;rs604386;rs615973	NA	0
3	13:77480001-77520000	13:76280001-76320000	4.49891e-18	HiC	GSE87112	hESC	intra	rs851247	NA	0
3	13:77440001-77480000	13:76320001-76360000	6.80263e-17	HiC	GSE87112	hESC	intra	rs700371;rs681155;rs601562;rs687085;rs617595;rs618975;rs619082;rs633307;rs862226;rs661007;rs112065492;rs1417970;rs1633516;rs682101;rs683855;rs1988198;rs34683904;rs613132;rs592134;rs630307;rs674041;rs665004;rs851245;rs604386;rs615973	NA	0
3	13:77480001-77520000	13:76320001-76360000	1.54246e-26	HiC	GSE87112	hESC	intra	rs851247	NA	0
3	13:77440001-77480000	13:76360001-76400000	1.71838e-34	HiC	GSE87112	hESC	intra	rs700371;rs681155;rs601562;rs687085;rs617595;rs618975;rs619082;rs633307;rs862226;rs661007;rs112065492;rs1417970;rs1633516;rs682101;rs683855;rs1988198;rs34683904;rs613132;rs592134;rs630307;rs674041;rs665004;rs851245;rs604386;rs615973	NA	0
3	13:77480001-77520000	13:76360001-76400000	7.86564e-44	HiC	GSE87112	hESC	intra	rs851247	NA	0
3	13:77440001-77480000	13:76400001-76440000	4.21853e-20	HiC	GSE87112	hESC	intra	rs700371;rs681155;rs601562;rs687085;rs617595;rs618975;rs619082;rs633307;rs862226;rs661007;rs112065492;rs1417970;rs1633516;rs682101;rs683855;rs1988198;rs34683904;rs613132;rs592134;rs630307;rs674041;rs665004;rs851245;rs604386;rs615973	NA	0
3	13:77480001-77520000	13:76400001-76440000	9.09283e-42	HiC	GSE87112	hESC	intra	rs851247	NA	0
3	13:77440001-77480000	13:76440001-76480000	1.28788e-81	HiC	GSE87112	hESC	intra	rs700371;rs681155;rs601562;rs687085;rs617595;rs618975;rs619082;rs633307;rs862226;rs661007;rs112065492;rs1417970;rs1633516;rs682101;rs683855;rs1988198;rs34683904;rs613132;rs592134;rs630307;rs674041;rs665004;rs851245;rs604386;rs615973	ENSG00000178734:ENSG00000223458	1
3	13:77480001-77520000	13:76440001-76480000	1.97888e-93	HiC	GSE87112	hESC	intra	rs851247	ENSG00000178734:ENSG00000223458	1
3	13:77440001-77480000	13:76480001-76520000	1.01012e-14	HiC	GSE87112	hESC	intra	rs700371;rs681155;rs601562;rs687085;rs617595;rs618975;rs619082;rs633307;rs862226;rs661007;rs112065492;rs1417970;rs1633516;rs682101;rs683855;rs1988198;rs34683904;rs613132;rs592134;rs630307;rs674041;rs665004;rs851245;rs604386;rs615973	ENSG00000261206	1
3	13:77480001-77520000	13:76480001-76520000	1.4278e-24	HiC	GSE87112	hESC	intra	rs851247	ENSG00000261206	1
3	13:77440001-77480000	13:76520001-76560000	5.0869e-14	HiC	GSE87112	hESC	intra	rs700371;rs681155;rs601562;rs687085;rs617595;rs618975;rs619082;rs633307;rs862226;rs661007;rs112065492;rs1417970;rs1633516;rs682101;rs683855;rs1988198;rs34683904;rs613132;rs592134;rs630307;rs674041;rs665004;rs851245;rs604386;rs615973	NA	0
3	13:77480001-77520000	13:76520001-76560000	3.57149e-15	HiC	GSE87112	hESC	intra	rs851247	NA	0
3	13:77440001-77480000	13:76560001-76600000	8.30565e-28	HiC	GSE87112	hESC	intra	rs700371;rs681155;rs601562;rs687085;rs617595;rs618975;rs619082;rs633307;rs862226;rs661007;rs112065492;rs1417970;rs1633516;rs682101;rs683855;rs1988198;rs34683904;rs613132;rs592134;rs630307;rs674041;rs665004;rs851245;rs604386;rs615973	ENSG00000224933	1
3	13:77480001-77520000	13:76560001-76600000	1.79972e-35	HiC	GSE87112	hESC	intra	rs851247	ENSG00000224933	1
3	13:77440001-77480000	13:76600001-76640000	9.75439e-50	HiC	GSE87112	hESC	intra	rs700371;rs681155;rs601562;rs687085;rs617595;rs618975;rs619082;rs633307;rs862226;rs661007;rs112065492;rs1417970;rs1633516;rs682101;rs683855;rs1988198;rs34683904;rs613132;rs592134;rs630307;rs674041;rs665004;rs851245;rs604386;rs615973	NA	0
3	13:77480001-77520000	13:76600001-76640000	2.5158e-64	HiC	GSE87112	hESC	intra	rs851247	NA	0
3	13:77440001-77480000	13:76640001-76680000	5.38452e-13	HiC	GSE87112	hESC	intra	rs700371;rs681155;rs601562;rs687085;rs617595;rs618975;rs619082;rs633307;rs862226;rs661007;rs112065492;rs1417970;rs1633516;rs682101;rs683855;rs1988198;rs34683904;rs613132;rs592134;rs630307;rs674041;rs665004;rs851245;rs604386;rs615973	NA	0
3	13:77480001-77520000	13:76640001-76680000	1.30184e-18	HiC	GSE87112	hESC	intra	rs851247	NA	0
3	13:77440001-77480000	13:76680001-76720000	1.90525e-35	HiC	GSE87112	hESC	intra	rs700371;rs681155;rs601562;rs687085;rs617595;rs618975;rs619082;rs633307;rs862226;rs661007;rs112065492;rs1417970;rs1633516;rs682101;rs683855;rs1988198;rs34683904;rs613132;rs592134;rs630307;rs674041;rs665004;rs851245;rs604386;rs615973	ENSG00000243274	1
3	13:77480001-77520000	13:76680001-76720000	1.38988e-49	HiC	GSE87112	hESC	intra	rs851247	ENSG00000243274	1
3	13:77480001-77520000	13:76720001-76760000	1.13631e-13	HiC	GSE87112	hESC	intra	rs851247	NA	0
3	13:77440001-77480000	13:76760001-76800000	7.40369e-10	HiC	GSE87112	hESC	intra	rs700371;rs681155;rs601562;rs687085;rs617595;rs618975;rs619082;rs633307;rs862226;rs661007;rs112065492;rs1417970;rs1633516;rs682101;rs683855;rs1988198;rs34683904;rs613132;rs592134;rs630307;rs674041;rs665004;rs851245;rs604386;rs615973	NA	0
3	13:77480001-77520000	13:76760001-76800000	7.62418e-11	HiC	GSE87112	hESC	intra	rs851247	NA	0
3	13:77480001-77520000	13:76800001-76840000	7.342e-11	HiC	GSE87112	hESC	intra	rs851247	NA	0
3	13:77480001-77520000	13:76840001-76880000	2.39545e-07	HiC	GSE87112	hESC	intra	rs851247	NA	0
3	13:77440001-77480000	13:76880001-76920000	9.82377e-13	HiC	GSE87112	hESC	intra	rs700371;rs681155;rs601562;rs687085;rs617595;rs618975;rs619082;rs633307;rs862226;rs661007;rs112065492;rs1417970;rs1633516;rs682101;rs683855;rs1988198;rs34683904;rs613132;rs592134;rs630307;rs674041;rs665004;rs851245;rs604386;rs615973	NA	0
3	13:77480001-77520000	13:76880001-76920000	4.17746e-17	HiC	GSE87112	hESC	intra	rs851247	NA	0
3	13:77480001-77520000	13:76920001-76960000	4.48364e-07	HiC	GSE87112	hESC	intra	rs851247	NA	0
3	13:77440001-77480000	13:76960001-77000000	1.75596e-09	HiC	GSE87112	hESC	intra	rs700371;rs681155;rs601562;rs687085;rs617595;rs618975;rs619082;rs633307;rs862226;rs661007;rs112065492;rs1417970;rs1633516;rs682101;rs683855;rs1988198;rs34683904;rs613132;rs592134;rs630307;rs674041;rs665004;rs851245;rs604386;rs615973	NA	0
3	13:77480001-77520000	13:76960001-77000000	3.24275e-12	HiC	GSE87112	hESC	intra	rs851247	NA	0
3	13:77440001-77480000	13:77000001-77040000	5.48194e-08	HiC	GSE87112	hESC	intra	rs700371;rs681155;rs601562;rs687085;rs617595;rs618975;rs619082;rs633307;rs862226;rs661007;rs112065492;rs1417970;rs1633516;rs682101;rs683855;rs1988198;rs34683904;rs613132;rs592134;rs630307;rs674041;rs665004;rs851245;rs604386;rs615973	NA	0
3	13:77480001-77520000	13:77000001-77040000	9.89063e-17	HiC	GSE87112	hESC	intra	rs851247	NA	0
3	13:77440001-77480000	13:77040001-77080000	2.28472e-17	HiC	GSE87112	hESC	intra	rs700371;rs681155;rs601562;rs687085;rs617595;rs618975;rs619082;rs633307;rs862226;rs661007;rs112065492;rs1417970;rs1633516;rs682101;rs683855;rs1988198;rs34683904;rs613132;rs592134;rs630307;rs674041;rs665004;rs851245;rs604386;rs615973	NA	0
3	13:77480001-77520000	13:77040001-77080000	2.5408e-31	HiC	GSE87112	hESC	intra	rs851247	NA	0
3	13:77440001-77480000	13:77120001-77160000	2.67971e-19	HiC	GSE87112	hESC	intra	rs700371;rs681155;rs601562;rs687085;rs617595;rs618975;rs619082;rs633307;rs862226;rs661007;rs112065492;rs1417970;rs1633516;rs682101;rs683855;rs1988198;rs34683904;rs613132;rs592134;rs630307;rs674041;rs665004;rs851245;rs604386;rs615973	NA	0
3	13:77480001-77520000	13:77120001-77160000	5.48643e-25	HiC	GSE87112	hESC	intra	rs851247	NA	0
3	13:77480001-77520000	13:77160001-77200000	5.94649e-07	HiC	GSE87112	hESC	intra	rs851247	NA	0
3	13:77440001-77480000	13:77200001-77240000	1.98724e-25	HiC	GSE87112	hESC	intra	rs700371;rs681155;rs601562;rs687085;rs617595;rs618975;rs619082;rs633307;rs862226;rs661007;rs112065492;rs1417970;rs1633516;rs682101;rs683855;rs1988198;rs34683904;rs613132;rs592134;rs630307;rs674041;rs665004;rs851245;rs604386;rs615973	NA	0
3	13:77480001-77520000	13:77200001-77240000	2.00622e-20	HiC	GSE87112	hESC	intra	rs851247	NA	0
3	13:77440001-77480000	13:77240001-77280000	1.67938e-33	HiC	GSE87112	hESC	intra	rs700371;rs681155;rs601562;rs687085;rs617595;rs618975;rs619082;rs633307;rs862226;rs661007;rs112065492;rs1417970;rs1633516;rs682101;rs683855;rs1988198;rs34683904;rs613132;rs592134;rs630307;rs674041;rs665004;rs851245;rs604386;rs615973	NA	0
3	13:77480001-77520000	13:77240001-77280000	1.36506e-19	HiC	GSE87112	hESC	intra	rs851247	NA	0
3	13:77440001-77480000	13:77280001-77320000	1.16604e-15	HiC	GSE87112	hESC	intra	rs700371;rs681155;rs601562;rs687085;rs617595;rs618975;rs619082;rs633307;rs862226;rs661007;rs112065492;rs1417970;rs1633516;rs682101;rs683855;rs1988198;rs34683904;rs613132;rs592134;rs630307;rs674041;rs665004;rs851245;rs604386;rs615973	NA	0
3	13:77480001-77520000	13:77280001-77320000	1.26465e-08	HiC	GSE87112	hESC	intra	rs851247	NA	0
3	13:77480001-77520000	13:77360001-77400000	1.91682e-07	HiC	GSE87112	hESC	intra	rs851247	NA	0
3	13:77440001-77480000	13:76440001-76480000	1.18605e-10	HiC	GSE87112	Hippocampus	intra	rs700371;rs681155;rs601562;rs687085;rs617595;rs618975;rs619082;rs633307;rs862226;rs661007;rs112065492;rs1417970;rs1633516;rs682101;rs683855;rs1988198;rs34683904;rs613132;rs592134;rs630307;rs674041;rs665004;rs851245;rs604386;rs615973	ENSG00000178734:ENSG00000223458	1
3	13:77480001-77520000	13:76440001-76480000	3.7603e-09	HiC	GSE87112	Hippocampus	intra	rs851247	ENSG00000178734:ENSG00000223458	1
1	3:8520001-8560000	3:8560001-8600000	1.47956e-149	HiC	GSE87112	IMR90	intra	rs11706813	NA	0
1	3:8520001-8560000	3:8600001-8640000	4.65936e-34	HiC	GSE87112	IMR90	intra	rs11706813	ENSG00000237697:ENSG00000224884	1
1	3:8520001-8560000	3:8640001-8680000	1.57459e-112	HiC	GSE87112	IMR90	intra	rs11706813	ENSG00000227110	1
1	3:8520001-8560000	3:8680001-8720000	7.53584e-12	HiC	GSE87112	IMR90	intra	rs11706813	NA	0
1	3:8520001-8560000	3:8760001-8800000	1.02039e-24	HiC	GSE87112	IMR90	intra	rs11706813	ENSG00000125046:ENSG00000182533	1
1	3:8520001-8560000	3:8800001-8840000	3.42253e-11	HiC	GSE87112	IMR90	intra	rs11706813	ENSG00000180914:ENSG00000266778	1
1	3:8520001-8560000	3:8840001-8880000	7.82556e-15	HiC	GSE87112	IMR90	intra	rs11706813	NA	0
1	3:8520001-8560000	3:8880001-8920000	4.51661e-17	HiC	GSE87112	IMR90	intra	rs11706813	NA	0
1	3:8520001-8560000	3:8920001-8960000	1.76718e-33	HiC	GSE87112	IMR90	intra	rs11706813	NA	0
1	3:8520001-8560000	3:8960001-9000000	1.56989e-08	HiC	GSE87112	IMR90	intra	rs11706813	ENSG00000199815	1
1	3:8520001-8560000	3:9360001-9400000	5.16588e-08	HiC	GSE87112	IMR90	intra	rs11706813	ENSG00000214041	1
1	3:8520001-8560000	3:9400001-9440000	4.43977e-11	HiC	GSE87112	IMR90	intra	rs11706813	ENSG00000196220:ENSG00000254485:ENSG00000206573:ENSG00000134077:ENSG00000168137	1
1	3:8560001-8600000	3:8600001-8640000	3.32642e-10	HiC	GSE87112	IMR90	intra	rs6795922;rs41378247;rs10510392;rs67203525;rs73130067;rs114122346;rs67741906;rs17049237;rs6784343;rs66469204;rs66566245;rs67138998;rs113781955;rs115461728;rs200991147;rs116721370;rs67367076;rs66531472;rs67418861;rs111715140;rs67977289;rs73130090;rs66636635;rs57244757;rs57560727;rs61268825;rs9863512;rs60376714;rs67845286;rs3088339;rs73135673;rs67342748;rs66738975;rs73020399;rs66485711;rs73135679;r…	ENSG00000237697:ENSG00000224884	1
1	3:8560001-8600000	3:8640001-8680000	4.01658e-44	HiC	GSE87112	IMR90	intra	rs6795922;rs41378247;rs10510392;rs67203525;rs73130067;rs114122346;rs67741906;rs17049237;rs6784343;rs66469204;rs66566245;rs67138998;rs113781955;rs115461728;rs200991147;rs116721370;rs67367076;rs66531472;rs67418861;rs111715140;rs67977289;rs73130090;rs66636635;rs57244757;rs57560727;rs61268825;rs9863512;rs60376714;rs67845286;rs3088339;rs73135673;rs67342748;rs66738975;rs73020399;rs66485711;rs73135679;r…	ENSG00000227110	1
1	3:8560001-8600000	3:8680001-8720000	1.7608e-10	HiC	GSE87112	IMR90	intra	rs6795922;rs41378247;rs10510392;rs67203525;rs73130067;rs114122346;rs67741906;rs17049237;rs6784343;rs66469204;rs66566245;rs67138998;rs113781955;rs115461728;rs200991147;rs116721370;rs67367076;rs66531472;rs67418861;rs111715140;rs67977289;rs73130090;rs66636635;rs57244757;rs57560727;rs61268825;rs9863512;rs60376714;rs67845286;rs3088339;rs73135673;rs67342748;rs66738975;rs73020399;rs66485711;rs73135679;r…	NA	0
1	3:8560001-8600000	3:8760001-8800000	1.14865e-09	HiC	GSE87112	IMR90	intra	rs6795922;rs41378247;rs10510392;rs67203525;rs73130067;rs114122346;rs67741906;rs17049237;rs6784343;rs66469204;rs66566245;rs67138998;rs113781955;rs115461728;rs200991147;rs116721370;rs67367076;rs66531472;rs67418861;rs111715140;rs67977289;rs73130090;rs66636635;rs57244757;rs57560727;rs61268825;rs9863512;rs60376714;rs67845286;rs3088339;rs73135673;rs67342748;rs66738975;rs73020399;rs66485711;rs73135679;r…	ENSG00000125046:ENSG00000182533	1
1	3:8560001-8600000	3:8800001-8840000	2.68043e-08	HiC	GSE87112	IMR90	intra	rs6795922;rs41378247;rs10510392;rs67203525;rs73130067;rs114122346;rs67741906;rs17049237;rs6784343;rs66469204;rs66566245;rs67138998;rs113781955;rs115461728;rs200991147;rs116721370;rs67367076;rs66531472;rs67418861;rs111715140;rs67977289;rs73130090;rs66636635;rs57244757;rs57560727;rs61268825;rs9863512;rs60376714;rs67845286;rs3088339;rs73135673;rs67342748;rs66738975;rs73020399;rs66485711;rs73135679;r…	ENSG00000180914:ENSG00000266778	1
1	3:8560001-8600000	3:8840001-8880000	1.70934e-11	HiC	GSE87112	IMR90	intra	rs6795922;rs41378247;rs10510392;rs67203525;rs73130067;rs114122346;rs67741906;rs17049237;rs6784343;rs66469204;rs66566245;rs67138998;rs113781955;rs115461728;rs200991147;rs116721370;rs67367076;rs66531472;rs67418861;rs111715140;rs67977289;rs73130090;rs66636635;rs57244757;rs57560727;rs61268825;rs9863512;rs60376714;rs67845286;rs3088339;rs73135673;rs67342748;rs66738975;rs73020399;rs66485711;rs73135679;r…	NA	0
1	3:8560001-8600000	3:8920001-8960000	1.92865e-19	HiC	GSE87112	IMR90	intra	rs6795922;rs41378247;rs10510392;rs67203525;rs73130067;rs114122346;rs67741906;rs17049237;rs6784343;rs66469204;rs66566245;rs67138998;rs113781955;rs115461728;rs200991147;rs116721370;rs67367076;rs66531472;rs67418861;rs111715140;rs67977289;rs73130090;rs66636635;rs57244757;rs57560727;rs61268825;rs9863512;rs60376714;rs67845286;rs3088339;rs73135673;rs67342748;rs66738975;rs73020399;rs66485711;rs73135679;r…	NA	0
1	3:8560001-8600000	3:9000001-9040000	1.87946e-09	HiC	GSE87112	IMR90	intra	rs6795922;rs41378247;rs10510392;rs67203525;rs73130067;rs114122346;rs67741906;rs17049237;rs6784343;rs66469204;rs66566245;rs67138998;rs113781955;rs115461728;rs200991147;rs116721370;rs67367076;rs66531472;rs67418861;rs111715140;rs67977289;rs73130090;rs66636635;rs57244757;rs57560727;rs61268825;rs9863512;rs60376714;rs67845286;rs3088339;rs73135673;rs67342748;rs66738975;rs73020399;rs66485711;rs73135679;r…	ENSG00000070950	1
1	3:8560001-8600000	3:9320001-9360000	5.30436e-08	HiC	GSE87112	IMR90	intra	rs6795922;rs41378247;rs10510392;rs67203525;rs73130067;rs114122346;rs67741906;rs17049237;rs6784343;rs66469204;rs66566245;rs67138998;rs113781955;rs115461728;rs200991147;rs116721370;rs67367076;rs66531472;rs67418861;rs111715140;rs67977289;rs73130090;rs66636635;rs57244757;rs57560727;rs61268825;rs9863512;rs60376714;rs67845286;rs3088339;rs73135673;rs67342748;rs66738975;rs73020399;rs66485711;rs73135679;r…	NA	0
1	3:8560001-8600000	3:9400001-9440000	1.16533e-07	HiC	GSE87112	IMR90	intra	rs6795922;rs41378247;rs10510392;rs67203525;rs73130067;rs114122346;rs67741906;rs17049237;rs6784343;rs66469204;rs66566245;rs67138998;rs113781955;rs115461728;rs200991147;rs116721370;rs67367076;rs66531472;rs67418861;rs111715140;rs67977289;rs73130090;rs66636635;rs57244757;rs57560727;rs61268825;rs9863512;rs60376714;rs67845286;rs3088339;rs73135673;rs67342748;rs66738975;rs73020399;rs66485711;rs73135679;r…	ENSG00000196220:ENSG00000254485:ENSG00000206573:ENSG00000134077:ENSG00000168137	1
2	5:120480001-120520000	5:120720001-120760000	5.28204e-12	HiC	GSE87112	IMR90	intra	rs115004445;rs142508663;rs116822681;rs150429966;rs115581093	NA	0
2	5:120480001-120520000	5:120760001-120800000	1.85641e-08	HiC	GSE87112	IMR90	intra	rs115004445;rs142508663;rs116822681;rs150429966;rs115581093	NA	0
2	5:120480001-120520000	5:120880001-120920000	1.75292e-10	HiC	GSE87112	IMR90	intra	rs115004445;rs142508663;rs116822681;rs150429966;rs115581093	ENSG00000244088	1
2	5:120480001-120520000	5:120920001-120960000	1.67054e-14	HiC	GSE87112	IMR90	intra	rs115004445;rs142508663;rs116822681;rs150429966;rs115581093	ENSG00000213661	1
2	5:120480001-120520000	5:120960001-121000000	4.42312e-10	HiC	GSE87112	IMR90	intra	rs115004445;rs142508663;rs116822681;rs150429966;rs115581093	NA	0
2	5:120480001-120520000	5:121040001-121080000	4.5314e-09	HiC	GSE87112	IMR90	intra	rs115004445;rs142508663;rs116822681;rs150429966;rs115581093	NA	0
2	5:120480001-120520000	5:121080001-121120000	3.36656e-14	HiC	GSE87112	IMR90	intra	rs115004445;rs142508663;rs116822681;rs150429966;rs115581093	NA	0
2	5:120480001-120520000	5:121120001-121160000	1.02222e-11	HiC	GSE87112	IMR90	intra	rs115004445;rs142508663;rs116822681;rs150429966;rs115581093	NA	0
2	5:120480001-120520000	5:121200001-121240000	9.61592e-20	HiC	GSE87112	IMR90	intra	rs115004445;rs142508663;rs116822681;rs150429966;rs115581093	NA	0
2	5:120480001-120520000	5:121240001-121280000	2.26185e-07	HiC	GSE87112	IMR90	intra	rs115004445;rs142508663;rs116822681;rs150429966;rs115581093	NA	0
2	5:120480001-120520000	5:121280001-121320000	2.31914e-07	HiC	GSE87112	IMR90	intra	rs115004445;rs142508663;rs116822681;rs150429966;rs115581093	ENSG00000151304	1
2	5:120600001-120640000	5:120920001-120960000	9.08104e-08	HiC	GSE87112	IMR90	intra	rs139409097	ENSG00000213661	1
2	5:120720001-120760000	5:120880001-120920000	1.90578e-08	HiC	GSE87112	IMR90	intra	rs140130721	ENSG00000244088	1
2	5:120720001-120760000	5:120920001-120960000	6.30125e-10	HiC	GSE87112	IMR90	intra	rs140130721	ENSG00000213661	1
2	5:120720001-120760000	5:120960001-121000000	2.83578e-10	HiC	GSE87112	IMR90	intra	rs140130721	NA	0
2	5:120720001-120760000	5:121040001-121080000	1.38199e-08	HiC	GSE87112	IMR90	intra	rs140130721	NA	0
2	5:120720001-120760000	5:121080001-121120000	2.47207e-08	HiC	GSE87112	IMR90	intra	rs140130721	NA	0
2	5:120720001-120760000	5:121120001-121160000	1.5728e-09	HiC	GSE87112	IMR90	intra	rs140130721	NA	0
2	5:120720001-120760000	5:121200001-121240000	5.11776e-16	HiC	GSE87112	IMR90	intra	rs140130721	NA	0
2	5:120720001-120760000	5:121240001-121280000	5.72388e-07	HiC	GSE87112	IMR90	intra	rs140130721	NA	0
2	5:120720001-120760000	5:121280001-121320000	3.52359e-07	HiC	GSE87112	IMR90	intra	rs140130721	ENSG00000151304	1
2	5:120760001-120800000	5:121200001-121240000	6.52747e-07	HiC	GSE87112	IMR90	intra	rs79810376	NA	0
2	5:120800001-120840000	5:121200001-121240000	6.41795e-09	HiC	GSE87112	IMR90	intra	rs116369636	NA	0
3	13:77440001-77480000	13:77480001-77520000	9.57537e-13	HiC	GSE87112	IMR90	intra	rs700371;rs681155;rs601562;rs687085;rs617595;rs618975;rs619082;rs633307;rs862226;rs661007;rs112065492;rs1417970;rs1633516;rs682101;rs683855;rs1988198;rs34683904;rs613132;rs592134;rs630307;rs674041;rs665004;rs851245;rs604386;rs615973	ENSG00000118903	1
3	13:77440001-77480000	13:77520001-77560000	2.02683e-17	HiC	GSE87112	IMR90	intra	rs700371;rs681155;rs601562;rs687085;rs617595;rs618975;rs619082;rs633307;rs862226;rs661007;rs112065492;rs1417970;rs1633516;rs682101;rs683855;rs1988198;rs34683904;rs613132;rs592134;rs630307;rs674041;rs665004;rs851245;rs604386;rs615973	ENSG00000102794:ENSG00000233873:ENSG00000228002	1
3	13:77480001-77520000	13:77520001-77560000	7.29263e-42	HiC	GSE87112	IMR90	intra	rs851247	ENSG00000102794:ENSG00000233873:ENSG00000228002	1
3	13:77480001-77520000	13:77560001-77600000	9.75925e-09	HiC	GSE87112	IMR90	intra	rs851247	ENSG00000102805	1
1	3:8560001-8600000	3:5640001-5680000	1.76088e-08	HiC	GSE87112	IMR90	intra	rs6795922;rs41378247;rs10510392;rs67203525;rs73130067;rs114122346;rs67741906;rs17049237;rs6784343;rs66469204;rs66566245;rs67138998;rs113781955;rs115461728;rs200991147;rs116721370;rs67367076;rs66531472;rs67418861;rs111715140;rs67977289;rs73130090;rs66636635;rs57244757;rs57560727;rs61268825;rs9863512;rs60376714;rs67845286;rs3088339;rs73135673;rs67342748;rs66738975;rs73020399;rs66485711;rs73135679;r…	NA	0
1	3:8520001-8560000	3:8440001-8480000	1.85756e-07	HiC	GSE87112	IMR90	intra	rs11706813	NA	0
1	3:8520001-8560000	3:8480001-8520000	6.41831e-94	HiC	GSE87112	IMR90	intra	rs11706813	NA	0
1	3:8560001-8600000	3:8480001-8520000	7.36233e-65	HiC	GSE87112	IMR90	intra	rs6795922;rs41378247;rs10510392;rs67203525;rs73130067;rs114122346;rs67741906;rs17049237;rs6784343;rs66469204;rs66566245;rs67138998;rs113781955;rs115461728;rs200991147;rs116721370;rs67367076;rs66531472;rs67418861;rs111715140;rs67977289;rs73130090;rs66636635;rs57244757;rs57560727;rs61268825;rs9863512;rs60376714;rs67845286;rs3088339;rs73135673;rs67342748;rs66738975;rs73020399;rs66485711;rs73135679;r…	NA	0
1	3:8560001-8600000	3:8520001-8560000	1.47956e-149	HiC	GSE87112	IMR90	intra	rs6795922;rs41378247;rs10510392;rs67203525;rs73130067;rs114122346;rs67741906;rs17049237;rs6784343;rs66469204;rs66566245;rs67138998;rs113781955;rs115461728;rs200991147;rs116721370;rs67367076;rs66531472;rs67418861;rs111715140;rs67977289;rs73130090;rs66636635;rs57244757;rs57560727;rs61268825;rs9863512;rs60376714;rs67845286;rs3088339;rs73135673;rs67342748;rs66738975;rs73020399;rs66485711;rs73135679;r…	ENSG00000071282	1
2	5:120720001-120760000	5:118240001-118280000	2.66396e-07	HiC	GSE87112	IMR90	intra	rs140130721	NA	0
2	5:120480001-120520000	5:118360001-118400000	3.31054e-07	HiC	GSE87112	IMR90	intra	rs115004445;rs142508663;rs116822681;rs150429966;rs115581093	ENSG00000172869	1
2	5:120800001-120840000	5:118360001-118400000	9.90012e-09	HiC	GSE87112	IMR90	intra	rs116369636	ENSG00000172869	1
2	5:120720001-120760000	5:118760001-118800000	5.88889e-15	HiC	GSE87112	IMR90	intra	rs140130721	ENSG00000202092:ENSG00000133835	1
2	5:120600001-120640000	5:118800001-118840000	2.55035e-20	HiC	GSE87112	IMR90	intra	rs139409097	ENSG00000239084	1
2	5:120680001-120720000	5:118800001-118840000	1.86898e-14	HiC	GSE87112	IMR90	intra	rs115693977	ENSG00000239084	1
2	5:120720001-120760000	5:118800001-118840000	3.05095e-35	HiC	GSE87112	IMR90	intra	rs140130721	ENSG00000239084	1
2	5:120760001-120800000	5:118800001-118840000	6.26001e-12	HiC	GSE87112	IMR90	intra	rs79810376	ENSG00000239084	1
2	5:120800001-120840000	5:118800001-118840000	7.89871e-16	HiC	GSE87112	IMR90	intra	rs116369636	ENSG00000239084	1
2	5:120480001-120520000	5:118840001-118880000	6.30989e-11	HiC	GSE87112	IMR90	intra	rs115004445;rs142508663;rs116822681;rs150429966;rs115581093	NA	0
2	5:120560001-120600000	5:118840001-118880000	5.93183e-10	HiC	GSE87112	IMR90	intra	rs147715064	NA	0
2	5:120600001-120640000	5:118840001-118880000	3.51491e-09	HiC	GSE87112	IMR90	intra	rs139409097	NA	0
2	5:120680001-120720000	5:118840001-118880000	1.40968e-13	HiC	GSE87112	IMR90	intra	rs115693977	NA	0
2	5:120720001-120760000	5:118840001-118880000	1.20785e-17	HiC	GSE87112	IMR90	intra	rs140130721	NA	0
2	5:120760001-120800000	5:118840001-118880000	2.6714e-12	HiC	GSE87112	IMR90	intra	rs79810376	NA	0
2	5:120800001-120840000	5:118840001-118880000	4.12192e-13	HiC	GSE87112	IMR90	intra	rs116369636	NA	0
2	5:120480001-120520000	5:118880001-118920000	2.22272e-21	HiC	GSE87112	IMR90	intra	rs115004445;rs142508663;rs116822681;rs150429966;rs115581093	ENSG00000213663:ENSG00000249919	1
2	5:120520001-120560000	5:118880001-118920000	3.04138e-21	HiC	GSE87112	IMR90	intra	rs78241193	ENSG00000213663:ENSG00000249919	1
2	5:120560001-120600000	5:118880001-118920000	3.9087e-23	HiC	GSE87112	IMR90	intra	rs147715064	ENSG00000213663:ENSG00000249919	1
2	5:120600001-120640000	5:118880001-118920000	1.50998e-17	HiC	GSE87112	IMR90	intra	rs139409097	ENSG00000213663:ENSG00000249919	1
2	5:120680001-120720000	5:118880001-118920000	3.61951e-32	HiC	GSE87112	IMR90	intra	rs115693977	ENSG00000213663:ENSG00000249919	1
2	5:120720001-120760000	5:118880001-118920000	5.5827e-28	HiC	GSE87112	IMR90	intra	rs140130721	ENSG00000213663:ENSG00000249919	1
2	5:120760001-120800000	5:118880001-118920000	2.62261e-18	HiC	GSE87112	IMR90	intra	rs79810376	ENSG00000213663:ENSG00000249919	1
2	5:120800001-120840000	5:118880001-118920000	3.53787e-31	HiC	GSE87112	IMR90	intra	rs116369636	ENSG00000213663:ENSG00000249919	1
2	5:120480001-120520000	5:118920001-118960000	2.80086e-35	HiC	GSE87112	IMR90	intra	rs115004445;rs142508663;rs116822681;rs150429966;rs115581093	ENSG00000239067	1
2	5:120560001-120600000	5:118920001-118960000	6.30722e-08	HiC	GSE87112	IMR90	intra	rs147715064	ENSG00000239067	1
2	5:120600001-120640000	5:118920001-118960000	1.69485e-13	HiC	GSE87112	IMR90	intra	rs139409097	ENSG00000239067	1
2	5:120680001-120720000	5:118920001-118960000	2.96432e-19	HiC	GSE87112	IMR90	intra	rs115693977	ENSG00000239067	1
2	5:120720001-120760000	5:118920001-118960000	1.42598e-34	HiC	GSE87112	IMR90	intra	rs140130721	ENSG00000239067	1
2	5:120760001-120800000	5:118920001-118960000	7.90033e-12	HiC	GSE87112	IMR90	intra	rs79810376	ENSG00000239067	1
2	5:120800001-120840000	5:118920001-118960000	2.62261e-18	HiC	GSE87112	IMR90	intra	rs116369636	ENSG00000239067	1
2	5:120480001-120520000	5:118960001-119000000	6.87097e-09	HiC	GSE87112	IMR90	intra	rs115004445;rs142508663;rs116822681;rs150429966;rs115581093	ENSG00000164334:ENSG00000250895	1
2	5:120560001-120600000	5:118960001-119000000	4.09646e-08	HiC	GSE87112	IMR90	intra	rs147715064	ENSG00000164334:ENSG00000250895	1
2	5:120680001-120720000	5:118960001-119000000	5.13673e-11	HiC	GSE87112	IMR90	intra	rs115693977	ENSG00000164334:ENSG00000250895	1
2	5:120720001-120760000	5:118960001-119000000	2.96432e-19	HiC	GSE87112	IMR90	intra	rs140130721	ENSG00000164334:ENSG00000250895	1
2	5:120760001-120800000	5:118960001-119000000	3.88431e-12	HiC	GSE87112	IMR90	intra	rs79810376	ENSG00000164334:ENSG00000250895	1
2	5:120800001-120840000	5:118960001-119000000	1.08174e-20	HiC	GSE87112	IMR90	intra	rs116369636	ENSG00000164334:ENSG00000250895	1
2	5:120760001-120800000	5:119000001-119040000	8.73021e-07	HiC	GSE87112	IMR90	intra	rs79810376	ENSG00000234259	1
2	5:120800001-120840000	5:119000001-119040000	5.61715e-07	HiC	GSE87112	IMR90	intra	rs116369636	ENSG00000234259	1
2	5:120600001-120640000	5:119040001-119080000	6.26604e-07	HiC	GSE87112	IMR90	intra	rs139409097	NA	0
2	5:120720001-120760000	5:119040001-119080000	2.98366e-11	HiC	GSE87112	IMR90	intra	rs140130721	NA	0
2	5:120760001-120800000	5:119040001-119080000	1.73596e-07	HiC	GSE87112	IMR90	intra	rs79810376	NA	0
2	5:120800001-120840000	5:119040001-119080000	1.09853e-22	HiC	GSE87112	IMR90	intra	rs116369636	NA	0
2	5:120480001-120520000	5:119080001-119120000	5.99855e-16	HiC	GSE87112	IMR90	intra	rs115004445;rs142508663;rs116822681;rs150429966;rs115581093	NA	0
2	5:120560001-120600000	5:119080001-119120000	1.7683e-09	HiC	GSE87112	IMR90	intra	rs147715064	NA	0
2	5:120720001-120760000	5:119080001-119120000	7.07871e-15	HiC	GSE87112	IMR90	intra	rs140130721	NA	0
2	5:120760001-120800000	5:119080001-119120000	2.95297e-07	HiC	GSE87112	IMR90	intra	rs79810376	NA	0
2	5:120800001-120840000	5:119080001-119120000	7.5828e-19	HiC	GSE87112	IMR90	intra	rs116369636	NA	0
2	5:120480001-120520000	5:119120001-119160000	3.19332e-14	HiC	GSE87112	IMR90	intra	rs115004445;rs142508663;rs116822681;rs150429966;rs115581093	NA	0
2	5:120520001-120560000	5:119120001-119160000	1.28976e-09	HiC	GSE87112	IMR90	intra	rs78241193	NA	0
2	5:120600001-120640000	5:119120001-119160000	9.10502e-07	HiC	GSE87112	IMR90	intra	rs139409097	NA	0
2	5:120720001-120760000	5:119120001-119160000	4.14296e-11	HiC	GSE87112	IMR90	intra	rs140130721	NA	0
2	5:120760001-120800000	5:119120001-119160000	2.12337e-08	HiC	GSE87112	IMR90	intra	rs79810376	NA	0
2	5:120800001-120840000	5:119120001-119160000	1.02747e-10	HiC	GSE87112	IMR90	intra	rs116369636	NA	0
2	5:120480001-120520000	5:119160001-119200000	2.42314e-24	HiC	GSE87112	IMR90	intra	rs115004445;rs142508663;rs116822681;rs150429966;rs115581093	NA	0
2	5:120560001-120600000	5:119160001-119200000	6.03946e-07	HiC	GSE87112	IMR90	intra	rs147715064	NA	0
2	5:120600001-120640000	5:119160001-119200000	8.24518e-15	HiC	GSE87112	IMR90	intra	rs139409097	NA	0
2	5:120680001-120720000	5:119160001-119200000	1.65345e-07	HiC	GSE87112	IMR90	intra	rs115693977	NA	0
2	5:120720001-120760000	5:119160001-119200000	1.30428e-17	HiC	GSE87112	IMR90	intra	rs140130721	NA	0
2	5:120760001-120800000	5:119160001-119200000	9.77344e-23	HiC	GSE87112	IMR90	intra	rs79810376	NA	0
2	5:120800001-120840000	5:119160001-119200000	2.1207e-10	HiC	GSE87112	IMR90	intra	rs116369636	NA	0
2	5:120480001-120520000	5:119200001-119240000	8.11293e-23	HiC	GSE87112	IMR90	intra	rs115004445;rs142508663;rs116822681;rs150429966;rs115581093	NA	0
2	5:120520001-120560000	5:119200001-119240000	4.17641e-10	HiC	GSE87112	IMR90	intra	rs78241193	NA	0
2	5:120560001-120600000	5:119200001-119240000	1.37744e-22	HiC	GSE87112	IMR90	intra	rs147715064	NA	0
2	5:120600001-120640000	5:119200001-119240000	1.28976e-09	HiC	GSE87112	IMR90	intra	rs139409097	NA	0
2	5:120680001-120720000	5:119200001-119240000	5.61837e-19	HiC	GSE87112	IMR90	intra	rs115693977	NA	0
2	5:120720001-120760000	5:119200001-119240000	3.26705e-35	HiC	GSE87112	IMR90	intra	rs140130721	NA	0
2	5:120760001-120800000	5:119200001-119240000	6.82269e-13	HiC	GSE87112	IMR90	intra	rs79810376	NA	0
2	5:120800001-120840000	5:119200001-119240000	4.78019e-15	HiC	GSE87112	IMR90	intra	rs116369636	NA	0
2	5:120480001-120520000	5:119240001-119280000	4.1901e-09	HiC	GSE87112	IMR90	intra	rs115004445;rs142508663;rs116822681;rs150429966;rs115581093	NA	0
2	5:120560001-120600000	5:119240001-119280000	1.9504e-07	HiC	GSE87112	IMR90	intra	rs147715064	NA	0
2	5:120600001-120640000	5:119240001-119280000	1.27614e-12	HiC	GSE87112	IMR90	intra	rs139409097	NA	0
2	5:120680001-120720000	5:119240001-119280000	5.82234e-16	HiC	GSE87112	IMR90	intra	rs115693977	NA	0
2	5:120720001-120760000	5:119240001-119280000	1.50018e-12	HiC	GSE87112	IMR90	intra	rs140130721	NA	0
2	5:120760001-120800000	5:119240001-119280000	6.38799e-12	HiC	GSE87112	IMR90	intra	rs79810376	NA	0
2	5:120800001-120840000	5:119240001-119280000	9.65513e-11	HiC	GSE87112	IMR90	intra	rs116369636	NA	0
2	5:120480001-120520000	5:119280001-119320000	7.94322e-11	HiC	GSE87112	IMR90	intra	rs115004445;rs142508663;rs116822681;rs150429966;rs115581093	NA	0
2	5:120600001-120640000	5:119280001-119320000	1.9504e-07	HiC	GSE87112	IMR90	intra	rs139409097	NA	0
2	5:120680001-120720000	5:119280001-119320000	2.24141e-15	HiC	GSE87112	IMR90	intra	rs115693977	NA	0
2	5:120720001-120760000	5:119280001-119320000	5.69993e-19	HiC	GSE87112	IMR90	intra	rs140130721	NA	0
2	5:120760001-120800000	5:119280001-119320000	1.31886e-19	HiC	GSE87112	IMR90	intra	rs79810376	NA	0
2	5:120800001-120840000	5:119280001-119320000	5.86441e-08	HiC	GSE87112	IMR90	intra	rs116369636	NA	0
2	5:120480001-120520000	5:119320001-119360000	1.41335e-13	HiC	GSE87112	IMR90	intra	rs115004445;rs142508663;rs116822681;rs150429966;rs115581093	NA	0
2	5:120600001-120640000	5:119320001-119360000	5.12496e-13	HiC	GSE87112	IMR90	intra	rs139409097	NA	0
2	5:120680001-120720000	5:119320001-119360000	1.01215e-08	HiC	GSE87112	IMR90	intra	rs115693977	NA	0
2	5:120720001-120760000	5:119320001-119360000	7.53866e-29	HiC	GSE87112	IMR90	intra	rs140130721	NA	0
2	5:120800001-120840000	5:119320001-119360000	6.89323e-21	HiC	GSE87112	IMR90	intra	rs116369636	NA	0
2	5:120600001-120640000	5:119360001-119400000	1.50859e-09	HiC	GSE87112	IMR90	intra	rs139409097	NA	0
2	5:120680001-120720000	5:119360001-119400000	4.24378e-13	HiC	GSE87112	IMR90	intra	rs115693977	NA	0
2	5:120720001-120760000	5:119360001-119400000	1.27614e-12	HiC	GSE87112	IMR90	intra	rs140130721	NA	0
2	5:120760001-120800000	5:119360001-119400000	1.28976e-09	HiC	GSE87112	IMR90	intra	rs79810376	NA	0
2	5:120480001-120520000	5:119400001-119440000	3.06604e-08	HiC	GSE87112	IMR90	intra	rs115004445;rs142508663;rs116822681;rs150429966;rs115581093	NA	0
2	5:120600001-120640000	5:119400001-119440000	2.89731e-12	HiC	GSE87112	IMR90	intra	rs139409097	NA	0
2	5:120680001-120720000	5:119400001-119440000	1.31392e-09	HiC	GSE87112	IMR90	intra	rs115693977	NA	0
2	5:120600001-120640000	5:119440001-119480000	1.10051e-07	HiC	GSE87112	IMR90	intra	rs139409097	NA	0
2	5:120720001-120760000	5:119440001-119480000	1.95051e-07	HiC	GSE87112	IMR90	intra	rs140130721	NA	0
2	5:120720001-120760000	5:119520001-119560000	2.92461e-13	HiC	GSE87112	IMR90	intra	rs140130721	NA	0
2	5:120800001-120840000	5:119520001-119560000	4.54369e-10	HiC	GSE87112	IMR90	intra	rs116369636	NA	0
2	5:120480001-120520000	5:119560001-119600000	1.39902e-08	HiC	GSE87112	IMR90	intra	rs115004445;rs142508663;rs116822681;rs150429966;rs115581093	NA	0
2	5:120720001-120760000	5:119560001-119600000	1.09082e-10	HiC	GSE87112	IMR90	intra	rs140130721	NA	0
2	5:120800001-120840000	5:119560001-119600000	3.07265e-08	HiC	GSE87112	IMR90	intra	rs116369636	NA	0
2	5:120720001-120760000	5:119600001-119640000	8.06868e-07	HiC	GSE87112	IMR90	intra	rs140130721	NA	0
2	5:120600001-120640000	5:119640001-119680000	5.72388e-07	HiC	GSE87112	IMR90	intra	rs139409097	ENSG00000251293:ENSG00000251975	1
2	5:120680001-120720000	5:119840001-119880000	5.65373e-07	HiC	GSE87112	IMR90	intra	rs115693977	NA	0
2	5:120720001-120760000	5:120080001-120120000	7.00585e-07	HiC	GSE87112	IMR90	intra	rs140130721	ENSG00000248927	1
2	5:120720001-120760000	5:120120001-120160000	5.31037e-10	HiC	GSE87112	IMR90	intra	rs140130721	NA	0
2	5:120680001-120720000	5:120200001-120240000	4.42312e-10	HiC	GSE87112	IMR90	intra	rs115693977	NA	0
2	5:120720001-120760000	5:120200001-120240000	3.62267e-14	HiC	GSE87112	IMR90	intra	rs140130721	NA	0
2	5:120760001-120800000	5:120200001-120240000	9.68729e-09	HiC	GSE87112	IMR90	intra	rs79810376	NA	0
2	5:120800001-120840000	5:120200001-120240000	1.86358e-11	HiC	GSE87112	IMR90	intra	rs116369636	NA	0
2	5:120680001-120720000	5:120240001-120280000	2.86917e-09	HiC	GSE87112	IMR90	intra	rs115693977	NA	0
2	5:120720001-120760000	5:120240001-120280000	2.0081e-09	HiC	GSE87112	IMR90	intra	rs140130721	NA	0
2	5:120800001-120840000	5:120240001-120280000	6.85888e-12	HiC	GSE87112	IMR90	intra	rs116369636	NA	0
2	5:120720001-120760000	5:120360001-120400000	4.75259e-12	HiC	GSE87112	IMR90	intra	rs140130721	ENSG00000251135:ENSG00000248853	1
2	5:120720001-120760000	5:120400001-120440000	3.01578e-07	HiC	GSE87112	IMR90	intra	rs140130721	NA	0
2	5:120720001-120760000	5:120480001-120520000	5.28204e-12	HiC	GSE87112	IMR90	intra	rs140130721	NA	0
2	5:120760001-120800000	5:120480001-120520000	1.85641e-08	HiC	GSE87112	IMR90	intra	rs79810376	NA	0
3	13:77440001-77480000	13:76120001-76160000	6.38805e-10	HiC	GSE87112	IMR90	intra	rs700371;rs681155;rs601562;rs687085;rs617595;rs618975;rs619082;rs633307;rs862226;rs661007;rs112065492;rs1417970;rs1633516;rs682101;rs683855;rs1988198;rs34683904;rs613132;rs592134;rs630307;rs674041;rs665004;rs851245;rs604386;rs615973	ENSG00000188243:ENSG00000118939:ENSG00000261553	1
3	13:77440001-77480000	13:76240001-76280000	2.57971e-10	HiC	GSE87112	IMR90	intra	rs700371;rs681155;rs601562;rs687085;rs617595;rs618975;rs619082;rs633307;rs862226;rs661007;rs112065492;rs1417970;rs1633516;rs682101;rs683855;rs1988198;rs34683904;rs613132;rs592134;rs630307;rs674041;rs665004;rs851245;rs604386;rs615973	ENSG00000230902	1
3	13:77480001-77520000	13:76280001-76320000	1.02716e-07	HiC	GSE87112	IMR90	intra	rs851247	NA	0
3	13:77440001-77480000	13:76320001-76360000	7.6937e-07	HiC	GSE87112	IMR90	intra	rs700371;rs681155;rs601562;rs687085;rs617595;rs618975;rs619082;rs633307;rs862226;rs661007;rs112065492;rs1417970;rs1633516;rs682101;rs683855;rs1988198;rs34683904;rs613132;rs592134;rs630307;rs674041;rs665004;rs851245;rs604386;rs615973	NA	0
3	13:77440001-77480000	13:76360001-76400000	2.92707e-12	HiC	GSE87112	IMR90	intra	rs700371;rs681155;rs601562;rs687085;rs617595;rs618975;rs619082;rs633307;rs862226;rs661007;rs112065492;rs1417970;rs1633516;rs682101;rs683855;rs1988198;rs34683904;rs613132;rs592134;rs630307;rs674041;rs665004;rs851245;rs604386;rs615973	NA	0
3	13:77480001-77520000	13:76360001-76400000	3.20508e-07	HiC	GSE87112	IMR90	intra	rs851247	NA	0
3	13:77440001-77480000	13:76400001-76440000	1.18557e-36	HiC	GSE87112	IMR90	intra	rs700371;rs681155;rs601562;rs687085;rs617595;rs618975;rs619082;rs633307;rs862226;rs661007;rs112065492;rs1417970;rs1633516;rs682101;rs683855;rs1988198;rs34683904;rs613132;rs592134;rs630307;rs674041;rs665004;rs851245;rs604386;rs615973	NA	0
3	13:77480001-77520000	13:76400001-76440000	8.47174e-47	HiC	GSE87112	IMR90	intra	rs851247	NA	0
3	13:77440001-77480000	13:76440001-76480000	1.35104e-146	HiC	GSE87112	IMR90	intra	rs700371;rs681155;rs601562;rs687085;rs617595;rs618975;rs619082;rs633307;rs862226;rs661007;rs112065492;rs1417970;rs1633516;rs682101;rs683855;rs1988198;rs34683904;rs613132;rs592134;rs630307;rs674041;rs665004;rs851245;rs604386;rs615973	ENSG00000178734:ENSG00000223458	1
3	13:77480001-77520000	13:76440001-76480000	7.02754e-139	HiC	GSE87112	IMR90	intra	rs851247	ENSG00000178734:ENSG00000223458	1
3	13:77440001-77480000	13:76480001-76520000	1.56744e-20	HiC	GSE87112	IMR90	intra	rs700371;rs681155;rs601562;rs687085;rs617595;rs618975;rs619082;rs633307;rs862226;rs661007;rs112065492;rs1417970;rs1633516;rs682101;rs683855;rs1988198;rs34683904;rs613132;rs592134;rs630307;rs674041;rs665004;rs851245;rs604386;rs615973	ENSG00000261206	1
3	13:77480001-77520000	13:76480001-76520000	1.6933e-52	HiC	GSE87112	IMR90	intra	rs851247	ENSG00000261206	1
3	13:77440001-77480000	13:76520001-76560000	4.70736e-13	HiC	GSE87112	IMR90	intra	rs700371;rs681155;rs601562;rs687085;rs617595;rs618975;rs619082;rs633307;rs862226;rs661007;rs112065492;rs1417970;rs1633516;rs682101;rs683855;rs1988198;rs34683904;rs613132;rs592134;rs630307;rs674041;rs665004;rs851245;rs604386;rs615973	NA	0
3	13:77480001-77520000	13:76520001-76560000	5.52466e-20	HiC	GSE87112	IMR90	intra	rs851247	NA	0
3	13:77440001-77480000	13:76560001-76600000	1.48402e-28	HiC	GSE87112	IMR90	intra	rs700371;rs681155;rs601562;rs687085;rs617595;rs618975;rs619082;rs633307;rs862226;rs661007;rs112065492;rs1417970;rs1633516;rs682101;rs683855;rs1988198;rs34683904;rs613132;rs592134;rs630307;rs674041;rs665004;rs851245;rs604386;rs615973	ENSG00000224933	1
3	13:77480001-77520000	13:76560001-76600000	1.07578e-33	HiC	GSE87112	IMR90	intra	rs851247	ENSG00000224933	1
3	13:77440001-77480000	13:76600001-76640000	5.42221e-32	HiC	GSE87112	IMR90	intra	rs700371;rs681155;rs601562;rs687085;rs617595;rs618975;rs619082;rs633307;rs862226;rs661007;rs112065492;rs1417970;rs1633516;rs682101;rs683855;rs1988198;rs34683904;rs613132;rs592134;rs630307;rs674041;rs665004;rs851245;rs604386;rs615973	NA	0
3	13:77480001-77520000	13:76600001-76640000	9.01037e-43	HiC	GSE87112	IMR90	intra	rs851247	NA	0
3	13:77440001-77480000	13:76640001-76680000	8.88138e-13	HiC	GSE87112	IMR90	intra	rs700371;rs681155;rs601562;rs687085;rs617595;rs618975;rs619082;rs633307;rs862226;rs661007;rs112065492;rs1417970;rs1633516;rs682101;rs683855;rs1988198;rs34683904;rs613132;rs592134;rs630307;rs674041;rs665004;rs851245;rs604386;rs615973	NA	0
3	13:77480001-77520000	13:76640001-76680000	5.90187e-17	HiC	GSE87112	IMR90	intra	rs851247	NA	0
3	13:77440001-77480000	13:76680001-76720000	2.55703e-31	HiC	GSE87112	IMR90	intra	rs700371;rs681155;rs601562;rs687085;rs617595;rs618975;rs619082;rs633307;rs862226;rs661007;rs112065492;rs1417970;rs1633516;rs682101;rs683855;rs1988198;rs34683904;rs613132;rs592134;rs630307;rs674041;rs665004;rs851245;rs604386;rs615973	ENSG00000243274	1
3	13:77480001-77520000	13:76680001-76720000	7.84171e-26	HiC	GSE87112	IMR90	intra	rs851247	ENSG00000243274	1
3	13:77440001-77480000	13:76720001-76760000	2.91107e-12	HiC	GSE87112	IMR90	intra	rs700371;rs681155;rs601562;rs687085;rs617595;rs618975;rs619082;rs633307;rs862226;rs661007;rs112065492;rs1417970;rs1633516;rs682101;rs683855;rs1988198;rs34683904;rs613132;rs592134;rs630307;rs674041;rs665004;rs851245;rs604386;rs615973	NA	0
3	13:77480001-77520000	13:76720001-76760000	4.7075e-14	HiC	GSE87112	IMR90	intra	rs851247	NA	0
3	13:77440001-77480000	13:76760001-76800000	9.27797e-07	HiC	GSE87112	IMR90	intra	rs700371;rs681155;rs601562;rs687085;rs617595;rs618975;rs619082;rs633307;rs862226;rs661007;rs112065492;rs1417970;rs1633516;rs682101;rs683855;rs1988198;rs34683904;rs613132;rs592134;rs630307;rs674041;rs665004;rs851245;rs604386;rs615973	NA	0
3	13:77480001-77520000	13:76760001-76800000	6.82329e-10	HiC	GSE87112	IMR90	intra	rs851247	NA	0
3	13:77440001-77480000	13:76800001-76840000	2.46135e-08	HiC	GSE87112	IMR90	intra	rs700371;rs681155;rs601562;rs687085;rs617595;rs618975;rs619082;rs633307;rs862226;rs661007;rs112065492;rs1417970;rs1633516;rs682101;rs683855;rs1988198;rs34683904;rs613132;rs592134;rs630307;rs674041;rs665004;rs851245;rs604386;rs615973	NA	0
3	13:77480001-77520000	13:76800001-76840000	1.12507e-14	HiC	GSE87112	IMR90	intra	rs851247	NA	0
3	13:77440001-77480000	13:76840001-76880000	1.45941e-08	HiC	GSE87112	IMR90	intra	rs700371;rs681155;rs601562;rs687085;rs617595;rs618975;rs619082;rs633307;rs862226;rs661007;rs112065492;rs1417970;rs1633516;rs682101;rs683855;rs1988198;rs34683904;rs613132;rs592134;rs630307;rs674041;rs665004;rs851245;rs604386;rs615973	NA	0
3	13:77480001-77520000	13:76840001-76880000	1.1339e-07	HiC	GSE87112	IMR90	intra	rs851247	NA	0
3	13:77440001-77480000	13:76880001-76920000	5.91036e-12	HiC	GSE87112	IMR90	intra	rs700371;rs681155;rs601562;rs687085;rs617595;rs618975;rs619082;rs633307;rs862226;rs661007;rs112065492;rs1417970;rs1633516;rs682101;rs683855;rs1988198;rs34683904;rs613132;rs592134;rs630307;rs674041;rs665004;rs851245;rs604386;rs615973	NA	0
3	13:77480001-77520000	13:76880001-76920000	8.84192e-30	HiC	GSE87112	IMR90	intra	rs851247	NA	0
3	13:77480001-77520000	13:76920001-76960000	1.41337e-11	HiC	GSE87112	IMR90	intra	rs851247	NA	0
3	13:77440001-77480000	13:76960001-77000000	9.08544e-21	HiC	GSE87112	IMR90	intra	rs700371;rs681155;rs601562;rs687085;rs617595;rs618975;rs619082;rs633307;rs862226;rs661007;rs112065492;rs1417970;rs1633516;rs682101;rs683855;rs1988198;rs34683904;rs613132;rs592134;rs630307;rs674041;rs665004;rs851245;rs604386;rs615973	NA	0
3	13:77480001-77520000	13:76960001-77000000	5.25127e-07	HiC	GSE87112	IMR90	intra	rs851247	NA	0
3	13:77440001-77480000	13:77000001-77040000	1.16757e-18	HiC	GSE87112	IMR90	intra	rs700371;rs681155;rs601562;rs687085;rs617595;rs618975;rs619082;rs633307;rs862226;rs661007;rs112065492;rs1417970;rs1633516;rs682101;rs683855;rs1988198;rs34683904;rs613132;rs592134;rs630307;rs674041;rs665004;rs851245;rs604386;rs615973	NA	0
3	13:77480001-77520000	13:77000001-77040000	3.94781e-30	HiC	GSE87112	IMR90	intra	rs851247	NA	0
3	13:77440001-77480000	13:77040001-77080000	4.38492e-27	HiC	GSE87112	IMR90	intra	rs700371;rs681155;rs601562;rs687085;rs617595;rs618975;rs619082;rs633307;rs862226;rs661007;rs112065492;rs1417970;rs1633516;rs682101;rs683855;rs1988198;rs34683904;rs613132;rs592134;rs630307;rs674041;rs665004;rs851245;rs604386;rs615973	NA	0
3	13:77480001-77520000	13:77040001-77080000	6.61178e-36	HiC	GSE87112	IMR90	intra	rs851247	NA	0
3	13:77440001-77480000	13:77120001-77160000	2.13265e-20	HiC	GSE87112	IMR90	intra	rs700371;rs681155;rs601562;rs687085;rs617595;rs618975;rs619082;rs633307;rs862226;rs661007;rs112065492;rs1417970;rs1633516;rs682101;rs683855;rs1988198;rs34683904;rs613132;rs592134;rs630307;rs674041;rs665004;rs851245;rs604386;rs615973	NA	0
3	13:77480001-77520000	13:77120001-77160000	3.71765e-37	HiC	GSE87112	IMR90	intra	rs851247	NA	0
3	13:77440001-77480000	13:77160001-77200000	9.75707e-11	HiC	GSE87112	IMR90	intra	rs700371;rs681155;rs601562;rs687085;rs617595;rs618975;rs619082;rs633307;rs862226;rs661007;rs112065492;rs1417970;rs1633516;rs682101;rs683855;rs1988198;rs34683904;rs613132;rs592134;rs630307;rs674041;rs665004;rs851245;rs604386;rs615973	NA	0
3	13:77480001-77520000	13:77160001-77200000	8.23478e-21	HiC	GSE87112	IMR90	intra	rs851247	NA	0
3	13:77440001-77480000	13:77200001-77240000	1.2318e-81	HiC	GSE87112	IMR90	intra	rs700371;rs681155;rs601562;rs687085;rs617595;rs618975;rs619082;rs633307;rs862226;rs661007;rs112065492;rs1417970;rs1633516;rs682101;rs683855;rs1988198;rs34683904;rs613132;rs592134;rs630307;rs674041;rs665004;rs851245;rs604386;rs615973	NA	0
3	13:77480001-77520000	13:77200001-77240000	3.7899e-46	HiC	GSE87112	IMR90	intra	rs851247	NA	0
3	13:77440001-77480000	13:77240001-77280000	1.46196e-62	HiC	GSE87112	IMR90	intra	rs700371;rs681155;rs601562;rs687085;rs617595;rs618975;rs619082;rs633307;rs862226;rs661007;rs112065492;rs1417970;rs1633516;rs682101;rs683855;rs1988198;rs34683904;rs613132;rs592134;rs630307;rs674041;rs665004;rs851245;rs604386;rs615973	NA	0
3	13:77480001-77520000	13:77240001-77280000	3.24193e-52	HiC	GSE87112	IMR90	intra	rs851247	NA	0
3	13:77440001-77480000	13:77280001-77320000	3.838e-41	HiC	GSE87112	IMR90	intra	rs700371;rs681155;rs601562;rs687085;rs617595;rs618975;rs619082;rs633307;rs862226;rs661007;rs112065492;rs1417970;rs1633516;rs682101;rs683855;rs1988198;rs34683904;rs613132;rs592134;rs630307;rs674041;rs665004;rs851245;rs604386;rs615973	NA	0
3	13:77480001-77520000	13:77280001-77320000	1.43127e-38	HiC	GSE87112	IMR90	intra	rs851247	NA	0
3	13:77440001-77480000	13:77320001-77360000	3.96733e-14	HiC	GSE87112	IMR90	intra	rs700371;rs681155;rs601562;rs687085;rs617595;rs618975;rs619082;rs633307;rs862226;rs661007;rs112065492;rs1417970;rs1633516;rs682101;rs683855;rs1988198;rs34683904;rs613132;rs592134;rs630307;rs674041;rs665004;rs851245;rs604386;rs615973	NA	0
3	13:77480001-77520000	13:77320001-77360000	2.57628e-12	HiC	GSE87112	IMR90	intra	rs851247	NA	0
3	13:77440001-77480000	13:77360001-77400000	4.02836e-32	HiC	GSE87112	IMR90	intra	rs700371;rs681155;rs601562;rs687085;rs617595;rs618975;rs619082;rs633307;rs862226;rs661007;rs112065492;rs1417970;rs1633516;rs682101;rs683855;rs1988198;rs34683904;rs613132;rs592134;rs630307;rs674041;rs665004;rs851245;rs604386;rs615973	NA	0
3	13:77480001-77520000	13:77360001-77400000	2.71206e-10	HiC	GSE87112	IMR90	intra	rs851247	NA	0
3	13:77440001-77480000	13:77400001-77440000	4.48184e-25	HiC	GSE87112	IMR90	intra	rs700371;rs681155;rs601562;rs687085;rs617595;rs618975;rs619082;rs633307;rs862226;rs661007;rs112065492;rs1417970;rs1633516;rs682101;rs683855;rs1988198;rs34683904;rs613132;rs592134;rs630307;rs674041;rs665004;rs851245;rs604386;rs615973	NA	0
3	13:77480001-77520000	13:77400001-77440000	1.55163e-08	HiC	GSE87112	IMR90	intra	rs851247	NA	0
3	13:77480001-77520000	13:77440001-77480000	9.57537e-13	HiC	GSE87112	IMR90	intra	rs851247	ENSG00000178695:ENSG00000264908	1
1	3:8520001-8560000	3:8560001-8600000	2.86499e-20	HiC	GSE87112	Left_Ventricle	intra	rs11706813	NA	0
2	5:120480001-120520000	5:120960001-121000000	5.35611e-09	HiC	GSE87112	Left_Ventricle	intra	rs115004445;rs142508663;rs116822681;rs150429966;rs115581093	NA	0
2	5:120480001-120520000	5:121040001-121080000	4.95824e-09	HiC	GSE87112	Left_Ventricle	intra	rs115004445;rs142508663;rs116822681;rs150429966;rs115581093	NA	0
2	5:120480001-120520000	5:121080001-121120000	8.96384e-11	HiC	GSE87112	Left_Ventricle	intra	rs115004445;rs142508663;rs116822681;rs150429966;rs115581093	NA	0
2	5:120520001-120560000	5:121120001-121160000	1.69534e-08	HiC	GSE87112	Left_Ventricle	intra	rs78241193	NA	0
2	5:120520001-120560000	5:121200001-121240000	8.36381e-07	HiC	GSE87112	Left_Ventricle	intra	rs78241193	NA	0
2	5:120560001-120600000	5:120600001-120640000	1.72333e-07	HiC	GSE87112	Left_Ventricle	intra	rs147715064	NA	0
2	5:120560001-120600000	5:120920001-120960000	1.23179e-07	HiC	GSE87112	Left_Ventricle	intra	rs147715064	ENSG00000213661	1
2	5:120560001-120600000	5:121040001-121080000	1.37352e-08	HiC	GSE87112	Left_Ventricle	intra	rs147715064	NA	0
2	5:120560001-120600000	5:121200001-121240000	2.62023e-15	HiC	GSE87112	Left_Ventricle	intra	rs147715064	NA	0
2	5:120600001-120640000	5:120800001-120840000	4.60748e-09	HiC	GSE87112	Left_Ventricle	intra	rs139409097	NA	0
2	5:120600001-120640000	5:120880001-120920000	1.80114e-10	HiC	GSE87112	Left_Ventricle	intra	rs139409097	ENSG00000244088	1
2	5:120600001-120640000	5:120920001-120960000	7.05815e-16	HiC	GSE87112	Left_Ventricle	intra	rs139409097	ENSG00000213661	1
2	5:120600001-120640000	5:121040001-121080000	2.8711e-09	HiC	GSE87112	Left_Ventricle	intra	rs139409097	NA	0
2	5:120600001-120640000	5:121080001-121120000	4.9595e-07	HiC	GSE87112	Left_Ventricle	intra	rs139409097	NA	0
2	5:120600001-120640000	5:121200001-121240000	2.96447e-11	HiC	GSE87112	Left_Ventricle	intra	rs139409097	NA	0
2	5:120680001-120720000	5:120720001-120760000	7.7256e-13	HiC	GSE87112	Left_Ventricle	intra	rs115693977	NA	0
2	5:120680001-120720000	5:120920001-120960000	2.29961e-09	HiC	GSE87112	Left_Ventricle	intra	rs115693977	ENSG00000213661	1
2	5:120680001-120720000	5:120960001-121000000	4.63145e-12	HiC	GSE87112	Left_Ventricle	intra	rs115693977	NA	0
2	5:120680001-120720000	5:121080001-121120000	1.18931e-08	HiC	GSE87112	Left_Ventricle	intra	rs115693977	NA	0
2	5:120720001-120760000	5:120800001-120840000	2.90605e-09	HiC	GSE87112	Left_Ventricle	intra	rs140130721	NA	0
2	5:120720001-120760000	5:120920001-120960000	1.78459e-13	HiC	GSE87112	Left_Ventricle	intra	rs140130721	ENSG00000213661	1
2	5:120720001-120760000	5:120960001-121000000	1.17594e-07	HiC	GSE87112	Left_Ventricle	intra	rs140130721	NA	0
2	5:120720001-120760000	5:121080001-121120000	2.78266e-07	HiC	GSE87112	Left_Ventricle	intra	rs140130721	NA	0
2	5:120720001-120760000	5:121120001-121160000	3.1446e-17	HiC	GSE87112	Left_Ventricle	intra	rs140130721	NA	0
2	5:120720001-120760000	5:121200001-121240000	3.63215e-11	HiC	GSE87112	Left_Ventricle	intra	rs140130721	NA	0
2	5:120760001-120800000	5:120920001-120960000	6.11488e-11	HiC	GSE87112	Left_Ventricle	intra	rs79810376	ENSG00000213661	1
2	5:120760001-120800000	5:120960001-121000000	9.48674e-10	HiC	GSE87112	Left_Ventricle	intra	rs79810376	NA	0
2	5:120760001-120800000	5:121200001-121240000	2.78573e-18	HiC	GSE87112	Left_Ventricle	intra	rs79810376	NA	0
2	5:120800001-120840000	5:120840001-120880000	4.50155e-07	HiC	GSE87112	Left_Ventricle	intra	rs116369636	NA	0
2	5:120800001-120840000	5:120920001-120960000	1.62433e-18	HiC	GSE87112	Left_Ventricle	intra	rs116369636	ENSG00000213661	1
2	5:120800001-120840000	5:120960001-121000000	6.216e-10	HiC	GSE87112	Left_Ventricle	intra	rs116369636	NA	0
2	5:120800001-120840000	5:121080001-121120000	1.28218e-08	HiC	GSE87112	Left_Ventricle	intra	rs116369636	NA	0
2	5:120800001-120840000	5:121240001-121280000	1.07574e-07	HiC	GSE87112	Left_Ventricle	intra	rs116369636	NA	0
3	13:77480001-77520000	13:77520001-77560000	6.09417e-14	HiC	GSE87112	Left_Ventricle	intra	rs851247	ENSG00000102794:ENSG00000233873:ENSG00000228002	1
1	3:8560001-8600000	3:7160001-7200000	1.02812e-08	HiC	GSE87112	Left_Ventricle	intra	rs6795922;rs41378247;rs10510392;rs67203525;rs73130067;rs114122346;rs67741906;rs17049237;rs6784343;rs66469204;rs66566245;rs67138998;rs113781955;rs115461728;rs200991147;rs116721370;rs67367076;rs66531472;rs67418861;rs111715140;rs67977289;rs73130090;rs66636635;rs57244757;rs57560727;rs61268825;rs9863512;rs60376714;rs67845286;rs3088339;rs73135673;rs67342748;rs66738975;rs73020399;rs66485711;rs73135679;r…	NA	0
1	3:8560001-8600000	3:8520001-8560000	2.86499e-20	HiC	GSE87112	Left_Ventricle	intra	rs6795922;rs41378247;rs10510392;rs67203525;rs73130067;rs114122346;rs67741906;rs17049237;rs6784343;rs66469204;rs66566245;rs67138998;rs113781955;rs115461728;rs200991147;rs116721370;rs67367076;rs66531472;rs67418861;rs111715140;rs67977289;rs73130090;rs66636635;rs57244757;rs57560727;rs61268825;rs9863512;rs60376714;rs67845286;rs3088339;rs73135673;rs67342748;rs66738975;rs73020399;rs66485711;rs73135679;r…	ENSG00000071282	1
2	5:120760001-120800000	5:118200001-118240000	1.76598e-07	HiC	GSE87112	Left_Ventricle	intra	rs79810376	NA	0
2	5:120800001-120840000	5:118800001-118840000	1.01794e-09	HiC	GSE87112	Left_Ventricle	intra	rs116369636	ENSG00000239084	1
2	5:120480001-120520000	5:118880001-118920000	3.42559e-10	HiC	GSE87112	Left_Ventricle	intra	rs115004445;rs142508663;rs116822681;rs150429966;rs115581093	ENSG00000213663:ENSG00000249919	1
2	5:120560001-120600000	5:118880001-118920000	8.66412e-09	HiC	GSE87112	Left_Ventricle	intra	rs147715064	ENSG00000213663:ENSG00000249919	1
2	5:120600001-120640000	5:118880001-118920000	1.15773e-11	HiC	GSE87112	Left_Ventricle	intra	rs139409097	ENSG00000213663:ENSG00000249919	1
2	5:120720001-120760000	5:118880001-118920000	2.0431e-12	HiC	GSE87112	Left_Ventricle	intra	rs140130721	ENSG00000213663:ENSG00000249919	1
2	5:120480001-120520000	5:118920001-118960000	6.52523e-10	HiC	GSE87112	Left_Ventricle	intra	rs115004445;rs142508663;rs116822681;rs150429966;rs115581093	ENSG00000239067	1
2	5:120680001-120720000	5:118920001-118960000	1.3297e-15	HiC	GSE87112	Left_Ventricle	intra	rs115693977	ENSG00000239067	1
2	5:120760001-120800000	5:119000001-119040000	2.20968e-07	HiC	GSE87112	Left_Ventricle	intra	rs79810376	ENSG00000234259	1
2	5:120480001-120520000	5:119080001-119120000	9.50388e-09	HiC	GSE87112	Left_Ventricle	intra	rs115004445;rs142508663;rs116822681;rs150429966;rs115581093	NA	0
2	5:120520001-120560000	5:119200001-119240000	1.3248e-07	HiC	GSE87112	Left_Ventricle	intra	rs78241193	NA	0
2	5:120720001-120760000	5:119200001-119240000	6.7982e-11	HiC	GSE87112	Left_Ventricle	intra	rs140130721	NA	0
2	5:120560001-120600000	5:119240001-119280000	1.3248e-07	HiC	GSE87112	Left_Ventricle	intra	rs147715064	NA	0
2	5:120600001-120640000	5:119360001-119400000	4.58474e-08	HiC	GSE87112	Left_Ventricle	intra	rs139409097	NA	0
2	5:120480001-120520000	5:119560001-119600000	9.49716e-10	HiC	GSE87112	Left_Ventricle	intra	rs115004445;rs142508663;rs116822681;rs150429966;rs115581093	NA	0
2	5:120480001-120520000	5:119840001-119880000	2.53663e-08	HiC	GSE87112	Left_Ventricle	intra	rs115004445;rs142508663;rs116822681;rs150429966;rs115581093	NA	0
2	5:120720001-120760000	5:120160001-120200000	5.64818e-07	HiC	GSE87112	Left_Ventricle	intra	rs140130721	NA	0
2	5:120560001-120600000	5:120240001-120280000	2.60172e-07	HiC	GSE87112	Left_Ventricle	intra	rs147715064	NA	0
2	5:120720001-120760000	5:120240001-120280000	8.61983e-08	HiC	GSE87112	Left_Ventricle	intra	rs140130721	NA	0
2	5:120600001-120640000	5:120560001-120600000	1.72333e-07	HiC	GSE87112	Left_Ventricle	intra	rs139409097	NA	0
2	5:120800001-120840000	5:120600001-120640000	4.60748e-09	HiC	GSE87112	Left_Ventricle	intra	rs116369636	NA	0
2	5:120720001-120760000	5:120680001-120720000	7.7256e-13	HiC	GSE87112	Left_Ventricle	intra	rs140130721	NA	0
2	5:120800001-120840000	5:120720001-120760000	2.90605e-09	HiC	GSE87112	Left_Ventricle	intra	rs116369636	NA	0
3	13:77480001-77520000	13:75840001-75880000	7.98366e-11	HiC	GSE87112	Left_Ventricle	intra	rs851247	NA	0
3	13:77480001-77520000	13:76120001-76160000	4.71337e-11	HiC	GSE87112	Left_Ventricle	intra	rs851247	ENSG00000188243:ENSG00000118939:ENSG00000261553	1
3	13:77480001-77520000	13:76200001-76240000	5.91871e-16	HiC	GSE87112	Left_Ventricle	intra	rs851247	ENSG00000261105:ENSG00000228444	1
3	13:77480001-77520000	13:76240001-76280000	2.15019e-09	HiC	GSE87112	Left_Ventricle	intra	rs851247	ENSG00000230902	1
3	13:77480001-77520000	13:76280001-76320000	1.65482e-08	HiC	GSE87112	Left_Ventricle	intra	rs851247	NA	0
3	13:77480001-77520000	13:76320001-76360000	1.00686e-17	HiC	GSE87112	Left_Ventricle	intra	rs851247	NA	0
3	13:77480001-77520000	13:76360001-76400000	5.97702e-14	HiC	GSE87112	Left_Ventricle	intra	rs851247	NA	0
3	13:77440001-77480000	13:76400001-76440000	3.7937e-07	HiC	GSE87112	Left_Ventricle	intra	rs700371;rs681155;rs601562;rs687085;rs617595;rs618975;rs619082;rs633307;rs862226;rs661007;rs112065492;rs1417970;rs1633516;rs682101;rs683855;rs1988198;rs34683904;rs613132;rs592134;rs630307;rs674041;rs665004;rs851245;rs604386;rs615973	NA	0
3	13:77480001-77520000	13:76400001-76440000	1.89368e-58	HiC	GSE87112	Left_Ventricle	intra	rs851247	NA	0
3	13:77440001-77480000	13:76440001-76480000	1.61048e-47	HiC	GSE87112	Left_Ventricle	intra	rs700371;rs681155;rs601562;rs687085;rs617595;rs618975;rs619082;rs633307;rs862226;rs661007;rs112065492;rs1417970;rs1633516;rs682101;rs683855;rs1988198;rs34683904;rs613132;rs592134;rs630307;rs674041;rs665004;rs851245;rs604386;rs615973	ENSG00000178734:ENSG00000223458	1
3	13:77480001-77520000	13:76440001-76480000	9.7084e-76	HiC	GSE87112	Left_Ventricle	intra	rs851247	ENSG00000178734:ENSG00000223458	1
3	13:77440001-77480000	13:76480001-76520000	8.17899e-10	HiC	GSE87112	Left_Ventricle	intra	rs700371;rs681155;rs601562;rs687085;rs617595;rs618975;rs619082;rs633307;rs862226;rs661007;rs112065492;rs1417970;rs1633516;rs682101;rs683855;rs1988198;rs34683904;rs613132;rs592134;rs630307;rs674041;rs665004;rs851245;rs604386;rs615973	ENSG00000261206	1
3	13:77480001-77520000	13:76480001-76520000	1.17601e-16	HiC	GSE87112	Left_Ventricle	intra	rs851247	ENSG00000261206	1
3	13:77480001-77520000	13:76520001-76560000	7.65457e-08	HiC	GSE87112	Left_Ventricle	intra	rs851247	NA	0
3	13:77440001-77480000	13:76560001-76600000	1.54927e-12	HiC	GSE87112	Left_Ventricle	intra	rs700371;rs681155;rs601562;rs687085;rs617595;rs618975;rs619082;rs633307;rs862226;rs661007;rs112065492;rs1417970;rs1633516;rs682101;rs683855;rs1988198;rs34683904;rs613132;rs592134;rs630307;rs674041;rs665004;rs851245;rs604386;rs615973	ENSG00000224933	1
3	13:77480001-77520000	13:76560001-76600000	3.19736e-28	HiC	GSE87112	Left_Ventricle	intra	rs851247	ENSG00000224933	1
3	13:77480001-77520000	13:76600001-76640000	6.23783e-11	HiC	GSE87112	Left_Ventricle	intra	rs851247	NA	0
3	13:77480001-77520000	13:76640001-76680000	4.14733e-07	HiC	GSE87112	Left_Ventricle	intra	rs851247	NA	0
3	13:77480001-77520000	13:76680001-76720000	2.14115e-39	HiC	GSE87112	Left_Ventricle	intra	rs851247	ENSG00000243274	1
3	13:77480001-77520000	13:76760001-76800000	4.65879e-11	HiC	GSE87112	Left_Ventricle	intra	rs851247	NA	0
3	13:77480001-77520000	13:76800001-76840000	6.90836e-10	HiC	GSE87112	Left_Ventricle	intra	rs851247	NA	0
3	13:77440001-77480000	13:76880001-76920000	3.62372e-11	HiC	GSE87112	Left_Ventricle	intra	rs700371;rs681155;rs601562;rs687085;rs617595;rs618975;rs619082;rs633307;rs862226;rs661007;rs112065492;rs1417970;rs1633516;rs682101;rs683855;rs1988198;rs34683904;rs613132;rs592134;rs630307;rs674041;rs665004;rs851245;rs604386;rs615973	NA	0
3	13:77480001-77520000	13:76880001-76920000	4.39628e-12	HiC	GSE87112	Left_Ventricle	intra	rs851247	NA	0
3	13:77480001-77520000	13:76960001-77000000	2.98065e-10	HiC	GSE87112	Left_Ventricle	intra	rs851247	NA	0
3	13:77440001-77480000	13:77040001-77080000	1.96959e-19	HiC	GSE87112	Left_Ventricle	intra	rs700371;rs681155;rs601562;rs687085;rs617595;rs618975;rs619082;rs633307;rs862226;rs661007;rs112065492;rs1417970;rs1633516;rs682101;rs683855;rs1988198;rs34683904;rs613132;rs592134;rs630307;rs674041;rs665004;rs851245;rs604386;rs615973	NA	0
3	13:77480001-77520000	13:77040001-77080000	6.7253e-15	HiC	GSE87112	Left_Ventricle	intra	rs851247	NA	0
3	13:77480001-77520000	13:77120001-77160000	4.26941e-13	HiC	GSE87112	Left_Ventricle	intra	rs851247	NA	0
3	13:77440001-77480000	13:77200001-77240000	8.71368e-18	HiC	GSE87112	Left_Ventricle	intra	rs700371;rs681155;rs601562;rs687085;rs617595;rs618975;rs619082;rs633307;rs862226;rs661007;rs112065492;rs1417970;rs1633516;rs682101;rs683855;rs1988198;rs34683904;rs613132;rs592134;rs630307;rs674041;rs665004;rs851245;rs604386;rs615973	NA	0
3	13:77480001-77520000	13:77200001-77240000	1.44573e-13	HiC	GSE87112	Left_Ventricle	intra	rs851247	NA	0
3	13:77480001-77520000	13:77280001-77320000	5.04928e-11	HiC	GSE87112	Left_Ventricle	intra	rs851247	NA	0
2	5:120600001-120640000	5:121200001-121240000	2.52877e-07	HiC	GSE87112	Liver	intra	rs139409097	NA	0
2	5:120720001-120760000	5:120920001-120960000	9.94423e-09	HiC	GSE87112	Liver	intra	rs140130721	ENSG00000213661	1
2	5:120600001-120640000	5:120200001-120240000	2.70224e-07	HiC	GSE87112	Liver	intra	rs139409097	NA	0
3	13:77480001-77520000	13:76360001-76400000	1.99381e-07	HiC	GSE87112	Liver	intra	rs851247	NA	0
3	13:77480001-77520000	13:76400001-76440000	3.9863e-07	HiC	GSE87112	Liver	intra	rs851247	NA	0
3	13:77440001-77480000	13:76440001-76480000	2.20173e-18	HiC	GSE87112	Liver	intra	rs700371;rs681155;rs601562;rs687085;rs617595;rs618975;rs619082;rs633307;rs862226;rs661007;rs112065492;rs1417970;rs1633516;rs682101;rs683855;rs1988198;rs34683904;rs613132;rs592134;rs630307;rs674041;rs665004;rs851245;rs604386;rs615973	ENSG00000178734:ENSG00000223458	1
3	13:77480001-77520000	13:76440001-76480000	5.91744e-19	HiC	GSE87112	Liver	intra	rs851247	ENSG00000178734:ENSG00000223458	1
3	13:77480001-77520000	13:76680001-76720000	4.76924e-07	HiC	GSE87112	Liver	intra	rs851247	ENSG00000243274	1
1	3:8520001-8560000	3:8560001-8600000	1.64062e-07	HiC	GSE87112	Lung	intra	rs11706813	NA	0
1	3:8560001-8600000	3:8520001-8560000	1.64062e-07	HiC	GSE87112	Lung	intra	rs6795922;rs41378247;rs10510392;rs67203525;rs73130067;rs114122346;rs67741906;rs17049237;rs6784343;rs66469204;rs66566245;rs67138998;rs113781955;rs115461728;rs200991147;rs116721370;rs67367076;rs66531472;rs67418861;rs111715140;rs67977289;rs73130090;rs66636635;rs57244757;rs57560727;rs61268825;rs9863512;rs60376714;rs67845286;rs3088339;rs73135673;rs67342748;rs66738975;rs73020399;rs66485711;rs73135679;r…	ENSG00000071282	1
3	13:77440001-77480000	13:76440001-76480000	2.28031e-09	HiC	GSE87112	Lung	intra	rs700371;rs681155;rs601562;rs687085;rs617595;rs618975;rs619082;rs633307;rs862226;rs661007;rs112065492;rs1417970;rs1633516;rs682101;rs683855;rs1988198;rs34683904;rs613132;rs592134;rs630307;rs674041;rs665004;rs851245;rs604386;rs615973	ENSG00000178734:ENSG00000223458	1
1	3:8520001-8560000	3:8560001-8600000	4.8325e-129	HiC	GSE87112	Mesenchymal_Stem_Cell	intra	rs11706813	NA	0
1	3:8520001-8560000	3:8600001-8640000	6.82357e-16	HiC	GSE87112	Mesenchymal_Stem_Cell	intra	rs11706813	ENSG00000237697:ENSG00000224884	1
1	3:8520001-8560000	3:8640001-8680000	4.36257e-59	HiC	GSE87112	Mesenchymal_Stem_Cell	intra	rs11706813	ENSG00000227110	1
1	3:8520001-8560000	3:8680001-8720000	6.72135e-07	HiC	GSE87112	Mesenchymal_Stem_Cell	intra	rs11706813	NA	0
1	3:8520001-8560000	3:8920001-8960000	1.68335e-08	HiC	GSE87112	Mesenchymal_Stem_Cell	intra	rs11706813	NA	0
1	3:8560001-8600000	3:8640001-8680000	1.10632e-34	HiC	GSE87112	Mesenchymal_Stem_Cell	intra	rs6795922;rs41378247;rs10510392;rs67203525;rs73130067;rs114122346;rs67741906;rs17049237;rs6784343;rs66469204;rs66566245;rs67138998;rs113781955;rs115461728;rs200991147;rs116721370;rs67367076;rs66531472;rs67418861;rs111715140;rs67977289;rs73130090;rs66636635;rs57244757;rs57560727;rs61268825;rs9863512;rs60376714;rs67845286;rs3088339;rs73135673;rs67342748;rs66738975;rs73020399;rs66485711;rs73135679;r…	ENSG00000227110	1
1	3:8560001-8600000	3:8920001-8960000	1.12648e-09	HiC	GSE87112	Mesenchymal_Stem_Cell	intra	rs6795922;rs41378247;rs10510392;rs67203525;rs73130067;rs114122346;rs67741906;rs17049237;rs6784343;rs66469204;rs66566245;rs67138998;rs113781955;rs115461728;rs200991147;rs116721370;rs67367076;rs66531472;rs67418861;rs111715140;rs67977289;rs73130090;rs66636635;rs57244757;rs57560727;rs61268825;rs9863512;rs60376714;rs67845286;rs3088339;rs73135673;rs67342748;rs66738975;rs73020399;rs66485711;rs73135679;r…	NA	0
1	3:8560001-8600000	3:11360001-11400000	3.4344e-07	HiC	GSE87112	Mesenchymal_Stem_Cell	intra	rs6795922;rs41378247;rs10510392;rs67203525;rs73130067;rs114122346;rs67741906;rs17049237;rs6784343;rs66469204;rs66566245;rs67138998;rs113781955;rs115461728;rs200991147;rs116721370;rs67367076;rs66531472;rs67418861;rs111715140;rs67977289;rs73130090;rs66636635;rs57244757;rs57560727;rs61268825;rs9863512;rs60376714;rs67845286;rs3088339;rs73135673;rs67342748;rs66738975;rs73020399;rs66485711;rs73135679;r…	NA	0
2	5:120480001-120520000	5:120680001-120720000	1.7146e-08	HiC	GSE87112	Mesenchymal_Stem_Cell	intra	rs115004445;rs142508663;rs116822681;rs150429966;rs115581093	NA	0
2	5:120480001-120520000	5:120720001-120760000	4.72959e-14	HiC	GSE87112	Mesenchymal_Stem_Cell	intra	rs115004445;rs142508663;rs116822681;rs150429966;rs115581093	NA	0
2	5:120480001-120520000	5:120800001-120840000	1.50133e-15	HiC	GSE87112	Mesenchymal_Stem_Cell	intra	rs115004445;rs142508663;rs116822681;rs150429966;rs115581093	NA	0
2	5:120480001-120520000	5:120840001-120880000	4.25055e-12	HiC	GSE87112	Mesenchymal_Stem_Cell	intra	rs115004445;rs142508663;rs116822681;rs150429966;rs115581093	NA	0
2	5:120480001-120520000	5:120880001-120920000	4.24622e-16	HiC	GSE87112	Mesenchymal_Stem_Cell	intra	rs115004445;rs142508663;rs116822681;rs150429966;rs115581093	ENSG00000244088	1
2	5:120480001-120520000	5:120920001-120960000	6.56534e-33	HiC	GSE87112	Mesenchymal_Stem_Cell	intra	rs115004445;rs142508663;rs116822681;rs150429966;rs115581093	ENSG00000213661	1
2	5:120480001-120520000	5:120960001-121000000	4.07733e-21	HiC	GSE87112	Mesenchymal_Stem_Cell	intra	rs115004445;rs142508663;rs116822681;rs150429966;rs115581093	NA	0
2	5:120480001-120520000	5:121040001-121080000	8.54383e-39	HiC	GSE87112	Mesenchymal_Stem_Cell	intra	rs115004445;rs142508663;rs116822681;rs150429966;rs115581093	NA	0
2	5:120480001-120520000	5:121080001-121120000	6.95173e-35	HiC	GSE87112	Mesenchymal_Stem_Cell	intra	rs115004445;rs142508663;rs116822681;rs150429966;rs115581093	NA	0
2	5:120480001-120520000	5:121120001-121160000	7.12855e-22	HiC	GSE87112	Mesenchymal_Stem_Cell	intra	rs115004445;rs142508663;rs116822681;rs150429966;rs115581093	NA	0
2	5:120480001-120520000	5:121160001-121200000	4.09185e-12	HiC	GSE87112	Mesenchymal_Stem_Cell	intra	rs115004445;rs142508663;rs116822681;rs150429966;rs115581093	ENSG00000181867	1
2	5:120480001-120520000	5:121200001-121240000	9.06625e-54	HiC	GSE87112	Mesenchymal_Stem_Cell	intra	rs115004445;rs142508663;rs116822681;rs150429966;rs115581093	NA	0
2	5:120480001-120520000	5:121240001-121280000	1.808e-13	HiC	GSE87112	Mesenchymal_Stem_Cell	intra	rs115004445;rs142508663;rs116822681;rs150429966;rs115581093	NA	0
2	5:120480001-120520000	5:121280001-121320000	1.43275e-08	HiC	GSE87112	Mesenchymal_Stem_Cell	intra	rs115004445;rs142508663;rs116822681;rs150429966;rs115581093	ENSG00000151304	1
2	5:120520001-120560000	5:120920001-120960000	3.31372e-13	HiC	GSE87112	Mesenchymal_Stem_Cell	intra	rs78241193	ENSG00000213661	1
2	5:120520001-120560000	5:121040001-121080000	2.77936e-07	HiC	GSE87112	Mesenchymal_Stem_Cell	intra	rs78241193	NA	0
2	5:120520001-120560000	5:121080001-121120000	2.29395e-14	HiC	GSE87112	Mesenchymal_Stem_Cell	intra	rs78241193	NA	0
2	5:120520001-120560000	5:121120001-121160000	1.4585e-07	HiC	GSE87112	Mesenchymal_Stem_Cell	intra	rs78241193	NA	0
2	5:120520001-120560000	5:121200001-121240000	3.8726e-33	HiC	GSE87112	Mesenchymal_Stem_Cell	intra	rs78241193	NA	0
2	5:120520001-120560000	5:121240001-121280000	1.58741e-07	HiC	GSE87112	Mesenchymal_Stem_Cell	intra	rs78241193	NA	0
2	5:120560001-120600000	5:120600001-120640000	1.71872e-10	HiC	GSE87112	Mesenchymal_Stem_Cell	intra	rs147715064	NA	0
2	5:120560001-120600000	5:120720001-120760000	2.40251e-07	HiC	GSE87112	Mesenchymal_Stem_Cell	intra	rs147715064	NA	0
2	5:120560001-120600000	5:120800001-120840000	1.91673e-12	HiC	GSE87112	Mesenchymal_Stem_Cell	intra	rs147715064	NA	0
2	5:120560001-120600000	5:120880001-120920000	1.80867e-08	HiC	GSE87112	Mesenchymal_Stem_Cell	intra	rs147715064	ENSG00000244088	1
2	5:120560001-120600000	5:120920001-120960000	1.10502e-22	HiC	GSE87112	Mesenchymal_Stem_Cell	intra	rs147715064	ENSG00000213661	1
2	5:120560001-120600000	5:120960001-121000000	6.69371e-13	HiC	GSE87112	Mesenchymal_Stem_Cell	intra	rs147715064	NA	0
2	5:120560001-120600000	5:121040001-121080000	8.91081e-15	HiC	GSE87112	Mesenchymal_Stem_Cell	intra	rs147715064	NA	0
2	5:120560001-120600000	5:121080001-121120000	8.65708e-24	HiC	GSE87112	Mesenchymal_Stem_Cell	intra	rs147715064	NA	0
2	5:120560001-120600000	5:121120001-121160000	1.89613e-25	HiC	GSE87112	Mesenchymal_Stem_Cell	intra	rs147715064	NA	0
2	5:120560001-120600000	5:121200001-121240000	4.9907e-46	HiC	GSE87112	Mesenchymal_Stem_Cell	intra	rs147715064	NA	0
2	5:120560001-120600000	5:121240001-121280000	3.55947e-15	HiC	GSE87112	Mesenchymal_Stem_Cell	intra	rs147715064	NA	0
2	5:120560001-120600000	5:121400001-121440000	1.15006e-07	HiC	GSE87112	Mesenchymal_Stem_Cell	intra	rs147715064	ENSG00000113083	1
2	5:120600001-120640000	5:120720001-120760000	7.25441e-09	HiC	GSE87112	Mesenchymal_Stem_Cell	intra	rs139409097	NA	0
2	5:120600001-120640000	5:120800001-120840000	4.03924e-13	HiC	GSE87112	Mesenchymal_Stem_Cell	intra	rs139409097	NA	0
2	5:120600001-120640000	5:120880001-120920000	4.41276e-14	HiC	GSE87112	Mesenchymal_Stem_Cell	intra	rs139409097	ENSG00000244088	1
2	5:120600001-120640000	5:120920001-120960000	8.77371e-25	HiC	GSE87112	Mesenchymal_Stem_Cell	intra	rs139409097	ENSG00000213661	1
2	5:120600001-120640000	5:120960001-121000000	4.25055e-12	HiC	GSE87112	Mesenchymal_Stem_Cell	intra	rs139409097	NA	0
2	5:120600001-120640000	5:121040001-121080000	6.55969e-14	HiC	GSE87112	Mesenchymal_Stem_Cell	intra	rs139409097	NA	0
2	5:120600001-120640000	5:121080001-121120000	1.11865e-29	HiC	GSE87112	Mesenchymal_Stem_Cell	intra	rs139409097	NA	0
2	5:120600001-120640000	5:121120001-121160000	2.32626e-23	HiC	GSE87112	Mesenchymal_Stem_Cell	intra	rs139409097	NA	0
2	5:120600001-120640000	5:121200001-121240000	8.63099e-32	HiC	GSE87112	Mesenchymal_Stem_Cell	intra	rs139409097	NA	0
2	5:120600001-120640000	5:121240001-121280000	2.36707e-14	HiC	GSE87112	Mesenchymal_Stem_Cell	intra	rs139409097	NA	0
2	5:120600001-120640000	5:121280001-121320000	2.16402e-08	HiC	GSE87112	Mesenchymal_Stem_Cell	intra	rs139409097	ENSG00000151304	1
2	5:120600001-120640000	5:121400001-121440000	2.99691e-09	HiC	GSE87112	Mesenchymal_Stem_Cell	intra	rs139409097	ENSG00000113083	1
2	5:120680001-120720000	5:120720001-120760000	1.11071e-17	HiC	GSE87112	Mesenchymal_Stem_Cell	intra	rs115693977	NA	0
2	5:120680001-120720000	5:120800001-120840000	2.36649e-10	HiC	GSE87112	Mesenchymal_Stem_Cell	intra	rs115693977	NA	0
2	5:120680001-120720000	5:120880001-120920000	7.05921e-12	HiC	GSE87112	Mesenchymal_Stem_Cell	intra	rs115693977	ENSG00000244088	1
2	5:120680001-120720000	5:120920001-120960000	3.91217e-26	HiC	GSE87112	Mesenchymal_Stem_Cell	intra	rs115693977	ENSG00000213661	1
2	5:120680001-120720000	5:120960001-121000000	1.53399e-15	HiC	GSE87112	Mesenchymal_Stem_Cell	intra	rs115693977	NA	0
2	5:120680001-120720000	5:121040001-121080000	3.27109e-21	HiC	GSE87112	Mesenchymal_Stem_Cell	intra	rs115693977	NA	0
2	5:120680001-120720000	5:121080001-121120000	5.19585e-38	HiC	GSE87112	Mesenchymal_Stem_Cell	intra	rs115693977	NA	0
2	5:120680001-120720000	5:121120001-121160000	3.7999e-27	HiC	GSE87112	Mesenchymal_Stem_Cell	intra	rs115693977	NA	0
2	5:120680001-120720000	5:121200001-121240000	8.46814e-44	HiC	GSE87112	Mesenchymal_Stem_Cell	intra	rs115693977	NA	0
2	5:120680001-120720000	5:121240001-121280000	2.29395e-14	HiC	GSE87112	Mesenchymal_Stem_Cell	intra	rs115693977	NA	0
2	5:120720001-120760000	5:120800001-120840000	3.4909e-19	HiC	GSE87112	Mesenchymal_Stem_Cell	intra	rs140130721	NA	0
2	5:120720001-120760000	5:120840001-120880000	3.6361e-08	HiC	GSE87112	Mesenchymal_Stem_Cell	intra	rs140130721	NA	0
2	5:120720001-120760000	5:120880001-120920000	5.09035e-20	HiC	GSE87112	Mesenchymal_Stem_Cell	intra	rs140130721	ENSG00000244088	1
2	5:120720001-120760000	5:120920001-120960000	1.72148e-43	HiC	GSE87112	Mesenchymal_Stem_Cell	intra	rs140130721	ENSG00000213661	1
2	5:120720001-120760000	5:120960001-121000000	1.01754e-24	HiC	GSE87112	Mesenchymal_Stem_Cell	intra	rs140130721	NA	0
2	5:120720001-120760000	5:121040001-121080000	1.06672e-32	HiC	GSE87112	Mesenchymal_Stem_Cell	intra	rs140130721	NA	0
2	5:120720001-120760000	5:121080001-121120000	4.42594e-47	HiC	GSE87112	Mesenchymal_Stem_Cell	intra	rs140130721	NA	0
2	5:120720001-120760000	5:121120001-121160000	5.6489e-33	HiC	GSE87112	Mesenchymal_Stem_Cell	intra	rs140130721	NA	0
2	5:120720001-120760000	5:121160001-121200000	2.46896e-07	HiC	GSE87112	Mesenchymal_Stem_Cell	intra	rs140130721	ENSG00000181867	1
2	5:120720001-120760000	5:121200001-121240000	3.19642e-48	HiC	GSE87112	Mesenchymal_Stem_Cell	intra	rs140130721	NA	0
2	5:120720001-120760000	5:121240001-121280000	2.46885e-27	HiC	GSE87112	Mesenchymal_Stem_Cell	intra	rs140130721	NA	0
2	5:120720001-120760000	5:121280001-121320000	4.23083e-07	HiC	GSE87112	Mesenchymal_Stem_Cell	intra	rs140130721	ENSG00000151304	1
2	5:120760001-120800000	5:120800001-120840000	2.42572e-10	HiC	GSE87112	Mesenchymal_Stem_Cell	intra	rs79810376	NA	0
2	5:120760001-120800000	5:120880001-120920000	3.88503e-11	HiC	GSE87112	Mesenchymal_Stem_Cell	intra	rs79810376	ENSG00000244088	1
2	5:120760001-120800000	5:120920001-120960000	4.62312e-22	HiC	GSE87112	Mesenchymal_Stem_Cell	intra	rs79810376	ENSG00000213661	1
2	5:120760001-120800000	5:120960001-121000000	7.00903e-08	HiC	GSE87112	Mesenchymal_Stem_Cell	intra	rs79810376	NA	0
2	5:120760001-120800000	5:121080001-121120000	7.37384e-16	HiC	GSE87112	Mesenchymal_Stem_Cell	intra	rs79810376	NA	0
2	5:120760001-120800000	5:121120001-121160000	1.7697e-14	HiC	GSE87112	Mesenchymal_Stem_Cell	intra	rs79810376	NA	0
2	5:120760001-120800000	5:121200001-121240000	3.37924e-30	HiC	GSE87112	Mesenchymal_Stem_Cell	intra	rs79810376	NA	0
2	5:120760001-120800000	5:121240001-121280000	6.93101e-11	HiC	GSE87112	Mesenchymal_Stem_Cell	intra	rs79810376	NA	0
2	5:120800001-120840000	5:120840001-120880000	2.88694e-15	HiC	GSE87112	Mesenchymal_Stem_Cell	intra	rs116369636	NA	0
2	5:120800001-120840000	5:120880001-120920000	1.31505e-27	HiC	GSE87112	Mesenchymal_Stem_Cell	intra	rs116369636	ENSG00000244088	1
2	5:120800001-120840000	5:120920001-120960000	3.04527e-43	HiC	GSE87112	Mesenchymal_Stem_Cell	intra	rs116369636	ENSG00000213661	1
2	5:120800001-120840000	5:120960001-121000000	1.987e-32	HiC	GSE87112	Mesenchymal_Stem_Cell	intra	rs116369636	NA	0
2	5:120800001-120840000	5:121040001-121080000	5.96247e-31	HiC	GSE87112	Mesenchymal_Stem_Cell	intra	rs116369636	NA	0
2	5:120800001-120840000	5:121080001-121120000	3.84948e-43	HiC	GSE87112	Mesenchymal_Stem_Cell	intra	rs116369636	NA	0
2	5:120800001-120840000	5:121120001-121160000	3.53235e-39	HiC	GSE87112	Mesenchymal_Stem_Cell	intra	rs116369636	NA	0
2	5:120800001-120840000	5:121200001-121240000	4.84062e-53	HiC	GSE87112	Mesenchymal_Stem_Cell	intra	rs116369636	NA	0
2	5:120800001-120840000	5:121240001-121280000	6.76947e-20	HiC	GSE87112	Mesenchymal_Stem_Cell	intra	rs116369636	NA	0
2	5:120800001-120840000	5:121280001-121320000	8.70674e-08	HiC	GSE87112	Mesenchymal_Stem_Cell	intra	rs116369636	ENSG00000151304	1
3	13:77440001-77480000	13:77520001-77560000	3.69411e-13	HiC	GSE87112	Mesenchymal_Stem_Cell	intra	rs700371;rs681155;rs601562;rs687085;rs617595;rs618975;rs619082;rs633307;rs862226;rs661007;rs112065492;rs1417970;rs1633516;rs682101;rs683855;rs1988198;rs34683904;rs613132;rs592134;rs630307;rs674041;rs665004;rs851245;rs604386;rs615973	ENSG00000102794:ENSG00000233873:ENSG00000228002	1
3	13:77480001-77520000	13:77520001-77560000	3.16662e-100	HiC	GSE87112	Mesenchymal_Stem_Cell	intra	rs851247	ENSG00000102794:ENSG00000233873:ENSG00000228002	1
3	13:77480001-77520000	13:77560001-77600000	1.32821e-12	HiC	GSE87112	Mesenchymal_Stem_Cell	intra	rs851247	ENSG00000102805	1
1	3:8520001-8560000	3:5760001-5800000	4.97718e-08	HiC	GSE87112	Mesenchymal_Stem_Cell	intra	rs11706813	NA	0
1	3:8560001-8600000	3:5760001-5800000	9.81119e-08	HiC	GSE87112	Mesenchymal_Stem_Cell	intra	rs6795922;rs41378247;rs10510392;rs67203525;rs73130067;rs114122346;rs67741906;rs17049237;rs6784343;rs66469204;rs66566245;rs67138998;rs113781955;rs115461728;rs200991147;rs116721370;rs67367076;rs66531472;rs67418861;rs111715140;rs67977289;rs73130090;rs66636635;rs57244757;rs57560727;rs61268825;rs9863512;rs60376714;rs67845286;rs3088339;rs73135673;rs67342748;rs66738975;rs73020399;rs66485711;rs73135679;r…	NA	0
1	3:8520001-8560000	3:5800001-5840000	2.64308e-11	HiC	GSE87112	Mesenchymal_Stem_Cell	intra	rs11706813	NA	0
1	3:8560001-8600000	3:5800001-5840000	2.3214e-10	HiC	GSE87112	Mesenchymal_Stem_Cell	intra	rs6795922;rs41378247;rs10510392;rs67203525;rs73130067;rs114122346;rs67741906;rs17049237;rs6784343;rs66469204;rs66566245;rs67138998;rs113781955;rs115461728;rs200991147;rs116721370;rs67367076;rs66531472;rs67418861;rs111715140;rs67977289;rs73130090;rs66636635;rs57244757;rs57560727;rs61268825;rs9863512;rs60376714;rs67845286;rs3088339;rs73135673;rs67342748;rs66738975;rs73020399;rs66485711;rs73135679;r…	NA	0
1	3:8560001-8600000	3:5880001-5920000	1.39126e-07	HiC	GSE87112	Mesenchymal_Stem_Cell	intra	rs6795922;rs41378247;rs10510392;rs67203525;rs73130067;rs114122346;rs67741906;rs17049237;rs6784343;rs66469204;rs66566245;rs67138998;rs113781955;rs115461728;rs200991147;rs116721370;rs67367076;rs66531472;rs67418861;rs111715140;rs67977289;rs73130090;rs66636635;rs57244757;rs57560727;rs61268825;rs9863512;rs60376714;rs67845286;rs3088339;rs73135673;rs67342748;rs66738975;rs73020399;rs66485711;rs73135679;r…	NA	0
1	3:8520001-8560000	3:5920001-5960000	3.24588e-07	HiC	GSE87112	Mesenchymal_Stem_Cell	intra	rs11706813	NA	0
1	3:8520001-8560000	3:6000001-6040000	5.14135e-09	HiC	GSE87112	Mesenchymal_Stem_Cell	intra	rs11706813	ENSG00000229642	1
1	3:8520001-8560000	3:6120001-6160000	4.50994e-09	HiC	GSE87112	Mesenchymal_Stem_Cell	intra	rs11706813	NA	0
1	3:8560001-8600000	3:6160001-6200000	5.45929e-07	HiC	GSE87112	Mesenchymal_Stem_Cell	intra	rs6795922;rs41378247;rs10510392;rs67203525;rs73130067;rs114122346;rs67741906;rs17049237;rs6784343;rs66469204;rs66566245;rs67138998;rs113781955;rs115461728;rs200991147;rs116721370;rs67367076;rs66531472;rs67418861;rs111715140;rs67977289;rs73130090;rs66636635;rs57244757;rs57560727;rs61268825;rs9863512;rs60376714;rs67845286;rs3088339;rs73135673;rs67342748;rs66738975;rs73020399;rs66485711;rs73135679;r…	ENSG00000226022	1
1	3:8560001-8600000	3:7200001-7240000	8.31041e-08	HiC	GSE87112	Mesenchymal_Stem_Cell	intra	rs6795922;rs41378247;rs10510392;rs67203525;rs73130067;rs114122346;rs67741906;rs17049237;rs6784343;rs66469204;rs66566245;rs67138998;rs113781955;rs115461728;rs200991147;rs116721370;rs67367076;rs66531472;rs67418861;rs111715140;rs67977289;rs73130090;rs66636635;rs57244757;rs57560727;rs61268825;rs9863512;rs60376714;rs67845286;rs3088339;rs73135673;rs67342748;rs66738975;rs73020399;rs66485711;rs73135679;r…	NA	0
1	3:8520001-8560000	3:7240001-7280000	7.81983e-07	HiC	GSE87112	Mesenchymal_Stem_Cell	intra	rs11706813	NA	0
1	3:8520001-8560000	3:7320001-7360000	2.02388e-11	HiC	GSE87112	Mesenchymal_Stem_Cell	intra	rs11706813	NA	0
1	3:8560001-8600000	3:7320001-7360000	3.79957e-12	HiC	GSE87112	Mesenchymal_Stem_Cell	intra	rs6795922;rs41378247;rs10510392;rs67203525;rs73130067;rs114122346;rs67741906;rs17049237;rs6784343;rs66469204;rs66566245;rs67138998;rs113781955;rs115461728;rs200991147;rs116721370;rs67367076;rs66531472;rs67418861;rs111715140;rs67977289;rs73130090;rs66636635;rs57244757;rs57560727;rs61268825;rs9863512;rs60376714;rs67845286;rs3088339;rs73135673;rs67342748;rs66738975;rs73020399;rs66485711;rs73135679;r…	NA	0
1	3:8560001-8600000	3:7360001-7400000	2.8897e-09	HiC	GSE87112	Mesenchymal_Stem_Cell	intra	rs6795922;rs41378247;rs10510392;rs67203525;rs73130067;rs114122346;rs67741906;rs17049237;rs6784343;rs66469204;rs66566245;rs67138998;rs113781955;rs115461728;rs200991147;rs116721370;rs67367076;rs66531472;rs67418861;rs111715140;rs67977289;rs73130090;rs66636635;rs57244757;rs57560727;rs61268825;rs9863512;rs60376714;rs67845286;rs3088339;rs73135673;rs67342748;rs66738975;rs73020399;rs66485711;rs73135679;r…	NA	0
1	3:8560001-8600000	3:7440001-7480000	6.24517e-07	HiC	GSE87112	Mesenchymal_Stem_Cell	intra	rs6795922;rs41378247;rs10510392;rs67203525;rs73130067;rs114122346;rs67741906;rs17049237;rs6784343;rs66469204;rs66566245;rs67138998;rs113781955;rs115461728;rs200991147;rs116721370;rs67367076;rs66531472;rs67418861;rs111715140;rs67977289;rs73130090;rs66636635;rs57244757;rs57560727;rs61268825;rs9863512;rs60376714;rs67845286;rs3088339;rs73135673;rs67342748;rs66738975;rs73020399;rs66485711;rs73135679;r…	NA	0
1	3:8560001-8600000	3:8360001-8400000	3.05787e-10	HiC	GSE87112	Mesenchymal_Stem_Cell	intra	rs6795922;rs41378247;rs10510392;rs67203525;rs73130067;rs114122346;rs67741906;rs17049237;rs6784343;rs66469204;rs66566245;rs67138998;rs113781955;rs115461728;rs200991147;rs116721370;rs67367076;rs66531472;rs67418861;rs111715140;rs67977289;rs73130090;rs66636635;rs57244757;rs57560727;rs61268825;rs9863512;rs60376714;rs67845286;rs3088339;rs73135673;rs67342748;rs66738975;rs73020399;rs66485711;rs73135679;r…	NA	0
1	3:8560001-8600000	3:8440001-8480000	3.32889e-11	HiC	GSE87112	Mesenchymal_Stem_Cell	intra	rs6795922;rs41378247;rs10510392;rs67203525;rs73130067;rs114122346;rs67741906;rs17049237;rs6784343;rs66469204;rs66566245;rs67138998;rs113781955;rs115461728;rs200991147;rs116721370;rs67367076;rs66531472;rs67418861;rs111715140;rs67977289;rs73130090;rs66636635;rs57244757;rs57560727;rs61268825;rs9863512;rs60376714;rs67845286;rs3088339;rs73135673;rs67342748;rs66738975;rs73020399;rs66485711;rs73135679;r…	NA	0
1	3:8520001-8560000	3:8480001-8520000	9.17314e-46	HiC	GSE87112	Mesenchymal_Stem_Cell	intra	rs11706813	NA	0
1	3:8560001-8600000	3:8480001-8520000	5.85291e-63	HiC	GSE87112	Mesenchymal_Stem_Cell	intra	rs6795922;rs41378247;rs10510392;rs67203525;rs73130067;rs114122346;rs67741906;rs17049237;rs6784343;rs66469204;rs66566245;rs67138998;rs113781955;rs115461728;rs200991147;rs116721370;rs67367076;rs66531472;rs67418861;rs111715140;rs67977289;rs73130090;rs66636635;rs57244757;rs57560727;rs61268825;rs9863512;rs60376714;rs67845286;rs3088339;rs73135673;rs67342748;rs66738975;rs73020399;rs66485711;rs73135679;r…	NA	0
1	3:8560001-8600000	3:8520001-8560000	4.8325e-129	HiC	GSE87112	Mesenchymal_Stem_Cell	intra	rs6795922;rs41378247;rs10510392;rs67203525;rs73130067;rs114122346;rs67741906;rs17049237;rs6784343;rs66469204;rs66566245;rs67138998;rs113781955;rs115461728;rs200991147;rs116721370;rs67367076;rs66531472;rs67418861;rs111715140;rs67977289;rs73130090;rs66636635;rs57244757;rs57560727;rs61268825;rs9863512;rs60376714;rs67845286;rs3088339;rs73135673;rs67342748;rs66738975;rs73020399;rs66485711;rs73135679;r…	ENSG00000071282	1
2	5:120800001-120840000	5:118200001-118240000	9.31225e-07	HiC	GSE87112	Mesenchymal_Stem_Cell	intra	rs116369636	NA	0
2	5:120800001-120840000	5:118240001-118280000	1.34282e-07	HiC	GSE87112	Mesenchymal_Stem_Cell	intra	rs116369636	NA	0
2	5:120720001-120760000	5:118360001-118400000	9.43785e-08	HiC	GSE87112	Mesenchymal_Stem_Cell	intra	rs140130721	ENSG00000172869	1
2	5:120800001-120840000	5:118360001-118400000	1.07154e-12	HiC	GSE87112	Mesenchymal_Stem_Cell	intra	rs116369636	ENSG00000172869	1
2	5:120480001-120520000	5:118760001-118800000	1.69677e-07	HiC	GSE87112	Mesenchymal_Stem_Cell	intra	rs115004445;rs142508663;rs116822681;rs150429966;rs115581093	ENSG00000202092:ENSG00000133835	1
2	5:120520001-120560000	5:118760001-118800000	9.63477e-09	HiC	GSE87112	Mesenchymal_Stem_Cell	intra	rs78241193	ENSG00000202092:ENSG00000133835	1
2	5:120560001-120600000	5:118760001-118800000	4.49418e-09	HiC	GSE87112	Mesenchymal_Stem_Cell	intra	rs147715064	ENSG00000202092:ENSG00000133835	1
2	5:120600001-120640000	5:118760001-118800000	1.41691e-12	HiC	GSE87112	Mesenchymal_Stem_Cell	intra	rs139409097	ENSG00000202092:ENSG00000133835	1
2	5:120680001-120720000	5:118760001-118800000	1.69724e-14	HiC	GSE87112	Mesenchymal_Stem_Cell	intra	rs115693977	ENSG00000202092:ENSG00000133835	1
2	5:120720001-120760000	5:118760001-118800000	1.25591e-25	HiC	GSE87112	Mesenchymal_Stem_Cell	intra	rs140130721	ENSG00000202092:ENSG00000133835	1
2	5:120800001-120840000	5:118760001-118800000	3.82916e-13	HiC	GSE87112	Mesenchymal_Stem_Cell	intra	rs116369636	ENSG00000202092:ENSG00000133835	1
2	5:120480001-120520000	5:118800001-118840000	7.02514e-35	HiC	GSE87112	Mesenchymal_Stem_Cell	intra	rs115004445;rs142508663;rs116822681;rs150429966;rs115581093	ENSG00000239084	1
2	5:120520001-120560000	5:118800001-118840000	1.67754e-30	HiC	GSE87112	Mesenchymal_Stem_Cell	intra	rs78241193	ENSG00000239084	1
2	5:120560001-120600000	5:118800001-118840000	2.41731e-28	HiC	GSE87112	Mesenchymal_Stem_Cell	intra	rs147715064	ENSG00000239084	1
2	5:120600001-120640000	5:118800001-118840000	2.33759e-34	HiC	GSE87112	Mesenchymal_Stem_Cell	intra	rs139409097	ENSG00000239084	1
2	5:120680001-120720000	5:118800001-118840000	5.43895e-45	HiC	GSE87112	Mesenchymal_Stem_Cell	intra	rs115693977	ENSG00000239084	1
2	5:120720001-120760000	5:118800001-118840000	1.07636e-46	HiC	GSE87112	Mesenchymal_Stem_Cell	intra	rs140130721	ENSG00000239084	1
2	5:120760001-120800000	5:118800001-118840000	7.60764e-35	HiC	GSE87112	Mesenchymal_Stem_Cell	intra	rs79810376	ENSG00000239084	1
2	5:120800001-120840000	5:118800001-118840000	4.40256e-50	HiC	GSE87112	Mesenchymal_Stem_Cell	intra	rs116369636	ENSG00000239084	1
2	5:120480001-120520000	5:118840001-118880000	1.64031e-10	HiC	GSE87112	Mesenchymal_Stem_Cell	intra	rs115004445;rs142508663;rs116822681;rs150429966;rs115581093	NA	0
2	5:120520001-120560000	5:118840001-118880000	1.81111e-16	HiC	GSE87112	Mesenchymal_Stem_Cell	intra	rs78241193	NA	0
2	5:120560001-120600000	5:118840001-118880000	1.15983e-14	HiC	GSE87112	Mesenchymal_Stem_Cell	intra	rs147715064	NA	0
2	5:120600001-120640000	5:118840001-118880000	9.66757e-16	HiC	GSE87112	Mesenchymal_Stem_Cell	intra	rs139409097	NA	0
2	5:120680001-120720000	5:118840001-118880000	1.06491e-16	HiC	GSE87112	Mesenchymal_Stem_Cell	intra	rs115693977	NA	0
2	5:120720001-120760000	5:118840001-118880000	1.73716e-37	HiC	GSE87112	Mesenchymal_Stem_Cell	intra	rs140130721	NA	0
2	5:120760001-120800000	5:118840001-118880000	9.62342e-13	HiC	GSE87112	Mesenchymal_Stem_Cell	intra	rs79810376	NA	0
2	5:120800001-120840000	5:118840001-118880000	4.82234e-34	HiC	GSE87112	Mesenchymal_Stem_Cell	intra	rs116369636	NA	0
2	5:120480001-120520000	5:118880001-118920000	1.27992e-48	HiC	GSE87112	Mesenchymal_Stem_Cell	intra	rs115004445;rs142508663;rs116822681;rs150429966;rs115581093	ENSG00000213663:ENSG00000249919	1
2	5:120520001-120560000	5:118880001-118920000	4.48702e-17	HiC	GSE87112	Mesenchymal_Stem_Cell	intra	rs78241193	ENSG00000213663:ENSG00000249919	1
2	5:120560001-120600000	5:118880001-118920000	1.55467e-39	HiC	GSE87112	Mesenchymal_Stem_Cell	intra	rs147715064	ENSG00000213663:ENSG00000249919	1
2	5:120600001-120640000	5:118880001-118920000	4.84787e-29	HiC	GSE87112	Mesenchymal_Stem_Cell	intra	rs139409097	ENSG00000213663:ENSG00000249919	1
2	5:120680001-120720000	5:118880001-118920000	9.59341e-41	HiC	GSE87112	Mesenchymal_Stem_Cell	intra	rs115693977	ENSG00000213663:ENSG00000249919	1
2	5:120720001-120760000	5:118880001-118920000	1.39293e-67	HiC	GSE87112	Mesenchymal_Stem_Cell	intra	rs140130721	ENSG00000213663:ENSG00000249919	1
2	5:120760001-120800000	5:118880001-118920000	5.43895e-45	HiC	GSE87112	Mesenchymal_Stem_Cell	intra	rs79810376	ENSG00000213663:ENSG00000249919	1
2	5:120800001-120840000	5:118880001-118920000	8.1361e-54	HiC	GSE87112	Mesenchymal_Stem_Cell	intra	rs116369636	ENSG00000213663:ENSG00000249919	1
2	5:120480001-120520000	5:118920001-118960000	7.04657e-30	HiC	GSE87112	Mesenchymal_Stem_Cell	intra	rs115004445;rs142508663;rs116822681;rs150429966;rs115581093	ENSG00000239067	1
2	5:120520001-120560000	5:118920001-118960000	5.43431e-28	HiC	GSE87112	Mesenchymal_Stem_Cell	intra	rs78241193	ENSG00000239067	1
2	5:120560001-120600000	5:118920001-118960000	4.45289e-44	HiC	GSE87112	Mesenchymal_Stem_Cell	intra	rs147715064	ENSG00000239067	1
2	5:120600001-120640000	5:118920001-118960000	9.54729e-39	HiC	GSE87112	Mesenchymal_Stem_Cell	intra	rs139409097	ENSG00000239067	1
2	5:120680001-120720000	5:118920001-118960000	6.57141e-57	HiC	GSE87112	Mesenchymal_Stem_Cell	intra	rs115693977	ENSG00000239067	1
2	5:120720001-120760000	5:118920001-118960000	1.43685e-63	HiC	GSE87112	Mesenchymal_Stem_Cell	intra	rs140130721	ENSG00000239067	1
2	5:120760001-120800000	5:118920001-118960000	2.94074e-31	HiC	GSE87112	Mesenchymal_Stem_Cell	intra	rs79810376	ENSG00000239067	1
2	5:120800001-120840000	5:118920001-118960000	8.27737e-90	HiC	GSE87112	Mesenchymal_Stem_Cell	intra	rs116369636	ENSG00000239067	1
2	5:120480001-120520000	5:118960001-119000000	4.83655e-12	HiC	GSE87112	Mesenchymal_Stem_Cell	intra	rs115004445;rs142508663;rs116822681;rs150429966;rs115581093	ENSG00000164334:ENSG00000250895	1
2	5:120560001-120600000	5:118960001-119000000	1.48101e-11	HiC	GSE87112	Mesenchymal_Stem_Cell	intra	rs147715064	ENSG00000164334:ENSG00000250895	1
2	5:120600001-120640000	5:118960001-119000000	1.44343e-12	HiC	GSE87112	Mesenchymal_Stem_Cell	intra	rs139409097	ENSG00000164334:ENSG00000250895	1
2	5:120680001-120720000	5:118960001-119000000	3.00914e-18	HiC	GSE87112	Mesenchymal_Stem_Cell	intra	rs115693977	ENSG00000164334:ENSG00000250895	1
2	5:120720001-120760000	5:118960001-119000000	1.72472e-25	HiC	GSE87112	Mesenchymal_Stem_Cell	intra	rs140130721	ENSG00000164334:ENSG00000250895	1
2	5:120760001-120800000	5:118960001-119000000	4.96938e-15	HiC	GSE87112	Mesenchymal_Stem_Cell	intra	rs79810376	ENSG00000164334:ENSG00000250895	1
2	5:120800001-120840000	5:118960001-119000000	3.24009e-21	HiC	GSE87112	Mesenchymal_Stem_Cell	intra	rs116369636	ENSG00000164334:ENSG00000250895	1
2	5:120680001-120720000	5:119000001-119040000	1.63349e-08	HiC	GSE87112	Mesenchymal_Stem_Cell	intra	rs115693977	ENSG00000234259	1
2	5:120720001-120760000	5:119000001-119040000	2.35788e-09	HiC	GSE87112	Mesenchymal_Stem_Cell	intra	rs140130721	ENSG00000234259	1
2	5:120800001-120840000	5:119000001-119040000	1.17694e-07	HiC	GSE87112	Mesenchymal_Stem_Cell	intra	rs116369636	ENSG00000234259	1
2	5:120480001-120520000	5:119040001-119080000	3.04861e-08	HiC	GSE87112	Mesenchymal_Stem_Cell	intra	rs115004445;rs142508663;rs116822681;rs150429966;rs115581093	NA	0
2	5:120520001-120560000	5:119040001-119080000	5.02605e-07	HiC	GSE87112	Mesenchymal_Stem_Cell	intra	rs78241193	NA	0
2	5:120560001-120600000	5:119040001-119080000	9.12031e-16	HiC	GSE87112	Mesenchymal_Stem_Cell	intra	rs147715064	NA	0
2	5:120600001-120640000	5:119040001-119080000	1.05822e-08	HiC	GSE87112	Mesenchymal_Stem_Cell	intra	rs139409097	NA	0
2	5:120680001-120720000	5:119040001-119080000	1.20345e-13	HiC	GSE87112	Mesenchymal_Stem_Cell	intra	rs115693977	NA	0
2	5:120720001-120760000	5:119040001-119080000	1.92715e-21	HiC	GSE87112	Mesenchymal_Stem_Cell	intra	rs140130721	NA	0
2	5:120760001-120800000	5:119040001-119080000	1.69677e-07	HiC	GSE87112	Mesenchymal_Stem_Cell	intra	rs79810376	NA	0
2	5:120800001-120840000	5:119040001-119080000	2.44015e-16	HiC	GSE87112	Mesenchymal_Stem_Cell	intra	rs116369636	NA	0
2	5:120480001-120520000	5:119080001-119120000	2.86778e-13	HiC	GSE87112	Mesenchymal_Stem_Cell	intra	rs115004445;rs142508663;rs116822681;rs150429966;rs115581093	NA	0
2	5:120520001-120560000	5:119080001-119120000	5.13605e-07	HiC	GSE87112	Mesenchymal_Stem_Cell	intra	rs78241193	NA	0
2	5:120560001-120600000	5:119080001-119120000	6.51111e-18	HiC	GSE87112	Mesenchymal_Stem_Cell	intra	rs147715064	NA	0
2	5:120600001-120640000	5:119080001-119120000	1.20535e-18	HiC	GSE87112	Mesenchymal_Stem_Cell	intra	rs139409097	NA	0
2	5:120680001-120720000	5:119080001-119120000	3.25844e-08	HiC	GSE87112	Mesenchymal_Stem_Cell	intra	rs115693977	NA	0
2	5:120720001-120760000	5:119080001-119120000	1.92097e-27	HiC	GSE87112	Mesenchymal_Stem_Cell	intra	rs140130721	NA	0
2	5:120760001-120800000	5:119080001-119120000	1.63184e-12	HiC	GSE87112	Mesenchymal_Stem_Cell	intra	rs79810376	NA	0
2	5:120800001-120840000	5:119080001-119120000	9.1367e-23	HiC	GSE87112	Mesenchymal_Stem_Cell	intra	rs116369636	NA	0
2	5:120480001-120520000	5:119120001-119160000	2.20826e-09	HiC	GSE87112	Mesenchymal_Stem_Cell	intra	rs115004445;rs142508663;rs116822681;rs150429966;rs115581093	NA	0
2	5:120600001-120640000	5:119120001-119160000	1.33907e-09	HiC	GSE87112	Mesenchymal_Stem_Cell	intra	rs139409097	NA	0
2	5:120680001-120720000	5:119120001-119160000	2.95552e-08	HiC	GSE87112	Mesenchymal_Stem_Cell	intra	rs115693977	NA	0
2	5:120720001-120760000	5:119120001-119160000	1.36643e-12	HiC	GSE87112	Mesenchymal_Stem_Cell	intra	rs140130721	NA	0
2	5:120760001-120800000	5:119120001-119160000	5.09766e-10	HiC	GSE87112	Mesenchymal_Stem_Cell	intra	rs79810376	NA	0
2	5:120480001-120520000	5:119160001-119200000	6.56361e-15	HiC	GSE87112	Mesenchymal_Stem_Cell	intra	rs115004445;rs142508663;rs116822681;rs150429966;rs115581093	NA	0
2	5:120560001-120600000	5:119160001-119200000	1.76934e-09	HiC	GSE87112	Mesenchymal_Stem_Cell	intra	rs147715064	NA	0
2	5:120600001-120640000	5:119160001-119200000	6.92629e-19	HiC	GSE87112	Mesenchymal_Stem_Cell	intra	rs139409097	NA	0
2	5:120680001-120720000	5:119160001-119200000	4.55574e-13	HiC	GSE87112	Mesenchymal_Stem_Cell	intra	rs115693977	NA	0
2	5:120720001-120760000	5:119160001-119200000	2.0573e-16	HiC	GSE87112	Mesenchymal_Stem_Cell	intra	rs140130721	NA	0
2	5:120760001-120800000	5:119160001-119200000	6.9063e-16	HiC	GSE87112	Mesenchymal_Stem_Cell	intra	rs79810376	NA	0
2	5:120800001-120840000	5:119160001-119200000	4.7353e-22	HiC	GSE87112	Mesenchymal_Stem_Cell	intra	rs116369636	NA	0
2	5:120480001-120520000	5:119200001-119240000	3.71009e-15	HiC	GSE87112	Mesenchymal_Stem_Cell	intra	rs115004445;rs142508663;rs116822681;rs150429966;rs115581093	NA	0
2	5:120520001-120560000	5:119200001-119240000	5.90792e-12	HiC	GSE87112	Mesenchymal_Stem_Cell	intra	rs78241193	NA	0
2	5:120560001-120600000	5:119200001-119240000	2.20826e-09	HiC	GSE87112	Mesenchymal_Stem_Cell	intra	rs147715064	NA	0
2	5:120600001-120640000	5:119200001-119240000	8.9116e-14	HiC	GSE87112	Mesenchymal_Stem_Cell	intra	rs139409097	NA	0
2	5:120680001-120720000	5:119200001-119240000	4.41578e-19	HiC	GSE87112	Mesenchymal_Stem_Cell	intra	rs115693977	NA	0
2	5:120720001-120760000	5:119200001-119240000	6.38142e-29	HiC	GSE87112	Mesenchymal_Stem_Cell	intra	rs140130721	NA	0
2	5:120760001-120800000	5:119200001-119240000	3.53895e-29	HiC	GSE87112	Mesenchymal_Stem_Cell	intra	rs79810376	NA	0
2	5:120800001-120840000	5:119200001-119240000	1.553e-31	HiC	GSE87112	Mesenchymal_Stem_Cell	intra	rs116369636	NA	0
2	5:120480001-120520000	5:119240001-119280000	7.194e-16	HiC	GSE87112	Mesenchymal_Stem_Cell	intra	rs115004445;rs142508663;rs116822681;rs150429966;rs115581093	NA	0
2	5:120520001-120560000	5:119240001-119280000	1.61799e-07	HiC	GSE87112	Mesenchymal_Stem_Cell	intra	rs78241193	NA	0
2	5:120600001-120640000	5:119240001-119280000	9.69399e-17	HiC	GSE87112	Mesenchymal_Stem_Cell	intra	rs139409097	NA	0
2	5:120680001-120720000	5:119240001-119280000	1.16544e-20	HiC	GSE87112	Mesenchymal_Stem_Cell	intra	rs115693977	NA	0
2	5:120720001-120760000	5:119240001-119280000	4.10816e-22	HiC	GSE87112	Mesenchymal_Stem_Cell	intra	rs140130721	NA	0
2	5:120760001-120800000	5:119240001-119280000	1.49498e-12	HiC	GSE87112	Mesenchymal_Stem_Cell	intra	rs79810376	NA	0
2	5:120800001-120840000	5:119240001-119280000	4.29549e-25	HiC	GSE87112	Mesenchymal_Stem_Cell	intra	rs116369636	NA	0
2	5:120480001-120520000	5:119280001-119320000	2.01775e-10	HiC	GSE87112	Mesenchymal_Stem_Cell	intra	rs115004445;rs142508663;rs116822681;rs150429966;rs115581093	NA	0
2	5:120560001-120600000	5:119280001-119320000	1.5386e-09	HiC	GSE87112	Mesenchymal_Stem_Cell	intra	rs147715064	NA	0
2	5:120600001-120640000	5:119280001-119320000	3.96442e-10	HiC	GSE87112	Mesenchymal_Stem_Cell	intra	rs139409097	NA	0
2	5:120680001-120720000	5:119280001-119320000	2.82197e-12	HiC	GSE87112	Mesenchymal_Stem_Cell	intra	rs115693977	NA	0
2	5:120720001-120760000	5:119280001-119320000	7.15248e-22	HiC	GSE87112	Mesenchymal_Stem_Cell	intra	rs140130721	NA	0
2	5:120800001-120840000	5:119280001-119320000	1.30195e-29	HiC	GSE87112	Mesenchymal_Stem_Cell	intra	rs116369636	NA	0
2	5:120560001-120600000	5:119320001-119360000	4.36935e-11	HiC	GSE87112	Mesenchymal_Stem_Cell	intra	rs147715064	NA	0
2	5:120600001-120640000	5:119320001-119360000	1.07978e-12	HiC	GSE87112	Mesenchymal_Stem_Cell	intra	rs139409097	NA	0
2	5:120680001-120720000	5:119320001-119360000	2.13963e-18	HiC	GSE87112	Mesenchymal_Stem_Cell	intra	rs115693977	NA	0
2	5:120720001-120760000	5:119320001-119360000	8.1866e-15	HiC	GSE87112	Mesenchymal_Stem_Cell	intra	rs140130721	NA	0
2	5:120760001-120800000	5:119320001-119360000	2.14005e-12	HiC	GSE87112	Mesenchymal_Stem_Cell	intra	rs79810376	NA	0
2	5:120800001-120840000	5:119320001-119360000	9.02348e-17	HiC	GSE87112	Mesenchymal_Stem_Cell	intra	rs116369636	NA	0
2	5:120480001-120520000	5:119360001-119400000	1.64655e-09	HiC	GSE87112	Mesenchymal_Stem_Cell	intra	rs115004445;rs142508663;rs116822681;rs150429966;rs115581093	NA	0
2	5:120520001-120560000	5:119360001-119400000	1.94431e-07	HiC	GSE87112	Mesenchymal_Stem_Cell	intra	rs78241193	NA	0
2	5:120560001-120600000	5:119360001-119400000	2.01775e-10	HiC	GSE87112	Mesenchymal_Stem_Cell	intra	rs147715064	NA	0
2	5:120600001-120640000	5:119360001-119400000	2.31123e-15	HiC	GSE87112	Mesenchymal_Stem_Cell	intra	rs139409097	NA	0
2	5:120680001-120720000	5:119360001-119400000	1.08307e-09	HiC	GSE87112	Mesenchymal_Stem_Cell	intra	rs115693977	NA	0
2	5:120720001-120760000	5:119360001-119400000	1.30139e-12	HiC	GSE87112	Mesenchymal_Stem_Cell	intra	rs140130721	NA	0
2	5:120760001-120800000	5:119360001-119400000	2.23385e-07	HiC	GSE87112	Mesenchymal_Stem_Cell	intra	rs79810376	NA	0
2	5:120800001-120840000	5:119360001-119400000	7.15248e-22	HiC	GSE87112	Mesenchymal_Stem_Cell	intra	rs116369636	NA	0
2	5:120480001-120520000	5:119400001-119440000	7.42211e-09	HiC	GSE87112	Mesenchymal_Stem_Cell	intra	rs115004445;rs142508663;rs116822681;rs150429966;rs115581093	NA	0
2	5:120600001-120640000	5:119400001-119440000	3.47752e-12	HiC	GSE87112	Mesenchymal_Stem_Cell	intra	rs139409097	NA	0
2	5:120680001-120720000	5:119400001-119440000	3.75537e-14	HiC	GSE87112	Mesenchymal_Stem_Cell	intra	rs115693977	NA	0
2	5:120720001-120760000	5:119400001-119440000	3.96442e-10	HiC	GSE87112	Mesenchymal_Stem_Cell	intra	rs140130721	NA	0
2	5:120800001-120840000	5:119400001-119440000	2.22054e-10	HiC	GSE87112	Mesenchymal_Stem_Cell	intra	rs116369636	NA	0
2	5:120680001-120720000	5:119440001-119480000	4.36935e-11	HiC	GSE87112	Mesenchymal_Stem_Cell	intra	rs115693977	NA	0
2	5:120720001-120760000	5:119440001-119480000	1.5386e-09	HiC	GSE87112	Mesenchymal_Stem_Cell	intra	rs140130721	NA	0
2	5:120760001-120800000	5:119440001-119480000	7.37949e-07	HiC	GSE87112	Mesenchymal_Stem_Cell	intra	rs79810376	NA	0
2	5:120800001-120840000	5:119440001-119480000	1.56943e-08	HiC	GSE87112	Mesenchymal_Stem_Cell	intra	rs116369636	NA	0
2	5:120800001-120840000	5:119480001-119520000	3.07442e-07	HiC	GSE87112	Mesenchymal_Stem_Cell	intra	rs116369636	NA	0
2	5:120600001-120640000	5:119520001-119560000	1.77104e-08	HiC	GSE87112	Mesenchymal_Stem_Cell	intra	rs139409097	NA	0
2	5:120680001-120720000	5:119520001-119560000	1.94431e-07	HiC	GSE87112	Mesenchymal_Stem_Cell	intra	rs115693977	NA	0
2	5:120720001-120760000	5:119520001-119560000	1.21183e-12	HiC	GSE87112	Mesenchymal_Stem_Cell	intra	rs140130721	NA	0
2	5:120800001-120840000	5:119520001-119560000	5.72853e-10	HiC	GSE87112	Mesenchymal_Stem_Cell	intra	rs116369636	NA	0
2	5:120560001-120600000	5:119560001-119600000	3.00318e-07	HiC	GSE87112	Mesenchymal_Stem_Cell	intra	rs147715064	NA	0
2	5:120680001-120720000	5:119560001-119600000	1.32025e-07	HiC	GSE87112	Mesenchymal_Stem_Cell	intra	rs115693977	NA	0
2	5:120720001-120760000	5:119560001-119600000	2.33635e-09	HiC	GSE87112	Mesenchymal_Stem_Cell	intra	rs140130721	NA	0
2	5:120760001-120800000	5:119560001-119600000	5.35314e-10	HiC	GSE87112	Mesenchymal_Stem_Cell	intra	rs79810376	NA	0
2	5:120800001-120840000	5:119560001-119600000	7.194e-16	HiC	GSE87112	Mesenchymal_Stem_Cell	intra	rs116369636	NA	0
2	5:120480001-120520000	5:119600001-119640000	1.09216e-07	HiC	GSE87112	Mesenchymal_Stem_Cell	intra	rs115004445;rs142508663;rs116822681;rs150429966;rs115581093	NA	0
2	5:120720001-120760000	5:119600001-119640000	3.04985e-18	HiC	GSE87112	Mesenchymal_Stem_Cell	intra	rs140130721	NA	0
2	5:120800001-120840000	5:119600001-119640000	9.06505e-09	HiC	GSE87112	Mesenchymal_Stem_Cell	intra	rs116369636	NA	0
2	5:120720001-120760000	5:119840001-119880000	6.66997e-11	HiC	GSE87112	Mesenchymal_Stem_Cell	intra	rs140130721	NA	0
2	5:120800001-120840000	5:119840001-119880000	8.86028e-12	HiC	GSE87112	Mesenchymal_Stem_Cell	intra	rs116369636	NA	0
2	5:120800001-120840000	5:119960001-120000000	3.61702e-13	HiC	GSE87112	Mesenchymal_Stem_Cell	intra	rs116369636	ENSG00000270741	1
2	5:120800001-120840000	5:120040001-120080000	7.20709e-14	HiC	GSE87112	Mesenchymal_Stem_Cell	intra	rs116369636	ENSG00000222609	1
2	5:120800001-120840000	5:120080001-120120000	4.83602e-13	HiC	GSE87112	Mesenchymal_Stem_Cell	intra	rs116369636	ENSG00000248927	1
2	5:120480001-120520000	5:120120001-120160000	1.03026e-16	HiC	GSE87112	Mesenchymal_Stem_Cell	intra	rs115004445;rs142508663;rs116822681;rs150429966;rs115581093	NA	0
2	5:120520001-120560000	5:120120001-120160000	3.41069e-08	HiC	GSE87112	Mesenchymal_Stem_Cell	intra	rs78241193	NA	0
2	5:120560001-120600000	5:120120001-120160000	4.39684e-08	HiC	GSE87112	Mesenchymal_Stem_Cell	intra	rs147715064	NA	0
2	5:120600001-120640000	5:120120001-120160000	9.10254e-13	HiC	GSE87112	Mesenchymal_Stem_Cell	intra	rs139409097	NA	0
2	5:120680001-120720000	5:120120001-120160000	6.40934e-08	HiC	GSE87112	Mesenchymal_Stem_Cell	intra	rs115693977	NA	0
2	5:120720001-120760000	5:120120001-120160000	2.13878e-26	HiC	GSE87112	Mesenchymal_Stem_Cell	intra	rs140130721	NA	0
2	5:120760001-120800000	5:120120001-120160000	3.14216e-19	HiC	GSE87112	Mesenchymal_Stem_Cell	intra	rs79810376	NA	0
2	5:120800001-120840000	5:120120001-120160000	4.17276e-38	HiC	GSE87112	Mesenchymal_Stem_Cell	intra	rs116369636	NA	0
2	5:120480001-120520000	5:120160001-120200000	6.2364e-10	HiC	GSE87112	Mesenchymal_Stem_Cell	intra	rs115004445;rs142508663;rs116822681;rs150429966;rs115581093	NA	0
2	5:120560001-120600000	5:120160001-120200000	9.58394e-10	HiC	GSE87112	Mesenchymal_Stem_Cell	intra	rs147715064	NA	0
2	5:120600001-120640000	5:120160001-120200000	1.28803e-16	HiC	GSE87112	Mesenchymal_Stem_Cell	intra	rs139409097	NA	0
2	5:120680001-120720000	5:120160001-120200000	2.72874e-17	HiC	GSE87112	Mesenchymal_Stem_Cell	intra	rs115693977	NA	0
2	5:120720001-120760000	5:120160001-120200000	8.94744e-23	HiC	GSE87112	Mesenchymal_Stem_Cell	intra	rs140130721	NA	0
2	5:120760001-120800000	5:120160001-120200000	1.16685e-12	HiC	GSE87112	Mesenchymal_Stem_Cell	intra	rs79810376	NA	0
2	5:120800001-120840000	5:120160001-120200000	1.27354e-46	HiC	GSE87112	Mesenchymal_Stem_Cell	intra	rs116369636	NA	0
2	5:120480001-120520000	5:120200001-120240000	6.32547e-29	HiC	GSE87112	Mesenchymal_Stem_Cell	intra	rs115004445;rs142508663;rs116822681;rs150429966;rs115581093	NA	0
2	5:120520001-120560000	5:120200001-120240000	6.94525e-13	HiC	GSE87112	Mesenchymal_Stem_Cell	intra	rs78241193	NA	0
2	5:120560001-120600000	5:120200001-120240000	1.40655e-24	HiC	GSE87112	Mesenchymal_Stem_Cell	intra	rs147715064	NA	0
2	5:120600001-120640000	5:120200001-120240000	8.93306e-31	HiC	GSE87112	Mesenchymal_Stem_Cell	intra	rs139409097	NA	0
2	5:120680001-120720000	5:120200001-120240000	1.11632e-47	HiC	GSE87112	Mesenchymal_Stem_Cell	intra	rs115693977	NA	0
2	5:120720001-120760000	5:120200001-120240000	6.90169e-50	HiC	GSE87112	Mesenchymal_Stem_Cell	intra	rs140130721	NA	0
2	5:120760001-120800000	5:120200001-120240000	1.25722e-34	HiC	GSE87112	Mesenchymal_Stem_Cell	intra	rs79810376	NA	0
2	5:120800001-120840000	5:120200001-120240000	5.00752e-50	HiC	GSE87112	Mesenchymal_Stem_Cell	intra	rs116369636	NA	0
2	5:120480001-120520000	5:120240001-120280000	1.6233e-41	HiC	GSE87112	Mesenchymal_Stem_Cell	intra	rs115004445;rs142508663;rs116822681;rs150429966;rs115581093	NA	0
2	5:120520001-120560000	5:120240001-120280000	4.25811e-11	HiC	GSE87112	Mesenchymal_Stem_Cell	intra	rs78241193	NA	0
2	5:120560001-120600000	5:120240001-120280000	6.48388e-26	HiC	GSE87112	Mesenchymal_Stem_Cell	intra	rs147715064	NA	0
2	5:120600001-120640000	5:120240001-120280000	9.83078e-28	HiC	GSE87112	Mesenchymal_Stem_Cell	intra	rs139409097	NA	0
2	5:120680001-120720000	5:120240001-120280000	2.6867e-34	HiC	GSE87112	Mesenchymal_Stem_Cell	intra	rs115693977	NA	0
2	5:120720001-120760000	5:120240001-120280000	1.78985e-65	HiC	GSE87112	Mesenchymal_Stem_Cell	intra	rs140130721	NA	0
2	5:120760001-120800000	5:120240001-120280000	4.63524e-31	HiC	GSE87112	Mesenchymal_Stem_Cell	intra	rs79810376	NA	0
2	5:120800001-120840000	5:120240001-120280000	1.12957e-57	HiC	GSE87112	Mesenchymal_Stem_Cell	intra	rs116369636	NA	0
2	5:120480001-120520000	5:120320001-120360000	2.77055e-10	HiC	GSE87112	Mesenchymal_Stem_Cell	intra	rs115004445;rs142508663;rs116822681;rs150429966;rs115581093	NA	0
2	5:120560001-120600000	5:120320001-120360000	6.37068e-07	HiC	GSE87112	Mesenchymal_Stem_Cell	intra	rs147715064	NA	0
2	5:120600001-120640000	5:120320001-120360000	1.09992e-12	HiC	GSE87112	Mesenchymal_Stem_Cell	intra	rs139409097	NA	0
2	5:120680001-120720000	5:120320001-120360000	1.03026e-16	HiC	GSE87112	Mesenchymal_Stem_Cell	intra	rs115693977	NA	0
2	5:120720001-120760000	5:120320001-120360000	2.03781e-11	HiC	GSE87112	Mesenchymal_Stem_Cell	intra	rs140130721	NA	0
2	5:120800001-120840000	5:120320001-120360000	2.94288e-25	HiC	GSE87112	Mesenchymal_Stem_Cell	intra	rs116369636	NA	0
2	5:120480001-120520000	5:120360001-120400000	3.6361e-08	HiC	GSE87112	Mesenchymal_Stem_Cell	intra	rs115004445;rs142508663;rs116822681;rs150429966;rs115581093	ENSG00000251135:ENSG00000248853	1
2	5:120600001-120640000	5:120360001-120400000	1.00386e-09	HiC	GSE87112	Mesenchymal_Stem_Cell	intra	rs139409097	ENSG00000251135:ENSG00000248853	1
2	5:120680001-120720000	5:120360001-120400000	8.28015e-21	HiC	GSE87112	Mesenchymal_Stem_Cell	intra	rs115693977	ENSG00000251135:ENSG00000248853	1
2	5:120720001-120760000	5:120360001-120400000	3.59217e-14	HiC	GSE87112	Mesenchymal_Stem_Cell	intra	rs140130721	ENSG00000251135:ENSG00000248853	1
2	5:120760001-120800000	5:120360001-120400000	9.58394e-10	HiC	GSE87112	Mesenchymal_Stem_Cell	intra	rs79810376	ENSG00000251135:ENSG00000248853	1
2	5:120800001-120840000	5:120360001-120400000	3.18781e-24	HiC	GSE87112	Mesenchymal_Stem_Cell	intra	rs116369636	ENSG00000251135:ENSG00000248853	1
2	5:120600001-120640000	5:120400001-120440000	1.7146e-08	HiC	GSE87112	Mesenchymal_Stem_Cell	intra	rs139409097	NA	0
2	5:120680001-120720000	5:120400001-120440000	1.32042e-09	HiC	GSE87112	Mesenchymal_Stem_Cell	intra	rs115693977	NA	0
2	5:120720001-120760000	5:120400001-120440000	1.22655e-14	HiC	GSE87112	Mesenchymal_Stem_Cell	intra	rs140130721	NA	0
2	5:120760001-120800000	5:120400001-120440000	8.20674e-12	HiC	GSE87112	Mesenchymal_Stem_Cell	intra	rs79810376	NA	0
2	5:120800001-120840000	5:120400001-120440000	9.14811e-16	HiC	GSE87112	Mesenchymal_Stem_Cell	intra	rs116369636	NA	0
2	5:120480001-120520000	5:120440001-120480000	4.22806e-08	HiC	GSE87112	Mesenchymal_Stem_Cell	intra	rs115004445;rs142508663;rs116822681;rs150429966;rs115581093	NA	0
2	5:120720001-120760000	5:120440001-120480000	2.04737e-12	HiC	GSE87112	Mesenchymal_Stem_Cell	intra	rs140130721	NA	0
2	5:120760001-120800000	5:120440001-120480000	4.06512e-07	HiC	GSE87112	Mesenchymal_Stem_Cell	intra	rs79810376	NA	0
2	5:120800001-120840000	5:120440001-120480000	5.71841e-13	HiC	GSE87112	Mesenchymal_Stem_Cell	intra	rs116369636	NA	0
2	5:120680001-120720000	5:120480001-120520000	1.7146e-08	HiC	GSE87112	Mesenchymal_Stem_Cell	intra	rs115693977	NA	0
2	5:120720001-120760000	5:120480001-120520000	4.72959e-14	HiC	GSE87112	Mesenchymal_Stem_Cell	intra	rs140130721	NA	0
2	5:120800001-120840000	5:120480001-120520000	1.50133e-15	HiC	GSE87112	Mesenchymal_Stem_Cell	intra	rs116369636	NA	0
2	5:120600001-120640000	5:120560001-120600000	1.71872e-10	HiC	GSE87112	Mesenchymal_Stem_Cell	intra	rs139409097	NA	0
2	5:120720001-120760000	5:120560001-120600000	2.40251e-07	HiC	GSE87112	Mesenchymal_Stem_Cell	intra	rs140130721	NA	0
2	5:120800001-120840000	5:120560001-120600000	1.91673e-12	HiC	GSE87112	Mesenchymal_Stem_Cell	intra	rs116369636	NA	0
2	5:120720001-120760000	5:120600001-120640000	7.25441e-09	HiC	GSE87112	Mesenchymal_Stem_Cell	intra	rs140130721	NA	0
2	5:120800001-120840000	5:120600001-120640000	4.03924e-13	HiC	GSE87112	Mesenchymal_Stem_Cell	intra	rs116369636	NA	0
2	5:120720001-120760000	5:120680001-120720000	1.11071e-17	HiC	GSE87112	Mesenchymal_Stem_Cell	intra	rs140130721	NA	0
2	5:120800001-120840000	5:120680001-120720000	2.36649e-10	HiC	GSE87112	Mesenchymal_Stem_Cell	intra	rs116369636	NA	0
2	5:120800001-120840000	5:120720001-120760000	3.4909e-19	HiC	GSE87112	Mesenchymal_Stem_Cell	intra	rs116369636	NA	0
2	5:120800001-120840000	5:120760001-120800000	2.42572e-10	HiC	GSE87112	Mesenchymal_Stem_Cell	intra	rs116369636	NA	0
3	13:77480001-77520000	13:74800001-74840000	1.31711e-07	HiC	GSE87112	Mesenchymal_Stem_Cell	intra	rs851247	ENSG00000235532	1
3	13:77480001-77520000	13:75840001-75880000	4.0734e-14	HiC	GSE87112	Mesenchymal_Stem_Cell	intra	rs851247	NA	0
3	13:77440001-77480000	13:75880001-75920000	4.87775e-13	HiC	GSE87112	Mesenchymal_Stem_Cell	intra	rs700371;rs681155;rs601562;rs687085;rs617595;rs618975;rs619082;rs633307;rs862226;rs661007;rs112065492;rs1417970;rs1633516;rs682101;rs683855;rs1988198;rs34683904;rs613132;rs592134;rs630307;rs674041;rs665004;rs851245;rs604386;rs615973	NA	0
3	13:77480001-77520000	13:75880001-75920000	5.0412e-25	HiC	GSE87112	Mesenchymal_Stem_Cell	intra	rs851247	NA	0
3	13:77440001-77480000	13:75920001-75960000	1.35255e-09	HiC	GSE87112	Mesenchymal_Stem_Cell	intra	rs700371;rs681155;rs601562;rs687085;rs617595;rs618975;rs619082;rs633307;rs862226;rs661007;rs112065492;rs1417970;rs1633516;rs682101;rs683855;rs1988198;rs34683904;rs613132;rs592134;rs630307;rs674041;rs665004;rs851245;rs604386;rs615973	ENSG00000225203	1
3	13:77480001-77520000	13:75920001-75960000	1.28555e-18	HiC	GSE87112	Mesenchymal_Stem_Cell	intra	rs851247	ENSG00000225203	1
3	13:77440001-77480000	13:75960001-76000000	2.67035e-21	HiC	GSE87112	Mesenchymal_Stem_Cell	intra	rs700371;rs681155;rs601562;rs687085;rs617595;rs618975;rs619082;rs633307;rs862226;rs661007;rs112065492;rs1417970;rs1633516;rs682101;rs683855;rs1988198;rs34683904;rs613132;rs592134;rs630307;rs674041;rs665004;rs851245;rs604386;rs615973	NA	0
3	13:77480001-77520000	13:75960001-76000000	3.57421e-61	HiC	GSE87112	Mesenchymal_Stem_Cell	intra	rs851247	NA	0
3	13:77440001-77480000	13:76000001-76040000	2.59935e-13	HiC	GSE87112	Mesenchymal_Stem_Cell	intra	rs700371;rs681155;rs601562;rs687085;rs617595;rs618975;rs619082;rs633307;rs862226;rs661007;rs112065492;rs1417970;rs1633516;rs682101;rs683855;rs1988198;rs34683904;rs613132;rs592134;rs630307;rs674041;rs665004;rs851245;rs604386;rs615973	NA	0
3	13:77480001-77520000	13:76000001-76040000	5.28998e-27	HiC	GSE87112	Mesenchymal_Stem_Cell	intra	rs851247	NA	0
3	13:77440001-77480000	13:76040001-76080000	5.67602e-07	HiC	GSE87112	Mesenchymal_Stem_Cell	intra	rs700371;rs681155;rs601562;rs687085;rs617595;rs618975;rs619082;rs633307;rs862226;rs661007;rs112065492;rs1417970;rs1633516;rs682101;rs683855;rs1988198;rs34683904;rs613132;rs592134;rs630307;rs674041;rs665004;rs851245;rs604386;rs615973	ENSG00000136111	1
3	13:77480001-77520000	13:76040001-76080000	3.79321e-18	HiC	GSE87112	Mesenchymal_Stem_Cell	intra	rs851247	ENSG00000136111	1
3	13:77440001-77480000	13:76120001-76160000	1.63715e-97	HiC	GSE87112	Mesenchymal_Stem_Cell	intra	rs700371;rs681155;rs601562;rs687085;rs617595;rs618975;rs619082;rs633307;rs862226;rs661007;rs112065492;rs1417970;rs1633516;rs682101;rs683855;rs1988198;rs34683904;rs613132;rs592134;rs630307;rs674041;rs665004;rs851245;rs604386;rs615973	ENSG00000188243:ENSG00000118939:ENSG00000261553	1
3	13:77480001-77520000	13:76120001-76160000	5.41367e-184	HiC	GSE87112	Mesenchymal_Stem_Cell	intra	rs851247	ENSG00000188243:ENSG00000118939:ENSG00000261553	1
3	13:77440001-77480000	13:76160001-76200000	2.63527e-50	HiC	GSE87112	Mesenchymal_Stem_Cell	intra	rs700371;rs681155;rs601562;rs687085;rs617595;rs618975;rs619082;rs633307;rs862226;rs661007;rs112065492;rs1417970;rs1633516;rs682101;rs683855;rs1988198;rs34683904;rs613132;rs592134;rs630307;rs674041;rs665004;rs851245;rs604386;rs615973	ENSG00000136153	1
3	13:77480001-77520000	13:76160001-76200000	1.62514e-131	HiC	GSE87112	Mesenchymal_Stem_Cell	intra	rs851247	ENSG00000136153	1
3	13:77440001-77480000	13:76200001-76240000	3.1552e-84	HiC	GSE87112	Mesenchymal_Stem_Cell	intra	rs700371;rs681155;rs601562;rs687085;rs617595;rs618975;rs619082;rs633307;rs862226;rs661007;rs112065492;rs1417970;rs1633516;rs682101;rs683855;rs1988198;rs34683904;rs613132;rs592134;rs630307;rs674041;rs665004;rs851245;rs604386;rs615973	ENSG00000261105:ENSG00000228444	1
3	13:77480001-77520000	13:76200001-76240000	2.68927e-136	HiC	GSE87112	Mesenchymal_Stem_Cell	intra	rs851247	ENSG00000261105:ENSG00000228444	1
3	13:77440001-77480000	13:76240001-76280000	6.21993e-94	HiC	GSE87112	Mesenchymal_Stem_Cell	intra	rs700371;rs681155;rs601562;rs687085;rs617595;rs618975;rs619082;rs633307;rs862226;rs661007;rs112065492;rs1417970;rs1633516;rs682101;rs683855;rs1988198;rs34683904;rs613132;rs592134;rs630307;rs674041;rs665004;rs851245;rs604386;rs615973	ENSG00000230902	1
3	13:77480001-77520000	13:76240001-76280000	6.07952e-74	HiC	GSE87112	Mesenchymal_Stem_Cell	intra	rs851247	ENSG00000230902	1
3	13:77440001-77480000	13:76280001-76320000	4.55105e-66	HiC	GSE87112	Mesenchymal_Stem_Cell	intra	rs700371;rs681155;rs601562;rs687085;rs617595;rs618975;rs619082;rs633307;rs862226;rs661007;rs112065492;rs1417970;rs1633516;rs682101;rs683855;rs1988198;rs34683904;rs613132;rs592134;rs630307;rs674041;rs665004;rs851245;rs604386;rs615973	NA	0
3	13:77480001-77520000	13:76280001-76320000	3.7783e-61	HiC	GSE87112	Mesenchymal_Stem_Cell	intra	rs851247	NA	0
3	13:77440001-77480000	13:76320001-76360000	9.63251e-52	HiC	GSE87112	Mesenchymal_Stem_Cell	intra	rs700371;rs681155;rs601562;rs687085;rs617595;rs618975;rs619082;rs633307;rs862226;rs661007;rs112065492;rs1417970;rs1633516;rs682101;rs683855;rs1988198;rs34683904;rs613132;rs592134;rs630307;rs674041;rs665004;rs851245;rs604386;rs615973	NA	0
3	13:77480001-77520000	13:76320001-76360000	4.62693e-85	HiC	GSE87112	Mesenchymal_Stem_Cell	intra	rs851247	NA	0
3	13:77440001-77480000	13:76360001-76400000	2.23797e-125	HiC	GSE87112	Mesenchymal_Stem_Cell	intra	rs700371;rs681155;rs601562;rs687085;rs617595;rs618975;rs619082;rs633307;rs862226;rs661007;rs112065492;rs1417970;rs1633516;rs682101;rs683855;rs1988198;rs34683904;rs613132;rs592134;rs630307;rs674041;rs665004;rs851245;rs604386;rs615973	NA	0
3	13:77480001-77520000	13:76360001-76400000	4.1052e-202	HiC	GSE87112	Mesenchymal_Stem_Cell	intra	rs851247	NA	0
3	13:77440001-77480000	13:76400001-76440000	6.09565e-186	HiC	GSE87112	Mesenchymal_Stem_Cell	intra	rs700371;rs681155;rs601562;rs687085;rs617595;rs618975;rs619082;rs633307;rs862226;rs661007;rs112065492;rs1417970;rs1633516;rs682101;rs683855;rs1988198;rs34683904;rs613132;rs592134;rs630307;rs674041;rs665004;rs851245;rs604386;rs615973	NA	0
3	13:77480001-77520000	13:76400001-76440000	4.71438e-225	HiC	GSE87112	Mesenchymal_Stem_Cell	intra	rs851247	NA	0
3	13:77440001-77480000	13:76440001-76480000	5.03166e-300	HiC	GSE87112	Mesenchymal_Stem_Cell	intra	rs700371;rs681155;rs601562;rs687085;rs617595;rs618975;rs619082;rs633307;rs862226;rs661007;rs112065492;rs1417970;rs1633516;rs682101;rs683855;rs1988198;rs34683904;rs613132;rs592134;rs630307;rs674041;rs665004;rs851245;rs604386;rs615973	ENSG00000178734:ENSG00000223458	1
3	13:77480001-77520000	13:76440001-76480000	6.16731e-268	HiC	GSE87112	Mesenchymal_Stem_Cell	intra	rs851247	ENSG00000178734:ENSG00000223458	1
3	13:77440001-77480000	13:76480001-76520000	3.39694e-36	HiC	GSE87112	Mesenchymal_Stem_Cell	intra	rs700371;rs681155;rs601562;rs687085;rs617595;rs618975;rs619082;rs633307;rs862226;rs661007;rs112065492;rs1417970;rs1633516;rs682101;rs683855;rs1988198;rs34683904;rs613132;rs592134;rs630307;rs674041;rs665004;rs851245;rs604386;rs615973	ENSG00000261206	1
3	13:77480001-77520000	13:76480001-76520000	8.78229e-66	HiC	GSE87112	Mesenchymal_Stem_Cell	intra	rs851247	ENSG00000261206	1
3	13:77440001-77480000	13:76520001-76560000	7.75366e-24	HiC	GSE87112	Mesenchymal_Stem_Cell	intra	rs700371;rs681155;rs601562;rs687085;rs617595;rs618975;rs619082;rs633307;rs862226;rs661007;rs112065492;rs1417970;rs1633516;rs682101;rs683855;rs1988198;rs34683904;rs613132;rs592134;rs630307;rs674041;rs665004;rs851245;rs604386;rs615973	NA	0
3	13:77480001-77520000	13:76520001-76560000	4.98848e-21	HiC	GSE87112	Mesenchymal_Stem_Cell	intra	rs851247	NA	0
3	13:77440001-77480000	13:76560001-76600000	8.11699e-49	HiC	GSE87112	Mesenchymal_Stem_Cell	intra	rs700371;rs681155;rs601562;rs687085;rs617595;rs618975;rs619082;rs633307;rs862226;rs661007;rs112065492;rs1417970;rs1633516;rs682101;rs683855;rs1988198;rs34683904;rs613132;rs592134;rs630307;rs674041;rs665004;rs851245;rs604386;rs615973	ENSG00000224933	1
3	13:77480001-77520000	13:76560001-76600000	1.80303e-42	HiC	GSE87112	Mesenchymal_Stem_Cell	intra	rs851247	ENSG00000224933	1
3	13:77440001-77480000	13:76600001-76640000	6.69788e-48	HiC	GSE87112	Mesenchymal_Stem_Cell	intra	rs700371;rs681155;rs601562;rs687085;rs617595;rs618975;rs619082;rs633307;rs862226;rs661007;rs112065492;rs1417970;rs1633516;rs682101;rs683855;rs1988198;rs34683904;rs613132;rs592134;rs630307;rs674041;rs665004;rs851245;rs604386;rs615973	NA	0
3	13:77480001-77520000	13:76600001-76640000	8.30725e-76	HiC	GSE87112	Mesenchymal_Stem_Cell	intra	rs851247	NA	0
3	13:77440001-77480000	13:76640001-76680000	1.17692e-21	HiC	GSE87112	Mesenchymal_Stem_Cell	intra	rs700371;rs681155;rs601562;rs687085;rs617595;rs618975;rs619082;rs633307;rs862226;rs661007;rs112065492;rs1417970;rs1633516;rs682101;rs683855;rs1988198;rs34683904;rs613132;rs592134;rs630307;rs674041;rs665004;rs851245;rs604386;rs615973	NA	0
3	13:77480001-77520000	13:76640001-76680000	7.87261e-43	HiC	GSE87112	Mesenchymal_Stem_Cell	intra	rs851247	NA	0
3	13:77440001-77480000	13:76680001-76720000	1.40511e-52	HiC	GSE87112	Mesenchymal_Stem_Cell	intra	rs700371;rs681155;rs601562;rs687085;rs617595;rs618975;rs619082;rs633307;rs862226;rs661007;rs112065492;rs1417970;rs1633516;rs682101;rs683855;rs1988198;rs34683904;rs613132;rs592134;rs630307;rs674041;rs665004;rs851245;rs604386;rs615973	ENSG00000243274	1
3	13:77480001-77520000	13:76680001-76720000	1.45512e-95	HiC	GSE87112	Mesenchymal_Stem_Cell	intra	rs851247	ENSG00000243274	1
3	13:77440001-77480000	13:76720001-76760000	3.0338e-13	HiC	GSE87112	Mesenchymal_Stem_Cell	intra	rs700371;rs681155;rs601562;rs687085;rs617595;rs618975;rs619082;rs633307;rs862226;rs661007;rs112065492;rs1417970;rs1633516;rs682101;rs683855;rs1988198;rs34683904;rs613132;rs592134;rs630307;rs674041;rs665004;rs851245;rs604386;rs615973	NA	0
3	13:77480001-77520000	13:76720001-76760000	2.96289e-46	HiC	GSE87112	Mesenchymal_Stem_Cell	intra	rs851247	NA	0
3	13:77440001-77480000	13:76760001-76800000	2.75229e-15	HiC	GSE87112	Mesenchymal_Stem_Cell	intra	rs700371;rs681155;rs601562;rs687085;rs617595;rs618975;rs619082;rs633307;rs862226;rs661007;rs112065492;rs1417970;rs1633516;rs682101;rs683855;rs1988198;rs34683904;rs613132;rs592134;rs630307;rs674041;rs665004;rs851245;rs604386;rs615973	NA	0
3	13:77480001-77520000	13:76760001-76800000	4.385e-29	HiC	GSE87112	Mesenchymal_Stem_Cell	intra	rs851247	NA	0
3	13:77440001-77480000	13:76800001-76840000	1.01337e-16	HiC	GSE87112	Mesenchymal_Stem_Cell	intra	rs700371;rs681155;rs601562;rs687085;rs617595;rs618975;rs619082;rs633307;rs862226;rs661007;rs112065492;rs1417970;rs1633516;rs682101;rs683855;rs1988198;rs34683904;rs613132;rs592134;rs630307;rs674041;rs665004;rs851245;rs604386;rs615973	NA	0
3	13:77480001-77520000	13:76800001-76840000	2.31172e-28	HiC	GSE87112	Mesenchymal_Stem_Cell	intra	rs851247	NA	0
3	13:77440001-77480000	13:76840001-76880000	8.34243e-07	HiC	GSE87112	Mesenchymal_Stem_Cell	intra	rs700371;rs681155;rs601562;rs687085;rs617595;rs618975;rs619082;rs633307;rs862226;rs661007;rs112065492;rs1417970;rs1633516;rs682101;rs683855;rs1988198;rs34683904;rs613132;rs592134;rs630307;rs674041;rs665004;rs851245;rs604386;rs615973	NA	0
3	13:77440001-77480000	13:76880001-76920000	1.47062e-35	HiC	GSE87112	Mesenchymal_Stem_Cell	intra	rs700371;rs681155;rs601562;rs687085;rs617595;rs618975;rs619082;rs633307;rs862226;rs661007;rs112065492;rs1417970;rs1633516;rs682101;rs683855;rs1988198;rs34683904;rs613132;rs592134;rs630307;rs674041;rs665004;rs851245;rs604386;rs615973	NA	0
3	13:77480001-77520000	13:76880001-76920000	2.01936e-46	HiC	GSE87112	Mesenchymal_Stem_Cell	intra	rs851247	NA	0
3	13:77440001-77480000	13:76920001-76960000	1.86537e-22	HiC	GSE87112	Mesenchymal_Stem_Cell	intra	rs700371;rs681155;rs601562;rs687085;rs617595;rs618975;rs619082;rs633307;rs862226;rs661007;rs112065492;rs1417970;rs1633516;rs682101;rs683855;rs1988198;rs34683904;rs613132;rs592134;rs630307;rs674041;rs665004;rs851245;rs604386;rs615973	NA	0
3	13:77480001-77520000	13:76920001-76960000	1.35802e-21	HiC	GSE87112	Mesenchymal_Stem_Cell	intra	rs851247	NA	0
3	13:77440001-77480000	13:76960001-77000000	7.91606e-45	HiC	GSE87112	Mesenchymal_Stem_Cell	intra	rs700371;rs681155;rs601562;rs687085;rs617595;rs618975;rs619082;rs633307;rs862226;rs661007;rs112065492;rs1417970;rs1633516;rs682101;rs683855;rs1988198;rs34683904;rs613132;rs592134;rs630307;rs674041;rs665004;rs851245;rs604386;rs615973	NA	0
3	13:77480001-77520000	13:76960001-77000000	3.59987e-36	HiC	GSE87112	Mesenchymal_Stem_Cell	intra	rs851247	NA	0
3	13:77440001-77480000	13:77000001-77040000	9.16125e-18	HiC	GSE87112	Mesenchymal_Stem_Cell	intra	rs700371;rs681155;rs601562;rs687085;rs617595;rs618975;rs619082;rs633307;rs862226;rs661007;rs112065492;rs1417970;rs1633516;rs682101;rs683855;rs1988198;rs34683904;rs613132;rs592134;rs630307;rs674041;rs665004;rs851245;rs604386;rs615973	NA	0
3	13:77480001-77520000	13:77000001-77040000	2.95864e-26	HiC	GSE87112	Mesenchymal_Stem_Cell	intra	rs851247	NA	0
3	13:77440001-77480000	13:77040001-77080000	1.53923e-68	HiC	GSE87112	Mesenchymal_Stem_Cell	intra	rs700371;rs681155;rs601562;rs687085;rs617595;rs618975;rs619082;rs633307;rs862226;rs661007;rs112065492;rs1417970;rs1633516;rs682101;rs683855;rs1988198;rs34683904;rs613132;rs592134;rs630307;rs674041;rs665004;rs851245;rs604386;rs615973	NA	0
3	13:77480001-77520000	13:77040001-77080000	3.5179e-71	HiC	GSE87112	Mesenchymal_Stem_Cell	intra	rs851247	NA	0
3	13:77480001-77520000	13:77080001-77120000	1.62477e-13	HiC	GSE87112	Mesenchymal_Stem_Cell	intra	rs851247	NA	0
3	13:77440001-77480000	13:77120001-77160000	1.43487e-55	HiC	GSE87112	Mesenchymal_Stem_Cell	intra	rs700371;rs681155;rs601562;rs687085;rs617595;rs618975;rs619082;rs633307;rs862226;rs661007;rs112065492;rs1417970;rs1633516;rs682101;rs683855;rs1988198;rs34683904;rs613132;rs592134;rs630307;rs674041;rs665004;rs851245;rs604386;rs615973	NA	0
3	13:77480001-77520000	13:77120001-77160000	9.81055e-83	HiC	GSE87112	Mesenchymal_Stem_Cell	intra	rs851247	NA	0
3	13:77440001-77480000	13:77160001-77200000	4.84357e-16	HiC	GSE87112	Mesenchymal_Stem_Cell	intra	rs700371;rs681155;rs601562;rs687085;rs617595;rs618975;rs619082;rs633307;rs862226;rs661007;rs112065492;rs1417970;rs1633516;rs682101;rs683855;rs1988198;rs34683904;rs613132;rs592134;rs630307;rs674041;rs665004;rs851245;rs604386;rs615973	NA	0
3	13:77480001-77520000	13:77160001-77200000	3.5479e-50	HiC	GSE87112	Mesenchymal_Stem_Cell	intra	rs851247	NA	0
3	13:77440001-77480000	13:77200001-77240000	3.59267e-71	HiC	GSE87112	Mesenchymal_Stem_Cell	intra	rs700371;rs681155;rs601562;rs687085;rs617595;rs618975;rs619082;rs633307;rs862226;rs661007;rs112065492;rs1417970;rs1633516;rs682101;rs683855;rs1988198;rs34683904;rs613132;rs592134;rs630307;rs674041;rs665004;rs851245;rs604386;rs615973	NA	0
3	13:77480001-77520000	13:77200001-77240000	9.84888e-89	HiC	GSE87112	Mesenchymal_Stem_Cell	intra	rs851247	NA	0
3	13:77440001-77480000	13:77240001-77280000	1.39426e-64	HiC	GSE87112	Mesenchymal_Stem_Cell	intra	rs700371;rs681155;rs601562;rs687085;rs617595;rs618975;rs619082;rs633307;rs862226;rs661007;rs112065492;rs1417970;rs1633516;rs682101;rs683855;rs1988198;rs34683904;rs613132;rs592134;rs630307;rs674041;rs665004;rs851245;rs604386;rs615973	NA	0
3	13:77480001-77520000	13:77240001-77280000	3.9528e-62	HiC	GSE87112	Mesenchymal_Stem_Cell	intra	rs851247	NA	0
3	13:77440001-77480000	13:77280001-77320000	4.84227e-52	HiC	GSE87112	Mesenchymal_Stem_Cell	intra	rs700371;rs681155;rs601562;rs687085;rs617595;rs618975;rs619082;rs633307;rs862226;rs661007;rs112065492;rs1417970;rs1633516;rs682101;rs683855;rs1988198;rs34683904;rs613132;rs592134;rs630307;rs674041;rs665004;rs851245;rs604386;rs615973	NA	0
3	13:77480001-77520000	13:77280001-77320000	1.2474e-41	HiC	GSE87112	Mesenchymal_Stem_Cell	intra	rs851247	NA	0
3	13:77440001-77480000	13:77360001-77400000	1.00236e-13	HiC	GSE87112	Mesenchymal_Stem_Cell	intra	rs700371;rs681155;rs601562;rs687085;rs617595;rs618975;rs619082;rs633307;rs862226;rs661007;rs112065492;rs1417970;rs1633516;rs682101;rs683855;rs1988198;rs34683904;rs613132;rs592134;rs630307;rs674041;rs665004;rs851245;rs604386;rs615973	NA	0
3	13:77480001-77520000	13:77360001-77400000	1.34605e-09	HiC	GSE87112	Mesenchymal_Stem_Cell	intra	rs851247	NA	0
3	13:77480001-77520000	13:77400001-77440000	2.33602e-09	HiC	GSE87112	Mesenchymal_Stem_Cell	intra	rs851247	NA	0
1	3:8520001-8560000	3:8560001-8600000	4.64942e-41	HiC	GSE87112	Mesendoderm	intra	rs11706813	NA	0
1	3:8520001-8560000	3:8640001-8680000	6.98597e-48	HiC	GSE87112	Mesendoderm	intra	rs11706813	ENSG00000227110	1
1	3:8520001-8560000	3:8680001-8720000	2.85817e-08	HiC	GSE87112	Mesendoderm	intra	rs11706813	NA	0
1	3:8560001-8600000	3:8640001-8680000	7.25682e-17	HiC	GSE87112	Mesendoderm	intra	rs6795922;rs41378247;rs10510392;rs67203525;rs73130067;rs114122346;rs67741906;rs17049237;rs6784343;rs66469204;rs66566245;rs67138998;rs113781955;rs115461728;rs200991147;rs116721370;rs67367076;rs66531472;rs67418861;rs111715140;rs67977289;rs73130090;rs66636635;rs57244757;rs57560727;rs61268825;rs9863512;rs60376714;rs67845286;rs3088339;rs73135673;rs67342748;rs66738975;rs73020399;rs66485711;rs73135679;r…	ENSG00000227110	1
2	5:120480001-120520000	5:120720001-120760000	3.74041e-19	HiC	GSE87112	Mesendoderm	intra	rs115004445;rs142508663;rs116822681;rs150429966;rs115581093	NA	0
2	5:120480001-120520000	5:120800001-120840000	1.05151e-11	HiC	GSE87112	Mesendoderm	intra	rs115004445;rs142508663;rs116822681;rs150429966;rs115581093	NA	0
2	5:120480001-120520000	5:120840001-120880000	3.92006e-09	HiC	GSE87112	Mesendoderm	intra	rs115004445;rs142508663;rs116822681;rs150429966;rs115581093	NA	0
2	5:120480001-120520000	5:120920001-120960000	1.44928e-22	HiC	GSE87112	Mesendoderm	intra	rs115004445;rs142508663;rs116822681;rs150429966;rs115581093	ENSG00000213661	1
2	5:120480001-120520000	5:120960001-121000000	3.72241e-12	HiC	GSE87112	Mesendoderm	intra	rs115004445;rs142508663;rs116822681;rs150429966;rs115581093	NA	0
2	5:120480001-120520000	5:121040001-121080000	7.01749e-15	HiC	GSE87112	Mesendoderm	intra	rs115004445;rs142508663;rs116822681;rs150429966;rs115581093	NA	0
2	5:120480001-120520000	5:121080001-121120000	4.78169e-24	HiC	GSE87112	Mesendoderm	intra	rs115004445;rs142508663;rs116822681;rs150429966;rs115581093	NA	0
2	5:120480001-120520000	5:121120001-121160000	5.80766e-15	HiC	GSE87112	Mesendoderm	intra	rs115004445;rs142508663;rs116822681;rs150429966;rs115581093	NA	0
2	5:120480001-120520000	5:121160001-121200000	4.84144e-09	HiC	GSE87112	Mesendoderm	intra	rs115004445;rs142508663;rs116822681;rs150429966;rs115581093	ENSG00000181867	1
2	5:120480001-120520000	5:121200001-121240000	1.83388e-52	HiC	GSE87112	Mesendoderm	intra	rs115004445;rs142508663;rs116822681;rs150429966;rs115581093	NA	0
2	5:120480001-120520000	5:121240001-121280000	1.90442e-16	HiC	GSE87112	Mesendoderm	intra	rs115004445;rs142508663;rs116822681;rs150429966;rs115581093	NA	0
2	5:120480001-120520000	5:121280001-121320000	9.39142e-16	HiC	GSE87112	Mesendoderm	intra	rs115004445;rs142508663;rs116822681;rs150429966;rs115581093	ENSG00000151304	1
2	5:120480001-120520000	5:121400001-121440000	2.54668e-15	HiC	GSE87112	Mesendoderm	intra	rs115004445;rs142508663;rs116822681;rs150429966;rs115581093	ENSG00000113083	1
2	5:120520001-120560000	5:121200001-121240000	1.37217e-23	HiC	GSE87112	Mesendoderm	intra	rs78241193	NA	0
2	5:120560001-120600000	5:120880001-120920000	4.85597e-08	HiC	GSE87112	Mesendoderm	intra	rs147715064	ENSG00000244088	1
2	5:120560001-120600000	5:120920001-120960000	1.25324e-21	HiC	GSE87112	Mesendoderm	intra	rs147715064	ENSG00000213661	1
2	5:120560001-120600000	5:121040001-121080000	7.65367e-12	HiC	GSE87112	Mesendoderm	intra	rs147715064	NA	0
2	5:120560001-120600000	5:121080001-121120000	3.02259e-13	HiC	GSE87112	Mesendoderm	intra	rs147715064	NA	0
2	5:120560001-120600000	5:121120001-121160000	2.41114e-08	HiC	GSE87112	Mesendoderm	intra	rs147715064	NA	0
2	5:120560001-120600000	5:121200001-121240000	3.25871e-37	HiC	GSE87112	Mesendoderm	intra	rs147715064	NA	0
2	5:120560001-120600000	5:121240001-121280000	2.00299e-11	HiC	GSE87112	Mesendoderm	intra	rs147715064	NA	0
2	5:120560001-120600000	5:121280001-121320000	1.12724e-07	HiC	GSE87112	Mesendoderm	intra	rs147715064	ENSG00000151304	1
2	5:120560001-120600000	5:121400001-121440000	5.15061e-12	HiC	GSE87112	Mesendoderm	intra	rs147715064	ENSG00000113083	1
2	5:120600001-120640000	5:120720001-120760000	2.00247e-11	HiC	GSE87112	Mesendoderm	intra	rs139409097	NA	0
2	5:120600001-120640000	5:120880001-120920000	4.52245e-07	HiC	GSE87112	Mesendoderm	intra	rs139409097	ENSG00000244088	1
2	5:120600001-120640000	5:120920001-120960000	3.94417e-20	HiC	GSE87112	Mesendoderm	intra	rs139409097	ENSG00000213661	1
2	5:120600001-120640000	5:121040001-121080000	4.20377e-12	HiC	GSE87112	Mesendoderm	intra	rs139409097	NA	0
2	5:120600001-120640000	5:121080001-121120000	4.08329e-13	HiC	GSE87112	Mesendoderm	intra	rs139409097	NA	0
2	5:120600001-120640000	5:121120001-121160000	1.31042e-08	HiC	GSE87112	Mesendoderm	intra	rs139409097	NA	0
2	5:120600001-120640000	5:121200001-121240000	8.14334e-35	HiC	GSE87112	Mesendoderm	intra	rs139409097	NA	0
2	5:120600001-120640000	5:121240001-121280000	5.4944e-12	HiC	GSE87112	Mesendoderm	intra	rs139409097	NA	0
2	5:120600001-120640000	5:121280001-121320000	2.00299e-11	HiC	GSE87112	Mesendoderm	intra	rs139409097	ENSG00000151304	1
2	5:120600001-120640000	5:121400001-121440000	1.23835e-13	HiC	GSE87112	Mesendoderm	intra	rs139409097	ENSG00000113083	1
2	5:120680001-120720000	5:120720001-120760000	2.83448e-16	HiC	GSE87112	Mesendoderm	intra	rs115693977	NA	0
2	5:120680001-120720000	5:120800001-120840000	1.98341e-07	HiC	GSE87112	Mesendoderm	intra	rs115693977	NA	0
2	5:120680001-120720000	5:120920001-120960000	4.08332e-15	HiC	GSE87112	Mesendoderm	intra	rs115693977	ENSG00000213661	1
2	5:120680001-120720000	5:121040001-121080000	2.6053e-12	HiC	GSE87112	Mesendoderm	intra	rs115693977	NA	0
2	5:120680001-120720000	5:121080001-121120000	2.32296e-12	HiC	GSE87112	Mesendoderm	intra	rs115693977	NA	0
2	5:120680001-120720000	5:121120001-121160000	2.27571e-25	HiC	GSE87112	Mesendoderm	intra	rs115693977	NA	0
2	5:120680001-120720000	5:121200001-121240000	3.59784e-39	HiC	GSE87112	Mesendoderm	intra	rs115693977	NA	0
2	5:120680001-120720000	5:121240001-121280000	3.72033e-14	HiC	GSE87112	Mesendoderm	intra	rs115693977	NA	0
2	5:120680001-120720000	5:121280001-121320000	1.26119e-15	HiC	GSE87112	Mesendoderm	intra	rs115693977	ENSG00000151304	1
2	5:120680001-120720000	5:121400001-121440000	5.0406e-11	HiC	GSE87112	Mesendoderm	intra	rs115693977	ENSG00000113083	1
2	5:120720001-120760000	5:120760001-120800000	3.67165e-08	HiC	GSE87112	Mesendoderm	intra	rs140130721	NA	0
2	5:120720001-120760000	5:120840001-120880000	9.27881e-08	HiC	GSE87112	Mesendoderm	intra	rs140130721	NA	0
2	5:120720001-120760000	5:120880001-120920000	9.04754e-22	HiC	GSE87112	Mesendoderm	intra	rs140130721	ENSG00000244088	1
2	5:120720001-120760000	5:120920001-120960000	5.73786e-27	HiC	GSE87112	Mesendoderm	intra	rs140130721	ENSG00000213661	1
2	5:120720001-120760000	5:120960001-121000000	1.62861e-13	HiC	GSE87112	Mesendoderm	intra	rs140130721	NA	0
2	5:120720001-120760000	5:121040001-121080000	1.63778e-12	HiC	GSE87112	Mesendoderm	intra	rs140130721	NA	0
2	5:120720001-120760000	5:121080001-121120000	2.9937e-29	HiC	GSE87112	Mesendoderm	intra	rs140130721	NA	0
2	5:120720001-120760000	5:121120001-121160000	3.52197e-19	HiC	GSE87112	Mesendoderm	intra	rs140130721	NA	0
2	5:120720001-120760000	5:121200001-121240000	5.27423e-63	HiC	GSE87112	Mesendoderm	intra	rs140130721	NA	0
2	5:120720001-120760000	5:121240001-121280000	9.18897e-26	HiC	GSE87112	Mesendoderm	intra	rs140130721	NA	0
2	5:120720001-120760000	5:121280001-121320000	7.01749e-15	HiC	GSE87112	Mesendoderm	intra	rs140130721	ENSG00000151304	1
2	5:120720001-120760000	5:121400001-121440000	2.39963e-20	HiC	GSE87112	Mesendoderm	intra	rs140130721	ENSG00000113083	1
2	5:120760001-120800000	5:120800001-120840000	3.67165e-08	HiC	GSE87112	Mesendoderm	intra	rs79810376	NA	0
2	5:120760001-120800000	5:120880001-120920000	4.15699e-07	HiC	GSE87112	Mesendoderm	intra	rs79810376	ENSG00000244088	1
2	5:120760001-120800000	5:120920001-120960000	2.63449e-15	HiC	GSE87112	Mesendoderm	intra	rs79810376	ENSG00000213661	1
2	5:120760001-120800000	5:121080001-121120000	3.66518e-10	HiC	GSE87112	Mesendoderm	intra	rs79810376	NA	0
2	5:120760001-120800000	5:121120001-121160000	1.0374e-07	HiC	GSE87112	Mesendoderm	intra	rs79810376	NA	0
2	5:120760001-120800000	5:121200001-121240000	6.51326e-31	HiC	GSE87112	Mesendoderm	intra	rs79810376	NA	0
2	5:120760001-120800000	5:121240001-121280000	3.14975e-11	HiC	GSE87112	Mesendoderm	intra	rs79810376	NA	0
2	5:120760001-120800000	5:121400001-121440000	4.65335e-08	HiC	GSE87112	Mesendoderm	intra	rs79810376	ENSG00000113083	1
2	5:120800001-120840000	5:120840001-120880000	2.05277e-10	HiC	GSE87112	Mesendoderm	intra	rs116369636	NA	0
2	5:120800001-120840000	5:120880001-120920000	4.59748e-18	HiC	GSE87112	Mesendoderm	intra	rs116369636	ENSG00000244088	1
2	5:120800001-120840000	5:120920001-120960000	1.16201e-23	HiC	GSE87112	Mesendoderm	intra	rs116369636	ENSG00000213661	1
2	5:120800001-120840000	5:120960001-121000000	1.29723e-13	HiC	GSE87112	Mesendoderm	intra	rs116369636	NA	0
2	5:120800001-120840000	5:121040001-121080000	1.8486e-19	HiC	GSE87112	Mesendoderm	intra	rs116369636	NA	0
2	5:120800001-120840000	5:121080001-121120000	5.91657e-21	HiC	GSE87112	Mesendoderm	intra	rs116369636	NA	0
2	5:120800001-120840000	5:121120001-121160000	2.41231e-13	HiC	GSE87112	Mesendoderm	intra	rs116369636	NA	0
2	5:120800001-120840000	5:121200001-121240000	2.08964e-28	HiC	GSE87112	Mesendoderm	intra	rs116369636	NA	0
2	5:120800001-120840000	5:121240001-121280000	1.17361e-13	HiC	GSE87112	Mesendoderm	intra	rs116369636	NA	0
2	5:120800001-120840000	5:121280001-121320000	1.35555e-07	HiC	GSE87112	Mesendoderm	intra	rs116369636	ENSG00000151304	1
2	5:120800001-120840000	5:121400001-121440000	2.10363e-16	HiC	GSE87112	Mesendoderm	intra	rs116369636	ENSG00000113083	1
3	13:77440001-77480000	13:77520001-77560000	1.36002e-18	HiC	GSE87112	Mesendoderm	intra	rs700371;rs681155;rs601562;rs687085;rs617595;rs618975;rs619082;rs633307;rs862226;rs661007;rs112065492;rs1417970;rs1633516;rs682101;rs683855;rs1988198;rs34683904;rs613132;rs592134;rs630307;rs674041;rs665004;rs851245;rs604386;rs615973	ENSG00000102794:ENSG00000233873:ENSG00000228002	1
3	13:77480001-77520000	13:77520001-77560000	4.03199e-73	HiC	GSE87112	Mesendoderm	intra	rs851247	ENSG00000102794:ENSG00000233873:ENSG00000228002	1
3	13:77480001-77520000	13:78120001-78160000	2.54347e-07	HiC	GSE87112	Mesendoderm	intra	rs851247	NA	0
1	3:8560001-8600000	3:5560001-5600000	6.41094e-07	HiC	GSE87112	Mesendoderm	intra	rs6795922;rs41378247;rs10510392;rs67203525;rs73130067;rs114122346;rs67741906;rs17049237;rs6784343;rs66469204;rs66566245;rs67138998;rs113781955;rs115461728;rs200991147;rs116721370;rs67367076;rs66531472;rs67418861;rs111715140;rs67977289;rs73130090;rs66636635;rs57244757;rs57560727;rs61268825;rs9863512;rs60376714;rs67845286;rs3088339;rs73135673;rs67342748;rs66738975;rs73020399;rs66485711;rs73135679;r…	NA	0
1	3:8520001-8560000	3:5640001-5680000	3.53549e-17	HiC	GSE87112	Mesendoderm	intra	rs11706813	NA	0
1	3:8520001-8560000	3:5760001-5800000	6.41094e-07	HiC	GSE87112	Mesendoderm	intra	rs11706813	NA	0
1	3:8520001-8560000	3:5840001-5880000	6.07157e-07	HiC	GSE87112	Mesendoderm	intra	rs11706813	NA	0
1	3:8520001-8560000	3:5880001-5920000	7.14747e-09	HiC	GSE87112	Mesendoderm	intra	rs11706813	NA	0
1	3:8560001-8600000	3:5880001-5920000	6.07157e-07	HiC	GSE87112	Mesendoderm	intra	rs6795922;rs41378247;rs10510392;rs67203525;rs73130067;rs114122346;rs67741906;rs17049237;rs6784343;rs66469204;rs66566245;rs67138998;rs113781955;rs115461728;rs200991147;rs116721370;rs67367076;rs66531472;rs67418861;rs111715140;rs67977289;rs73130090;rs66636635;rs57244757;rs57560727;rs61268825;rs9863512;rs60376714;rs67845286;rs3088339;rs73135673;rs67342748;rs66738975;rs73020399;rs66485711;rs73135679;r…	NA	0
1	3:8560001-8600000	3:6000001-6040000	5.96233e-08	HiC	GSE87112	Mesendoderm	intra	rs6795922;rs41378247;rs10510392;rs67203525;rs73130067;rs114122346;rs67741906;rs17049237;rs6784343;rs66469204;rs66566245;rs67138998;rs113781955;rs115461728;rs200991147;rs116721370;rs67367076;rs66531472;rs67418861;rs111715140;rs67977289;rs73130090;rs66636635;rs57244757;rs57560727;rs61268825;rs9863512;rs60376714;rs67845286;rs3088339;rs73135673;rs67342748;rs66738975;rs73020399;rs66485711;rs73135679;r…	ENSG00000229642	1
1	3:8520001-8560000	3:6240001-6280000	7.78138e-07	HiC	GSE87112	Mesendoderm	intra	rs11706813	ENSG00000232958	1
1	3:8520001-8560000	3:6320001-6360000	1.0393e-08	HiC	GSE87112	Mesendoderm	intra	rs11706813	NA	0
1	3:8560001-8600000	3:6320001-6360000	1.19635e-10	HiC	GSE87112	Mesendoderm	intra	rs6795922;rs41378247;rs10510392;rs67203525;rs73130067;rs114122346;rs67741906;rs17049237;rs6784343;rs66469204;rs66566245;rs67138998;rs113781955;rs115461728;rs200991147;rs116721370;rs67367076;rs66531472;rs67418861;rs111715140;rs67977289;rs73130090;rs66636635;rs57244757;rs57560727;rs61268825;rs9863512;rs60376714;rs67845286;rs3088339;rs73135673;rs67342748;rs66738975;rs73020399;rs66485711;rs73135679;r…	NA	0
1	3:8560001-8600000	3:6720001-6760000	9.8361e-07	HiC	GSE87112	Mesendoderm	intra	rs6795922;rs41378247;rs10510392;rs67203525;rs73130067;rs114122346;rs67741906;rs17049237;rs6784343;rs66469204;rs66566245;rs67138998;rs113781955;rs115461728;rs200991147;rs116721370;rs67367076;rs66531472;rs67418861;rs111715140;rs67977289;rs73130090;rs66636635;rs57244757;rs57560727;rs61268825;rs9863512;rs60376714;rs67845286;rs3088339;rs73135673;rs67342748;rs66738975;rs73020399;rs66485711;rs73135679;r…	ENSG00000223719	1
1	3:8520001-8560000	3:6880001-6920000	2.20292e-10	HiC	GSE87112	Mesendoderm	intra	rs11706813	NA	0
1	3:8560001-8600000	3:6880001-6920000	9.89488e-14	HiC	GSE87112	Mesendoderm	intra	rs6795922;rs41378247;rs10510392;rs67203525;rs73130067;rs114122346;rs67741906;rs17049237;rs6784343;rs66469204;rs66566245;rs67138998;rs113781955;rs115461728;rs200991147;rs116721370;rs67367076;rs66531472;rs67418861;rs111715140;rs67977289;rs73130090;rs66636635;rs57244757;rs57560727;rs61268825;rs9863512;rs60376714;rs67845286;rs3088339;rs73135673;rs67342748;rs66738975;rs73020399;rs66485711;rs73135679;r…	NA	0
1	3:8520001-8560000	3:6920001-6960000	6.13766e-10	HiC	GSE87112	Mesendoderm	intra	rs11706813	ENSG00000237665	1
1	3:8520001-8560000	3:7000001-7040000	1.75014e-09	HiC	GSE87112	Mesendoderm	intra	rs11706813	NA	0
1	3:8560001-8600000	3:7000001-7040000	5.54789e-08	HiC	GSE87112	Mesendoderm	intra	rs6795922;rs41378247;rs10510392;rs67203525;rs73130067;rs114122346;rs67741906;rs17049237;rs6784343;rs66469204;rs66566245;rs67138998;rs113781955;rs115461728;rs200991147;rs116721370;rs67367076;rs66531472;rs67418861;rs111715140;rs67977289;rs73130090;rs66636635;rs57244757;rs57560727;rs61268825;rs9863512;rs60376714;rs67845286;rs3088339;rs73135673;rs67342748;rs66738975;rs73020399;rs66485711;rs73135679;r…	NA	0
1	3:8520001-8560000	3:7040001-7080000	7.20993e-20	HiC	GSE87112	Mesendoderm	intra	rs11706813	NA	0
1	3:8560001-8600000	3:7040001-7080000	3.04177e-16	HiC	GSE87112	Mesendoderm	intra	rs6795922;rs41378247;rs10510392;rs67203525;rs73130067;rs114122346;rs67741906;rs17049237;rs6784343;rs66469204;rs66566245;rs67138998;rs113781955;rs115461728;rs200991147;rs116721370;rs67367076;rs66531472;rs67418861;rs111715140;rs67977289;rs73130090;rs66636635;rs57244757;rs57560727;rs61268825;rs9863512;rs60376714;rs67845286;rs3088339;rs73135673;rs67342748;rs66738975;rs73020399;rs66485711;rs73135679;r…	NA	0
1	3:8520001-8560000	3:7080001-7120000	6.89846e-11	HiC	GSE87112	Mesendoderm	intra	rs11706813	NA	0
1	3:8560001-8600000	3:7080001-7120000	6.63091e-15	HiC	GSE87112	Mesendoderm	intra	rs6795922;rs41378247;rs10510392;rs67203525;rs73130067;rs114122346;rs67741906;rs17049237;rs6784343;rs66469204;rs66566245;rs67138998;rs113781955;rs115461728;rs200991147;rs116721370;rs67367076;rs66531472;rs67418861;rs111715140;rs67977289;rs73130090;rs66636635;rs57244757;rs57560727;rs61268825;rs9863512;rs60376714;rs67845286;rs3088339;rs73135673;rs67342748;rs66738975;rs73020399;rs66485711;rs73135679;r…	NA	0
1	3:8520001-8560000	3:7160001-7200000	4.03448e-13	HiC	GSE87112	Mesendoderm	intra	rs11706813	NA	0
1	3:8560001-8600000	3:7160001-7200000	8.14743e-17	HiC	GSE87112	Mesendoderm	intra	rs6795922;rs41378247;rs10510392;rs67203525;rs73130067;rs114122346;rs67741906;rs17049237;rs6784343;rs66469204;rs66566245;rs67138998;rs113781955;rs115461728;rs200991147;rs116721370;rs67367076;rs66531472;rs67418861;rs111715140;rs67977289;rs73130090;rs66636635;rs57244757;rs57560727;rs61268825;rs9863512;rs60376714;rs67845286;rs3088339;rs73135673;rs67342748;rs66738975;rs73020399;rs66485711;rs73135679;r…	NA	0
1	3:8560001-8600000	3:7200001-7240000	6.66074e-07	HiC	GSE87112	Mesendoderm	intra	rs6795922;rs41378247;rs10510392;rs67203525;rs73130067;rs114122346;rs67741906;rs17049237;rs6784343;rs66469204;rs66566245;rs67138998;rs113781955;rs115461728;rs200991147;rs116721370;rs67367076;rs66531472;rs67418861;rs111715140;rs67977289;rs73130090;rs66636635;rs57244757;rs57560727;rs61268825;rs9863512;rs60376714;rs67845286;rs3088339;rs73135673;rs67342748;rs66738975;rs73020399;rs66485711;rs73135679;r…	NA	0
1	3:8520001-8560000	3:7240001-7280000	5.48639e-11	HiC	GSE87112	Mesendoderm	intra	rs11706813	NA	0
1	3:8560001-8600000	3:7240001-7280000	9.14646e-07	HiC	GSE87112	Mesendoderm	intra	rs6795922;rs41378247;rs10510392;rs67203525;rs73130067;rs114122346;rs67741906;rs17049237;rs6784343;rs66469204;rs66566245;rs67138998;rs113781955;rs115461728;rs200991147;rs116721370;rs67367076;rs66531472;rs67418861;rs111715140;rs67977289;rs73130090;rs66636635;rs57244757;rs57560727;rs61268825;rs9863512;rs60376714;rs67845286;rs3088339;rs73135673;rs67342748;rs66738975;rs73020399;rs66485711;rs73135679;r…	NA	0
1	3:8520001-8560000	3:7320001-7360000	1.05277e-15	HiC	GSE87112	Mesendoderm	intra	rs11706813	NA	0
1	3:8560001-8600000	3:7320001-7360000	1.34531e-13	HiC	GSE87112	Mesendoderm	intra	rs6795922;rs41378247;rs10510392;rs67203525;rs73130067;rs114122346;rs67741906;rs17049237;rs6784343;rs66469204;rs66566245;rs67138998;rs113781955;rs115461728;rs200991147;rs116721370;rs67367076;rs66531472;rs67418861;rs111715140;rs67977289;rs73130090;rs66636635;rs57244757;rs57560727;rs61268825;rs9863512;rs60376714;rs67845286;rs3088339;rs73135673;rs67342748;rs66738975;rs73020399;rs66485711;rs73135679;r…	NA	0
1	3:8520001-8560000	3:7360001-7400000	3.77544e-12	HiC	GSE87112	Mesendoderm	intra	rs11706813	NA	0
1	3:8560001-8600000	3:7360001-7400000	2.81863e-10	HiC	GSE87112	Mesendoderm	intra	rs6795922;rs41378247;rs10510392;rs67203525;rs73130067;rs114122346;rs67741906;rs17049237;rs6784343;rs66469204;rs66566245;rs67138998;rs113781955;rs115461728;rs200991147;rs116721370;rs67367076;rs66531472;rs67418861;rs111715140;rs67977289;rs73130090;rs66636635;rs57244757;rs57560727;rs61268825;rs9863512;rs60376714;rs67845286;rs3088339;rs73135673;rs67342748;rs66738975;rs73020399;rs66485711;rs73135679;r…	NA	0
1	3:8560001-8600000	3:7440001-7480000	7.88178e-08	HiC	GSE87112	Mesendoderm	intra	rs6795922;rs41378247;rs10510392;rs67203525;rs73130067;rs114122346;rs67741906;rs17049237;rs6784343;rs66469204;rs66566245;rs67138998;rs113781955;rs115461728;rs200991147;rs116721370;rs67367076;rs66531472;rs67418861;rs111715140;rs67977289;rs73130090;rs66636635;rs57244757;rs57560727;rs61268825;rs9863512;rs60376714;rs67845286;rs3088339;rs73135673;rs67342748;rs66738975;rs73020399;rs66485711;rs73135679;r…	NA	0
1	3:8520001-8560000	3:7520001-7560000	1.11321e-07	HiC	GSE87112	Mesendoderm	intra	rs11706813	NA	0
1	3:8520001-8560000	3:7600001-7640000	3.61811e-13	HiC	GSE87112	Mesendoderm	intra	rs11706813	ENSG00000236202	1
1	3:8560001-8600000	3:7600001-7640000	4.40452e-13	HiC	GSE87112	Mesendoderm	intra	rs6795922;rs41378247;rs10510392;rs67203525;rs73130067;rs114122346;rs67741906;rs17049237;rs6784343;rs66469204;rs66566245;rs67138998;rs113781955;rs115461728;rs200991147;rs116721370;rs67367076;rs66531472;rs67418861;rs111715140;rs67977289;rs73130090;rs66636635;rs57244757;rs57560727;rs61268825;rs9863512;rs60376714;rs67845286;rs3088339;rs73135673;rs67342748;rs66738975;rs73020399;rs66485711;rs73135679;r…	ENSG00000236202	1
1	3:8520001-8560000	3:7640001-7680000	3.42401e-13	HiC	GSE87112	Mesendoderm	intra	rs11706813	ENSG00000270207	1
1	3:8560001-8600000	3:7640001-7680000	1.57034e-09	HiC	GSE87112	Mesendoderm	intra	rs6795922;rs41378247;rs10510392;rs67203525;rs73130067;rs114122346;rs67741906;rs17049237;rs6784343;rs66469204;rs66566245;rs67138998;rs113781955;rs115461728;rs200991147;rs116721370;rs67367076;rs66531472;rs67418861;rs111715140;rs67977289;rs73130090;rs66636635;rs57244757;rs57560727;rs61268825;rs9863512;rs60376714;rs67845286;rs3088339;rs73135673;rs67342748;rs66738975;rs73020399;rs66485711;rs73135679;r…	ENSG00000270207	1
1	3:8520001-8560000	3:7720001-7760000	5.05552e-10	HiC	GSE87112	Mesendoderm	intra	rs11706813	NA	0
1	3:8560001-8600000	3:7720001-7760000	7.5849e-15	HiC	GSE87112	Mesendoderm	intra	rs6795922;rs41378247;rs10510392;rs67203525;rs73130067;rs114122346;rs67741906;rs17049237;rs6784343;rs66469204;rs66566245;rs67138998;rs113781955;rs115461728;rs200991147;rs116721370;rs67367076;rs66531472;rs67418861;rs111715140;rs67977289;rs73130090;rs66636635;rs57244757;rs57560727;rs61268825;rs9863512;rs60376714;rs67845286;rs3088339;rs73135673;rs67342748;rs66738975;rs73020399;rs66485711;rs73135679;r…	NA	0
1	3:8520001-8560000	3:7840001-7880000	2.85421e-08	HiC	GSE87112	Mesendoderm	intra	rs11706813	NA	0
1	3:8520001-8560000	3:8360001-8400000	5.16974e-10	HiC	GSE87112	Mesendoderm	intra	rs11706813	NA	0
1	3:8560001-8600000	3:8360001-8400000	1.87633e-07	HiC	GSE87112	Mesendoderm	intra	rs6795922;rs41378247;rs10510392;rs67203525;rs73130067;rs114122346;rs67741906;rs17049237;rs6784343;rs66469204;rs66566245;rs67138998;rs113781955;rs115461728;rs200991147;rs116721370;rs67367076;rs66531472;rs67418861;rs111715140;rs67977289;rs73130090;rs66636635;rs57244757;rs57560727;rs61268825;rs9863512;rs60376714;rs67845286;rs3088339;rs73135673;rs67342748;rs66738975;rs73020399;rs66485711;rs73135679;r…	NA	0
1	3:8520001-8560000	3:8480001-8520000	2.1482e-27	HiC	GSE87112	Mesendoderm	intra	rs11706813	NA	0
1	3:8560001-8600000	3:8480001-8520000	1.95003e-13	HiC	GSE87112	Mesendoderm	intra	rs6795922;rs41378247;rs10510392;rs67203525;rs73130067;rs114122346;rs67741906;rs17049237;rs6784343;rs66469204;rs66566245;rs67138998;rs113781955;rs115461728;rs200991147;rs116721370;rs67367076;rs66531472;rs67418861;rs111715140;rs67977289;rs73130090;rs66636635;rs57244757;rs57560727;rs61268825;rs9863512;rs60376714;rs67845286;rs3088339;rs73135673;rs67342748;rs66738975;rs73020399;rs66485711;rs73135679;r…	NA	0
1	3:8560001-8600000	3:8520001-8560000	4.64942e-41	HiC	GSE87112	Mesendoderm	intra	rs6795922;rs41378247;rs10510392;rs67203525;rs73130067;rs114122346;rs67741906;rs17049237;rs6784343;rs66469204;rs66566245;rs67138998;rs113781955;rs115461728;rs200991147;rs116721370;rs67367076;rs66531472;rs67418861;rs111715140;rs67977289;rs73130090;rs66636635;rs57244757;rs57560727;rs61268825;rs9863512;rs60376714;rs67845286;rs3088339;rs73135673;rs67342748;rs66738975;rs73020399;rs66485711;rs73135679;r…	ENSG00000071282	1
2	5:120480001-120520000	5:118800001-118840000	3.17315e-11	HiC	GSE87112	Mesendoderm	intra	rs115004445;rs142508663;rs116822681;rs150429966;rs115581093	ENSG00000239084	1
2	5:120600001-120640000	5:118800001-118840000	1.24823e-13	HiC	GSE87112	Mesendoderm	intra	rs139409097	ENSG00000239084	1
2	5:120800001-120840000	5:118800001-118840000	9.19311e-11	HiC	GSE87112	Mesendoderm	intra	rs116369636	ENSG00000239084	1
2	5:120600001-120640000	5:118840001-118880000	3.65397e-07	HiC	GSE87112	Mesendoderm	intra	rs139409097	NA	0
2	5:120720001-120760000	5:118840001-118880000	2.2153e-07	HiC	GSE87112	Mesendoderm	intra	rs140130721	NA	0
2	5:120480001-120520000	5:118880001-118920000	9.12464e-09	HiC	GSE87112	Mesendoderm	intra	rs115004445;rs142508663;rs116822681;rs150429966;rs115581093	ENSG00000213663:ENSG00000249919	1
2	5:120560001-120600000	5:118880001-118920000	1.53792e-07	HiC	GSE87112	Mesendoderm	intra	rs147715064	ENSG00000213663:ENSG00000249919	1
2	5:120600001-120640000	5:118880001-118920000	2.28408e-07	HiC	GSE87112	Mesendoderm	intra	rs139409097	ENSG00000213663:ENSG00000249919	1
2	5:120720001-120760000	5:118880001-118920000	2.99028e-09	HiC	GSE87112	Mesendoderm	intra	rs140130721	ENSG00000213663:ENSG00000249919	1
2	5:120760001-120800000	5:118880001-118920000	2.48479e-14	HiC	GSE87112	Mesendoderm	intra	rs79810376	ENSG00000213663:ENSG00000249919	1
2	5:120800001-120840000	5:118880001-118920000	2.54884e-10	HiC	GSE87112	Mesendoderm	intra	rs116369636	ENSG00000213663:ENSG00000249919	1
2	5:120480001-120520000	5:118920001-118960000	1.47907e-12	HiC	GSE87112	Mesendoderm	intra	rs115004445;rs142508663;rs116822681;rs150429966;rs115581093	ENSG00000239067	1
2	5:120560001-120600000	5:118920001-118960000	1.11227e-07	HiC	GSE87112	Mesendoderm	intra	rs147715064	ENSG00000239067	1
2	5:120600001-120640000	5:118920001-118960000	8.53753e-12	HiC	GSE87112	Mesendoderm	intra	rs139409097	ENSG00000239067	1
2	5:120720001-120760000	5:118920001-118960000	6.74645e-15	HiC	GSE87112	Mesendoderm	intra	rs140130721	ENSG00000239067	1
2	5:120800001-120840000	5:118920001-118960000	1.92559e-12	HiC	GSE87112	Mesendoderm	intra	rs116369636	ENSG00000239067	1
2	5:120720001-120760000	5:119080001-119120000	1.13998e-08	HiC	GSE87112	Mesendoderm	intra	rs140130721	NA	0
2	5:120800001-120840000	5:119080001-119120000	6.89671e-07	HiC	GSE87112	Mesendoderm	intra	rs116369636	NA	0
2	5:120720001-120760000	5:119160001-119200000	6.25994e-07	HiC	GSE87112	Mesendoderm	intra	rs140130721	NA	0
2	5:120800001-120840000	5:119160001-119200000	1.13998e-08	HiC	GSE87112	Mesendoderm	intra	rs116369636	NA	0
2	5:120480001-120520000	5:119200001-119240000	9.23966e-08	HiC	GSE87112	Mesendoderm	intra	rs115004445;rs142508663;rs116822681;rs150429966;rs115581093	NA	0
2	5:120600001-120640000	5:119200001-119240000	4.13369e-10	HiC	GSE87112	Mesendoderm	intra	rs139409097	NA	0
2	5:120720001-120760000	5:119200001-119240000	2.42786e-09	HiC	GSE87112	Mesendoderm	intra	rs140130721	NA	0
2	5:120800001-120840000	5:119200001-119240000	2.85281e-08	HiC	GSE87112	Mesendoderm	intra	rs116369636	NA	0
2	5:120800001-120840000	5:119280001-119320000	1.99966e-07	HiC	GSE87112	Mesendoderm	intra	rs116369636	NA	0
2	5:120480001-120520000	5:119320001-119360000	1.26533e-08	HiC	GSE87112	Mesendoderm	intra	rs115004445;rs142508663;rs116822681;rs150429966;rs115581093	NA	0
2	5:120720001-120760000	5:119320001-119360000	2.47447e-07	HiC	GSE87112	Mesendoderm	intra	rs140130721	NA	0
2	5:120480001-120520000	5:119360001-119400000	9.38578e-07	HiC	GSE87112	Mesendoderm	intra	rs115004445;rs142508663;rs116822681;rs150429966;rs115581093	NA	0
2	5:120600001-120640000	5:119360001-119400000	5.89545e-08	HiC	GSE87112	Mesendoderm	intra	rs139409097	NA	0
2	5:120800001-120840000	5:119360001-119400000	7.60348e-08	HiC	GSE87112	Mesendoderm	intra	rs116369636	NA	0
2	5:120680001-120720000	5:119400001-119440000	6.10124e-07	HiC	GSE87112	Mesendoderm	intra	rs115693977	NA	0
2	5:120480001-120520000	5:119440001-119480000	7.3704e-10	HiC	GSE87112	Mesendoderm	intra	rs115004445;rs142508663;rs116822681;rs150429966;rs115581093	NA	0
2	5:120600001-120640000	5:119440001-119480000	2.00993e-07	HiC	GSE87112	Mesendoderm	intra	rs139409097	NA	0
2	5:120680001-120720000	5:119440001-119480000	5.89545e-08	HiC	GSE87112	Mesendoderm	intra	rs115693977	NA	0
2	5:120720001-120760000	5:119440001-119480000	5.71195e-10	HiC	GSE87112	Mesendoderm	intra	rs140130721	NA	0
2	5:120720001-120760000	5:119560001-119600000	6.74327e-10	HiC	GSE87112	Mesendoderm	intra	rs140130721	NA	0
2	5:120800001-120840000	5:119560001-119600000	3.82308e-07	HiC	GSE87112	Mesendoderm	intra	rs116369636	NA	0
2	5:120600001-120640000	5:119600001-119640000	1.73699e-07	HiC	GSE87112	Mesendoderm	intra	rs139409097	NA	0
2	5:120800001-120840000	5:119600001-119640000	1.59652e-08	HiC	GSE87112	Mesendoderm	intra	rs116369636	NA	0
2	5:120560001-120600000	5:119840001-119880000	2.27907e-07	HiC	GSE87112	Mesendoderm	intra	rs147715064	NA	0
2	5:120600001-120640000	5:119840001-119880000	4.02554e-07	HiC	GSE87112	Mesendoderm	intra	rs139409097	NA	0
2	5:120720001-120760000	5:119840001-119880000	3.40762e-13	HiC	GSE87112	Mesendoderm	intra	rs140130721	NA	0
2	5:120800001-120840000	5:119840001-119880000	8.13082e-11	HiC	GSE87112	Mesendoderm	intra	rs116369636	NA	0
2	5:120600001-120640000	5:119960001-120000000	2.87121e-10	HiC	GSE87112	Mesendoderm	intra	rs139409097	ENSG00000270741	1
2	5:120680001-120720000	5:119960001-120000000	9.33453e-12	HiC	GSE87112	Mesendoderm	intra	rs115693977	ENSG00000270741	1
2	5:120720001-120760000	5:119960001-120000000	1.61533e-13	HiC	GSE87112	Mesendoderm	intra	rs140130721	ENSG00000270741	1
2	5:120800001-120840000	5:119960001-120000000	2.36989e-09	HiC	GSE87112	Mesendoderm	intra	rs116369636	ENSG00000270741	1
2	5:120680001-120720000	5:120040001-120080000	4.65335e-08	HiC	GSE87112	Mesendoderm	intra	rs115693977	ENSG00000222609	1
2	5:120800001-120840000	5:120040001-120080000	2.46521e-12	HiC	GSE87112	Mesendoderm	intra	rs116369636	ENSG00000222609	1
2	5:120720001-120760000	5:120080001-120120000	4.51501e-13	HiC	GSE87112	Mesendoderm	intra	rs140130721	ENSG00000248927	1
2	5:120800001-120840000	5:120080001-120120000	5.69758e-17	HiC	GSE87112	Mesendoderm	intra	rs116369636	ENSG00000248927	1
2	5:120480001-120520000	5:120120001-120160000	4.75831e-28	HiC	GSE87112	Mesendoderm	intra	rs115004445;rs142508663;rs116822681;rs150429966;rs115581093	NA	0
2	5:120520001-120560000	5:120120001-120160000	8.37034e-09	HiC	GSE87112	Mesendoderm	intra	rs78241193	NA	0
2	5:120560001-120600000	5:120120001-120160000	1.17361e-13	HiC	GSE87112	Mesendoderm	intra	rs147715064	NA	0
2	5:120600001-120640000	5:120120001-120160000	1.81778e-23	HiC	GSE87112	Mesendoderm	intra	rs139409097	NA	0
2	5:120680001-120720000	5:120120001-120160000	6.30533e-18	HiC	GSE87112	Mesendoderm	intra	rs115693977	NA	0
2	5:120720001-120760000	5:120120001-120160000	2.14161e-36	HiC	GSE87112	Mesendoderm	intra	rs140130721	NA	0
2	5:120760001-120800000	5:120120001-120160000	1.2386e-11	HiC	GSE87112	Mesendoderm	intra	rs79810376	NA	0
2	5:120800001-120840000	5:120120001-120160000	4.56294e-30	HiC	GSE87112	Mesendoderm	intra	rs116369636	NA	0
2	5:120480001-120520000	5:120160001-120200000	3.37936e-14	HiC	GSE87112	Mesendoderm	intra	rs115004445;rs142508663;rs116822681;rs150429966;rs115581093	NA	0
2	5:120560001-120600000	5:120160001-120200000	4.16178e-10	HiC	GSE87112	Mesendoderm	intra	rs147715064	NA	0
2	5:120600001-120640000	5:120160001-120200000	1.86611e-07	HiC	GSE87112	Mesendoderm	intra	rs139409097	NA	0
2	5:120680001-120720000	5:120160001-120200000	1.59624e-07	HiC	GSE87112	Mesendoderm	intra	rs115693977	NA	0
2	5:120720001-120760000	5:120160001-120200000	4.24767e-13	HiC	GSE87112	Mesendoderm	intra	rs140130721	NA	0
2	5:120800001-120840000	5:120160001-120200000	4.7097e-19	HiC	GSE87112	Mesendoderm	intra	rs116369636	NA	0
2	5:120480001-120520000	5:120200001-120240000	3.23729e-09	HiC	GSE87112	Mesendoderm	intra	rs115004445;rs142508663;rs116822681;rs150429966;rs115581093	NA	0
2	5:120560001-120600000	5:120200001-120240000	3.82233e-10	HiC	GSE87112	Mesendoderm	intra	rs147715064	NA	0
2	5:120600001-120640000	5:120200001-120240000	6.7849e-20	HiC	GSE87112	Mesendoderm	intra	rs139409097	NA	0
2	5:120680001-120720000	5:120200001-120240000	4.18487e-14	HiC	GSE87112	Mesendoderm	intra	rs115693977	NA	0
2	5:120720001-120760000	5:120200001-120240000	1.0968e-39	HiC	GSE87112	Mesendoderm	intra	rs140130721	NA	0
2	5:120760001-120800000	5:120200001-120240000	7.01749e-15	HiC	GSE87112	Mesendoderm	intra	rs79810376	NA	0
2	5:120800001-120840000	5:120200001-120240000	1.53368e-47	HiC	GSE87112	Mesendoderm	intra	rs116369636	NA	0
2	5:120480001-120520000	5:120240001-120280000	7.48836e-19	HiC	GSE87112	Mesendoderm	intra	rs115004445;rs142508663;rs116822681;rs150429966;rs115581093	NA	0
2	5:120560001-120600000	5:120240001-120280000	5.68184e-12	HiC	GSE87112	Mesendoderm	intra	rs147715064	NA	0
2	5:120600001-120640000	5:120240001-120280000	2.8415e-15	HiC	GSE87112	Mesendoderm	intra	rs139409097	NA	0
2	5:120680001-120720000	5:120240001-120280000	3.76675e-19	HiC	GSE87112	Mesendoderm	intra	rs115693977	NA	0
2	5:120720001-120760000	5:120240001-120280000	1.21756e-33	HiC	GSE87112	Mesendoderm	intra	rs140130721	NA	0
2	5:120760001-120800000	5:120240001-120280000	6.32638e-12	HiC	GSE87112	Mesendoderm	intra	rs79810376	NA	0
2	5:120800001-120840000	5:120240001-120280000	8.28303e-29	HiC	GSE87112	Mesendoderm	intra	rs116369636	NA	0
2	5:120680001-120720000	5:120320001-120360000	3.82233e-10	HiC	GSE87112	Mesendoderm	intra	rs115693977	NA	0
2	5:120720001-120760000	5:120320001-120360000	2.58053e-09	HiC	GSE87112	Mesendoderm	intra	rs140130721	NA	0
2	5:120720001-120760000	5:120360001-120400000	1.23892e-09	HiC	GSE87112	Mesendoderm	intra	rs140130721	ENSG00000251135:ENSG00000248853	1
2	5:120800001-120840000	5:120360001-120400000	1.86708e-08	HiC	GSE87112	Mesendoderm	intra	rs116369636	ENSG00000251135:ENSG00000248853	1
2	5:120720001-120760000	5:120480001-120520000	3.74041e-19	HiC	GSE87112	Mesendoderm	intra	rs140130721	NA	0
2	5:120800001-120840000	5:120480001-120520000	1.05151e-11	HiC	GSE87112	Mesendoderm	intra	rs116369636	NA	0
2	5:120720001-120760000	5:120600001-120640000	2.00247e-11	HiC	GSE87112	Mesendoderm	intra	rs140130721	NA	0
2	5:120720001-120760000	5:120680001-120720000	2.83448e-16	HiC	GSE87112	Mesendoderm	intra	rs140130721	NA	0
2	5:120800001-120840000	5:120680001-120720000	1.98341e-07	HiC	GSE87112	Mesendoderm	intra	rs116369636	NA	0
2	5:120760001-120800000	5:120720001-120760000	3.67165e-08	HiC	GSE87112	Mesendoderm	intra	rs79810376	NA	0
2	5:120800001-120840000	5:120760001-120800000	3.67165e-08	HiC	GSE87112	Mesendoderm	intra	rs116369636	NA	0
3	13:77440001-77480000	13:76120001-76160000	1.04666e-13	HiC	GSE87112	Mesendoderm	intra	rs700371;rs681155;rs601562;rs687085;rs617595;rs618975;rs619082;rs633307;rs862226;rs661007;rs112065492;rs1417970;rs1633516;rs682101;rs683855;rs1988198;rs34683904;rs613132;rs592134;rs630307;rs674041;rs665004;rs851245;rs604386;rs615973	ENSG00000188243:ENSG00000118939:ENSG00000261553	1
3	13:77480001-77520000	13:76120001-76160000	4.35865e-19	HiC	GSE87112	Mesendoderm	intra	rs851247	ENSG00000188243:ENSG00000118939:ENSG00000261553	1
3	13:77480001-77520000	13:76160001-76200000	1.09423e-12	HiC	GSE87112	Mesendoderm	intra	rs851247	ENSG00000136153	1
3	13:77440001-77480000	13:76200001-76240000	6.10491e-15	HiC	GSE87112	Mesendoderm	intra	rs700371;rs681155;rs601562;rs687085;rs617595;rs618975;rs619082;rs633307;rs862226;rs661007;rs112065492;rs1417970;rs1633516;rs682101;rs683855;rs1988198;rs34683904;rs613132;rs592134;rs630307;rs674041;rs665004;rs851245;rs604386;rs615973	ENSG00000261105:ENSG00000228444	1
3	13:77480001-77520000	13:76200001-76240000	6.12085e-16	HiC	GSE87112	Mesendoderm	intra	rs851247	ENSG00000261105:ENSG00000228444	1
3	13:77440001-77480000	13:76240001-76280000	3.82025e-08	HiC	GSE87112	Mesendoderm	intra	rs700371;rs681155;rs601562;rs687085;rs617595;rs618975;rs619082;rs633307;rs862226;rs661007;rs112065492;rs1417970;rs1633516;rs682101;rs683855;rs1988198;rs34683904;rs613132;rs592134;rs630307;rs674041;rs665004;rs851245;rs604386;rs615973	ENSG00000230902	1
3	13:77480001-77520000	13:76240001-76280000	1.42259e-24	HiC	GSE87112	Mesendoderm	intra	rs851247	ENSG00000230902	1
3	13:77440001-77480000	13:76280001-76320000	5.71955e-18	HiC	GSE87112	Mesendoderm	intra	rs700371;rs681155;rs601562;rs687085;rs617595;rs618975;rs619082;rs633307;rs862226;rs661007;rs112065492;rs1417970;rs1633516;rs682101;rs683855;rs1988198;rs34683904;rs613132;rs592134;rs630307;rs674041;rs665004;rs851245;rs604386;rs615973	NA	0
3	13:77480001-77520000	13:76280001-76320000	3.36089e-23	HiC	GSE87112	Mesendoderm	intra	rs851247	NA	0
3	13:77440001-77480000	13:76320001-76360000	2.60259e-18	HiC	GSE87112	Mesendoderm	intra	rs700371;rs681155;rs601562;rs687085;rs617595;rs618975;rs619082;rs633307;rs862226;rs661007;rs112065492;rs1417970;rs1633516;rs682101;rs683855;rs1988198;rs34683904;rs613132;rs592134;rs630307;rs674041;rs665004;rs851245;rs604386;rs615973	NA	0
3	13:77480001-77520000	13:76320001-76360000	1.37341e-19	HiC	GSE87112	Mesendoderm	intra	rs851247	NA	0
3	13:77440001-77480000	13:76360001-76400000	5.54355e-43	HiC	GSE87112	Mesendoderm	intra	rs700371;rs681155;rs601562;rs687085;rs617595;rs618975;rs619082;rs633307;rs862226;rs661007;rs112065492;rs1417970;rs1633516;rs682101;rs683855;rs1988198;rs34683904;rs613132;rs592134;rs630307;rs674041;rs665004;rs851245;rs604386;rs615973	NA	0
3	13:77480001-77520000	13:76360001-76400000	5.20108e-69	HiC	GSE87112	Mesendoderm	intra	rs851247	NA	0
3	13:77440001-77480000	13:76400001-76440000	7.21254e-47	HiC	GSE87112	Mesendoderm	intra	rs700371;rs681155;rs601562;rs687085;rs617595;rs618975;rs619082;rs633307;rs862226;rs661007;rs112065492;rs1417970;rs1633516;rs682101;rs683855;rs1988198;rs34683904;rs613132;rs592134;rs630307;rs674041;rs665004;rs851245;rs604386;rs615973	NA	0
3	13:77480001-77520000	13:76400001-76440000	3.47694e-78	HiC	GSE87112	Mesendoderm	intra	rs851247	NA	0
3	13:77440001-77480000	13:76440001-76480000	1.79766e-114	HiC	GSE87112	Mesendoderm	intra	rs700371;rs681155;rs601562;rs687085;rs617595;rs618975;rs619082;rs633307;rs862226;rs661007;rs112065492;rs1417970;rs1633516;rs682101;rs683855;rs1988198;rs34683904;rs613132;rs592134;rs630307;rs674041;rs665004;rs851245;rs604386;rs615973	ENSG00000178734:ENSG00000223458	1
3	13:77480001-77520000	13:76440001-76480000	7.31417e-121	HiC	GSE87112	Mesendoderm	intra	rs851247	ENSG00000178734:ENSG00000223458	1
3	13:77440001-77480000	13:76480001-76520000	6.32328e-20	HiC	GSE87112	Mesendoderm	intra	rs700371;rs681155;rs601562;rs687085;rs617595;rs618975;rs619082;rs633307;rs862226;rs661007;rs112065492;rs1417970;rs1633516;rs682101;rs683855;rs1988198;rs34683904;rs613132;rs592134;rs630307;rs674041;rs665004;rs851245;rs604386;rs615973	ENSG00000261206	1
3	13:77480001-77520000	13:76480001-76520000	8.9642e-40	HiC	GSE87112	Mesendoderm	intra	rs851247	ENSG00000261206	1
3	13:77440001-77480000	13:76520001-76560000	6.90165e-10	HiC	GSE87112	Mesendoderm	intra	rs700371;rs681155;rs601562;rs687085;rs617595;rs618975;rs619082;rs633307;rs862226;rs661007;rs112065492;rs1417970;rs1633516;rs682101;rs683855;rs1988198;rs34683904;rs613132;rs592134;rs630307;rs674041;rs665004;rs851245;rs604386;rs615973	NA	0
3	13:77480001-77520000	13:76520001-76560000	4.30669e-29	HiC	GSE87112	Mesendoderm	intra	rs851247	NA	0
3	13:77440001-77480000	13:76560001-76600000	2.52409e-25	HiC	GSE87112	Mesendoderm	intra	rs700371;rs681155;rs601562;rs687085;rs617595;rs618975;rs619082;rs633307;rs862226;rs661007;rs112065492;rs1417970;rs1633516;rs682101;rs683855;rs1988198;rs34683904;rs613132;rs592134;rs630307;rs674041;rs665004;rs851245;rs604386;rs615973	ENSG00000224933	1
3	13:77480001-77520000	13:76560001-76600000	4.90781e-44	HiC	GSE87112	Mesendoderm	intra	rs851247	ENSG00000224933	1
[truncated: 118 more rows]

## Sheet: Legend
For sheets Genes, C5, C3 MIR and C3 TFT (full results of gene-based and gene set-based tests)
[truncated: 49 more rows]
