# Supplementary material for: Genome-wide association analysis reveals KCTD12 and miR-383-binding genes in the background of rumination
Source: Transl Psychiatry. 2019 Mar 18;9:119. doi: 10.1038/s41398-019-0454-1 (PMC6423133; doi:10.1038/s41398-019-0454-1)
Supplement: Supplementary file 3 [file 41398_2019_454_MOESM3_ESM.xls]

## Sheet: Genes
Gene	p-value	q-value
LOC284009	9e-06	0.126855
MFAP5	1e-05	0.126855
CACNA1D	8.1e-05	0.3592
C7orf72	8.3e-05	0.3592
VPS33B	0.000113	0.3592
CTDSPL2	0.000119	0.3592
S100A3	0.000129	0.3592
EIF3J-AS1	0.000145	0.3592
LOC101928034	0.000147	0.3592
LOC101926911	0.000149	0.3592
S100A6	0.000169	0.3592
S100A4	0.000173	0.3592
MAP1LC3B	0.000218	0.3592
S100A5	0.000233	0.3592
IVL	0.000235	0.3592
OSM	0.000237	0.3592
MYCBP2	0.000244	0.3592
EIF3J	0.000259	0.3592
MIR7843	0.000269	0.3592
CASC4	0.000285	0.361537
ZPBP	0.000323	0.39023
C18orf63	0.000398	0.458984
RHBG	0.000471	0.502346
SPG11	0.000488	0.502346
MYCBP2-AS1	0.000495	0.502346
LOC101926892	0.000558	0.544501
MIR6835	0.000596	0.552725
S100A2	0.00061	0.552725
LINC02108	0.000766	0.670144
ZFP1	0.000854	0.722228
MIR7157	0.000941	0.729745
ZNF33B	0.001034	0.729745
NUDCD3	0.001043	0.729745
ENTPD4	0.001085	0.729745
PRC1	0.001086	0.729745
LOC100507334	0.001089	0.729745
PRC1-AS1	0.001173	0.729745
HMGA1	0.001204	0.729745
ST8SIA1	0.001323	0.729745
CDH12	0.001353	0.729745
EXTL3	0.001365	0.729745
SNORD43	0.001405	0.729745
RPS15	0.001406	0.729745
HNRNPL	0.001414	0.729745
LINC01518	0.001418	0.729745
MIR622	0.001432	0.729745
UBE2D2	0.001466	0.729745
VPS13D	0.001532	0.729745
RPL3	0.001545	0.729745
LOC100652768	0.00163	0.729745
ZFP36L2	0.001658	0.729745
PAFAH1B2	0.001662	0.729745
TMEM60	0.001697	0.729745
ZCCHC14	0.001723	0.729745
ECH1	0.001737	0.729745
MIR3124	0.001746	0.729745
C8orf82	0.001784	0.729745
SH3BP5L	0.001792	0.729745
FADS2	0.001841	0.729745
SNORD139	0.001853	0.729745
NUBP1	0.001874	0.729745
KIAA1161	0.001886	0.729745
FADD	0.001905	0.729745
EML3	0.001915	0.729745
SIDT2	0.001977	0.729745
DDC-AS1	0.001988	0.729745
PDCD5	0.002041	0.729745
CEACAM21	0.00205	0.729745
PIGBOS1	0.002052	0.729745
LOC101929279	0.002058	0.729745
FBXO31	0.00211	0.729745
COPG1	0.002132	0.729745
MIR4794	0.002184	0.729745
PIGB	0.002184	0.729745
ASCL1	0.002187	0.729745
CYSTM1	0.002277	0.729745
PRKCQ	0.002302	0.729745
LOC102724058	0.002319	0.729745
ZFAND6	0.002346	0.729745
STAM2	0.002381	0.729745
ZNF784	0.002382	0.729745
MTBP	0.002462	0.729745
SNORD83B	0.002463	0.729745
SNAI3	0.002507	0.729745
KRT222	0.002532	0.729745
SMARCE1	0.002545	0.729745
MIR4255	0.002553	0.729745
AKAP6	0.002649	0.729745
LINC00839	0.002663	0.729745
CDKN2AIPNL	0.002738	0.729745
LOC101929613	0.002758	0.729745
FBXL3	0.00277	0.729745
ANGPTL1	0.002801	0.729745
FERMT2	0.002825	0.729745
OPRD1	0.002837	0.729745
CDH6	0.002875	0.729745
KRT19	0.002961	0.729745
MTA2	0.003004	0.729745
LINC00514	0.003024	0.729745
GRK2	0.003071	0.729745
SNORD83A	0.003145	0.729745
PRSS45	0.00319	0.729745
TVP23A	0.003216	0.729745
ARMT1	0.003234	0.729745
MIR611	0.003247	0.729745
MIR6826	0.003283	0.729745
TEX36-AS1	0.003303	0.729745
THADA	0.003304	0.729745
RNY4	0.00332	0.729745
LRFN2	0.003324	0.729745
FEN1	0.003333	0.729745
ZNF580	0.00345	0.729745
MIR4792	0.003492	0.729745
ZNF408	0.003494	0.729745
TAGLN	0.003502	0.729745
LMO7DN	0.003527	0.729745
OR6C74	0.003575	0.729745
UMOD	0.003615	0.729745
LOC286177	0.00362	0.729745
MYOM3	0.003646	0.729745
MGC32805	0.003688	0.729745
SNORA71A	0.003719	0.729745
GAPT	0.003733	0.729745
SNORA71B	0.00375	0.729745
PCSK7	0.003788	0.729745
TBL2	0.003792	0.729745
SNORA71C	0.003813	0.729745
LOC646029	0.003818	0.729745
UCP2	0.00382	0.729745
TGM6	0.003828	0.729745
CLN5	0.00384	0.729745
ZNF581	0.003857	0.729745
AHNAK	0.00386	0.729745
KLRF2	0.003878	0.729745
CHPF	0.003883	0.729745
RSBN1L	0.003954	0.737625
SLC13A3	0.004027	0.745759
APC2	0.004103	0.754328
ARMC7	0.004164	0.760035
ALG1L2	0.004215	0.760807
CLEC2B	0.004248	0.760807
MIR5586	0.004291	0.760807
CCDC97	0.004348	0.760807
ASIC4	0.004379	0.760807
VWC2	0.00439	0.760807
ATXN2-AS	0.004417	0.760807
NPC1L1	0.004422	0.760807
LINC02014	0.004479	0.760807
ZNF37BP	0.004522	0.760807
MLXIPL	0.004564	0.760807
C2orf40	0.004611	0.760807
PRSS46	0.004629	0.760807
TMEM236	0.00464	0.760807
PRSS35	0.004661	0.760807
LINC01561	0.00468	0.760807
LOC100506272	0.004697	0.760807
TGM2	0.004708	0.760807
DEFB112	0.004742	0.761451
MIR1202	0.004798	0.765598
FAM102A	0.004864	0.771278
TMEM258	0.004917	0.771617
MRPL13	0.00497	0.771617
RMND1	0.005008	0.771617
OR7G3	0.005034	0.771617
TMEM17	0.005104	0.771617
TUT1	0.00512	0.771617
XCR1	0.005131	0.771617
FOXS1	0.005132	0.771617
TCF15	0.005153	0.771617
SNORD147	0.005184	0.771617
MIR548AE2	0.005207	0.771617
KDM2A	0.005316	0.771617
MIR3661	0.005402	0.771617
TWSG1	0.005417	0.771617
H1FX-AS1	0.00542	0.771617
AQP11	0.005478	0.771617
OR8H2	0.005499	0.771617
MYLK2	0.005508	0.771617
KRT15	0.00551	0.771617
HNRNPUL1	0.005657	0.771617
UGGT1	0.005672	0.771617
ID3	0.00568	0.771617
EMP2	0.005742	0.771617
COL4A3BP	0.005865	0.771617
EPDR1	0.005865	0.771617
OR5J2	0.00589	0.771617
IFNA8	0.005899	0.771617
ALDH8A1	0.005916	0.771617
OR9K2	0.005954	0.771617
LINC00588	0.00598	0.771617
H1FX	0.006036	0.771617
HIF1A-AS1	0.006044	0.771617
MIR3132	0.006045	0.771617
ZNF223	0.006079	0.771617
OR7G1	0.006087	0.771617
LOC101928659	0.006167	0.771617
BTBD9-AS1	0.006177	0.771617
SCN1A	0.00619	0.771617
PPP6R2	0.006197	0.771617
MIR499A	0.006207	0.771617
MIR499B	0.00622	0.771617
PCMTD1	0.006222	0.771617
CCDC106	0.006225	0.771617
RHBDD3	0.006264	0.771617
TMEM198	0.006302	0.771617
MIR6510	0.006328	0.771617
LINC00116	0.006364	0.771617
NME8	0.006379	0.771617
URAD	0.006396	0.771617
FAM86HP	0.006427	0.771617
OR8I2	0.006467	0.771617
DNAH5	0.006469	0.771617
VAMP1	0.006482	0.771617
CENPC	0.006576	0.771617
OR8H3	0.006579	0.771617
DHX8	0.006623	0.771617
TMEM89	0.006636	0.771617
ZNF681	0.006712	0.771617
RPS10-NUDT3	0.006722	0.771617
RECQL4	0.00674	0.771617
LINC00457	0.006741	0.771617
FAM45BP	0.006769	0.771617
CNPY1	0.006825	0.771617
SYPL1	0.006834	0.771617
FAM45A	0.006843	0.771617
ZNF852	0.006915	0.774149
RWDD1	0.006939	0.774149
OR5AS1	0.006957	0.774149
CES5A	0.007217	0.789401
SMIM29	0.007259	0.789401
RPSAP58	0.007321	0.789401
LOC646736	0.007323	0.789401
CCDC189	0.007395	0.789401
SNCAIP	0.007419	0.789401
RALGPS2	0.007421	0.789401
LOC102723701	0.00743	0.789401
ANTXRL	0.007431	0.789401
LOC101928737	0.007511	0.789401
ETV4	0.007562	0.789401
OR8J3	0.007622	0.789401
SFXN4	0.007631	0.789401
LMO7DN-IT1	0.007638	0.789401
BRWD1-AS1	0.0077	0.789401
CYB5R3	0.007752	0.789401
SLC26A6	0.00783	0.789401
HMGN1	0.007838	0.789401
ZSWIM4	0.007848	0.789401
REXO1L2P	0.007893	0.789401
CCDC37-AS1	0.007905	0.789401
POLK	0.007924	0.789401
THEG	0.007927	0.789401
ESRG	0.007943	0.789401
LOC105376398	0.007947	0.789401
FAM24B	0.007948	0.789401
RPS10	0.007968	0.789401
OR5F1	0.008052	0.789401
LOC101929719	0.008076	0.789401
LARP1	0.008171	0.789401
ZNF675	0.00818	0.789401
OGFRP1	0.008231	0.789401
TMEM55B	0.008341	0.789401
SNORA77	0.008344	0.789401
OR5T3	0.008374	0.789401
KRT24	0.008398	0.789401
OR5T1	0.008446	0.789401
POC1A	0.008449	0.789401
BRWD1-IT2	0.008479	0.789401
SBF1	0.008514	0.789401
ARHGAP39	0.008558	0.789401
CLNS1A	0.008565	0.789401
GOT2	0.008654	0.789401
BRD8	0.008664	0.789401
AIFM2	0.008716	0.789401
SIK3	0.008743	0.789401
PPP2CA	0.008759	0.789401
PPM1F	0.008766	0.789401
OR8K5	0.008781	0.789401
DEFB134	0.008801	0.789401
LINC00260	0.008838	0.789401
FYCO1	0.008855	0.789401
MIR3911	0.008879	0.789401
TUSC7	0.008912	0.789401
GPR158	0.00892	0.789401
AHSA2	0.009008	0.789401
OR5T2	0.00901	0.789401
ANKRD13D	0.009014	0.789401
DEFB129	0.009073	0.789401
FILIP1	0.00908	0.789401
PROCR	0.009148	0.789401
FADS3	0.009161	0.789401
CRISPLD1	0.009185	0.789401
LRRC24	0.009186	0.789401
SNHG17	0.00926	0.789401
MYRF	0.009265	0.789401
USP34	0.00934	0.789401
OR5W2	0.009342	0.789401
LOC102546229	0.009366	0.789401
MKRN1	0.009444	0.789401
KCNH8	0.009505	0.789401
OR4K14	0.009528	0.789401
LRRC14	0.009539	0.789401
WHAMMP2	0.009554	0.789401
OR10A7	0.009577	0.789401
COG4	0.009578	0.789401
SCARNA10	0.009591	0.789401
MIRLET7B	0.009603	0.789401
SVIL-AS1	0.009621	0.789401
MIR4763	0.009623	0.789401
SNORD36A	0.009677	0.789401
DNAJB13	0.009713	0.789401
OR7E5P	0.009716	0.789401
SNORD36C	0.009758	0.789401
KRT28	0.009759	0.789401
PFDN1	0.009784	0.789401
SNRPA1	0.009801	0.789401
DCAF12	0.009962	0.796184
KRTAP11-1	0.01006	0.796184
OR4C16	0.010069	0.796184
OR10AG1	0.0101	0.796184
TRPC4AP	0.010109	0.796184
PML	0.010135	0.796184
MIR3157	0.010232	0.796184
ERLIN2	0.010261	0.796184
BRAP	0.010276	0.796184
SNORD36B	0.010351	0.796184
SNORD24	0.010359	0.796184
NOX4	0.01037	0.796184
LINC00705	0.010381	0.796184
LOC101927196	0.010426	0.796184
TEX36	0.010438	0.796184
APEX1	0.010458	0.796184
ACAD10	0.010472	0.796184
SGMS1-AS1	0.010487	0.796184
SLC9C2	0.010536	0.796184
MIRLET7A3	0.010564	0.796184
PHTF2	0.010565	0.796184
MRGPRX1	0.010591	0.796184
NHLH1	0.010607	0.796184
TNFRSF18	0.010658	0.797652
METTL16	0.010866	0.80425
AKR1E2	0.010907	0.80425
DEFB110	0.010924	0.80425
LOC101927141	0.010943	0.80425
ADAM1A	0.010949	0.80425
MED22	0.010969	0.80425
MIATNB	0.011043	0.80425
LINC02021	0.011063	0.80425
LINC00696	0.011067	0.80425
MIR3182	0.011132	0.80425
TVP23C	0.011146	0.80425
MALT1	0.011183	0.80425
LOC101927310	0.011194	0.80425
HMCES	0.011241	0.80425
GPNMB	0.01125	0.80425
STOML1	0.011326	0.80425
RNF166	0.011364	0.80425
DPYD-AS1	0.011373	0.80425
OR5I1	0.011512	0.80425
ADIG	0.011536	0.80425
OSGEP	0.011547	0.80425
TRIM51	0.011555	0.80425
SFRP4	0.011574	0.80425
JADE1	0.011586	0.80425
LOC399815	0.011594	0.80425
LOC283214	0.011605	0.80425
SNORD111	0.011747	0.80425
ZBTB10	0.011831	0.80425
AKR1C1	0.01184	0.80425
FUK	0.011852	0.80425
NUDT3	0.011871	0.80425
MYH7B	0.011873	0.80425
RBM17	0.011963	0.80425
MIR6761	0.011982	0.80425
LRP4-AS1	0.012017	0.80425
SNORA71D	0.012073	0.80425
FTMT	0.012075	0.80425
TPX2	0.012114	0.80425
ANKRD6	0.012118	0.80425
KCNN2	0.012272	0.80425
PRG2	0.012273	0.80425
SNX4	0.012281	0.80425
TVP23C-CDRT4	0.012324	0.80425
CPEB4	0.012357	0.80425
KANK4	0.012362	0.80425
OR4F13P	0.012365	0.80425
BAG4	0.012443	0.80425
PSMB5	0.012505	0.80425
RPL7A	0.012508	0.80425
ST3GAL2	0.012557	0.80425
PTPRG-AS1	0.01258	0.80425
LLPH	0.012622	0.80425
FADS1	0.01265	0.80425
MT4	0.012678	0.80425
FAM175A	0.012705	0.80425
ADM2	0.012728	0.80425
PTCSC3	0.012812	0.80425
LINC00559	0.012937	0.80425
LOC101928540	0.012973	0.80425
BCL7B	0.012987	0.80425
MIR551B	0.012998	0.80425
RSF1	0.013004	0.80425
MOCOS	0.013015	0.80425
MAP1A	0.013019	0.80425
IL18	0.013038	0.80425
POLRMT	0.013044	0.80425
RCCD1	0.013074	0.80425
MIR1908	0.013124	0.80425
OBSL1	0.013133	0.80425
SURF2	0.013168	0.80425
LOC100507599	0.013196	0.80425
LINC00974	0.013225	0.80425
MRPL28	0.013248	0.80425
PAQR4	0.013358	0.80425
MIR145	0.013392	0.80425
OPN1SW	0.013398	0.80425
CDC27	0.013418	0.80425
LINC01352	0.013431	0.80425
DRD1	0.013477	0.80425
BAIAP2L2	0.013564	0.80425
MIR3128	0.013692	0.80425
RGS11	0.013737	0.80425
NCK1-AS1	0.013743	0.80425
MGC27382	0.013773	0.80425
TAGAP	0.013799	0.80425
LOC646903	0.01382	0.80425
LINC00861	0.013842	0.80425
BRWD1	0.013874	0.80425
SYDE2	0.013912	0.80425
ARHGAP1	0.013921	0.80425
VPREB1	0.013945	0.80425
MIR6746	0.013999	0.80425
MORC1-AS1	0.014008	0.80425
ZDHHC19	0.014011	0.80425
OR8H1	0.014115	0.80425
MIR3938	0.014133	0.80425
PFN2	0.014177	0.80425
DMBT1P1	0.014249	0.80425
RSPH4A	0.014265	0.80425
ITGA3	0.014287	0.80425
MOB3C	0.014288	0.80425
OR4C15	0.014289	0.80425
TYSND1	0.014336	0.80425
MIR548T	0.014355	0.80425
THCAT155	0.014367	0.80425
THY1	0.01443	0.80425
LINC01596	0.014441	0.80425
MSRA	0.014498	0.80425
MAPK1	0.014502	0.80425
NEUROG1	0.014506	0.80425
F2	0.01451	0.80425
LOC100129027	0.014647	0.80425
PIN4P1	0.014648	0.80425
TMEM8A	0.014683	0.80425
ANKDD1B	0.014719	0.80425
PDIA2	0.014746	0.80425
LOC613266	0.014778	0.80425
LINC01716	0.014806	0.80425
PA2G4P4	0.014817	0.80425
ATP5L2	0.01485	0.80425
SNORA58B	0.014883	0.80425
CCNJ	0.014893	0.80425
NUDT2	0.014894	0.80425
ARHGDIG	0.014902	0.80425
MAPKAPK5-AS1	0.014928	0.80425
CHD1	0.014936	0.80425
MIR1276	0.014937	0.80425
POP1	0.014958	0.80425
LINC01318	0.014965	0.80425
S100A9	0.014979	0.80425
BCO2	0.014985	0.80425
LSM1	0.015027	0.80425
HSD17B7P2	0.015045	0.80425
PKMYT1	0.015149	0.80425
MEIKIN	0.015156	0.80425
ROM1	0.0152	0.80425
CORO1B	0.015253	0.80425
CLNK	0.01526	0.80425
TMEM116	0.01527	0.80425
CWF19L2	0.015287	0.80425
PPIP5K1	0.015295	0.80425
A1CF	0.015335	0.80425
CFAP43	0.015335	0.80425
KLHL38	0.015335	0.80425
CFLAR-AS1	0.01536	0.80425
APTR	0.015402	0.80425
ALDH2	0.015406	0.80425
RSPH3	0.015479	0.804498
LOC105374620	0.015511	0.804498
LOC101929622	0.015549	0.804498
VTRNA1-3	0.01556	0.804498
LDLRAD4-AS1	0.01558	0.804498
IFNGR1	0.015601	0.804498
ZNF230	0.015667	0.806263
MRPL24	0.0157	0.806325
RBMXL2	0.015751	0.807217
EIF4EBP1	0.015781	0.807217
C9orf24	0.01583	0.808094
QRFPR	0.015967	0.812787
LOC100134368	0.015986	0.812787
HLX-AS1	0.016067	0.815272
DGAT2	0.016142	0.817156
LINC02022	0.01623	0.817156
MEX3B	0.016263	0.817156
LINC01360	0.016269	0.817156
LLPH-AS1	0.016333	0.817156
SLC16A5	0.016336	0.817156
LCOR	0.016366	0.817156
BIN2	0.016384	0.817156
SURF1	0.016394	0.817156
LOC100288254	0.016463	0.818277
NOC2LP2	0.016481	0.818277
EVA1C	0.016527	0.818549
C15orf32	0.016551	0.818549
PCBP3	0.01667	0.821031
LOC101928961	0.016677	0.821031
PLA2G5	0.016732	0.821031
PREPL	0.016752	0.821031
GVQW2	0.016763	0.821031
SNORD133	0.016819	0.82138
KLF2	0.016871	0.82138
FLJ46284	0.016894	0.82138
LGR4	0.016926	0.82138
RUNX1T1	0.016932	0.82138
GALK1	0.017003	0.82325
LINC00609	0.017129	0.827771
CXCR6	0.017214	0.828402
LOC101927305	0.01722	0.828402
LOC100131257	0.01724	0.828402
RYK	0.017341	0.830912
SAR1A	0.017391	0.830912
RPPH1	0.017443	0.830912
NMS	0.017447	0.830912
LINC00895	0.017456	0.830912
ZNF222	0.017571	0.831839
FBXO11	0.017572	0.831839
LOC729296	0.017615	0.831839
DHX38	0.017627	0.831839
NOV	0.017662	0.831839
IL22RA2	0.017854	0.831839
SAA2-SAA4	0.017918	0.831839
LOC101929570	0.017923	0.831839
UBAP2	0.017946	0.831839
ZNF268	0.017949	0.831839
SLC25A45	0.017995	0.831839
SKP1	0.018006	0.831839
MIR143	0.018068	0.831839
GADD45A	0.018088	0.831839
LOC105374952	0.018118	0.831839
CASQ2	0.018121	0.831839
ELMO3	0.018128	0.831839
PCSK6-AS1	0.018128	0.831839
MIR328	0.018151	0.831839
LOC105370068	0.018161	0.831839
ALLC	0.018164	0.831839
GNG10	0.018201	0.832032
U2AF2	0.018251	0.83205
RTN4RL2	0.018267	0.83205
MAPKAPK5	0.018341	0.833924
GOLGA6A	0.018406	0.834575
PLEKHA7	0.018433	0.834575
OR5D16	0.018454	0.834575
PTPRCAP	0.018552	0.836138
SLC35G2	0.018573	0.836138
EFCAB14	0.018626	0.836138
MIR5194	0.018662	0.836138
RAB3IL1	0.018674	0.836138
LOC441666	0.01869	0.836138
SNORA92	0.018776	0.836138
SAA4	0.01878	0.836138
MIR548S	0.018794	0.836138
AVP	0.018855	0.836138
SNORA33	0.019157	0.836138
GALNT11	0.01928	0.836138
BBS2	0.019381	0.836138
LOC101929427	0.019395	0.836138
PSMG1	0.019439	0.836138
DDC	0.019463	0.836138
OR5AR1	0.019476	0.836138
EIF2D	0.019501	0.836138
FRMD5	0.019638	0.836138
BORCS6	0.019645	0.836138
NLRP9	0.019674	0.836138
OR8J1	0.019678	0.836138
GAL3ST4	0.019715	0.836138
LINC00477	0.019727	0.836138
DNAI1	0.019793	0.836138
KCTD6	0.019795	0.836138
PIN1P1	0.019798	0.836138
MIR711	0.019816	0.836138
LCN9	0.019829	0.836138
ZKSCAN7	0.019866	0.836138
CPNE7	0.019884	0.836138
MARK3	0.019892	0.836138
SNAI3-AS1	0.019908	0.836138
C8orf34-AS1	0.019958	0.836138
EXOC3L1	0.020012	0.836138
FZD2	0.020077	0.836138
DEFB135	0.020122	0.836138
FNDC8	0.020165	0.836138
SLC35F6	0.020168	0.836138
NFE2L2	0.020194	0.836138
SLC2A5	0.020251	0.836138
ZNF608	0.020287	0.836138
BHMT2	0.02029	0.836138
L3MBTL4	0.020301	0.836138
POLR2E	0.020326	0.836138
ASAP1-IT2	0.020331	0.836138
LINC00572	0.02036	0.836138
MRPS5	0.020394	0.836138
DNER	0.0204	0.836138
PTGDR	0.020413	0.836138
TRIM49D1	0.02042	0.836138
MCM8-AS1	0.020448	0.836138
MIR4798	0.020451	0.836138
ZNF672	0.020466	0.836138
PQLC1	0.020481	0.836138
AGT	0.020555	0.836138
TRIM49D2	0.020633	0.836138
OR9G9	0.020634	0.836138
MIR4521	0.020655	0.836138
B3GAT3	0.020664	0.836138
LTBP2	0.020675	0.836138
CCAT1	0.020708	0.836138
OR9G1	0.020778	0.836138
SP9	0.020811	0.836138
TBC1D32	0.020811	0.836138
COX4I2	0.020853	0.836138
KRT17	0.020917	0.836138
KRT42P	0.020926	0.836138
MIR6068	0.020933	0.836138
KREMEN2	0.020967	0.836138
TSNAX	0.020995	0.836138
LEPROTL1	0.021039	0.836138
LINC01553	0.021042	0.836138
GNAI1	0.021076	0.836138
C4orf26	0.021092	0.836138
LOC101927809	0.021126	0.836138
RFC3	0.021135	0.836138
MIR196B	0.021138	0.836138
KCNA10	0.021143	0.836138
NOS1AP	0.021166	0.836138
SP2-AS1	0.02117	0.836138
HOXA10-AS	0.021191	0.836138
PXDNL	0.021245	0.836967
LINC00358	0.021293	0.837558
DLX4	0.021348	0.838421
AAMDC	0.021471	0.841949
CALB1	0.021667	0.847219
CNOT8	0.021683	0.847219
PPP1R2P3	0.021752	0.847219
MIR617	0.021771	0.847219
TAPBPL	0.021797	0.847219
KRT87P	0.021841	0.847219
FNIP1	0.021846	0.847219
GNAS	0.021876	0.847219
CARMN	0.021965	0.847219
EFCAB14-AS1	0.022077	0.847219
OR8K1	0.022105	0.847219
OAS1	0.022134	0.847219
HBS1L	0.022143	0.847219
SNORD100	0.02216	0.847219
NEUROD4	0.022197	0.847219
ACAD9	0.022262	0.847219
GAPLINC	0.022274	0.847219
SURF4	0.022349	0.847219
EDEM2	0.022398	0.847219
LOC283028	0.022403	0.847219
KLHL33	0.022467	0.847219
MB	0.022475	0.847219
PARP2	0.022476	0.847219
USP2	0.022479	0.847219
RRAS2	0.022524	0.847219
VN1R10P	0.022547	0.847219
MIR4435-2HG	0.022551	0.847219
HECTD4	0.022577	0.847219
EPN1	0.022591	0.847219
TXNL4B	0.02271	0.847219
LINC00443	0.022753	0.847219
MAGEF1	0.022781	0.847219
ARPC3	0.022792	0.847219
MALL	0.022792	0.847219
SPATS1	0.022794	0.847219
ATXN2	0.022889	0.847219
MIR4324	0.022916	0.847219
SLC6A16	0.022976	0.847219
OXCT2	0.023045	0.847219
DPY30	0.023091	0.847219
SAMD5	0.023103	0.847219
CES4A	0.023121	0.847219
TEX12	0.023129	0.847219
MIR583	0.02321	0.847219
E2F4	0.02323	0.847219
SF3B3	0.023242	0.847219
C16orf95	0.023248	0.847219
MIR939	0.023343	0.847219
MIR4765	0.023364	0.847219
KRT9	0.023368	0.847219
ZDHHC13	0.023425	0.847219
GPC2	0.023456	0.847219
TRAFD1	0.023456	0.847219
ZNF835	0.023459	0.847219
LINC01305	0.023465	0.847219
MIR6849	0.023509	0.847219
C11orf87	0.023538	0.847219
MYZAP	0.023568	0.847219
TOP3B	0.023603	0.847219
MIR3138	0.023609	0.847219
MAPK3	0.023725	0.850161
ZNF660	0.023758	0.850161
HDGF	0.023792	0.850179
SMOX	0.023906	0.853051
LY86	0.023964	0.853576
STXBP1	0.023988	0.853576
FAM24B-CUZD1	0.024147	0.854609
UCN	0.024156	0.854609
PLCE1-AS1	0.024217	0.854609
PRSS50	0.024288	0.854609
APOL2	0.024304	0.854609
BCL2L1	0.024333	0.854609
ADCK5	0.024342	0.854609
LRRC27	0.024399	0.854609
CHMP1A	0.024437	0.854609
NAA25	0.024447	0.854609
ACADSB	0.024472	0.854609
FAXDC2	0.024495	0.854609
OR4C11	0.024531	0.854609
KIAA1841	0.024534	0.854609
FHAD1	0.024535	0.854609
RAPGEF6	0.024556	0.854609
ZEB2-AS1	0.024683	0.855449
TMEM208	0.024695	0.855449
GSTP1	0.024715	0.855449
LOC101928063	0.024715	0.855449
MIR6824	0.024794	0.856801
SCGB1A1	0.024999	0.856801
CSNK2A1	0.025026	0.856801
LRRC63	0.025189	0.856801
OSMR-AS1	0.025277	0.856801
SF3B4	0.025305	0.856801
MDN1	0.025317	0.856801
LOC100130987	0.025343	0.856801
LPAL2	0.025462	0.856801
CHRM3-AS2	0.025484	0.856801
KIF20A	0.025496	0.856801
ZNF226	0.025588	0.856801
IFT57	0.025599	0.856801
RFPL4AL1	0.025625	0.856801
OR8K3	0.025688	0.856801
PHKG2	0.025726	0.856801
DDX60	0.025738	0.856801
USP10	0.025753	0.856801
LINC00992	0.025801	0.856801
MIR4436B1	0.025826	0.856801
C10orf120	0.025828	0.856801
UCN2	0.025865	0.856801
NOL3	0.025881	0.856801
MIR378H	0.025953	0.856801
LINC00603	0.025966	0.856801
RRNAD1	0.025987	0.856801
ITGB3BP	0.026002	0.856801
LINC01413	0.026005	0.856801
GREM1	0.026089	0.856801
MIR4436B2	0.02609	0.856801
TMEM107	0.026115	0.856801
PSTK	0.02617	0.856801
PLXDC2	0.026207	0.856801
COL9A2	0.026214	0.856801
ZNF785	0.026263	0.856801
SPINK2	0.026347	0.856801
TPM3	0.026391	0.856801
CENPA	0.026395	0.856801
LOC101927478	0.026406	0.856801
CDK5RAP3	0.026461	0.856801
CDKN2B-AS1	0.0265	0.856801
OR2M2	0.02652	0.856801
PICART1	0.026527	0.856801
SP2	0.02654	0.856801
CACHD1	0.026555	0.856801
MIR1303	0.026566	0.856801
DCTN6	0.026608	0.856801
C1orf189	0.02671	0.856801
KPNA5	0.026805	0.856801
DIRC3-AS1	0.026849	0.856801
TEX38	0.026857	0.856801
KISS1	0.02686	0.856801
JAK1	0.026902	0.856801
HTRA2	0.026967	0.856801
SEPT7P9	0.02698	0.856801
AXL	0.026983	0.856801
CXXC4	0.026992	0.856801
LOC646471	0.027115	0.856801
AUP1	0.027149	0.856801
LINC00837	0.027165	0.856801
PSEN1	0.027222	0.856801
PRG3	0.027258	0.856801
DHRS4L1	0.027261	0.856801
CCDC40	0.027298	0.856801
CYP24A1	0.027319	0.856801
PICALM	0.027339	0.856801
LINC01017	0.027376	0.856801
HAO1	0.02739	0.856801
SENP6	0.027399	0.856801
LRP4	0.027535	0.856801
ANHX	0.027549	0.856801
MIR4483	0.027587	0.856801
DDHD2	0.027618	0.856801
C10orf88	0.027634	0.856801
ESRRB	0.027695	0.856801
MRPL22	0.027697	0.856801
FLJ37453	0.027902	0.856801
LL22NC03-63E9.3	0.027923	0.856801
XLOC_007697	0.027927	0.856801
RHPN2	0.027948	0.856801
CPT1A	0.027951	0.856801
C16orf70	0.027991	0.856801
LOC101929057	0.027995	0.856801
KIAA0895L	0.028001	0.856801
NCSTN	0.028013	0.856801
MIR302F	0.028046	0.856801
LIN7C	0.028068	0.856801
PRAME	0.028156	0.856801
CALU	0.028179	0.856801
GCOM1	0.028202	0.856801
MIRLET7BHG	0.028221	0.856801
TXNL1	0.028266	0.856801
STK32C	0.028328	0.856801
MIR4527	0.028345	0.856801
WDR55	0.028513	0.856801
MIR6085	0.028522	0.856801
ACTR3BP5	0.028587	0.856801
NRXN2	0.028595	0.856801
LRRC25	0.028601	0.856801
DHTKD1	0.028665	0.856801
DQX1	0.028694	0.856801
PPP1CA	0.028703	0.856801
MIR3662	0.028765	0.856801
TRIM54	0.028775	0.856801
PPP1CC	0.02886	0.856801
WBP2NL	0.028869	0.856801
MBOAT4	0.028969	0.856801
APOBEC3D	0.029016	0.856801
CLN3	0.029018	0.856801
FBXL14	0.029055	0.856801
ERICH1	0.02906	0.856801
DPEP1	0.029143	0.856801
GOLT1A	0.029168	0.856801
ACTA1	0.029241	0.856801
OMA1	0.029248	0.856801
LINC00381	0.029266	0.856801
SNORD12B	0.029267	0.856801
SNORD12	0.029306	0.856801
PRMT6	0.029336	0.856801
C5orf47	0.029356	0.856801
CDKL3	0.029373	0.856801
COX18	0.029425	0.856801
LINC00398	0.029467	0.856801
GIMAP4	0.029495	0.856801
NCAPD2	0.029522	0.856801
MPV17	0.029537	0.856801
LINC00367	0.029587	0.856801
LOC100506474	0.029782	0.856801
TBC1D7-LOC100130357	0.029785	0.856801
CCDC28A	0.029832	0.856801
GDF15	0.029843	0.856801
IL2RA	0.029843	0.856801
FAM222A-AS1	0.029877	0.856801
COL6A6	0.02993	0.856801
MIR3189	0.029955	0.856801
CCNB1IP1	0.030021	0.856801
GANAB	0.03003	0.856801
LINC01787	0.030097	0.856801
SSH3	0.030106	0.856801
RIOX2	0.030122	0.856801
PGLYRP4	0.030204	0.856801
C14orf119	0.030251	0.856801
KRT86	0.030312	0.856801
NOM1	0.030366	0.856801
KNCN	0.030377	0.856801
ZNF847P	0.030378	0.856801
WNT8A	0.030449	0.856801
TMEM99	0.030466	0.856801
KRT85	0.030547	0.856801
ATPAF1	0.030562	0.856801
CCL24	0.030586	0.856801
ZNF519	0.030603	0.856801
KRT83	0.030692	0.856801
BTBD9	0.030708	0.856801
ANKRD27	0.030727	0.856801
DAZAP1	0.030755	0.856801
HOXA10	0.030809	0.856801
PVALB	0.03081	0.856801
PNPLA7	0.030855	0.856801
L1TD1	0.030861	0.856801
MIR3148	0.030864	0.856801
SH3BGR	0.030865	0.856801
SLC45A3	0.030894	0.856801
MTFR1L	0.030922	0.856801
NME5	0.030937	0.856801
GAL	0.030954	0.856801
TOPAZ1	0.030961	0.856801
TPK1	0.031063	0.856801
EPHA4	0.031157	0.856801
MRGPRE	0.031193	0.856801
CLEC2A	0.031205	0.856801
FSBP	0.031228	0.856801
RPS12	0.031228	0.856801
MIR302D	0.031303	0.856801
MIR4426	0.031322	0.856801
GPATCH1	0.031331	0.856801
MIR558	0.031343	0.856801
SNORD12C	0.031376	0.856801
MAN1A2	0.031388	0.856801
ANAPC7	0.031399	0.856801
LOC101928797	0.031435	0.856801
SELENON	0.031441	0.856801
UNC45A	0.031484	0.856801
MIR302A	0.031513	0.856801
AMTN	0.031528	0.856801
SELENOI	0.031556	0.856801
HSPA6	0.03156	0.856801
CLCF1	0.031568	0.856801
SNORD32B	0.031584	0.856801
CDC25A	0.031608	0.856801
IQSEC1	0.03162	0.856801
LINC02411	0.031634	0.856801
LOC102723544	0.031635	0.856801
FAM222A	0.031652	0.856801
BMS1	0.031693	0.856801
ATG13	0.031713	0.856801
LOC643072	0.031723	0.856801
MIR367	0.031733	0.856801
SEPT3	0.031733	0.856801
APOC4-APOC2	0.031736	0.856801
LRRC52	0.031835	0.856801
SURF6	0.031842	0.856801
LRRC29	0.031854	0.856801
OR4A15	0.031858	0.856801
PDE4DIP	0.031886	0.856801
APOC2	0.031935	0.856801
UPK1A-AS1	0.031953	0.856801
ZC3H10	0.031973	0.856801
LHX8	0.032028	0.856801
LINC01120	0.032052	0.856801
SPIRE1	0.032059	0.856801
RCAN3AS	0.032105	0.856801
HLTF-AS1	0.032109	0.856801
FHOD1	0.032122	0.856801
LOC100996724	0.032163	0.856801
FMO2	0.03223	0.856801
SNORD67	0.032235	0.856801
LOC646813	0.032251	0.856801
RPLP0P2	0.032269	0.856801
CASC19	0.032278	0.856801
HCN2	0.032296	0.856801
LOC102725254	0.032308	0.856801
ZNF37A	0.032325	0.856801
AKR1C4	0.032336	0.856801
POLI	0.032398	0.856801
HIF1A	0.032412	0.856801
EFCAB7	0.032483	0.856801
RHPN1-AS1	0.032512	0.856801
RPL41	0.032517	0.856801
UBAP1	0.032608	0.856801
PDILT	0.032611	0.856801
IGFBP1	0.032628	0.856801
VTRNA1-2	0.032659	0.856801
ABCG1	0.032701	0.856801
APOC4	0.032722	0.856801
DISC2	0.032724	0.856801
LINC02362	0.032943	0.860604
LOC109864269	0.032958	0.860604
DCP2	0.032971	0.860604
RBM25	0.033108	0.86277
ZFAS1	0.033122	0.86277
AZGP1P1	0.033211	0.86396
LINC00927	0.03324	0.86396
DOC2GP	0.033308	0.86396
FAM107B	0.033317	0.86396
HAVCR1	0.033364	0.86396
CLOCK	0.033372	0.86396
FBXL8	0.033415	0.864192
WASF3	0.033462	0.864278
CSGALNACT1	0.033499	0.864278
MIR3116-1	0.033583	0.864278
LCE1E	0.033641	0.864278
METTL22	0.033642	0.864278
LOC101928902	0.033647	0.864278
SNORD121B	0.033683	0.864278
MIR3116-2	0.033719	0.864278
MIR5582	0.033734	0.864278
MIR140	0.033759	0.864278
ANXA5	0.033797	0.864379
TNS3	0.033838	0.864556
LOC102724532	0.033947	0.865657
INPP5K	0.033999	0.865657
PDF	0.034025	0.865657
UBE2B	0.034037	0.865657
SNORD101	0.034071	0.865657
ARHGAP29	0.034161	0.865657
POMP	0.034179	0.865657
DND1	0.034242	0.865657
SBK1	0.034278	0.865657
SFR1	0.034301	0.865657
CD3G	0.03433	0.865657
BIRC6	0.03434	0.865657
CCDC170	0.034356	0.865657
GPN3	0.034389	0.865657
HMGCR	0.034417	0.865657
SLC6A13	0.034427	0.865657
TXNRD3	0.034516	0.866454
REN	0.034527	0.866454
FAM216A	0.034725	0.869383
MRPL51	0.034756	0.869383
OR8U8	0.034823	0.869383
C16orf59	0.034878	0.869383
PSMA7	0.034908	0.869383
RPL18A	0.034935	0.869383
MIR6768	0.034965	0.869383
CSRP2	0.03502	0.869383
OR4K13	0.035055	0.869383
KIAA0586	0.035067	0.869383
ODF2	0.035099	0.869383
OR8U1	0.035114	0.869383
SNORA68	0.035153	0.869383
HOXA9	0.035174	0.869383
KRT10	0.035186	0.869383
PIPSL	0.035192	0.869383
TLR3	0.035247	0.869895
LOC729652	0.035317	0.870275
QDPR	0.035331	0.870275
LINC00704	0.035436	0.871268
THAP6	0.03544	0.871268
LOC100288208	0.035492	0.871701
CPSF1	0.035533	0.871864
AKR1B15	0.035696	0.875018
MIR4786	0.035788	0.875727
ELMOD3	0.035813	0.875727
PIRT	0.035832	0.875727
LINC00461	0.035863	0.875727
CCNF	0.035906	0.875934
LOC105370757	0.036075	0.877682
INSL5	0.036094	0.877682
ABHD13	0.036186	0.877682
SPRED2	0.036219	0.877682
AKR1C6P	0.036227	0.877682
ISG20L2	0.036253	0.877682
BRD2	0.036271	0.877682
IK	0.036286	0.877682
FAM210B	0.036289	0.877682
HSPB1	0.036356	0.878341
LOC494141	0.03644	0.878341
FILIP1L	0.036549	0.878341
GPR68	0.036598	0.878341
GEMIN5	0.036603	0.878341
ZNF514	0.036615	0.878341
CKAP5	0.036691	0.878341
RAD9A	0.036714	0.878341
MRPS18C	0.036725	0.878341
ZUFSP	0.036752	0.878341
NUPR1	0.036795	0.878341
UQCRHL	0.036845	0.878341
HVCN1	0.036864	0.878341
PLCD1	0.036907	0.878341
FUT6	0.036934	0.878341
MIR4282	0.036965	0.878341
WASF2	0.036996	0.878341
UBAP2L	0.037073	0.878341
CKB	0.037091	0.878341
SMARCAL1	0.037096	0.878341
LOC101927120	0.037129	0.878341
ZNF512B	0.037131	0.878341
UGT2B28	0.037149	0.878341
RPS6KB2	0.037164	0.878341
SSUH2	0.037232	0.878341
DMRT2	0.03725	0.878341
TTC26	0.037251	0.878341
LINC01350	0.037297	0.878571
MYO6	0.03733	0.878571
MTHFD1L	0.037368	0.87865
CLEC18A	0.037414	0.878917
ERCC6L2	0.037478	0.879606
ZPBP2	0.037517	0.879708
HAX1	0.037707	0.881422
LINC00999	0.037738	0.881422
UGT2A3	0.037854	0.881422
PBX1	0.037976	0.881422
HSF4	0.038038	0.881422
BIRC6-AS2	0.038046	0.881422
POM121L2	0.038152	0.881422
LOC105373782	0.038236	0.881422
FGF10-AS1	0.038266	0.881422
LCE1F	0.038283	0.881422
MIR1207	0.038306	0.881422
S100A10	0.03832	0.881422
HFM1	0.038323	0.881422
UCP3	0.038351	0.881422
MMP2	0.038424	0.881422
GPATCH4	0.038428	0.881422
TRIM48	0.03843	0.881422
CHGB	0.038504	0.881422
DNAJC5G	0.038506	0.881422
LINC01433	0.038517	0.881422
TXNRD3NB	0.038545	0.881422
POMC	0.038557	0.881422
LIFR-AS1	0.038561	0.881422
KPTN	0.038569	0.881422
BMP8B	0.038624	0.881422
MIR8087	0.038627	0.881422
FAM26E	0.03864	0.881422
LOC101928386	0.038674	0.881422
ALKBH5	0.038705	0.881422
STAG3L5P	0.038739	0.881422
MIR941-1	0.038755	0.881422
LOC101928177	0.038797	0.881422
OSTN-AS1	0.038819	0.881422
PMS2P1	0.038826	0.881422
NACC1	0.038835	0.881422
PPP4C	0.038853	0.881422
MIR4632	0.038939	0.881422
LMCD1	0.038942	0.881422
LOC105375115	0.038945	0.881422
LOC100506113	0.039049	0.881586
BIRC5	0.03913	0.881586
MIR941-4	0.039148	0.881586
FUT3	0.039186	0.881586
SNORD170	0.039229	0.881586
APOBEC3C	0.039235	0.881586
MIR941-5	0.039242	0.881586
MIR3921	0.039259	0.881586
ACADL	0.039265	0.881586
MIR941-2	0.039457	0.883321
MIR941-3	0.039468	0.883321
LRRC8D	0.039484	0.883321
FCN3	0.039527	0.883321
SLC43A3	0.039549	0.883321
UPK1A	0.039567	0.883321
MITF	0.039586	0.883321
PPIL2	0.039632	0.883571
KLHL7	0.039808	0.884028
NRP2	0.039813	0.884028
LOC441601	0.039864	0.884028
OAS3	0.039876	0.884028
PSMD14	0.039889	0.884028
EWSR1	0.039912	0.884028
KCTD15	0.039983	0.884028
SAMD10	0.040009	0.884028
DCUN1D2	0.040015	0.884028
MT3	0.040019	0.884028
SLC2A7	0.040055	0.884028
PITPNA-AS1	0.040105	0.884028
POLE2	0.040147	0.884028
MACROD2-AS1	0.040204	0.884028
MIR153-1	0.040205	0.884028
ADAM33	0.04021	0.884028
GDF7	0.04025	0.884141
LSM14B	0.040363	0.88494
CNBD1	0.040389	0.88494
IL21R-AS1	0.040391	0.88494
CAMKMT	0.040531	0.887241
TCF20	0.040589	0.887744
PGC	0.040637	0.888029
PROX1	0.040776	0.888743
GLIS1	0.040846	0.888743
HBEGF	0.040927	0.888743
PARP11	0.040941	0.888743
EPHB2	0.040966	0.888743
CXXC5	0.040972	0.888743
MIR609	0.040979	0.888743
CASC6	0.041092	0.888743
MEIOC	0.041116	0.888743
FOXD3	0.04119	0.888743
OR5M9	0.041253	0.888743
CAMP	0.04132	0.888743
OR4A16	0.041325	0.888743
KIF18A	0.041349	0.888743
LOC101928844	0.04136	0.888743
KIF24	0.041477	0.888743
LINC01517	0.041511	0.888743
LOC643711	0.04154	0.888743
HAND2-AS1	0.041651	0.888743
MIR1269A	0.041688	0.888743
LOC101927884	0.041701	0.888743
TUG1	0.041705	0.888743
CD69	0.041714	0.888743
ALDH1L1	0.04172	0.888743
SNORD121A	0.041771	0.888743
OR2H2	0.041782	0.888743
SHCBP1	0.041873	0.888743
EPHA1	0.041906	0.888743
VTRNA1-1	0.041914	0.888743
DGCR6L	0.041929	0.888743
SDHAP3	0.041949	0.888743
DLEU2L	0.041994	0.888743
TMEM37	0.042071	0.888743
LOC102467226	0.04208	0.888743
SNORA52	0.042085	0.888743
TTC41P	0.042108	0.888743
SNORA79B	0.042116	0.888743
CMSS1	0.042126	0.888743
TUBAL3	0.042139	0.888743
LINC01739	0.042181	0.888743
MIR548AU	0.042182	0.888743
LINC02092	0.042184	0.888743
DUSP7	0.042185	0.888743
FOXD3-AS1	0.042211	0.888743
CSTF3	0.04226	0.889037
TMIE	0.042384	0.890099
LINC01063	0.042416	0.890099
SERPINB12	0.042531	0.890099
MUC15	0.042562	0.890099
DPEP3	0.042584	0.890099
ALDOA	0.042623	0.890099
SNORA70B	0.042625	0.890099
LOC145845	0.042641	0.890099
JAK3	0.042656	0.890099
DLEU7	0.042677	0.890099
SNORD125	0.042724	0.890099
DLG1-AS1	0.042747	0.890099
MIR4252	0.042799	0.890099
WFS1	0.042872	0.890099
BARD1	0.042873	0.890099
MIR3653	0.042888	0.890099
LINC01503	0.04294	0.890099
MIR4262	0.042942	0.890099
IKZF5	0.043059	0.890658
NUP153	0.043146	0.890658
GIPC2	0.043262	0.890658
EPHX4	0.043278	0.890658
HAPLN2	0.043306	0.890658
MIR4273	0.043313	0.890658
MIR302C	0.043327	0.890658
OR5AP2	0.043369	0.890658
VPS18	0.043371	0.890658
TMPRSS7	0.043519	0.890658
LOC105374313	0.043557	0.890658
MFSD8	0.043585	0.890658
CSF2	0.043597	0.890658
LOC101927190	0.043599	0.890658
MIR302B	0.043602	0.890658
MKNK1-AS1	0.043681	0.890658
MIR6860	0.043736	0.890658
ALDH1L1-AS2	0.04374	0.890658
MORC2	0.04375	0.890658
CARMIL2	0.043769	0.890658
LINC01599	0.043808	0.890658
MIR6881	0.043819	0.890658
NAPA-AS1	0.04385	0.890658
LINC01226	0.043891	0.890658
UST-AS1	0.043934	0.890658
HAND2	0.043965	0.890658
PTPN12	0.043969	0.890658
PFKFB4	0.043975	0.890658
COL18A1-AS2	0.043987	0.890658
HPR	0.044073	0.891179
LOC100289230	0.044083	0.891179
NUP133	0.04413	0.891419
STAG3	0.044266	0.892448
CMC2	0.044282	0.892448
IGF1	0.044354	0.892448
LOC102724601	0.044376	0.892448
LOC101927322	0.044533	0.892448
NDUFA6-AS1	0.044538	0.892448
KIAA0895	0.044597	0.892448
CHCHD6	0.044599	0.892448
PCAT2	0.044607	0.892448
ALPPL2	0.044623	0.892448
CDC23	0.044642	0.892448
HOXA10-HOXA9	0.044709	0.892448
SERPINB8	0.04483	0.892448
ZNF362	0.044836	0.892448
LOC401442	0.044863	0.892448
ZNF302	0.044884	0.892448
MIR4793	0.044889	0.892448
LINC01260	0.044926	0.892448
LOC102724152	0.044947	0.892448
GPR3	0.044949	0.892448
ZNF2	0.044954	0.892448
CCDC34	0.044978	0.892448
UBE2R2	0.04499	0.892448
ZNF667-AS1	0.045108	0.89359
MIR4775	0.045118	0.89359
PEG3	0.045166	0.893843
CHAD	0.045313	0.895829
MSANTD3	0.045337	0.895829
KLK10	0.045425	0.89687
NDUFV1	0.045482	0.897297
GATS	0.045677	0.899973
LINC01644	0.045737	0.899973
LOC100289511	0.045814	0.899973
MUCL1	0.04583	0.899973
OR2B2	0.045841	0.899973
C10orf67	0.045905	0.899973
MIR190B	0.045905	0.899973
FZD5	0.04595	0.899973
ALG6	0.045981	0.899973
HIST1H2BD	0.046044	0.899973
MEOX2	0.046113	0.899973
LARP7	0.046163	0.899973
AURKA	0.046237	0.899973
KLHL25	0.046342	0.899973
CLCN3	0.046363	0.899973
EIF3CL	0.046374	0.899973
MUC5AC	0.046378	0.899973
LDLRAD3	0.046462	0.899973
EIF3C	0.046477	0.899973
ABHD10	0.046502	0.899973
C19orf12	0.046503	0.899973
MTMR11	0.046503	0.899973
LLGL1	0.046534	0.899973
TMBIM4	0.046562	0.899973
FAM109B	0.046669	0.899973
LINC01477	0.046677	0.899973
NPIPB9	0.046701	0.899973
NBN	0.046714	0.899973
FZD10	0.046753	0.899973
LOC101929710	0.046823	0.899973
EMID1	0.046857	0.899973
SI	0.046861	0.899973
GSDMB	0.046894	0.899973
LOC100507472	0.046953	0.899973
SEPT14	0.046991	0.899973
SIGLEC5	0.047014	0.899973
BHLHE40-AS1	0.047117	0.899973
RAB3C	0.047144	0.899973
SOGA3	0.047181	0.899973
LOC101927139	0.047195	0.899973
PDE10A	0.04722	0.899973
TRIM51HP	0.047285	0.899973
SMDT1	0.047297	0.899973
PVRIG2P	0.047345	0.899973
KCNQ2	0.047387	0.899973
KPRP	0.047405	0.899973
C10orf126	0.047444	0.899973
LOC101927189	0.04757	0.899973
ACIN1	0.047592	0.899973
KIF26B	0.047608	0.899973
MAFF	0.047613	0.899973
VPS29	0.04762	0.899973
MCM8	0.047621	0.899973
NUDT19	0.047623	0.899973
SNORD98	0.047637	0.899973
NLRP13	0.047675	0.899973
EVI2A	0.047707	0.899973
XPO1	0.04771	0.899973
AMBN	0.047726	0.899973
ZNF10	0.047746	0.899973
KRTAP23-1	0.047858	0.901414
TAL1	0.0481	0.902913
LINC02397	0.048176	0.902913
PLPP5	0.048181	0.902913
TCTN1	0.048201	0.902913
COX6B1	0.048234	0.902913
TAS2R42	0.048241	0.902913
MIR4636	0.048255	0.902913
FCF1	0.048276	0.902913
JMJD4	0.048306	0.902913
C16orf97	0.048316	0.902913
C3orf20	0.048363	0.902913
HARBI1	0.048435	0.902913
UGT2B10	0.048444	0.902913
MIR498	0.04845	0.902913
NOC3L	0.048503	0.902913
CAMSAP1	0.048507	0.902913
MIR6861	0.04857	0.902918
ELL3	0.048615	0.902918
RPS6KA2-IT1	0.048713	0.902918
MANBAL	0.048726	0.902918
CCDC6	0.04877	0.902918
AREL1	0.048815	0.902918
LEFTY2	0.048822	0.902918
SFRP2	0.048862	0.902918
LINC00535	0.048888	0.902918
AQP5	0.04891	0.902918
GPR152	0.04892	0.902918
LOC101929315	0.049025	0.902918
CNTNAP2	0.049084	0.902918
GTF3C2	0.049103	0.902918
OMG	0.049119	0.902918
LINC02402	0.049134	0.902918
ALDH1L1-AS1	0.049188	0.902918
HMCN1	0.049188	0.902918
ADARB2	0.049197	0.902918
NAXE	0.049219	0.902918
PDIA3	0.049375	0.903749
PRMT8	0.049393	0.903749
MORC2-AS1	0.049399	0.903749
NUDT8	0.049448	0.903749
SCLT1	0.049482	0.903749
CDC42EP1	0.049525	0.903749
LOC105373876	0.049544	0.903749
LINC01921	0.049595	0.903749
MIR6823	0.049632	0.903749
PIEZO1	0.049788	0.903749
LINC00189	0.049793	0.903749
CXCL14	0.049794	0.903749
PTGFR	0.049809	0.903749
CD302	0.049822	0.903749
TNRC6C	0.049824	0.903749
MIR1282	0.049849	0.903749
CATSPER2P1	0.049894	0.903749
TDRD12	0.049944	0.903749
HARS	0.049999	0.903749
NAALAD2	0.050006	0.903749
LINC02301	0.05004	0.903749
NRG4	0.050048	0.903749
HSPA4L	0.05021	0.905355
MIR6840	0.050218	0.905355
RTF1	0.050268	0.905355
UCKL1-AS1	0.050292	0.905355
LOC105376671	0.05035	0.905355
RAPH1	0.050449	0.905355
PEAK1	0.050557	0.905355
ACOX3	0.050614	0.905355
CTCF	0.050665	0.905355
LARP4	0.050854	0.905355
KRT71	0.050978	0.905355
LINC01249	0.050985	0.905355
EYS	0.051001	0.905355
ADAR	0.051112	0.905355
RAB3A	0.051151	0.905355
LOC400794	0.051157	0.905355
PLEKHS1	0.051191	0.905355
SNUPN	0.051302	0.905355
ULBP2	0.051366	0.905355
FAM26D	0.051441	0.905355
CYP2D6	0.051466	0.905355
COPB1	0.051479	0.905355
SYTL3	0.051507	0.905355
ABHD18	0.051532	0.905355
CFLAR	0.051548	0.905355
EVI2B	0.051562	0.905355
ATP2B4	0.051607	0.905355
LOC101929829	0.051658	0.905355
LOC100506691	0.051679	0.905355
CENPN	0.051717	0.905355
SERPINB5	0.051755	0.905355
ASAP1	0.051758	0.905355
LOC100506675	0.05176	0.905355
TMEM86B	0.051777	0.905355
ZG16	0.051798	0.905355
OR4L1	0.05181	0.905355
SERINC4	0.051816	0.905355
MIR610	0.051838	0.905355
MIR124-2HG	0.051887	0.905355
MIR6804	0.051902	0.905355
ERP29	0.051909	0.905355
KIAA0408	0.051947	0.905355
CCDC8	0.052013	0.905355
ZNF155	0.05203	0.905355
PAQR7	0.052108	0.905355
FSIP2-AS1	0.052126	0.905355
LY86-AS1	0.052128	0.905355
IL4R	0.052151	0.905355
CDAN1	0.052171	0.905355
LOC100506071	0.052199	0.905355
IQCJ-SCHIP1	0.052209	0.905355
SH2B3	0.052328	0.905355
NPY6R	0.052373	0.905355
ABCB1	0.05238	0.905355
KRT84	0.052399	0.905355
PSPC1	0.052408	0.905355
MIR548G	0.052442	0.905355
RPTOR	0.052458	0.905355
SUCLG1	0.052465	0.905355
COL9A3	0.052658	0.905355
LOC107985544	0.05266	0.905355
DMGDH	0.052722	0.905355
RGMB	0.052756	0.905355
SERF2-C15ORF63	0.052762	0.905355
TRPM6	0.052821	0.905355
CNOT4	0.052841	0.905355
UBE2G1	0.052845	0.905355
RASD2	0.052853	0.905355
LOC102724421	0.052884	0.905355
CYP7B1	0.052935	0.905355
SPDL1	0.05299	0.905355
CFHR4	0.053021	0.905355
CBFB	0.053022	0.905355
KLRF1	0.053047	0.905355
KLK11	0.05309	0.905355
PDGFD	0.05311	0.905355
ABCB10	0.053132	0.905355
PLG	0.053148	0.905355
CAPN11	0.053206	0.905355
LOC101928438	0.053216	0.905355
CHRM4	0.053222	0.905355
SNORD126	0.053264	0.905355
ISLR2	0.053326	0.905355
KIAA1257	0.053346	0.905355
LOC101929058	0.053363	0.905355
PPP1R37	0.053384	0.905355
REST	0.053384	0.905355
LOC105370619	0.05349	0.905355
HAVCR2	0.05351	0.905355
TTC5	0.05365	0.905355
NFIA	0.053661	0.905355
KCNK12	0.053667	0.905355
OR2AK2	0.053678	0.905355
SRSF5	0.05373	0.905355
LOC401463	0.053732	0.905355
MIR4711	0.05374	0.905355
NSD3	0.053756	0.905355
ATP2A2	0.053769	0.905355
SKIL	0.053852	0.905355
LZTFL1	0.05391	0.905355
CDKN3	0.053965	0.905355
MIR4287	0.054048	0.905355
LINC00661	0.054051	0.905355
MIR124-2	0.054092	0.905355
LOC101928682	0.054129	0.905355
KCNJ10	0.054137	0.905355
SNHG11	0.05416	0.905355
ZNRF2P1	0.054185	0.905355
ORMDL3	0.054237	0.905355
LOC100129055	0.054257	0.905355
TCF7	0.054258	0.905355
ABHD16B	0.054322	0.905355
RPLP2	0.054342	0.905355
COL7A1	0.054364	0.905355
H2AFY2	0.054427	0.905355
RNF168	0.05443	0.905355
TRAM1	0.054502	0.905355
SCHIP1	0.054524	0.905355
TNP1	0.054548	0.905355
METTL15	0.054583	0.905355
TPPP3	0.054609	0.905355
DIRC3	0.054628	0.905355
LOC105371998	0.054663	0.905355
RGS4	0.054677	0.905355
SNORD111B	0.054689	0.905355
LOC105371414	0.054828	0.905355
RAD51D	0.054944	0.905355
ABALON	0.054959	0.905355
SRSF4	0.054987	0.905355
ZNF85	0.055021	0.905355
LINC00492	0.055065	0.905355
MIR6738	0.055096	0.905355
NFIB	0.055113	0.905355
RBM19	0.055132	0.905355
CDK14	0.055147	0.905355
ZGRF1	0.055158	0.905355
GHDC	0.055172	0.905355
FSIP2	0.055215	0.905355
OR5R1	0.055239	0.905355
DPM2	0.055326	0.905355
ANKRD17	0.055334	0.905355
CASP8AP2	0.055342	0.905355
LINC01419	0.055415	0.905355
IMP3	0.055425	0.905355
NTRK1	0.055446	0.905355
ZNF587B	0.055508	0.905355
TRADD	0.055525	0.905355
MPV17L2	0.055565	0.905355
LOC100506497	0.055583	0.905355
MIR4433B	0.055607	0.905355
GLE1	0.055667	0.905355
CLPTM1	0.055738	0.905355
C2CD6	0.055742	0.905355
ENPP5	0.055783	0.905355
DPY19L1P1	0.055808	0.905355
MIR4433A	0.055821	0.905355
C15orf41	0.055828	0.905355
SERF2	0.055939	0.905355
FAM186A	0.056036	0.905355
XKR7	0.056039	0.905355
TSR1	0.05604	0.905355
LOC101929413	0.05605	0.905355
LINC01806	0.056111	0.905355
SLC25A46	0.056116	0.905355
LOC100506083	0.056132	0.905355
MDK	0.056173	0.905355
PLXNA2	0.056207	0.905355
CHIT1	0.056321	0.905355
TMCO3	0.056344	0.905355
PLA2G4D	0.056362	0.905355
EPHB1	0.056364	0.905355
DDX19B	0.056393	0.905355
LRRC37A5P	0.056478	0.905355
LOC100507464	0.056511	0.905355
CTB-178M22.2	0.056532	0.905355
UMODL1-AS1	0.056538	0.905355
SERPINB2	0.05654	0.905355
TEAD1	0.05655	0.905355
SH3PXD2A-AS1	0.056608	0.905355
BDP1	0.056645	0.905355
RAD9B	0.056667	0.905355
LOC105378269	0.056724	0.905355
CSTF3-AS1	0.056735	0.905355
MIR4688	0.056742	0.905355
SCGB1B2P	0.056756	0.905355
MIR6778	0.056801	0.905355
CXCL10	0.056849	0.905355
COA5	0.056886	0.905355
ITCH	0.056917	0.905355
LINC01515	0.056917	0.905355
SERPINB13	0.056954	0.905376
OR5D14	0.057059	0.905563
CES5AP1	0.057102	0.905563
B4GALT4	0.057181	0.905563
TRPM5	0.05719	0.905563
HP09053	0.057194	0.905563
OR2Z1	0.057228	0.905563
HOXB-AS1	0.057231	0.905563
MTERF3	0.057273	0.905563
LOC105370943	0.057287	0.905563
ZMAT2	0.057324	0.905584
CXCR5	0.05747	0.907163
LPCAT2	0.05751	0.907163
CD27	0.05756	0.907163
PER1	0.057567	0.907163
NLE1	0.057676	0.907708
SKIDA1	0.057703	0.907708
LOC644145	0.057724	0.907708
CD27-AS1	0.057747	0.907708
KRT18	0.057781	0.907708
CABP4	0.057942	0.907708
ZNF718	0.05801	0.907708
C22orf24	0.058062	0.907708
ABCF2	0.05807	0.907708
MIR520F	0.058152	0.907708
PITPNB	0.058152	0.907708
HMGCS2	0.058274	0.907708
DYNLRB2	0.058277	0.907708
LINC01606	0.058299	0.907708
MARCH7	0.058304	0.907708
CES1P2	0.058321	0.907708
AZGP1	0.058366	0.907708
KLF15	0.058389	0.907708
ZDHHC2	0.058389	0.907708
MIR519E	0.058393	0.907708
PACSIN2	0.0584	0.907708
HBB	0.058455	0.907708
IGLL3P	0.058469	0.907708
FAM129B	0.058489	0.907708
GSG2	0.058496	0.907708
ELAC2	0.05862	0.908675
CKMT1B	0.05863	0.908675
FANCL	0.058697	0.908913
OR5M10	0.058717	0.908913
ZNFX1	0.058827	0.909361
FAM24A	0.058955	0.909361
RNMT	0.058982	0.909361
LOC283731	0.059071	0.909361
IKZF3	0.059093	0.909361
ZP3	0.059138	0.909361
FAM84A	0.05918	0.909361
CD3D	0.059206	0.909361
HIRA	0.059224	0.909361
NOS1	0.059241	0.909361
LINC01486	0.059277	0.909361
KIF1C	0.059365	0.909361
MBD3L3	0.059487	0.909361
MIR6516	0.059589	0.909361
NREP	0.059609	0.909361
MDH1	0.059618	0.909361
TEX2	0.059632	0.909361
HNRNPA0	0.059647	0.909361
SCARNA16	0.059667	0.909361
KCNJ16	0.059697	0.909361
HTRA1	0.059717	0.909361
TMEM184B	0.05977	0.909361
MIR4251	0.059784	0.909361
VANGL1	0.0598	0.909361
MIR6863	0.059844	0.909361
BHLHE22	0.059852	0.909361
AUNIP	0.059853	0.909361
BRDT	0.059854	0.909361
LRRC36	0.059907	0.909361
MIR548AW	0.059953	0.909361
MOAP1	0.05997	0.909361
LINC02233	0.060014	0.909361
LOC102724784	0.060048	0.909361
SNTN	0.060082	0.909361
LINC01945	0.060191	0.909361
FAM57B	0.060208	0.909361
ZNF138	0.060221	0.909361
ENPP4	0.060225	0.909361
MIR1273F	0.06026	0.909361
STAG3L5P-PVRIG2P-PILRB	0.060325	0.909361
LETM1	0.060331	0.909361
APH1A	0.060388	0.909361
ACVR1	0.060395	0.909361
MIR3199-1	0.060404	0.909361
PDCD2	0.060449	0.909361
BAGE3	0.06049	0.909361
MIR3199-2	0.060514	0.909361
TPBG	0.060555	0.909361
BAGE	0.06064	0.909361
LINC01225	0.06066	0.909361
CTDSP1	0.060686	0.909361
RIN3	0.060807	0.909361
OR5M3	0.06081	0.909361
IL21R	0.060874	0.909361
MIR550B2	0.06094	0.909361
BAGE4	0.061033	0.909361
DENND5B	0.061049	0.909361
BAGE2	0.061074	0.909361
MSRB1	0.061078	0.909361
MIR4526	0.061095	0.909361
MIR550A2	0.06111	0.909361
PA2G4	0.061134	0.909361
XLOC_009911	0.061161	0.909361
NDUFA6	0.061192	0.909361
LINC02403	0.061264	0.909361
URAHP	0.061266	0.909361
LEXM	0.06129	0.909361
AKT1	0.061385	0.909361
MIR6083	0.06144	0.909361
EXOC1	0.061452	0.909361
BAGE5	0.06146	0.909361
LOC103352541	0.061518	0.909361
KRT74	0.061528	0.909361
NLRP14	0.061579	0.909361
ALKAL2	0.061668	0.909361
CCNYL1	0.061712	0.909361
LEAP2	0.06174	0.909361
ATP6V1H	0.061767	0.909361
NRTN	0.061825	0.909361
KRT12	0.061913	0.909361
HOXA7	0.061923	0.909361
LOC101928048	0.061943	0.909361
ZNF7	0.061947	0.909361
LINC01656	0.06195	0.909361
LINC00997	0.062008	0.909361
TRIML1	0.062028	0.909361
TPD52L2	0.062118	0.909361
MKNK1	0.062127	0.909361
OR5AL1	0.062131	0.909361
LMNB1	0.062148	0.909361
SGF29	0.06216	0.909361
LOC100505912	0.062168	0.909361
LOC645752	0.062276	0.909361
ACTL7B	0.062283	0.909361
APOBR	0.062349	0.909361
ARL6IP6	0.062356	0.909361
TBX6	0.062377	0.909361
PDRG1	0.062447	0.909361
LETM2	0.062474	0.909361
XRCC2	0.062488	0.909361
FKBP1AP1	0.062512	0.909361
APPL2	0.062518	0.909361
ZDHHC17	0.062538	0.909361
FAM189A1	0.062539	0.909361
CERCAM	0.06262	0.909361
JUN	0.062651	0.909361
PTPN11	0.062655	0.909361
KIF6	0.062676	0.909361
C21orf91	0.062677	0.909361
LINC02446	0.062726	0.909361
CFAP157	0.062743	0.909361
TWF1	0.062822	0.909361
HIPK1	0.062828	0.909361
B4GALT4-AS1	0.062832	0.909361
NF1	0.062931	0.910039
FKSG29	0.062962	0.910039
MIR548AP	0.063014	0.910039
CD37	0.063025	0.910039
ZNF197	0.063088	0.910039
NAGA	0.063094	0.910039
FAM210A	0.063157	0.91043
OLFML3	0.063236	0.911051
MIR4675	0.063303	0.911361
RPL7L1	0.063399	0.911361
B3GNT9	0.063473	0.911361
GNB3	0.063519	0.911361
ISLR	0.063542	0.911361
OR1L4	0.063568	0.911361
ATP5G1	0.063592	0.911361
POLDIP2	0.063692	0.911361
SLC25A34	0.063734	0.911361
RASGRF1	0.063756	0.911361
LOC101928020	0.06387	0.911361
BNC2	0.063885	0.911361
TNFAIP1	0.063893	0.911361
PNPO	0.063958	0.911361
POLDIP3	0.064011	0.911361
C3orf14	0.064038	0.911361
TBC1D7	0.064113	0.911361
LOC100288911	0.064133	0.911361
YPEL1	0.06414	0.911361
LINC00466	0.064214	0.911361
SGO1-AS1	0.064241	0.911361
C1orf21	0.06431	0.911361
HOXA11	0.064366	0.911361
PPA1	0.06443	0.911361
NUDT21	0.064442	0.911361
FAM98B	0.064489	0.911361
IQCA1L	0.064509	0.911361
IL34	0.064546	0.911361
BET1	0.064554	0.911361
RNF19A	0.064559	0.911361
CYP20A1	0.06459	0.911361
SNORA71E	0.064593	0.911361
LINC01176	0.064619	0.911361
LOC105373394	0.064639	0.911361
MIR1179	0.06467	0.911361
CLEC11A	0.064678	0.911361
SETMAR	0.06472	0.911361
DNAJC25-GNG10	0.06474	0.911361
TRAPPC3L	0.064849	0.911361
WRB-SH3BGR	0.064852	0.911361
C21orf91-OT1	0.064898	0.911361
MIR1254-1	0.064916	0.911361
FAXC	0.06494	0.911361
KIAA1109	0.065014	0.911361
HARS2	0.065085	0.911361
OR5L2	0.065109	0.911361
UCHL1-AS1	0.065138	0.911361
ZNF891	0.065149	0.911361
SEMA5A	0.065223	0.911361
CELSR3	0.065251	0.911361
PVRIG	0.065256	0.911361
ECT2	0.065265	0.911361
APOOP5	0.065278	0.911361
SLC38A7	0.065285	0.911361
TBC1D10C	0.065305	0.911361
OGFOD1	0.065317	0.911361
CLEC19A	0.065323	0.911361
DPYSL4	0.065341	0.911361
USP2-AS1	0.065407	0.911362
SLFN5	0.065427	0.911362
DAP	0.065559	0.911362
RSPO4	0.065604	0.911362
ZP4	0.065695	0.911362
CDON	0.065717	0.911362
C16orf92	0.065775	0.911362
FOXP1	0.065806	0.911362
LINC00926	0.065864	0.911362
LINC00294	0.065878	0.911362
PIDD1	0.065907	0.911362
LINC02200	0.06592	0.911362
ZC3H12A	0.065973	0.911362
PILRB	0.066082	0.911362
PLEKHG1	0.066112	0.911362
LOC440910	0.066123	0.911362
SAP18	0.066133	0.911362
KIAA1549L	0.066181	0.911362
ZNF300	0.066185	0.911362
RABGAP1L	0.066201	0.911362
PPIE	0.066213	0.911362
LOC100506746	0.066223	0.911362
LOC101929445	0.066226	0.911362
LOC105370333	0.066267	0.911362
COMMD5	0.06627	0.911362
LINC00886	0.066275	0.911362
SDK1	0.066335	0.911693
TP53BP2	0.066442	0.912299
GSS	0.066474	0.912299
CD164L2	0.066487	0.912299
CCDC148	0.066548	0.912383
LINC01126	0.066565	0.912383
SLC30A6	0.066638	0.91289
CDRT1	0.066764	0.913493
CACNA2D4	0.06677	0.913493
MIR4322	0.06679	0.913493
CD82	0.066839	0.91367
LOC101927243	0.066975	0.914584
TRMT1	0.06699	0.914584
MIR520E	0.067014	0.914584
SLC22A12	0.067084	0.915047
SNORD31B	0.06717	0.915454
SEMA7A	0.067186	0.915454
LRP1B	0.067313	0.916459
AGRP	0.067332	0.916459
LOC100506321	0.067392	0.916784
HMP19	0.067436	0.916891
MIR26B	0.067586	0.918286
ZNF626	0.067611	0.918286
THRB-AS1	0.067744	0.919051
MIR95	0.067751	0.919051
MIR4706	0.067776	0.919051
HSPA8	0.067824	0.919211
CLIC6	0.067947	0.919925
LOC100506937	0.068022	0.919925
NPAS2	0.068031	0.919925
WDR1	0.068051	0.919925
SUCNR1	0.068058	0.919925
KCTD12	0.068197	0.920089
AXIN1	0.068212	0.920089
SNORA70I	0.068225	0.920089
SSC4D	0.068237	0.920089
DEFB132	0.068308	0.920089
WDR88	0.068315	0.920089
TCAIM	0.068324	0.920089
STAM	0.068477	0.920908
SCGB2B3P	0.068502	0.920908
GFY	0.068515	0.920908
SPATA33	0.06853	0.920908
MIR4723	0.06866	0.920986
PRR20A	0.068665	0.920986
PRR20D	0.068679	0.920986
MIR1273G	0.068681	0.920986
LOC102723557	0.068739	0.921045
PRR20C	0.068758	0.921045
PRR20E	0.068851	0.921237
PRR20B	0.068877	0.921237
IL27	0.068903	0.921237
LOC101927257	0.06896	0.921237
HS3ST3A1	0.068976	0.921237
AGAP3	0.06902	0.921237
LPIN2	0.069081	0.921237
HSPA12B	0.069103	0.921237
TECPR1	0.069141	0.921237
OGFR	0.069169	0.921237
KRT34	0.069194	0.921237
DNAJC5	0.069252	0.921237
MIR152	0.069255	0.921237
EZR-AS1	0.069296	0.921237
LINC01461	0.069317	0.921237
SMR3B	0.069422	0.921941
CDH24	0.069458	0.921941
MFAP1	0.069479	0.921941
TFIP11	0.06955	0.922307
SLC25A32	0.069609	0.922307
PCSK4	0.06965	0.922307
WASHC4	0.069652	0.922307
ZCCHC10	0.069753	0.923039
PTENP1	0.06978	0.923039
RPH3A	0.069836	0.923082
MIR4533	0.069856	0.923082
KRT14	0.069971	0.923373
PXDN	0.069978	0.923373
TESMIN	0.07001	0.923373
MIR4733	0.070052	0.923373
DRC1	0.07006	0.923373
SLC25A3P1	0.070138	0.923921
PIP5KL1	0.070222	0.924019
ONECUT3	0.070289	0.924019
SYT6	0.070301	0.924019
LINC00544	0.070348	0.924019
INTS6-AS1	0.070358	0.924019
UNC50	0.070364	0.924019
RAB11B	0.07044	0.924336
MIR1260B	0.070465	0.924336
STEAP4	0.070548	0.924336
DMBT1	0.070572	0.924336
OR2A4	0.070573	0.924336
SYNDIG1L	0.070674	0.924336
MIR6796	0.07068	0.924336
SDHAP1	0.070733	0.924336
KRT76	0.070787	0.924336
WTH3DI	0.0709	0.924336
MMP26	0.070962	0.924336
PHGDH	0.07098	0.924336
ZBTB42	0.070984	0.924336
MIR5095	0.070989	0.924336
P3H3	0.071025	0.924336
LINC02054	0.071092	0.924336
TIMM10	0.071103	0.924336
AURKB	0.07118	0.924336
LEMD1	0.071187	0.924336
PPTC7	0.071189	0.924336
ERICH6	0.071211	0.924336
TBX10	0.071223	0.924336
ACOT4	0.071301	0.924336
MYOT	0.071314	0.924336
SNORD137	0.071347	0.924336
UBE2Z	0.071417	0.924336
LOC103021295	0.071422	0.924336
MIR3943	0.071426	0.924336
OR2G3	0.07147	0.924336
GPAM	0.071532	0.924336
COCH	0.071601	0.924336
LINC01586	0.071663	0.924336
PUS3	0.071689	0.924336
THAP11	0.071711	0.924336
LOC105371430	0.07174	0.924336
COL23A1	0.07178	0.924336
C17orf97	0.071782	0.924336
TNKS2	0.071848	0.924336
LOC100505938	0.071865	0.924336
LOC728613	0.071938	0.924336
TMEM199	0.071962	0.924336
KLC1	0.071967	0.924336
WSPAR	0.072006	0.924336
CCL25	0.072022	0.924336
MIR5581	0.072037	0.924336
GPR162	0.072064	0.924336
MIR4285	0.072172	0.924558
UCHL1	0.072192	0.924558
RNF44	0.072302	0.924558
LINC00440	0.072306	0.924558
AP1B1P1	0.07231	0.924558
GPR45	0.072336	0.924558
UNC79	0.072419	0.924558
TMEM135	0.072426	0.924558
TTC28-AS1	0.072434	0.924558
AP1B1	0.072485	0.924558
DDX19A	0.072495	0.924558
PPARA	0.072549	0.924558
NDUFA10	0.072657	0.924558
PDX1	0.072747	0.924558
FRMD8	0.072772	0.924558
GATA3	0.07284	0.924558
ZNF385D	0.072923	0.924558
MIR3160-1	0.072929	0.924558
GPR37L1	0.072965	0.924558
CES2	0.072985	0.924558
COL8A1	0.072997	0.924558
[truncated: 23,372 more rows]

## Sheet: C5
Gene set	p-value	q-value
GO_NOTCH_RECEPTOR_PROCESSING	4.7e-05	0.202268
GO_NOTCH_BINDING	0.000259	0.557314
GO_REGULATION_OF_MEMBRANE_REPOLARIZATION	0.001439	0.971912
GO_CELLULAR_RESPONSE_TO_HEAT	0.001586	0.971912
GO_VOLTAGE_GATED_CALCIUM_CHANNEL_COMPLEX	0.001965	0.971912
GO_CALCIUM_CHANNEL_COMPLEX	0.002701	0.971912
GO_ENDOPLASMIC_RETICULUM_CALCIUM_ION_HOMEOSTASIS	0.002819	0.971912
GO_POSITIVE_REGULATION_OF_KIDNEY_DEVELOPMENT	0.002865	0.971912
GO_POSITIVE_REGULATION_OF_INTERLEUKIN_4_PRODUCTION	0.003713	0.971912
GO_T_TUBULE	0.003812	0.971912
GO_SH3_SH2_ADAPTOR_ACTIVITY	0.003883	0.971912
GO_HYDROLASE_ACTIVITY_ACTING_ON_CARBON_NITROGEN_BUT_NOT_PEPTIDE_BONDS_IN_CYCLIC_AMIDINES	0.003917	0.971912
GO_IMMUNOGLOBULIN_PRODUCTION_INVOLVED_IN_IMMUNOGLOBULIN_MEDIATED_IMMUNE_RESPONSE	0.00399	0.971912
GO_RESPONSE_TO_ALKALOID	0.005182	0.971912
GO_REGULATION_OF_PROTEIN_KINASE_A_SIGNALING	0.005314	0.971912
GO_REGULATION_OF_G_PROTEIN_COUPLED_RECEPTOR_PROTEIN_SIGNALING_PATHWAY	0.005799	0.971912
GO_EARLY_ENDOSOME	0.006536	0.971912
GO_POSITIVE_REGULATION_OF_NF_KAPPAB_IMPORT_INTO_NUCLEUS	0.006676	0.971912
GO_AXONAL_GROWTH_CONE	0.007218	0.971912
GO_RESPONSE_TO_AUDITORY_STIMULUS	0.007243	0.971912
GO_POSITIVE_REGULATION_OF_RESPONSE_TO_EXTERNAL_STIMULUS	0.007726	0.971912
GO_SARCOPLASMIC_RETICULUM_MEMBRANE	0.007966	0.971912
GO_REGULATION_OF_CARDIAC_MUSCLE_CELL_MEMBRANE_REPOLARIZATION	0.008124	0.971912
GO_CALCIUM_ION_TRANSMEMBRANE_TRANSPORTER_ACTIVITY	0.008239	0.971912
GO_CALCIUM_ION_TRANSMEMBRANE_TRANSPORT	0.008337	0.971912
GO_AXON_PART	0.008341	0.971912
GO_NEUROMUSCULAR_PROCESS_CONTROLLING_POSTURE	0.008858	0.971912
GO_FLAVIN_ADENINE_DINUCLEOTIDE_BINDING	0.009195	0.971912
GO_DIVALENT_INORGANIC_CATION_TRANSMEMBRANE_TRANSPORTER_ACTIVITY	0.009414	0.971912
GO_REGULATION_OF_KIDNEY_DEVELOPMENT	0.009567	0.971912
GO_ACTIN_FILAMENT_BUNDLE	0.009898	0.971912
GO_PHOTOPERIODISM	0.010091	0.971912
GO_POSITIVE_REGULATION_OF_TELOMERE_CAPPING	0.010364	0.971912
GO_REGULATION_OF_INTERLEUKIN_4_PRODUCTION	0.010813	0.971912
GO_CYTOPLASMIC_DYNEIN_COMPLEX	0.01085	0.971912
GO_INTRINSIC_COMPONENT_OF_GOLGI_MEMBRANE	0.010911	0.971912
GO_CYTOKINE_RECEPTOR_BINDING	0.011155	0.971912
GO_NEGATIVE_REGULATION_OF_MULTI_ORGANISM_PROCESS	0.011239	0.971912
GO_REGULATION_OF_ENDOPLASMIC_RETICULUM_UNFOLDED_PROTEIN_RESPONSE	0.011525	0.971912
GO_MEMBRANE_RAFT_ORGANIZATION	0.012567	0.971912
GO_EARLY_ENDOSOME_MEMBRANE	0.013079	0.971912
GO_NATURAL_KILLER_CELL_ACTIVATION_INVOLVED_IN_IMMUNE_RESPONSE	0.013371	0.971912
GO_NEGATIVE_REGULATION_OF_LYMPHOCYTE_APOPTOTIC_PROCESS	0.013614	0.971912
GO_EXOCYTIC_VESICLE	0.013825	0.971912
GO_POSITIVE_REGULATION_OF_CALCIUM_ION_TRANSPORT	0.013968	0.971912
GO_CELLULAR_SENESCENCE	0.013997	0.971912
GO_RESPIRATORY_BURST	0.014089	0.971912
GO_CAMERA_TYPE_EYE_MORPHOGENESIS	0.014245	0.971912
GO_RNA_METHYLTRANSFERASE_ACTIVITY	0.014301	0.971912
GO_CELL_CELL_RECOGNITION	0.014323	0.971912
GO_SPLEEN_DEVELOPMENT	0.014913	0.971912
GO_ENTRAINMENT_OF_CIRCADIAN_CLOCK	0.01516	0.971912
GO_SKELETAL_MUSCLE_TISSUE_REGENERATION	0.015791	0.971912
GO_REGULATION_OF_TYPE_I_INTERFERON_MEDIATED_SIGNALING_PATHWAY	0.015847	0.971912
GO_CATION_CHANNEL_ACTIVITY	0.015894	0.971912
GO_DEATH_RECEPTOR_BINDING	0.016107	0.971912
GO_AMINE_BIOSYNTHETIC_PROCESS	0.016384	0.971912
GO_NEGATIVE_REGULATION_OF_CALCIUM_MEDIATED_SIGNALING	0.016461	0.971912
GO_I_BAND	0.016472	0.971912
GO_POSITIVE_REGULATION_OF_INFLAMMATORY_RESPONSE	0.016493	0.971912
GO_SYNAPSE_ASSEMBLY	0.016638	0.971912
GO_NEURAL_RETINA_DEVELOPMENT	0.017046	0.971912
GO_SKELETAL_MUSCLE_ORGAN_DEVELOPMENT	0.017122	0.971912
GO_CATION_CHANNEL_COMPLEX	0.017674	0.971912
GO_REGULATION_OF_CALCIUM_ION_TRANSPORT	0.017862	0.971912
GO_CONTRACTILE_FIBER	0.018135	0.971912
GO_WNT_ACTIVATED_RECEPTOR_ACTIVITY	0.018734	0.971912
GO_ESCRT_COMPLEX	0.018745	0.971912
GO_REGULATION_OF_TELOMERE_CAPPING	0.018771	0.971912
GO_REGULATION_OF_T_CELL_RECEPTOR_SIGNALING_PATHWAY	0.018978	0.971912
GO_REGULATION_OF_VOLTAGE_GATED_CALCIUM_CHANNEL_ACTIVITY	0.019082	0.971912
GO_MEMBRANE_DEPOLARIZATION_DURING_ACTION_POTENTIAL	0.019104	0.971912
GO_RESPONSE_TO_TEMPERATURE_STIMULUS	0.0192	0.971912
GO_MEMBRANE_DEPOLARIZATION	0.020238	0.971912
GO_ADULT_BEHAVIOR	0.020439	0.971912
GO_POSITIVE_REGULATION_OF_TRANSCRIPTION_FACTOR_IMPORT_INTO_NUCLEUS	0.021109	0.971912
GO_CHEMOKINE_RECEPTOR_BINDING	0.021589	0.971912
GO_SPERM_EGG_RECOGNITION	0.021679	0.971912
GO_POSITIVE_REGULATION_OF_MESONEPHROS_DEVELOPMENT	0.022224	0.971912
GO_ADHERENS_JUNCTION_ORGANIZATION	0.022301	0.971912
GO_SULFUR_AMINO_ACID_METABOLIC_PROCESS	0.022346	0.971912
GO_MEMBRANE_PROTEIN_ECTODOMAIN_PROTEOLYSIS	0.022441	0.971912
GO_POSITIVE_REGULATION_OF_POTASSIUM_ION_TRANSMEMBRANE_TRANSPORTER_ACTIVITY	0.022492	0.971912
GO_DETECTION_OF_LIGHT_STIMULUS_INVOLVED_IN_SENSORY_PERCEPTION	0.022538	0.971912
GO_SENSORY_PERCEPTION_OF_TEMPERATURE_STIMULUS	0.022589	0.971912
GO_POSITIVE_REGULATION_OF_PROTEIN_AUTOPHOSPHORYLATION	0.022619	0.971912
GO_14_3_3_PROTEIN_BINDING	0.02264	0.971912
GO_MITOCHONDRIAL_MEMBRANE_ORGANIZATION	0.02361	0.971912
GO_CELL_CHEMOTAXIS	0.024042	0.971912
GO_REGULATION_OF_CAMP_MEDIATED_SIGNALING	0.024097	0.971912
GO_INSULIN_LIKE_GROWTH_FACTOR_RECEPTOR_BINDING	0.024147	0.971912
GO_CELL_ACTIVATION_INVOLVED_IN_IMMUNE_RESPONSE	0.024465	0.971912
GO_NEGATIVE_REGULATION_OF_CALCIUM_ION_TRANSPORT_INTO_CYTOSOL	0.025404	0.971912
GO_INTRINSIC_COMPONENT_OF_MITOCHONDRIAL_OUTER_MEMBRANE	0.025638	0.971912
GO_S_ADENOSYLMETHIONINE_DEPENDENT_METHYLTRANSFERASE_ACTIVITY	0.025654	0.971912
GO_COGNITION	0.025884	0.971912
GO_POSITIVE_REGULATION_OF_RELEASE_OF_SEQUESTERED_CALCIUM_ION_INTO_CYTOSOL	0.026027	0.971912
GO_PLASMA_MEMBRANE_RAFT	0.027006	0.971912
GO_INTRINSIC_COMPONENT_OF_MITOCHONDRIAL_MEMBRANE	0.027035	0.971912
GO_RNA_MODIFICATION	0.027129	0.971912
GO_OXIDOREDUCTASE_ACTIVITY_ACTING_ON_NAD_P_H_OXYGEN_AS_ACCEPTOR	0.027383	0.971912
GO_CELL_RECOGNITION	0.028097	0.971912
GO_REGULATION_OF_MESONEPHROS_DEVELOPMENT	0.028123	0.971912
GO_UNFOLDED_PROTEIN_BINDING	0.028206	0.971912
GO_ERK1_AND_ERK2_CASCADE	0.028267	0.971912
GO_REGULATION_OF_PROTEIN_AUTOPHOSPHORYLATION	0.028487	0.971912
GO_INTRASPECIES_INTERACTION_BETWEEN_ORGANISMS	0.028711	0.971912
GO_OXIDOREDUCTASE_ACTIVITY_ACTING_ON_A_SULFUR_GROUP_OF_DONORS	0.029028	0.971912
GO_POSITIVE_REGULATION_OF_CALCIUM_ION_IMPORT	0.029322	0.971912
GO_MYELOID_CELL_HOMEOSTASIS	0.029337	0.971912
GO_RESPONSE_TO_HEAT	0.029368	0.971912
GO_DETECTION_OF_ABIOTIC_STIMULUS	0.029849	0.971912
GO_NOTCH_SIGNALING_PATHWAY	0.030064	0.971912
GO_BINDING_OF_SPERM_TO_ZONA_PELLUCIDA	0.030113	0.971912
GO_REGULATION_OF_RYANODINE_SENSITIVE_CALCIUM_RELEASE_CHANNEL_ACTIVITY	0.030165	0.971912
GO_LYMPHOCYTE_ACTIVATION_INVOLVED_IN_IMMUNE_RESPONSE	0.030311	0.971912
GO_REGULATION_OF_ENDOTHELIAL_CELL_PROLIFERATION	0.030464	0.971912
GO_EXTRINSIC_APOPTOTIC_SIGNALING_PATHWAY_VIA_DEATH_DOMAIN_RECEPTORS	0.03089	0.971912
GO_MISFOLDED_OR_INCOMPLETELY_SYNTHESIZED_PROTEIN_CATABOLIC_PROCESS	0.031108	0.971912
GO_FMN_BINDING	0.031134	0.971912
GO_HOMEOSTASIS_OF_NUMBER_OF_CELLS	0.031916	0.971912
GO_POSITIVE_REGULATION_OF_ENDOTHELIAL_CELL_PROLIFERATION	0.031967	0.971912
GO_RETINA_MORPHOGENESIS_IN_CAMERA_TYPE_EYE	0.032291	0.971912
GO_SINGLE_FERTILIZATION	0.033118	0.971912
GO_RNA_METHYLATION	0.03314	0.971912
GO_TRANSCRIPTIONAL_ACTIVATOR_ACTIVITY_RNA_POLYMERASE_II_DISTAL_ENHANCER_SEQUENCE_SPECIFIC_BINDING	0.033142	0.971912
GO_TISSUE_REGENERATION	0.033285	0.971912
GO_DRUG_METABOLIC_PROCESS	0.033313	0.971912
GO_REGULATION_OF_DNA_REPLICATION	0.033642	0.971912
GO_LEARNING	0.033744	0.971912
GO_SIGNALING_ADAPTOR_ACTIVITY	0.034184	0.971912
GO_REGULATION_OF_MYELOID_LEUKOCYTE_DIFFERENTIATION	0.034323	0.971912
GO_RESPONSE_TO_GAMMA_RADIATION	0.03437	0.971912
GO_REGULATION_OF_TELOMERE_MAINTENANCE	0.034552	0.971912
GO_ECTODERM_DEVELOPMENT	0.0346	0.971912
GO_GROWTH_FACTOR_ACTIVITY	0.034643	0.971912
GO_MYELOID_DENDRITIC_CELL_DIFFERENTIATION	0.034681	0.971912
GO_NEURAL_TUBE_DEVELOPMENT	0.034826	0.971912
GO_REGULATION_OF_RECEPTOR_RECYCLING	0.03503	0.971912
GO_B_CELL_MEDIATED_IMMUNITY	0.035128	0.971912
GO_RIBOSOMAL_LARGE_SUBUNIT_BIOGENESIS	0.035203	0.971912
GO_REGULATION_OF_NECROTIC_CELL_DEATH	0.035541	0.971912
GO_REGULATION_OF_CYTOKINE_PRODUCTION_INVOLVED_IN_INFLAMMATORY_RESPONSE	0.035866	0.971912
GO_CATECHOLAMINE_BIOSYNTHETIC_PROCESS	0.035952	0.971912
GO_NEURON_PROJECTION_TERMINUS	0.036064	0.971912
GO_PROTEIN_DEPHOSPHORYLATION	0.036199	0.971912
GO_RESPONSE_TO_EPIDERMAL_GROWTH_FACTOR	0.036251	0.971912
GO_REGULATION_OF_RUFFLE_ASSEMBLY	0.036262	0.971912
GO_SPHINGOLIPID_METABOLIC_PROCESS	0.036335	0.971912
GO_PERIKARYON	0.036398	0.971912
GO_RESPONSE_TO_HYDROGEN_PEROXIDE	0.036545	0.971912
GO_RIBONUCLEOPROTEIN_COMPLEX_SUBUNIT_ORGANIZATION	0.036854	0.971912
GO_REGULATION_OF_TELOMERASE_ACTIVITY	0.036882	0.971912
GO_RECEPTOR_AGONIST_ACTIVITY	0.036908	0.971912
GO_NEURON_CELL_CELL_ADHESION	0.036911	0.971912
GO_REGULATION_OF_PEPTIDYL_SERINE_PHOSPHORYLATION	0.037034	0.971912
GO_O_METHYLTRANSFERASE_ACTIVITY	0.037094	0.971912
GO_MEMBRANE_ASSEMBLY	0.037781	0.971912
GO_POSITIVE_REGULATION_OF_SEQUESTERING_OF_CALCIUM_ION	0.038609	0.971912
GO_VESICLE_MEDIATED_TRANSPORT_BETWEEN_ENDOSOMAL_COMPARTMENTS	0.038755	0.971912
GO_LYMPHOCYTE_MIGRATION	0.038775	0.971912
GO_G_PROTEIN_COUPLED_CHEMOATTRACTANT_RECEPTOR_ACTIVITY	0.03895	0.971912
GO_DETECTION_OF_LIGHT_STIMULUS	0.039829	0.971912
GO_CYTOKINE_ACTIVITY	0.039857	0.971912
GO_POSITIVE_REGULATION_OF_CELL_DIVISION	0.040385	0.971912
GO_DETECTION_OF_VISIBLE_LIGHT	0.040429	0.971912
GO_POSITIVE_REGULATION_OF_TELOMERASE_ACTIVITY	0.040551	0.971912
GO_PHOSPHOLIPASE_A2_ACTIVITY	0.040801	0.971912
GO_RETINA_LAYER_FORMATION	0.041229	0.971912
GO_CYSTEINE_TYPE_ENDOPEPTIDASE_ACTIVITY	0.041638	0.971912
GO_CELLULAR_RESPONSE_TO_IONIZING_RADIATION	0.041675	0.971912
GO_NEGATIVE_REGULATION_OF_BMP_SIGNALING_PATHWAY	0.041825	0.971912
GO_EYE_MORPHOGENESIS	0.041856	0.971912
GO_CALCIUM_ION_TRANSPORT	0.041975	0.971912
GO_ANKYRIN_BINDING	0.042222	0.971912
GO_ODORANT_BINDING	0.042372	0.971912
GO_NATURAL_KILLER_CELL_ACTIVATION	0.042703	0.971912
GO_CLATHRIN_BINDING	0.042852	0.971912
GO_KERATIN_FILAMENT	0.042903	0.971912
GO_LYMPHOCYTE_MEDIATED_IMMUNITY	0.042914	0.971912
GO_RESPONSE_TO_LIGHT_STIMULUS	0.043071	0.971912
GO_B_CELL_ACTIVATION	0.044023	0.971912
GO_PHOSPHATIDYLCHOLINE_ACYL_CHAIN_REMODELING	0.044049	0.971912
GO_REGULATION_OF_CYSTEINE_TYPE_ENDOPEPTIDASE_ACTIVITY	0.044074	0.971912
GO_PORE_COMPLEX	0.044594	0.971912
GO_REGULATION_OF_DNA_BIOSYNTHETIC_PROCESS	0.044678	0.971912
GO_POSITIVE_REGULATION_OF_PEPTIDASE_ACTIVITY	0.044961	0.971912
GO_MYOSIN_V_BINDING	0.045006	0.971912
GO_REGULATION_OF_TELOMERE_MAINTENANCE_VIA_TELOMERE_LENGTHENING	0.045083	0.971912
GO_DETECTION_OF_TEMPERATURE_STIMULUS	0.04513	0.971912
GO_GLYCOSIDE_METABOLIC_PROCESS	0.045571	0.971912
GO_INNER_MITOCHONDRIAL_MEMBRANE_ORGANIZATION	0.046097	0.971912
GO_ADRENAL_GLAND_DEVELOPMENT	0.046119	0.971912
GO_TRNA_PROCESSING	0.046321	0.971912
GO_NEGATIVE_REGULATION_OF_T_CELL_APOPTOTIC_PROCESS	0.046461	0.971912
GO_MEMBRANE_BIOGENESIS	0.046707	0.971912
GO_ATPASE_REGULATOR_ACTIVITY	0.046709	0.971912
GO_RESPONSE_TO_CAFFEINE	0.047003	0.971912
GO_CELL_CELL_SIGNALING_INVOLVED_IN_CARDIAC_CONDUCTION	0.047028	0.971912
GO_TOR_SIGNALING	0.047176	0.971912
GO_REGULATION_OF_POTASSIUM_ION_TRANSMEMBRANE_TRANSPORTER_ACTIVITY	0.047348	0.971912
GO_RIBONUCLEOSIDE_CATABOLIC_PROCESS	0.04763	0.971912
GO_DYNEIN_COMPLEX	0.047636	0.971912
GO_PANCREAS_DEVELOPMENT	0.04776	0.971912
GO_BINDING_BRIDGING	0.048147	0.971912
GO_POSITIVE_REGULATION_OF_RESPONSE_TO_WOUNDING	0.048622	0.971912
GO_REGULATION_OF_RELEASE_OF_SEQUESTERED_CALCIUM_ION_INTO_CYTOSOL_BY_SARCOPLASMIC_RETICULUM	0.048714	0.971912
GO_PRESYNAPSE	0.048866	0.971912
GO_POSITIVE_REGULATION_OF_DENDRITE_MORPHOGENESIS	0.048919	0.971912
GO_NEGATIVE_REGULATION_OF_STRESS_ACTIVATED_PROTEIN_KINASE_SIGNALING_CASCADE	0.049762	0.971912
GO_DEVELOPMENTAL_MATURATION	0.049821	0.971912
GO_REGULATION_OF_RNA_SPLICING	0.05	0.971912
GO_SARCOLEMMA	0.050332	0.971912
GO_DIVALENT_INORGANIC_CATION_TRANSPORT	0.050458	0.971912
GO_REGULATION_OF_INTERLEUKIN_17_PRODUCTION	0.051306	0.971912
GO_CELLULAR_RESPONSE_TO_HYDROGEN_PEROXIDE	0.051376	0.971912
GO_PROTEASOME_BINDING	0.051446	0.971912
GO_REGULATION_OF_PROTEIN_EXPORT_FROM_NUCLEUS	0.052382	0.971912
GO_NEGATIVE_REGULATION_OF_RECEPTOR_MEDIATED_ENDOCYTOSIS	0.052403	0.971912
GO_NEGATIVE_REGULATION_OF_RESPONSE_TO_BIOTIC_STIMULUS	0.052562	0.971912
GO_REGULATION_OF_FIBROBLAST_PROLIFERATION	0.052605	0.971912
GO_REGULATION_OF_INFLAMMATORY_RESPONSE	0.052654	0.971912
GO_ENTRAINMENT_OF_CIRCADIAN_CLOCK_BY_PHOTOPERIOD	0.052743	0.971912
GO_REGULATION_OF_RESPONSE_TO_BIOTIC_STIMULUS	0.052747	0.971912
GO_POSITIVE_REGULATION_OF_DNA_REPLICATION	0.052987	0.971912
GO_POSITIVE_REGULATION_OF_DNA_BIOSYNTHETIC_PROCESS	0.053138	0.971912
GO_NEGATIVE_REGULATION_OF_DEFENSE_RESPONSE_TO_VIRUS	0.05366	0.971912
GO_POSITIVE_REGULATION_OF_ION_TRANSPORT	0.053687	0.971912
GO_EXCRETION	0.054079	0.971912
GO_STRIATUM_DEVELOPMENT	0.054401	0.971912
GO_REGULATION_OF_CALCIUM_ION_TRANSMEMBRANE_TRANSPORTER_ACTIVITY	0.054548	0.971912
GO_CCR_CHEMOKINE_RECEPTOR_BINDING	0.054815	0.971912
GO_RETINA_DEVELOPMENT_IN_CAMERA_TYPE_EYE	0.054818	0.971912
GO_ALKALI_METAL_ION_BINDING	0.055004	0.971912
GO_POSITIVE_REGULATION_OF_CALCIUM_ION_TRANSPORT_INTO_CYTOSOL	0.055069	0.971912
GO_CHEMOKINE_MEDIATED_SIGNALING_PATHWAY	0.055163	0.971912
GO_DOPAMINE_METABOLIC_PROCESS	0.055172	0.971912
GO_NEGATIVE_REGULATION_OF_LEUKOCYTE_APOPTOTIC_PROCESS	0.055233	0.971912
GO_LEUKOCYTE_MEDIATED_IMMUNITY	0.055352	0.971912
GO_NEGATIVE_REGULATION_OF_RECEPTOR_ACTIVITY	0.055494	0.971912
GO_REGULATION_OF_TYROSINE_PHOSPHORYLATION_OF_STAT3_PROTEIN	0.055502	0.971912
GO_GUANYL_NUCLEOTIDE_EXCHANGE_FACTOR_ACTIVITY	0.055564	0.971912
GO_POSITIVE_REGULATION_OF_HOMEOSTATIC_PROCESS	0.056133	0.971912
GO_MEMBRANE_MICRODOMAIN	0.056525	0.971912
GO_POSITIVE_REGULATION_OF_TELOMERE_MAINTENANCE	0.057208	0.971912
GO_NEGATIVE_REGULATION_OF_TRANSCRIPTION_REGULATORY_REGION_DNA_BINDING	0.057352	0.971912
GO_POSITIVE_REGULATION_OF_CYTOKINE_PRODUCTION_INVOLVED_IN_IMMUNE_RESPONSE	0.057607	0.971912
GO_GLIAL_CELL_DIFFERENTIATION	0.057777	0.971912
GO_SUBPALLIUM_DEVELOPMENT	0.058526	0.971912
GO_REGULATION_OF_HISTONE_DEACETYLATION	0.05854	0.971912
GO_POSITIVE_CHEMOTAXIS	0.059035	0.971912
GO_LYMPHOCYTE_CHEMOTAXIS	0.059414	0.971912
GO_TYPE_I_INTERFERON_RECEPTOR_BINDING	0.059461	0.971912
GO_REGULATION_OF_NUCLEASE_ACTIVITY	0.059803	0.971912
GO_RESPONSE_TO_MECHANICAL_STIMULUS	0.059826	0.971912
GO_POSITIVE_REGULATION_OF_STRIATED_MUSCLE_CONTRACTION	0.06022	0.971912
GO_MACROMOLECULE_METHYLATION	0.061094	0.971912
GO_MRNA_CLEAVAGE_FACTOR_COMPLEX	0.061122	0.971912
GO_ENDOCRINE_SYSTEM_DEVELOPMENT	0.062152	0.971912
GO_NEGATIVE_REGULATION_OF_ENDOCYTOSIS	0.062403	0.971912
GO_FEMALE_GENITALIA_DEVELOPMENT	0.06244	0.971912
GO_IMMUNOLOGICAL_SYNAPSE	0.06245	0.971912
GO_T_CELL_ACTIVATION_INVOLVED_IN_IMMUNE_RESPONSE	0.062481	0.971912
GO_NEGATIVE_REGULATION_OF_LEUKOCYTE_DIFFERENTIATION	0.062713	0.971912
GO_POSITIVE_REGULATION_OF_PEPTIDYL_SERINE_PHOSPHORYLATION	0.062974	0.971912
GO_POSITIVE_REGULATION_OF_PRODUCTION_OF_MOLECULAR_MEDIATOR_OF_IMMUNE_RESPONSE	0.063028	0.971912
GO_EXTRINSIC_COMPONENT_OF_CYTOPLASMIC_SIDE_OF_PLASMA_MEMBRANE	0.063448	0.971912
GO_POSITIVE_REGULATION_OF_FIBROBLAST_PROLIFERATION	0.063768	0.971912
GO_COFACTOR_BINDING	0.063894	0.971912
GO_NEUROTRANSMITTER_TRANSPORT	0.064093	0.971912
GO_PEPTIDE_CROSS_LINKING	0.064667	0.971912
GO_CATECHOLAMINE_METABOLIC_PROCESS	0.064871	0.971912
GO_ALDO_KETO_REDUCTASE_NADP_ACTIVITY	0.064965	0.971912
GO_CYSTEINE_TYPE_ENDOPEPTIDASE_INHIBITOR_ACTIVITY	0.065699	0.971912
GO_VACUOLAR_ACIDIFICATION	0.065699	0.971912
GO_CHEMOKINE_ACTIVITY	0.066043	0.971912
GO_RESPONSE_TO_FUNGUS	0.066228	0.971912
GO_SPHINGOLIPID_BIOSYNTHETIC_PROCESS	0.066492	0.971912
GO_POSITIVE_REGULATION_OF_INNATE_IMMUNE_RESPONSE	0.066622	0.971912
GO_TRANSFERASE_ACTIVITY_TRANSFERRING_ONE_CARBON_GROUPS	0.066666	0.971912
GO_ISOTYPE_SWITCHING	0.066827	0.971912
GO_ACTIVATION_OF_CYSTEINE_TYPE_ENDOPEPTIDASE_ACTIVITY	0.067609	0.971912
GO_MAIN_AXON	0.067641	0.971912
GO_POSITIVE_REGULATION_OF_RESPONSE_TO_BIOTIC_STIMULUS	0.067693	0.971912
GO_POSITIVE_REGULATION_OF_DNA_METABOLIC_PROCESS	0.067968	0.971912
GO_REGULATION_OF_TISSUE_REMODELING	0.068322	0.971912
GO_POSITIVE_REGULATION_OF_CALCIUM_MEDIATED_SIGNALING	0.068328	0.971912
GO_POSITIVE_REGULATION_OF_NITRIC_OXIDE_SYNTHASE_ACTIVITY	0.068711	0.971912
GO_POSITIVE_REGULATION_OF_PROTEIN_CATABOLIC_PROCESS	0.068883	0.971912
GO_MULTI_ORGANISM_BEHAVIOR	0.0689	0.971912
GO_MAMMARY_GLAND_MORPHOGENESIS	0.069205	0.971912
GO_PATTERN_RECOGNITION_RECEPTOR_SIGNALING_PATHWAY	0.06951	0.971912
GO_RECEPTOR_MEDIATED_ENDOCYTOSIS	0.069661	0.971912
GO_RESPONSE_TO_EXOGENOUS_DSRNA	0.069681	0.971912
GO_REGULATION_OF_INTERLEUKIN_2_PRODUCTION	0.06973	0.971912
GO_FOLIC_ACID_METABOLIC_PROCESS	0.069814	0.971912
GO_REGULATION_OF_SYMBIOSIS_ENCOMPASSING_MUTUALISM_THROUGH_PARASITISM	0.07011	0.971912
GO_NEGATIVE_REGULATION_OF_LEUKOCYTE_MIGRATION	0.070216	0.971912
GO_IRON_ION_HOMEOSTASIS	0.070287	0.971912
GO_RIBOSOMAL_LARGE_SUBUNIT_ASSEMBLY	0.07133	0.971912
GO_MRNA_CLEAVAGE	0.071411	0.971912
GO_E_BOX_BINDING	0.071919	0.971912
GO_RESPONSE_TO_PAIN	0.072079	0.971912
GO_N_METHYLTRANSFERASE_ACTIVITY	0.072502	0.971912
GO_SYNAPTIC_TRANSMISSION_GLUTAMATERGIC	0.07284	0.971912
GO_OXIDOREDUCTASE_ACTIVITY_ACTING_ON_THE_CH_NH_GROUP_OF_DONORS	0.07301	0.971912
GO_POSITIVE_REGULATION_OF_IMMUNE_EFFECTOR_PROCESS	0.07363	0.971912
GO_TRANSLATION_INITIATION_FACTOR_BINDING	0.073813	0.971912
GO_ANGIOGENESIS	0.074156	0.971912
GO_ATPASE_ACTIVATOR_ACTIVITY	0.074572	0.971912
GO_REGULATION_OF_PHOSPHATIDYLINOSITOL_3_KINASE_SIGNALING	0.075096	0.971912
GO_PHOSPHATIDYLETHANOLAMINE_ACYL_CHAIN_REMODELING	0.075426	0.971912
GO_REGULATION_OF_CALCINEURIN_NFAT_SIGNALING_CASCADE	0.075624	0.971912
GO_POSITIVE_REGULATION_OF_CYCLIC_NUCLEOTIDE_METABOLIC_PROCESS	0.076775	0.971912
GO_EXTRINSIC_COMPONENT_OF_MEMBRANE	0.077068	0.971912
GO_ERROR_PRONE_TRANSLESION_SYNTHESIS	0.077088	0.971912
GO_REGULATION_OF_LYMPHOCYTE_APOPTOTIC_PROCESS	0.077234	0.971912
GO_ASPARTIC_TYPE_PEPTIDASE_ACTIVITY	0.077251	0.971912
GO_SARCOPLASM	0.077832	0.971912
GO_MITOCHONDRIAL_MEMBRANE_PART	0.079303	0.971912
GO_FLUID_TRANSPORT	0.079559	0.971912
GO_POSITIVE_REGULATION_OF_PROTEIN_KINASE_B_SIGNALING	0.080232	0.971912
GO_PROTEIN_LOCALIZATION_TO_SYNAPSE	0.080307	0.971912
GO_REGULATION_OF_ANTIGEN_PROCESSING_AND_PRESENTATION	0.080579	0.971912
GO_POSITIVE_REGULATION_OF_NUCLEOTIDE_METABOLIC_PROCESS	0.081131	0.971912
GO_PROTEIN_K48_LINKED_DEUBIQUITINATION	0.081197	0.971912
GO_PROTEIN_LOCALIZATION_TO_CELL_PERIPHERY	0.081199	0.971912
GO_PLASMA_MEMBRANE_ORGANIZATION	0.081434	0.971912
GO_NITRIC_OXIDE_SYNTHASE_BINDING	0.081435	0.971912
GO_POSITIVE_REGULATION_OF_CHEMOTAXIS	0.0815	0.971912
GO_DEAMINASE_ACTIVITY	0.081688	0.971912
GO_REGULATION_OF_CARDIAC_MUSCLE_CONTRACTION_BY_CALCIUM_ION_SIGNALING	0.08174	0.971912
GO_POSITIVE_REGULATION_OF_ACTIN_FILAMENT_BUNDLE_ASSEMBLY	0.081761	0.971912
GO_REGULATION_OF_NUCLEOCYTOPLASMIC_TRANSPORT	0.081886	0.971912
GO_GLAND_MORPHOGENESIS	0.082093	0.971912
GO_REGULATION_OF_REGULATED_SECRETORY_PATHWAY	0.082349	0.971912
GO_NEGATIVE_REGULATION_OF_ENDOTHELIAL_CELL_PROLIFERATION	0.082559	0.971912
GO_REGULATION_OF_MACROPHAGE_DIFFERENTIATION	0.082606	0.971912
GO_STEROID_DEHYDROGENASE_ACTIVITY	0.082868	0.971912
GO_REGULATION_OF_RHODOPSIN_MEDIATED_SIGNALING_PATHWAY	0.083109	0.971912
GO_XENOPHAGY	0.083206	0.971912
GO_REGULATION_OF_NEUROTRANSMITTER_LEVELS	0.084037	0.971912
GO_AXONEME_ASSEMBLY	0.084182	0.971912
GO_REGULATION_OF_PEPTIDYL_SERINE_PHOSPHORYLATION_OF_STAT_PROTEIN	0.084227	0.971912
GO_REGULATION_OF_BONE_REMODELING	0.084248	0.971912
GO_CYTOPLASMIC_SIDE_OF_MEMBRANE	0.084302	0.971912
GO_OXIDOREDUCTASE_ACTIVITY_ACTING_ON_NAD_P_H	0.084446	0.971912
GO_BONE_REMODELING	0.084948	0.971912
GO_REGULATION_OF_CELLULAR_EXTRAVASATION	0.085032	0.971912
GO_GLYCOPROTEIN_CATABOLIC_PROCESS	0.085394	0.971912
GO_OXIDOREDUCTASE_ACTIVITY_ACTING_ON_THE_CH_NH_GROUP_OF_DONORS_NAD_OR_NADP_AS_ACCEPTOR	0.085649	0.971912
GO_REGULATION_OF_P38MAPK_CASCADE	0.085661	0.971912
GO_REGULATION_OF_LEUKOCYTE_DIFFERENTIATION	0.085829	0.971912
GO_WATER_TRANSPORT	0.086103	0.971912
GO_REGULATION_OF_DEFENSE_RESPONSE_TO_VIRUS	0.086825	0.971912
GO_POSITIVE_REGULATION_OF_PROTEIN_DEACETYLATION	0.087336	0.971912
GO_NEUTRAL_LIPID_BIOSYNTHETIC_PROCESS	0.087808	0.971912
GO_NEURON_DEATH	0.087887	0.971912
GO_MEMBRANE_PROTEIN_PROTEOLYSIS	0.087962	0.971912
GO_ADAPTIVE_IMMUNE_RESPONSE_BASED_ON_SOMATIC_RECOMBINATION_OF_IMMUNE_RECEPTORS_BUILT_FROM_IMMUNOGLOBULIN_SUPERFAMILY_DOMAINS	0.088021	0.971912
GO_REGULATION_OF_PROTEIN_TYROSINE_KINASE_ACTIVITY	0.088124	0.971912
GO_CALCIUM_DEPENDENT_PROTEIN_BINDING	0.088299	0.971912
GO_ANCHORED_COMPONENT_OF_MEMBRANE	0.089011	0.971912
GO_POSITIVE_REGULATION_OF_REGULATED_SECRETORY_PATHWAY	0.089589	0.971912
GO_CELLULAR_RESPONSE_TO_GROWTH_HORMONE_STIMULUS	0.089615	0.971912
GO_ACTIVATION_OF_INNATE_IMMUNE_RESPONSE	0.089753	0.971912
GO_SKIN_DEVELOPMENT	0.090018	0.971912
GO_NEURON_RECOGNITION	0.090183	0.971912
GO_POSITIVE_REGULATION_OF_ACTIN_CYTOSKELETON_REORGANIZATION	0.09038	0.971912
GO_NEGATIVE_REGULATION_OF_MYOTUBE_DIFFERENTIATION	0.090461	0.971912
GO_CELL_SURFACE_RECEPTOR_SIGNALING_PATHWAY_INVOLVED_IN_HEART_DEVELOPMENT	0.090718	0.971912
GO_TRANSFERASE_ACTIVITY_TRANSFERRING_NITROGENOUS_GROUPS	0.091018	0.971912
GO_OXIDOREDUCTASE_ACTIVITY_ACTING_ON_THE_ALDEHYDE_OR_OXO_GROUP_OF_DONORS_NAD_OR_NADP_AS_ACCEPTOR	0.091161	0.971912
GO_NEGATIVE_REGULATION_OF_T_CELL_DIFFERENTIATION	0.091541	0.971912
GO_CXCR_CHEMOKINE_RECEPTOR_BINDING	0.091795	0.971912
GO_MACROMOLECULE_TRANSMEMBRANE_TRANSPORTER_ACTIVITY	0.09204	0.971912
GO_POSITIVE_REGULATION_OF_POTASSIUM_ION_TRANSPORT	0.092423	0.971912
GO_NEUROTRANSMITTER_METABOLIC_PROCESS	0.092474	0.971912
GO_REGULATION_OF_HORMONE_SECRETION	0.092703	0.971912
GO_LEUKOCYTE_HOMEOSTASIS	0.092895	0.971912
GO_SMOOTH_MUSCLE_TISSUE_DEVELOPMENT	0.09309	0.971912
GO_NEGATIVE_REGULATION_OF_CALCIUM_ION_TRANSMEMBRANE_TRANSPORT	0.093166	0.971912
GO_FILAMENTOUS_ACTIN	0.09331	0.971912
GO_FC_RECEPTOR_SIGNALING_PATHWAY	0.093652	0.971912
GO_ACTIVATION_OF_NF_KAPPAB_INDUCING_KINASE_ACTIVITY	0.093653	0.971912
GO_POSITIVE_REGULATION_OF_NUCLEOCYTOPLASMIC_TRANSPORT	0.0938	0.971912
GO_FOLIC_ACID_CONTAINING_COMPOUND_METABOLIC_PROCESS	0.093929	0.971912
GO_TUBE_FORMATION	0.094057	0.971912
GO_REGULATION_OF_INSULIN_SECRETION_INVOLVED_IN_CELLULAR_RESPONSE_TO_GLUCOSE_STIMULUS	0.094136	0.971912
GO_PURINE_NUCLEOBASE_METABOLIC_PROCESS	0.094298	0.971912
GO_MEMBRANE_LIPID_BIOSYNTHETIC_PROCESS	0.094384	0.971912
GO_REGULATION_OF_POTASSIUM_ION_TRANSPORT	0.094427	0.971912
GO_INNER_MITOCHONDRIAL_MEMBRANE_PROTEIN_COMPLEX	0.094472	0.971912
GO_POSITIVE_REGULATION_OF_MONOOXYGENASE_ACTIVITY	0.094651	0.971912
GO_NEGATIVE_REGULATION_OF_LYMPHOCYTE_DIFFERENTIATION	0.09475	0.971912
GO_NEGATIVE_REGULATION_OF_OSSIFICATION	0.095391	0.971912
GO_REGULATION_OF_LONG_TERM_SYNAPTIC_POTENTIATION	0.095705	0.971912
GO_RIBONUCLEOPROTEIN_COMPLEX_LOCALIZATION	0.095832	0.971912
GO_TUMOR_NECROSIS_FACTOR_RECEPTOR_SUPERFAMILY_BINDING	0.095892	0.971912
GO_PHOSPHATIDYLINOSITOL_3_KINASE_SIGNALING	0.09631	0.971912
GO_NEGATIVE_REGULATION_OF_JNK_CASCADE	0.096837	0.971912
GO_PROXIMAL_DISTAL_PATTERN_FORMATION	0.09785	0.971912
GO_CELLULAR_COMPONENT_ASSEMBLY_INVOLVED_IN_MORPHOGENESIS	0.097897	0.971912
GO_CELLULAR_RESPONSE_TO_EPIDERMAL_GROWTH_FACTOR_STIMULUS	0.097925	0.971912
GO_REGULATION_OF_DENDRITIC_SPINE_DEVELOPMENT	0.098172	0.971912
GO_LYMPHOCYTE_DIFFERENTIATION	0.098447	0.971912
GO_ZYMOGEN_ACTIVATION	0.098828	0.971912
GO_CYTOKINE_RECEPTOR_ACTIVITY	0.098871	0.971912
GO_CALCIUM_ACTIVATED_CATION_CHANNEL_ACTIVITY	0.098933	0.971912
GO_REGULATION_OF_NEURAL_PRECURSOR_CELL_PROLIFERATION	0.09979	0.971912
GO_REGULATION_OF_CALCIUM_ION_TRANSMEMBRANE_TRANSPORT	0.100034	0.971912
GO_CELLULAR_RESPONSE_TO_ACID_CHEMICAL	0.10021	0.971912
GO_REGULATION_OF_LONG_TERM_NEURONAL_SYNAPTIC_PLASTICITY	0.100675	0.971912
GO_PHAGOCYTOSIS	0.101222	0.971912
GO_CELLULAR_RESPONSE_TO_DRUG	0.101557	0.971912
GO_PROTEIN_DEGLYCOSYLATION	0.101644	0.971912
GO_RNA_SPLICING_VIA_TRANSESTERIFICATION_REACTIONS	0.102458	0.971912
GO_TISSUE_REMODELING	0.102811	0.971912
GO_REGULATION_OF_VASOCONSTRICTION	0.10312	0.971912
GO_MICROTUBULE_ASSOCIATED_COMPLEX	0.103199	0.971912
GO_CELLULAR_RESPONSE_TO_ALKALOID	0.103283	0.971912
GO_REGULATION_OF_CARDIAC_MUSCLE_CONTRACTION_BY_REGULATION_OF_THE_RELEASE_OF_SEQUESTERED_CALCIUM_ION	0.103316	0.971912
GO_NUCLEOTIDE_EXCISION_REPAIR_DNA_GAP_FILLING	0.103418	0.971912
GO_REGULATION_OF_PRODUCTION_OF_MOLECULAR_MEDIATOR_OF_IMMUNE_RESPONSE	0.103436	0.971912
GO_PRIMARY_LYSOSOME	0.103671	0.971912
GO_INDOLE_CONTAINING_COMPOUND_METABOLIC_PROCESS	0.103685	0.971912
GO_SENSORY_PERCEPTION_OF_MECHANICAL_STIMULUS	0.103803	0.971912
GO_AXONEME_PART	0.103971	0.971912
GO_GLUCOSE_METABOLIC_PROCESS	0.104077	0.971912
GO_GLYCOSPHINGOLIPID_BIOSYNTHETIC_PROCESS	0.104188	0.971912
GO_BONE_RESORPTION	0.104233	0.971912
GO_POSITIVE_REGULATION_OF_ANION_TRANSPORT	0.104363	0.971912
GO_POSITIVE_REGULATION_OF_SMOOTH_MUSCLE_CELL_PROLIFERATION	0.104578	0.971912
GO_NEGATIVE_REGULATION_OF_PROTEIN_TYROSINE_KINASE_ACTIVITY	0.10495	0.971912
GO_REGULATION_OF_CYSTEINE_TYPE_ENDOPEPTIDASE_ACTIVITY_INVOLVED_IN_APOPTOTIC_SIGNALING_PATHWAY	0.105266	0.971912
GO_ADP_BINDING	0.105378	0.971912
GO_SIALYLATION	0.105451	0.971912
GO_NEGATIVE_REGULATION_OF_ERBB_SIGNALING_PATHWAY	0.105611	0.971912
GO_LABYRINTHINE_LAYER_BLOOD_VESSEL_DEVELOPMENT	0.105671	0.971912
GO_OXIDOREDUCTASE_ACTIVITY_ACTING_ON_THE_ALDEHYDE_OR_OXO_GROUP_OF_DONORS	0.105981	0.971912
GO_CALMODULIN_DEPENDENT_PROTEIN_KINASE_ACTIVITY	0.106177	0.971912
GO_TRANSCRIPTIONAL_REPRESSOR_ACTIVITY_RNA_POLYMERASE_II_TRANSCRIPTION_REGULATORY_REGION_SEQUENCE_SPECIFIC_BINDING	0.106182	0.971912
GO_MODULATION_OF_GROWTH_OF_SYMBIONT_INVOLVED_IN_INTERACTION_WITH_HOST	0.106273	0.971912
GO_SENSORY_ORGAN_MORPHOGENESIS	0.106634	0.971912
GO_POSITIVE_REGULATION_OF_POTASSIUM_ION_TRANSMEMBRANE_TRANSPORT	0.107393	0.971912
GO_POLYOL_TRANSPORT	0.108185	0.971912
GO_REGULATION_OF_FILOPODIUM_ASSEMBLY	0.108565	0.971912
GO_REGULATION_OF_STRESS_ACTIVATED_PROTEIN_KINASE_SIGNALING_CASCADE	0.108829	0.971912
GO_PTERIDINE_CONTAINING_COMPOUND_METABOLIC_PROCESS	0.10891	0.971912
GO_PEPTIDYL_TYROSINE_MODIFICATION	0.109003	0.971912
GO_REGULATION_OF_VASCULAR_ENDOTHELIAL_GROWTH_FACTOR_RECEPTOR_SIGNALING_PATHWAY	0.109015	0.971912
GO_GENITALIA_DEVELOPMENT	0.109036	0.971912
GO_NONRIBOSOMAL_PEPTIDE_BIOSYNTHETIC_PROCESS	0.109207	0.971912
GO_SIGNALING_PATTERN_RECOGNITION_RECEPTOR_ACTIVITY	0.109311	0.971912
GO_CILIUM_ORGANIZATION	0.109553	0.971912
GO_SODIUM_CHANNEL_COMPLEX	0.109964	0.971912
GO_ASTROCYTE_DEVELOPMENT	0.110267	0.971912
GO_REGULATION_OF_CELL_ADHESION_MEDIATED_BY_INTEGRIN	0.110313	0.971912
GO_PROTEIN_MATURATION	0.110427	0.971912
GO_ACYLGLYCEROL_O_ACYLTRANSFERASE_ACTIVITY	0.110464	0.971912
GO_UROGENITAL_SYSTEM_DEVELOPMENT	0.110758	0.971912
GO_AUTOPHAGOSOME_ORGANIZATION	0.110774	0.971912
GO_PHOTORECEPTOR_OUTER_SEGMENT_MEMBRANE	0.110811	0.971912
GO_DENDRITIC_SPINE_ORGANIZATION	0.110955	0.971912
GO_REGULATION_OF_MULTICELLULAR_ORGANISM_GROWTH	0.111137	0.971912
GO_POSITIVE_REGULATION_OF_LYASE_ACTIVITY	0.111183	0.971912
GO_PYRIDOXAL_PHOSPHATE_BINDING	0.111184	0.971912
GO_REGULATION_OF_MORPHOGENESIS_OF_A_BRANCHING_STRUCTURE	0.111288	0.971912
GO_SYMPATHETIC_NERVOUS_SYSTEM_DEVELOPMENT	0.11133	0.971912
GO_MEMBRANE_LIPID_METABOLIC_PROCESS	0.111541	0.971912
GO_EPIDERMAL_GROWTH_FACTOR_RECEPTOR_SIGNALING_PATHWAY	0.111545	0.971912
GO__DE_NOVO_PROTEIN_FOLDING	0.112009	0.971912
GO_FERTILIZATION	0.112101	0.971912
GO_REGULATION_OF_SYNCYTIUM_FORMATION_BY_PLASMA_MEMBRANE_FUSION	0.112154	0.971912
GO_MICROTUBULE_BUNDLE_FORMATION	0.112216	0.971912
GO_GLYCOSYL_COMPOUND_CATABOLIC_PROCESS	0.112247	0.971912
GO_SNRNA_PROCESSING	0.112404	0.971912
GO_RESPONSE_TO_GROWTH_HORMONE	0.112609	0.971912
GO_NEGATIVE_REGULATION_OF_TISSUE_REMODELING	0.112624	0.971912
GO_NEGATIVE_REGULATION_OF_INTERLEUKIN_1_PRODUCTION	0.112684	0.971912
GO_RESPONSE_TO_CAMP	0.112782	0.971912
GO_POSITIVE_REGULATION_OF_CYTOPLASMIC_TRANSPORT	0.112848	0.971912
GO_GLIAL_CELL_DEVELOPMENT	0.11285	0.971912
GO_NEGATIVE_REGULATION_OF_STEM_CELL_PROLIFERATION	0.11287	0.971912
GO_PRESYNAPTIC_PROCESS_INVOLVED_IN_SYNAPTIC_TRANSMISSION	0.112953	0.971912
GO_IMPORT_INTO_CELL	0.113055	0.971912
GO_POSITIVE_REGULATION_OF_TELOMERE_MAINTENANCE_VIA_TELOMERE_LENGTHENING	0.113562	0.971912
GO_REGULATION_OF_ALPHA_BETA_T_CELL_ACTIVATION	0.113842	0.971912
GO_NEURON_NEURON_SYNAPTIC_TRANSMISSION	0.114447	0.971912
GO_POSITIVE_REGULATION_OF_NATURAL_KILLER_CELL_MEDIATED_IMMUNITY	0.114679	0.971912
GO_POSITIVE_REGULATION_OF_INTERLEUKIN_2_PRODUCTION	0.11476	0.971912
GO_POSITIVE_REGULATION_OF_VASODILATION	0.11481	0.971912
GO_CARBOHYDRATE_BINDING	0.114935	0.971912
GO_POSITIVE_REGULATION_OF_CHEMOKINE_PRODUCTION	0.115136	0.971912
GO_MRNA_3_UTR_BINDING	0.115676	0.971912
GO_CELL_PROJECTION_MEMBRANE	0.115868	0.971912
GO_DETOXIFICATION	0.116185	0.971912
GO_POSITIVE_REGULATION_OF_I_KAPPAB_KINASE_NF_KAPPAB_SIGNALING	0.116403	0.971912
GO_MULTIVESICULAR_BODY	0.116471	0.971912
GO_RESPONSE_TO_TRANSFORMING_GROWTH_FACTOR_BETA	0.116768	0.971912
GO_REGULATION_OF_CELL_SHAPE	0.117172	0.971912
GO_SULFUR_COMPOUND_TRANSPORT	0.117576	0.971912
GO_METHIONINE_METABOLIC_PROCESS	0.117645	0.971912
GO_SUPEROXIDE_METABOLIC_PROCESS	0.117694	0.971912
GO_FATTY_ACID_CATABOLIC_PROCESS	0.117819	0.971912
GO_METHYLATION	0.118032	0.971912
GO_TERMINAL_BOUTON	0.118102	0.971912
GO_FATTY_ACID_BETA_OXIDATION_USING_ACYL_COA_DEHYDROGENASE	0.118107	0.971912
GO_POSITIVE_REGULATION_OF_REACTIVE_OXYGEN_SPECIES_METABOLIC_PROCESS	0.118328	0.971912
GO_MOLTING_CYCLE	0.118347	0.971912
GO_REGULATION_OF_TRANSCRIPTION_REGULATORY_REGION_DNA_BINDING	0.118611	0.971912
GO_POSITIVE_REGULATION_OF_CALCIUM_ION_TRANSMEMBRANE_TRANSPORT	0.118762	0.971912
GO_NEGATIVE_REGULATION_OF_CALCIUM_ION_IMPORT	0.118923	0.971912
GO_LONG_TERM_MEMORY	0.119254	0.971912
GO_CELLULAR_RESPONSE_TO_AMINO_ACID_STIMULUS	0.119842	0.971912
GO_ION_GATED_CHANNEL_ACTIVITY	0.119902	0.971912
GO_REGULATION_OF_TRANSCRIPTION_FACTOR_IMPORT_INTO_NUCLEUS	0.119957	0.971912
GO_REGULATION_OF_T_CELL_CYTOKINE_PRODUCTION	0.120039	0.971912
GO_QUINONE_METABOLIC_PROCESS	0.120146	0.971912
GO_REGULATION_OF_POTASSIUM_ION_TRANSMEMBRANE_TRANSPORT	0.12018	0.971912
GO_REGULATION_OF_PROTEIN_UBIQUITINATION_INVOLVED_IN_UBIQUITIN_DEPENDENT_PROTEIN_CATABOLIC_PROCESS	0.120414	0.971912
GO_REGULATION_OF_CD4_POSITIVE_ALPHA_BETA_T_CELL_ACTIVATION	0.120639	0.971912
GO_LIPID_OXIDATION	0.120789	0.971912
GO_POSITIVE_REGULATION_OF_MUSCLE_CONTRACTION	0.120852	0.971912
GO_POSITIVE_REGULATION_OF_PROTEIN_EXPORT_FROM_NUCLEUS	0.120915	0.971912
GO_RESPONSE_TO_VIRUS	0.121052	0.971912
GO_CALMODULIN_BINDING	0.122444	0.971912
GO_MULTIVESICULAR_BODY_ORGANIZATION	0.122444	0.971912
GO_NEUROMUSCULAR_PROCESS	0.122597	0.971912
GO_NEGATIVE_REGULATION_OF_MYELOID_LEUKOCYTE_DIFFERENTIATION	0.123108	0.971912
GO_CYTOPLASMIC_TRANSLATION	0.12335	0.971912
GO_RENAL_SYSTEM_PROCESS_INVOLVED_IN_REGULATION_OF_BLOOD_VOLUME	0.123693	0.971912
GO_HYDROGEN_PEROXIDE_CATABOLIC_PROCESS	0.123993	0.971912
GO_ORGANIC_HYDROXY_COMPOUND_CATABOLIC_PROCESS	0.123996	0.971912
GO_CELLULAR_COMPONENT_MAINTENANCE	0.124358	0.971912
GO_REGULATION_OF_SYNAPSE_STRUCTURE_OR_ACTIVITY	0.124538	0.971912
GO_MULTICELLULAR_ORGANISMAL_RESPONSE_TO_STRESS	0.124622	0.971912
GO_PYRIMIDINE_RIBONUCLEOSIDE_METABOLIC_PROCESS	0.125268	0.971912
GO_CELLULAR_RESPONSE_TO_LEPTIN_STIMULUS	0.12545	0.971912
GO_POSITIVE_REGULATION_OF_CYTOKINE_BIOSYNTHETIC_PROCESS	0.125547	0.971912
GO_UBIQUITIN_DEPENDENT_PROTEIN_CATABOLIC_PROCESS_VIA_THE_MULTIVESICULAR_BODY_SORTING_PATHWAY	0.125691	0.971912
GO_REGULATION_OF_B_CELL_APOPTOTIC_PROCESS	0.12602	0.971912
GO_HYDROGEN_PEROXIDE_METABOLIC_PROCESS	0.126086	0.971912
GO_POSITIVE_REGULATION_OF_MULTI_ORGANISM_PROCESS	0.12643	0.971912
GO_POSITIVE_REGULATION_OF_EPITHELIAL_CELL_PROLIFERATION	0.126626	0.971912
GO_CILIUM_MORPHOGENESIS	0.126668	0.971912
GO_OXIDOREDUCTASE_ACTIVITY_ACTING_ON_THE_CH_CH_GROUP_OF_DONORS	0.126952	0.971912
GO_RESPONSE_TO_INTERFERON_ALPHA	0.126994	0.971912
GO_NEURON_MATURATION	0.127341	0.971912
GO_REGULATION_OF_DENDRITE_DEVELOPMENT	0.127412	0.971912
GO_CELLULAR_RESPONSE_TO_CAMP	0.127841	0.971912
GO_SEX_DETERMINATION	0.127852	0.971912
GO_LYSINE_ACETYLATED_HISTONE_BINDING	0.128081	0.971912
GO_CALCIUM_ION_IMPORT	0.128263	0.971912
GO_ENDOCRINE_PANCREAS_DEVELOPMENT	0.12838	0.971912
GO_PODOSOME	0.128782	0.971912
GO_REGULATION_OF_NEUROTRANSMITTER_TRANSPORT	0.128949	0.971912
GO_EXTRINSIC_COMPONENT_OF_PLASMA_MEMBRANE	0.129147	0.971912
GO_ACYL_COA_DEHYDROGENASE_ACTIVITY	0.129167	0.971912
GO_NEGATIVE_REGULATION_OF_INTRACELLULAR_STEROID_HORMONE_RECEPTOR_SIGNALING_PATHWAY	0.12953	0.971912
GO_POSITIVE_REGULATION_OF_NEURAL_PRECURSOR_CELL_PROLIFERATION	0.1296	0.971912
GO_METANEPHRIC_EPITHELIUM_DEVELOPMENT	0.129744	0.971912
GO_REGULATION_OF_CALCIUM_MEDIATED_SIGNALING	0.130038	0.971912
GO_AMMONIUM_ION_METABOLIC_PROCESS	0.130725	0.971912
GO_REGULATION_OF_REACTIVE_OXYGEN_SPECIES_METABOLIC_PROCESS	0.130979	0.971912
GO_CALCIUM_ACTIVATED_POTASSIUM_CHANNEL_ACTIVITY	0.131073	0.971912
GO_INDOLALKYLAMINE_METABOLIC_PROCESS	0.131108	0.971912
GO_PHAGOCYTIC_CUP	0.131162	0.971912
GO_REGULATION_OF_NIK_NF_KAPPAB_SIGNALING	0.131678	0.971912
GO_POSITIVE_REGULATION_OF_MYELOID_LEUKOCYTE_DIFFERENTIATION	0.132234	0.971912
GO_REGULATION_OF_THE_FORCE_OF_HEART_CONTRACTION	0.132358	0.971912
GO_RESPONSE_TO_LEPTIN	0.132453	0.971912
GO_REGULATION_OF_RENAL_SYSTEM_PROCESS	0.13267	0.971912
GO_OXIDOREDUCTASE_ACTIVITY_ACTING_ON_PAIRED_DONORS_WITH_INCORPORATION_OR_REDUCTION_OF_MOLECULAR_OXYGEN_NAD_P_H_AS_ONE_DONOR_AND_INCORPORATION_OF_ONE_ATOM_OF_OXYGEN	0.133027	0.971912
GO_NEGATIVE_REGULATION_OF_SYNAPTIC_TRANSMISSION	0.133142	0.971912
GO_RESPONSE_TO_IONIZING_RADIATION	0.133194	0.971912
GO_NEGATIVE_REGULATION_OF_BEHAVIOR	0.133453	0.971912
GO_VOLTAGE_GATED_ION_CHANNEL_ACTIVITY	0.133462	0.971912
GO_CANONICAL_WNT_SIGNALING_PATHWAY	0.133496	0.971912
GO_LONG_TERM_SYNAPTIC_POTENTIATION	0.133537	0.971912
GO_REGULATION_OF_SYNAPTIC_PLASTICITY	0.133798	0.971912
GO_ALCOHOL_CATABOLIC_PROCESS	0.134154	0.971912
GO_NEGATIVE_REGULATION_OF_MAP_KINASE_ACTIVITY	0.134248	0.971912
GO_REGULATION_OF_DENDRITE_MORPHOGENESIS	0.134366	0.971912
GO_NEGATIVE_REGULATION_OF_RESPONSE_TO_OXIDATIVE_STRESS	0.134506	0.971912
GO_REGULATION_OF_PROTEIN_KINASE_B_SIGNALING	0.134561	0.971912
GO_INORGANIC_ION_IMPORT_INTO_CELL	0.135293	0.971912
GO_CEREBRAL_CORTEX_NEURON_DIFFERENTIATION	0.135392	0.971912
GO_DEFINITIVE_HEMOPOIESIS	0.135886	0.971912
GO_LYASE_ACTIVITY	0.136186	0.971912
GO_S_ACYLTRANSFERASE_ACTIVITY	0.136186	0.971912
GO_PRIMARY_ALCOHOL_METABOLIC_PROCESS	0.136463	0.971912
GO_NEGATIVE_REGULATION_OF_RESPONSE_TO_REACTIVE_OXYGEN_SPECIES	0.136479	0.971912
GO_THYMUS_DEVELOPMENT	0.136511	0.971912
GO_3_5_CYCLIC_AMP_PHOSPHODIESTERASE_ACTIVITY	0.136641	0.971912
GO_DOUBLE_STRANDED_RNA_BINDING	0.136802	0.971912
GO_TOLL_LIKE_RECEPTOR_4_SIGNALING_PATHWAY	0.137063	0.971912
GO_POSITIVE_REGULATION_OF_NUCLEAR_DIVISION	0.137097	0.971912
GO_DICARBOXYLIC_ACID_CATABOLIC_PROCESS	0.137649	0.971912
GO_MAMMARY_GLAND_DUCT_MORPHOGENESIS	0.13825	0.971912
GO_EXTRINSIC_COMPONENT_OF_ORGANELLE_MEMBRANE	0.138396	0.971912
GO_RESPONSE_TO_PLATELET_DERIVED_GROWTH_FACTOR	0.138414	0.971912
GO_REGULATION_OF_SYNAPTIC_VESICLE_TRANSPORT	0.13858	0.971912
GO_MORPHOGENESIS_OF_EMBRYONIC_EPITHELIUM	0.138904	0.971912
GO_RESPONSE_TO_COCAINE	0.138959	0.971912
GO_LEUKOCYTE_MEDIATED_CYTOTOXICITY	0.139049	0.971912
GO_PHOSPHOTYROSINE_BINDING	0.139144	0.971912
GO_RESPIRATORY_SYSTEM_DEVELOPMENT	0.139146	0.971912
GO_REGULATION_OF_MRNA_SPLICING_VIA_SPLICEOSOME	0.139323	0.971912
GO_DERMATAN_SULFATE_PROTEOGLYCAN_METABOLIC_PROCESS	0.139769	0.971912
GO_REGULATION_OF_NEUROTRANSMITTER_SECRETION	0.139938	0.971912
GO_REGULATION_OF_LYASE_ACTIVITY	0.139962	0.971912
GO_NEGATIVE_REGULATION_OF_PEPTIDYL_TYROSINE_PHOSPHORYLATION	0.14047	0.971912
GO_REGULATION_OF_BLOOD_CIRCULATION	0.140481	0.971912
GO_POSITIVE_REGULATION_OF_CYSTEINE_TYPE_ENDOPEPTIDASE_ACTIVITY_INVOLVED_IN_APOPTOTIC_SIGNALING_PATHWAY	0.140498	0.971912
GO_REGULATION_OF_PROTEIN_DEACETYLATION	0.140729	0.971912
GO_POSITIVE_REGULATION_OF_RECEPTOR_ACTIVITY	0.14091	0.971912
GO_REGULATION_OF_TRANSPORTER_ACTIVITY	0.140991	0.971912
GO_NEGATIVE_REGULATION_OF_VIRAL_ENTRY_INTO_HOST_CELL	0.141784	0.971912
GO_PEROXISOME_PROLIFERATOR_ACTIVATED_RECEPTOR_BINDING	0.141844	0.971912
GO_POSITIVE_REGULATION_OF_VIRAL_TRANSCRIPTION	0.141989	0.971912
GO_RIBONUCLEOSIDE_TRIPHOSPHATE_BIOSYNTHETIC_PROCESS	0.142453	0.971912
GO_RESPONSE_TO_REACTIVE_OXYGEN_SPECIES	0.142755	0.971912
GO_NEGATIVE_REGULATION_OF_LEUKOCYTE_PROLIFERATION	0.142909	0.971912
GO_REGULATION_OF_SYNAPTIC_VESICLE_EXOCYTOSIS	0.143162	0.971912
GO_REGULATION_OF_BMP_SIGNALING_PATHWAY	0.143642	0.971912
GO_REGULATION_OF_MYOBLAST_FUSION	0.143872	0.971912
GO_BONE_GROWTH	0.143964	0.971912
GO_EPHRIN_RECEPTOR_BINDING	0.144026	0.971912
GO_REGULATION_OF_EXECUTION_PHASE_OF_APOPTOSIS	0.144374	0.971912
GO_REGULATION_OF_ACTIN_FILAMENT_BASED_PROCESS	0.144411	0.971912
GO_VOLTAGE_GATED_SODIUM_CHANNEL_ACTIVITY	0.144461	0.971912
GO_MACROPHAGE_ACTIVATION	0.144726	0.971912
GO_NEGATIVE_REGULATION_OF_MUSCLE_CELL_DIFFERENTIATION	0.144827	0.971912
GO_GAMMA_TUBULIN_COMPLEX	0.144957	0.971912
GO_REGULATION_OF_ENDOTHELIAL_CELL_MIGRATION	0.145489	0.971912
GO_OXIDOREDUCTASE_ACTIVITY_ACTING_ON_THE_CH_CH_GROUP_OF_DONORS_NAD_OR_NADP_AS_ACCEPTOR	0.145961	0.971912
GO_REACTIVE_OXYGEN_SPECIES_METABOLIC_PROCESS	0.14628	0.971912
GO_MODIFIED_AMINO_ACID_BINDING	0.146709	0.971912
GO_SKIN_EPIDERMIS_DEVELOPMENT	0.14677	0.971912
GO_TETRAHYDROFOLATE_METABOLIC_PROCESS	0.146825	0.971912
GO_NEGATIVE_REGULATION_OF_MITOCHONDRION_ORGANIZATION	0.146904	0.971912
GO_REGULATION_OF_INTERLEUKIN_2_BIOSYNTHETIC_PROCESS	0.147319	0.971912
GO_REGULATION_OF_I_KAPPAB_KINASE_NF_KAPPAB_SIGNALING	0.148357	0.971912
GO_NEPHRIC_DUCT_DEVELOPMENT	0.148566	0.971912
GO_CELLULAR_LIPID_CATABOLIC_PROCESS	0.149137	0.971912
GO_CELLULAR_AMINO_ACID_BIOSYNTHETIC_PROCESS	0.149985	0.971912
GO_REGULATION_OF_TOLERANCE_INDUCTION	0.150117	0.971912
GO_REGULATION_OF_HEART_RATE_BY_CARDIAC_CONDUCTION	0.150137	0.971912
GO_ASTROCYTE_DIFFERENTIATION	0.150203	0.971912
GO_MITOCHONDRIAL_TRANSPORT	0.150585	0.971912
GO_EPHRIN_RECEPTOR_ACTIVITY	0.15068	0.971912
GO_PHOSPHATIDYLINOSITOL_ACYL_CHAIN_REMODELING	0.150777	0.971912
GO_PROTEIN_TYROSINE_KINASE_BINDING	0.150814	0.971912
GO_DNA_DEMETHYLATION	0.151036	0.971912
GO_NEGATIVE_REGULATION_OF_ANOIKIS	0.151211	0.971912
GO_ANATOMICAL_STRUCTURE_MATURATION	0.151272	0.971912
GO_CELLULAR_RESPONSE_TO_INTERLEUKIN_1	0.151577	0.971912
GO_UBIQUITIN_LIKE_PROTEIN_CONJUGATING_ENZYME_ACTIVITY	0.151687	0.971912
GO_FATTY_ACID_BETA_OXIDATION	0.151711	0.971912
GO_REGULATION_OF_EXIT_FROM_MITOSIS	0.151735	0.971912
GO_POSITIVE_REGULATION_OF_INTERLEUKIN_6_SECRETION	0.151745	0.971912
GO_HEXOSE_METABOLIC_PROCESS	0.151837	0.971912
GO_POSITIVE_REGULATION_OF_ANTIGEN_PROCESSING_AND_PRESENTATION	0.151879	0.971912
GO_PROTEIN_HETEROTETRAMERIZATION	0.151993	0.971912
GO_REGULATION_OF_JNK_CASCADE	0.152232	0.971912
GO_VACUOLE_ORGANIZATION	0.152697	0.971912
GO_POSITIVE_REGULATION_OF_CALCIUM_ION_TRANSMEMBRANE_TRANSPORTER_ACTIVITY	0.153325	0.971912
GO_TRNA_TRANSPORT	0.153402	0.971912
GO_TRANSMISSION_OF_NERVE_IMPULSE	0.153415	0.971912
GO_POSITIVE_REGULATION_OF_DENDRITE_DEVELOPMENT	0.153537	0.971912
GO_POSITIVE_REGULATION_OF_LEUKOCYTE_MIGRATION	0.153795	0.971912
GO_REGULATION_OF_B_CELL_DIFFERENTIATION	0.153928	0.971912
GO_PROTEIN_KINASE_A_REGULATORY_SUBUNIT_BINDING	0.154155	0.971912
GO_ADAPTIVE_IMMUNE_RESPONSE	0.155004	0.971912
GO_REGULATION_OF_NEURONAL_SYNAPTIC_PLASTICITY	0.155138	0.971912
GO_CYTOSKELETON_DEPENDENT_CYTOKINESIS	0.155835	0.971912
GO_REGULATION_OF_ANTIGEN_RECEPTOR_MEDIATED_SIGNALING_PATHWAY	0.156187	0.971912
GO_REGULATION_OF_SPINDLE_ORGANIZATION	0.15627	0.971912
GO_SECONDARY_METABOLIC_PROCESS	0.15653	0.971912
GO_REGULATION_OF_PEPTIDE_SECRETION	0.15667	0.971912
GO_NEGATIVE_REGULATION_OF_OSTEOCLAST_DIFFERENTIATION	0.156757	0.971912
GO_REGULATION_OF_DEFENSE_RESPONSE_TO_VIRUS_BY_HOST	0.156969	0.971912
GO_MYELOID_DENDRITIC_CELL_ACTIVATION	0.157098	0.971912
GO_RIBOSOME_ASSEMBLY	0.157128	0.971912
GO_OXIDOREDUCTASE_ACTIVITY_ACTING_ON_PEROXIDE_AS_ACCEPTOR	0.157429	0.971912
GO_PROTEIN_SERINE_THREONINE_PHOSPHATASE_ACTIVITY	0.157477	0.971912
GO_REGULATION_OF_VASODILATION	0.157495	0.971912
GO_RESPONSE_TO_ETHANOL	0.157763	0.971912
GO_EPIDERMIS_DEVELOPMENT	0.157776	0.971912
GO_CELL_KILLING	0.157785	0.971912
GO_CELLULAR_RESPONSE_TO_GAMMA_RADIATION	0.157962	0.971912
GO_PHOSPHATIDYLINOSITOL_3_4_BISPHOSPHATE_BINDING	0.157982	0.971912
GO_NEGATIVE_REGULATION_OF_TELOMERE_MAINTENANCE	0.158655	0.971912
GO_REGULATION_OF_NATURAL_KILLER_CELL_ACTIVATION	0.158724	0.971912
GO_INNER_EAR_RECEPTOR_CELL_DEVELOPMENT	0.158754	0.971912
GO_POSITIVE_REGULATION_OF_MAST_CELL_ACTIVATION	0.158852	0.971912
GO_INNATE_IMMUNE_RESPONSE_ACTIVATING_CELL_SURFACE_RECEPTOR_SIGNALING_PATHWAY	0.159114	0.971912
GO_NEGATIVE_REGULATION_OF_HOMEOSTATIC_PROCESS	0.15913	0.971912
GO_MALE_MEIOSIS_I	0.159311	0.971912
GO_NEGATIVE_REGULATION_OF_EXTRINSIC_APOPTOTIC_SIGNALING_PATHWAY_VIA_DEATH_DOMAIN_RECEPTORS	0.159562	0.971912
GO_REGULATION_OF_CARDIAC_CONDUCTION	0.159672	0.971912
GO_NATURAL_KILLER_CELL_MEDIATED_IMMUNITY	0.160061	0.971912
GO_GABAERGIC_NEURON_DIFFERENTIATION	0.160112	0.971912
GO_HEAD_MORPHOGENESIS	0.160288	0.971912
GO_REGULATION_OF_LEUKOCYTE_MIGRATION	0.16034	0.971912
GO_PROTEIN_METHYLTRANSFERASE_ACTIVITY	0.160499	0.971912
GO_SPLICEOSOMAL_COMPLEX	0.160564	0.971912
GO_ENDOCYTIC_RECYCLING	0.160643	0.971912
GO_NEGATIVE_REGULATION_OF_T_CELL_PROLIFERATION	0.160668	0.971912
GO_WATER_TRANSMEMBRANE_TRANSPORTER_ACTIVITY	0.160776	0.971912
GO_PRONUCLEUS	0.161087	0.971912
GO_NEGATIVE_REGULATION_OF_ORGANELLE_ASSEMBLY	0.161212	0.971912
GO_AUDITORY_RECEPTOR_CELL_DEVELOPMENT	0.161936	0.971912
GO_NEURON_SPINE	0.161965	0.971912
GO_RESPONSE_TO_PURINE_CONTAINING_COMPOUND	0.162199	0.971912
GO_RIBONUCLEOTIDE_CATABOLIC_PROCESS	0.162309	0.971912
GO_B_CELL_DIFFERENTIATION	0.16252	0.971912
GO_NEURON_PROJECTION_MEMBRANE	0.162622	0.971912
GO_MOTOR_NEURON_AXON_GUIDANCE	0.162684	0.971912
GO_NEGATIVE_REGULATION_OF_NEURAL_PRECURSOR_CELL_PROLIFERATION	0.162829	0.971912
GO_PTERIDINE_CONTAINING_COMPOUND_BIOSYNTHETIC_PROCESS	0.163081	0.971961
GO_REGULATION_OF_PEPTIDE_TRANSPORT	0.163289	0.971961
GO_ENDOPLASMIC_RETICULUM_ORGANIZATION	0.164285	0.974985
GO_MONOOXYGENASE_ACTIVITY	0.16453	0.974985
GO_MULTICELLULAR_ORGANISMAL_SIGNALING	0.165089	0.974985
GO_REGULATION_OF_NEUROBLAST_PROLIFERATION	0.165112	0.974985
GO_REGULATION_OF_COAGULATION	0.165292	0.974985
GO_ATP_DEPENDENT_MICROTUBULE_MOTOR_ACTIVITY	0.16537	0.974985
GO_TRANSFORMING_GROWTH_FACTOR_BETA_RECEPTOR_SIGNALING_PATHWAY	0.165529	0.974985
GO_TELOMERE_CAPPING	0.165653	0.974985
GO_CELLULAR_RESPONSE_TO_INTERLEUKIN_4	0.165836	0.974985
GO_CELL_MATURATION	0.166297	0.976362
GO_CELLULAR_IRON_ION_HOMEOSTASIS	0.166709	0.976616
GO_PURINE_CONTAINING_COMPOUND_CATABOLIC_PROCESS	0.166799	0.976616
GO_MULTICELLULAR_ORGANISM_AGING	0.167021	0.976616
GO_COFACTOR_TRANSPORT	0.167811	0.977617
GO_T_CELL_MEDIATED_IMMUNITY	0.167853	0.977617
GO_TRANSITION_METAL_ION_HOMEOSTASIS	0.168034	0.977617
GO_CELLULAR_KETONE_METABOLIC_PROCESS	0.168101	0.977617
GO_REGULATION_OF_CATION_CHANNEL_ACTIVITY	0.168559	0.978958
GO_PYRIMIDINE_NUCLEOSIDE_METABOLIC_PROCESS	0.16952	0.980644
GO_T_CELL_RECEPTOR_SIGNALING_PATHWAY	0.169753	0.980644
GO_CHD_TYPE_COMPLEX	0.169813	0.980644
GO_RESPIRATORY_GASEOUS_EXCHANGE	0.169998	0.980644
GO_POSITIVE_REGULATION_OF_HUMORAL_IMMUNE_RESPONSE	0.170776	0.980644
GO_POSITIVE_REGULATION_OF_ACTIVATED_T_CELL_PROLIFERATION	0.17088	0.980644
GO_O_ACYLTRANSFERASE_ACTIVITY	0.171163	0.980644
GO_ENDOPLASMIC_RETICULUM_TO_CYTOSOL_TRANSPORT	0.171377	0.980644
GO_POSITIVE_REGULATION_OF_CYTOSKELETON_ORGANIZATION	0.171392	0.980644
GO_NODE_OF_RANVIER	0.171659	0.980644
GO_PROTEIN_TYROSINE_KINASE_ACTIVATOR_ACTIVITY	0.171827	0.980644
GO_POSITIVE_REGULATION_OF_PROTEIN_TYROSINE_KINASE_ACTIVITY	0.172037	0.980644
GO_REGULATION_OF_CELL_DIVISION	0.172278	0.980644
GO_RESPONSE_TO_INTERLEUKIN_4	0.172324	0.980644
GO_GERM_CELL_NUCLEUS	0.172659	0.980644
GO_CYCLIC_NUCLEOTIDE_PHOSPHODIESTERASE_ACTIVITY	0.17268	0.980644
GO_POSITIVE_REGULATION_OF_NIK_NF_KAPPAB_SIGNALING	0.172723	0.980644
GO_WATER_HOMEOSTASIS	0.174231	0.981044
GO_ENDOPLASMIC_RETICULUM_LUMEN	0.174391	0.981044
GO_POSITIVE_REGULATION_OF_CATION_CHANNEL_ACTIVITY	0.174561	0.981044
GO_POSITIVE_REGULATION_OF_G_PROTEIN_COUPLED_RECEPTOR_PROTEIN_SIGNALING_PATHWAY	0.174983	0.981044
GO_CIRCADIAN_RHYTHM	0.175249	0.981044
GO_FC_GAMMA_RECEPTOR_SIGNALING_PATHWAY	0.17525	0.981044
GO_SIGNAL_PEPTIDE_PROCESSING	0.175251	0.981044
GO_MICROTUBULE_BASED_MOVEMENT	0.175265	0.981044
GO_RECEPTOR_CATABOLIC_PROCESS	0.17539	0.981044
GO_SULFATION	0.175403	0.981044
GO_POSITIVE_REGULATION_OF_LEUKOCYTE_DEGRANULATION	0.175474	0.981044
GO_TERMINATION_OF_RNA_POLYMERASE_II_TRANSCRIPTION	0.175529	0.981044
GO_NEGATIVE_REGULATION_OF_OXIDATIVE_STRESS_INDUCED_INTRINSIC_APOPTOTIC_SIGNALING_PATHWAY	0.175996	0.982065
GO_HISTONE_H2A_UBIQUITINATION	0.176168	0.982065
GO_MONOCARBOXYLIC_ACID_CATABOLIC_PROCESS	0.176567	0.98255
GO_PYRIMIDINE_NUCLEOSIDE_CATABOLIC_PROCESS	0.177024	0.98255
GO_REGULATION_OF_LIPID_TRANSPORT	0.177104	0.98255
GO_MITOGEN_ACTIVATED_PROTEIN_KINASE_KINASE_KINASE_BINDING	0.177453	0.98255
GO_CYTOPLASMIC_STRESS_GRANULE	0.177589	0.98255
GO_NEURAL_TUBE_FORMATION	0.177625	0.98255
GO_INACTIVATION_OF_MAPK_ACTIVITY	0.178099	0.983177
GO_POSITIVE_REGULATION_OF_PHOSPHATIDYLINOSITOL_3_KINASE_SIGNALING	0.178285	0.983177
GO_ANCHORED_COMPONENT_OF_PLASMA_MEMBRANE	0.17862	0.983177
GO_ESTABLISHMENT_OR_MAINTENANCE_OF_BIPOLAR_CELL_POLARITY	0.178756	0.983177
GO_POSITIVE_REGULATION_OF_PROTEIN_IMPORT	0.179124	0.983177
GO_TELOMERE_ORGANIZATION	0.179875	0.983177
GO_CELL_PROJECTION_ASSEMBLY	0.18	0.983177
GO_NEGATIVE_REGULATION_OF_CELL_CYCLE_ARREST	0.180464	0.983177
GO_NEGATIVE_REGULATION_OF_TELOMERE_MAINTENANCE_VIA_TELOMERE_LENGTHENING	0.180887	0.983177
GO_IRON_ION_BINDING	0.180892	0.983177
GO_TISSUE_MIGRATION	0.181183	0.983177
GO_NEGATIVE_REGULATION_OF_CELLULAR_RESPONSE_TO_GROWTH_FACTOR_STIMULUS	0.181386	0.983177
GO_POSITIVE_REGULATION_OF_SYNAPTIC_TRANSMISSION_GLUTAMATERGIC	0.181393	0.983177
GO_METANEPHROS_DEVELOPMENT	0.181529	0.983177
GO_REGULATION_OF_ANOIKIS	0.182019	0.983177
GO_PHOSPHATASE_BINDING	0.182336	0.983177
GO_PHOSPHATIDYLGLYCEROL_ACYL_CHAIN_REMODELING	0.182647	0.983177
GO_RESPONSE_TO_UV_B	0.182878	0.983177
GO_DENDRITE_CYTOPLASM	0.182912	0.983177
GO_NUCLEAR_EXPORT	0.183039	0.983177
GO_CILIARY_PART	0.183184	0.983177
GO_SYNAPTIC_VESICLE_CYCLE	0.183361	0.983177
GO_MUSCLE_FIBER_DEVELOPMENT	0.184205	0.983177
GO_POSITIVE_REGULATION_OF_CAMP_METABOLIC_PROCESS	0.184366	0.983177
GO_POSITIVE_REGULATION_OF_MITOTIC_NUCLEAR_DIVISION	0.184394	0.983177
GO_REGULATION_OF_CYTOKINE_PRODUCTION_INVOLVED_IN_IMMUNE_RESPONSE	0.184877	0.983177
GO_METANEPHROS_MORPHOGENESIS	0.184934	0.983177
GO_REGULATION_OF_VIRAL_ENTRY_INTO_HOST_CELL	0.184955	0.983177
GO_DETECTION_OF_BIOTIC_STIMULUS	0.185008	0.983177
GO_DIGESTIVE_SYSTEM_DEVELOPMENT	0.185053	0.983177
GO_MRNA_3_END_PROCESSING	0.185223	0.983177
GO_NEGATIVE_REGULATION_OF_CALCIUM_ION_TRANSPORT	0.185498	0.983177
GO_POSITIVE_REGULATION_OF_ADENYLATE_CYCLASE_ACTIVITY	0.186084	0.983177
GO_NADP_BINDING	0.186139	0.983177
GO_CILIARY_PLASM	0.186447	0.983177
GO_STEROID_BINDING	0.186701	0.983177
GO_REGULATION_OF_CELLULAR_RESPONSE_TO_HEAT	0.186709	0.983177
GO_AMINO_ACID_BINDING	0.187005	0.983177
GO_REGULATION_OF_PEPTIDYL_TYROSINE_PHOSPHORYLATION	0.187161	0.983177
GO_REGULATION_OF_CYCLIN_DEPENDENT_PROTEIN_KINASE_ACTIVITY	0.187184	0.983177
GO_TRNA_METABOLIC_PROCESS	0.187507	0.983177
GO_REGULATION_OF_VIRAL_TRANSCRIPTION	0.187726	0.983177
GO_POSITIVE_REGULATION_OF_CELLULAR_RESPONSE_TO_INSULIN_STIMULUS	0.187759	0.983177
GO_MYOTUBE_CELL_DEVELOPMENT	0.188024	0.983177
GO_REGULATION_OF_INSULIN_LIKE_GROWTH_FACTOR_RECEPTOR_SIGNALING_PATHWAY	0.188399	0.983177
GO_SIGNAL_RELEASE	0.188583	0.983177
GO_STRUCTURAL_CONSTITUENT_OF_CYTOSKELETON	0.189928	0.983177
GO_PHOSPHATIDYLSERINE_ACYL_CHAIN_REMODELING	0.190236	0.983177
GO_TRNA_METHYLATION	0.190817	0.983177
GO_PROTEIN_LOCALIZATION_TO_CELL_SURFACE	0.191009	0.983177
GO_REGULATION_OF_RECEPTOR_ACTIVITY	0.19101	0.983177
GO_POSITIVE_REGULATION_OF_NF_KAPPAB_TRANSCRIPTION_FACTOR_ACTIVITY	0.191077	0.983177
GO_REGULATION_OF_ACTIN_FILAMENT_BASED_MOVEMENT	0.191577	0.983177
GO_ALDITOL_METABOLIC_PROCESS	0.191679	0.983177
GO_POSITIVE_REGULATION_OF_FILOPODIUM_ASSEMBLY	0.191687	0.983177
GO_ACTIVATION_OF_GTPASE_ACTIVITY	0.191957	0.983177
GO_REGULATION_OF_RESPIRATORY_GASEOUS_EXCHANGE	0.192609	0.983177
GO_REGULATION_OF_CIRCADIAN_RHYTHM	0.192621	0.983177
GO_ACTIN_MONOMER_BINDING	0.19332	0.983177
GO_REGULATION_OF_RESPONSE_TO_INTERFERON_GAMMA	0.193837	0.983177
GO_LIMBIC_SYSTEM_DEVELOPMENT	0.193964	0.983177
GO_REGULATION_OF_COFACTOR_METABOLIC_PROCESS	0.194552	0.983177
GO_TELOMERE_MAINTENANCE_VIA_RECOMBINATION	0.194785	0.983177
GO_OXIDOREDUCTASE_ACTIVITY_ACTING_ON_PAIRED_DONORS_WITH_INCORPORATION_OR_REDUCTION_OF_MOLECULAR_OXYGEN	0.19496	0.983177
GO_POSITIVE_REGULATION_OF_ACTIN_FILAMENT_POLYMERIZATION	0.195409	0.983177
GO_DORSAL_VENTRAL_AXIS_SPECIFICATION	0.195504	0.983177
GO_NEGATIVE_REGULATION_OF_MAPK_CASCADE	0.195674	0.983177
GO_NEGATIVE_REGULATION_OF_CYTOPLASMIC_TRANSPORT	0.195914	0.983177
GO_ACTION_POTENTIAL	0.196121	0.983177
GO_VOLTAGE_GATED_CATION_CHANNEL_ACTIVITY	0.196407	0.983177
GO_REGULATION_OF_HYDROGEN_PEROXIDE_INDUCED_CELL_DEATH	0.197068	0.983177
GO_AGGRESOME	0.197221	0.983177
GO_PYRIMIDINE_CONTAINING_COMPOUND_METABOLIC_PROCESS	0.197223	0.983177
GO_POSITIVE_REGULATION_OF_PROTEIN_MODIFICATION_BY_SMALL_PROTEIN_CONJUGATION_OR_REMOVAL	0.197266	0.983177
GO_TRNA_METHYLTRANSFERASE_ACTIVITY	0.197594	0.983177
GO_POSITIVE_REGULATION_OF_BLOOD_CIRCULATION	0.198111	0.983177
GO_EMBRYONIC_DIGIT_MORPHOGENESIS	0.198286	0.983177
GO_CHEMOATTRACTANT_ACTIVITY	0.198423	0.983177
GO_PYRIMIDINE_RIBONUCLEOTIDE_METABOLIC_PROCESS	0.198777	0.983177
GO_REGULATION_OF_STEM_CELL_PROLIFERATION	0.199394	0.983177
GO_PHASIC_SMOOTH_MUSCLE_CONTRACTION	0.199429	0.983177
GO_CELLULAR_MODIFIED_AMINO_ACID_CATABOLIC_PROCESS	0.199976	0.983177
GO_POSITIVE_REGULATION_OF_LEUKOCYTE_MEDIATED_IMMUNITY	0.200206	0.983177
GO_RENAL_SYSTEM_PROCESS_INVOLVED_IN_REGULATION_OF_SYSTEMIC_ARTERIAL_BLOOD_PRESSURE	0.200231	0.983177
GO_PROTEIN_SELF_ASSOCIATION	0.20035	0.983177
GO_NEUROMUSCULAR_SYNAPTIC_TRANSMISSION	0.200402	0.983177
GO_ALPHA_AMINO_ACID_BIOSYNTHETIC_PROCESS	0.200454	0.983177
GO_POSITIVE_REGULATION_OF_ATPASE_ACTIVITY	0.20052	0.983177
GO_POSITIVE_REGULATION_OF_CELLULAR_AMIDE_METABOLIC_PROCESS	0.200649	0.983177
GO_PIGMENTATION	0.200654	0.983177
GO_GLYCINE_METABOLIC_PROCESS	0.200798	0.983177
GO_REGULATION_OF_T_CELL_APOPTOTIC_PROCESS	0.202111	0.983177
GO_CHEMOKINE_BINDING	0.202133	0.983177
GO_REGULATION_OF_HEART_CONTRACTION	0.202654	0.983177
GO_PROTEIN_KINASE_C_SIGNALING	0.203038	0.983177
GO_PYRIMIDINE_CONTAINING_COMPOUND_CATABOLIC_PROCESS	0.203202	0.983177
GO_FIBRINOLYSIS	0.203314	0.983177
GO_NEURON_APOPTOTIC_PROCESS	0.203321	0.983177
GO_PROTON_TRANSPORTING_ATP_SYNTHASE_COMPLEX	0.203811	0.983177
GO_MITOCHONDRIAL_PROTEIN_COMPLEX	0.204347	0.983177
GO_SODIUM_ION_TRANSMEMBRANE_TRANSPORTER_ACTIVITY	0.204613	0.983177
GO_REGULATION_OF_CHOLESTEROL_METABOLIC_PROCESS	0.204737	0.983177
GO_CYCLIC_NUCLEOTIDE_CATABOLIC_PROCESS	0.204923	0.983177
GO_CHROMATIN_ASSEMBLY_OR_DISASSEMBLY	0.205667	0.983177
GO_CAMP_METABOLIC_PROCESS	0.205757	0.983177
GO_RAS_GUANYL_NUCLEOTIDE_EXCHANGE_FACTOR_ACTIVITY	0.205801	0.983177
GO_LEUKOCYTE_CHEMOTAXIS	0.205917	0.983177
GO_HISTONE_DEUBIQUITINATION	0.206273	0.983177
GO_OVULATION	0.206401	0.983177
GO_CENTROSOME_LOCALIZATION	0.206546	0.983177
GO_GLYCOLIPID_BIOSYNTHETIC_PROCESS	0.206948	0.983177
GO_GLIOGENESIS	0.207007	0.983177
GO_DEFENSE_RESPONSE_TO_VIRUS	0.207585	0.983177
GO_NEGATIVE_REGULATION_OF_OSTEOBLAST_DIFFERENTIATION	0.207681	0.983177
GO_NEGATIVE_REGULATION_OF_ALPHA_BETA_T_CELL_ACTIVATION	0.208091	0.983177
GO_PURINE_NTP_DEPENDENT_HELICASE_ACTIVITY	0.208138	0.983177
GO_REGULATION_OF_ISOTYPE_SWITCHING	0.208685	0.983177
GO_REGULATION_OF_MYELOID_CELL_DIFFERENTIATION	0.20914	0.983177
GO_AUTOPHAGOSOME_MEMBRANE	0.209385	0.983177
GO_REGULATION_OF_CARDIAC_MUSCLE_CELL_ACTION_POTENTIAL	0.209547	0.983177
GO_POSITIVE_REGULATION_OF_MYELOID_LEUKOCYTE_MEDIATED_IMMUNITY	0.209611	0.983177
GO_LAMELLIPODIUM_ASSEMBLY	0.209812	0.983177
GO_4_IRON_4_SULFUR_CLUSTER_BINDING	0.210087	0.983177
GO_REGULATION_OF_BONE_RESORPTION	0.210095	0.983177
GO_POSITIVE_REGULATION_OF_CELLULAR_PROTEIN_CATABOLIC_PROCESS	0.210116	0.983177
GO_AXONEMAL_DYNEIN_COMPLEX_ASSEMBLY	0.210389	0.983177
GO_SODIUM_CHANNEL_REGULATOR_ACTIVITY	0.210678	0.983177
GO_NEGATIVE_REGULATION_OF_CATECHOLAMINE_SECRETION	0.211013	0.983177
GO_DIENCEPHALON_DEVELOPMENT	0.211068	0.983177
GO_REGULATION_OF_POSTTRANSCRIPTIONAL_GENE_SILENCING	0.211136	0.983177
GO_NEGATIVE_REGULATION_OF_AUTOPHAGY	0.211803	0.983177
GO_RESPONSE_TO_ORGANOPHOSPHORUS	0.211952	0.983177
GO_REGULATION_OF_ASTROCYTE_DIFFERENTIATION	0.212465	0.983177
GO_ACTIN_NUCLEATION	0.212842	0.983177
GO_REGULATION_OF_ERK1_AND_ERK2_CASCADE	0.212869	0.983177
GO_GLUTAMINE_FAMILY_AMINO_ACID_METABOLIC_PROCESS	0.213112	0.983177
GO_HUMORAL_IMMUNE_RESPONSE	0.213251	0.983177
GO_UBIQUITIN_LIKE_PROTEIN_LIGASE_BINDING	0.213338	0.983177
GO_LEUKOCYTE_DEGRANULATION	0.213382	0.983177
GO_POSITIVE_REGULATION_OF_VASCULAR_ENDOTHELIAL_GROWTH_FACTOR_RECEPTOR_SIGNALING_PATHWAY	0.213772	0.983177
GO_PHOSPHATIDYLGLYCEROL_METABOLIC_PROCESS	0.213979	0.983177
GO_CELLULAR_GLUCOSE_HOMEOSTASIS	0.214012	0.983177
GO_HYDROLASE_ACTIVITY_ACTING_ON_CARBON_NITROGEN_BUT_NOT_PEPTIDE_BONDS	0.214152	0.983177
GO_PHOSPHATIDYLINOSITOL_3_4_5_TRISPHOSPHATE_BINDING	0.214218	0.983177
GO_CELL_COMMUNICATION_INVOLVED_IN_CARDIAC_CONDUCTION	0.214848	0.983177
GO_PROTEIN_TETRAMERIZATION	0.214917	0.983177
GO_INTRINSIC_COMPONENT_OF_MITOCHONDRIAL_INNER_MEMBRANE	0.215823	0.983177
GO_REGULATION_OF_LEUKOCYTE_MEDIATED_IMMUNITY	0.216018	0.983177
GO_EPITHELIAL_CELL_PROLIFERATION	0.216081	0.983177
GO_POSITIVE_REGULATION_OF_LIPID_TRANSPORT	0.216626	0.983177
GO_NEUROMUSCULAR_JUNCTION	0.216953	0.983177
GO_TRANSCRIPTION_FACTOR_ACTIVITY_RNA_POLYMERASE_II_DISTAL_ENHANCER_SEQUENCE_SPECIFIC_BINDING	0.217043	0.983177
GO_LAMELLAR_BODY	0.217406	0.983177
GO_NEGATIVE_REGULATION_OF_CELL_MATRIX_ADHESION	0.217464	0.983177
GO_REGULATION_OF_CELLULAR_SENESCENCE	0.217675	0.983177
GO_NIK_NF_KAPPAB_SIGNALING	0.218222	0.983177
GO_REGULATION_OF_ENDOTHELIAL_CELL_CHEMOTAXIS	0.218545	0.983177
GO_REGULATION_OF_LEUKOCYTE_DEGRANULATION	0.218818	0.983177
GO_POSITIVE_REGULATION_OF_STEROL_TRANSPORT	0.218857	0.983177
GO_SYNAPSE_ORGANIZATION	0.21931	0.983177
GO_REGULATION_OF_ACTIVATED_T_CELL_PROLIFERATION	0.219311	0.983177
GO_CELL_CELL_CONTACT_ZONE	0.219623	0.983177
GO_ALDEHYDE_DEHYDROGENASE_NAD_ACTIVITY	0.220531	0.983177
GO_PEPTIDASE_INHIBITOR_ACTIVITY	0.220723	0.983177
GO_METAL_CLUSTER_BINDING	0.220884	0.983177
GO_CUL4_RING_E3_UBIQUITIN_LIGASE_COMPLEX	0.22101	0.983177
GO_REGULATION_OF_OSTEOBLAST_PROLIFERATION	0.221178	0.983177
GO_HELICASE_ACTIVITY	0.22137	0.983177
GO_SULFUR_COMPOUND_TRANSMEMBRANE_TRANSPORTER_ACTIVITY	0.221758	0.983177
GO_VOLTAGE_GATED_CALCIUM_CHANNEL_ACTIVITY	0.22188	0.983177
GO_REGULATION_OF_DELAYED_RECTIFIER_POTASSIUM_CHANNEL_ACTIVITY	0.222028	0.983177
GO_REGULATION_OF_SMOOTH_MUSCLE_CELL_MIGRATION	0.2221	0.983177
GO_PROTEIN_KINASE_C_ACTIVITY	0.222317	0.983177
GO_1_PHOSPHATIDYLINOSITOL_BINDING	0.222483	0.983177
GO_PALMITOYLTRANSFERASE_ACTIVITY	0.223206	0.983177
GO_NEGATIVE_REGULATION_OF_GLIOGENESIS	0.223256	0.983177
GO_PEPTIDE_HORMONE_RECEPTOR_BINDING	0.223321	0.983177
GO_MODIFICATION_BY_SYMBIONT_OF_HOST_MORPHOLOGY_OR_PHYSIOLOGY	0.223334	0.983177
GO_SPERM_PRINCIPAL_PIECE	0.223457	0.983177
GO_SOLUTE_CATION_ANTIPORTER_ACTIVITY	0.223545	0.983177
GO_POSITIVE_REGULATION_OF_MYELOID_CELL_DIFFERENTIATION	0.223591	0.983177
GO_INTRACELLULAR_LIPID_TRANSPORT	0.223596	0.983177
GO_DNA_REPLICATION_FACTOR_A_COMPLEX	0.223862	0.983177
GO_PROTEIN_PHOSPHORYLATED_AMINO_ACID_BINDING	0.224356	0.983177
GO_STEROL_TRANSPORTER_ACTIVITY	0.224895	0.983177
GO_ORGANIC_HYDROXY_COMPOUND_TRANSMEMBRANE_TRANSPORTER_ACTIVITY	0.225163	0.983177
GO_LENS_DEVELOPMENT_IN_CAMERA_TYPE_EYE	0.225421	0.983177
GO_REGULATION_OF_CALCIUM_ION_DEPENDENT_EXOCYTOSIS	0.225457	0.983177
GO_BRANCHING_INVOLVED_IN_MAMMARY_GLAND_DUCT_MORPHOGENESIS	0.22555	0.983177
GO_POSITIVE_REGULATION_OF_PHOSPHOPROTEIN_PHOSPHATASE_ACTIVITY	0.225708	0.983177
GO_LUNG_ALVEOLUS_DEVELOPMENT	0.225757	0.983177
GO_CYCLIN_BINDING	0.225972	0.983177
GO_ANTIMICROBIAL_HUMORAL_RESPONSE	0.226203	0.983177
GO_DEPHOSPHORYLATION	0.226391	0.983177
GO_HEMATOPOIETIC_PROGENITOR_CELL_DIFFERENTIATION	0.226543	0.983177
GO_REGULATION_OF_SMOOTH_MUSCLE_CELL_PROLIFERATION	0.22691	0.983177
GO_NEGATIVE_REGULATION_OF_DNA_BIOSYNTHETIC_PROCESS	0.22704	0.983177
GO_REGULATION_OF_MRNA_METABOLIC_PROCESS	0.2276	0.983177
GO_TRANSITION_METAL_ION_TRANSMEMBRANE_TRANSPORTER_ACTIVITY	0.227666	0.983177
GO_REGULATION_OF_NATURAL_KILLER_CELL_MEDIATED_IMMUNITY	0.227826	0.983177
GO_ARF_GUANYL_NUCLEOTIDE_EXCHANGE_FACTOR_ACTIVITY	0.228001	0.983177
GO_VASOCONSTRICTION	0.228307	0.983177
GO_ARP2_3_COMPLEX_MEDIATED_ACTIN_NUCLEATION	0.228565	0.983177
GO_POSITIVE_REGULATION_OF_COAGULATION	0.228742	0.983177
GO_RAS_PROTEIN_SIGNAL_TRANSDUCTION	0.229966	0.983177
GO_LIPOPOLYSACCHARIDE_MEDIATED_SIGNALING_PATHWAY	0.230461	0.983177
GO_CELL_JUNCTION_ORGANIZATION	0.230697	0.983177
GO_ELECTRON_CARRIER_ACTIVITY	0.23076	0.983177
GO_BLASTOCYST_FORMATION	0.23081	0.983177
GO_SECRETORY_GRANULE_MEMBRANE	0.231872	0.983177
GO_REGULATION_OF_RELEASE_OF_SEQUESTERED_CALCIUM_ION_INTO_CYTOSOL	0.231986	0.983177
GO_COFACTOR_CATABOLIC_PROCESS	0.232425	0.983177
GO_HOMOPHILIC_CELL_ADHESION_VIA_PLASMA_MEMBRANE_ADHESION_MOLECULES	0.232494	0.983177
GO_VITAMIN_METABOLIC_PROCESS	0.232556	0.983177
GO_WNT_PROTEIN_BINDING	0.23283	0.983177
GO_UBIQUITIN_LIKE_PROTEIN_LIGASE_ACTIVITY	0.233056	0.983177
GO_CIRCADIAN_REGULATION_OF_GENE_EXPRESSION	0.233131	0.983177
GO_SECRETORY_GRANULE_ORGANIZATION	0.23317	0.983177
GO_REGULATION_OF_CATION_TRANSMEMBRANE_TRANSPORT	0.233442	0.983177
GO_REGULATION_OF_MRNA_CATABOLIC_PROCESS	0.233457	0.983177
GO_REGULATION_OF_ENDOPLASMIC_RETICULUM_STRESS_INDUCED_INTRINSIC_APOPTOTIC_SIGNALING_PATHWAY	0.233548	0.983177
GO_REGULATION_OF_NF_KAPPAB_IMPORT_INTO_NUCLEUS	0.233563	0.983177
GO_PROTEIN_ALKYLATION	0.233717	0.983177
GO_POSITIVE_REGULATION_OF_CHROMOSOME_ORGANIZATION	0.233808	0.983177
GO_MACROAUTOPHAGY	0.23391	0.983177
GO_KIDNEY_MORPHOGENESIS	0.233923	0.983177
GO_ENDOTHELIAL_CELL_MIGRATION	0.233977	0.983177
GO_GLUCOSE_CATABOLIC_PROCESS	0.234431	0.983177
GO_TUMOR_NECROSIS_FACTOR_RECEPTOR_BINDING	0.234632	0.983177
GO_REGULATION_OF_CARDIAC_MUSCLE_CELL_CONTRACTION	0.234866	0.983177
GO_TRANSLESION_SYNTHESIS	0.235475	0.983177
GO_TRANSFERASE_ACTIVITY_TRANSFERRING_GLYCOSYL_GROUPS	0.235539	0.983177
GO_SODIUM_ION_HOMEOSTASIS	0.23563	0.983177
GO_MALE_GERM_CELL_NUCLEUS	0.235957	0.983177
GO_POSITIVE_REGULATION_OF_SMOOTH_MUSCLE_CELL_MIGRATION	0.236003	0.983177
GO_MUSCLE_HYPERTROPHY	0.236177	0.983177
GO_CEREBELLAR_CORTEX_FORMATION	0.236907	0.983177
GO_LEADING_EDGE_MEMBRANE	0.237046	0.983177
GO_REGULATION_OF_CGMP_BIOSYNTHETIC_PROCESS	0.237574	0.983177
GO_NONMOTILE_PRIMARY_CILIUM_ASSEMBLY	0.237701	0.983177
GO_CELLULAR_RESPONSE_TO_GLUCAGON_STIMULUS	0.237768	0.983177
GO_BODY_MORPHOGENESIS	0.238138	0.983177
GO_REGULATION_OF_PROTEIN_IMPORT	0.238333	0.983177
GO_NEGATIVE_REGULATION_OF_STRIATED_MUSCLE_CELL_DIFFERENTIATION	0.238405	0.983177
GO_REGULATION_OF_INTRACELLULAR_STEROID_HORMONE_RECEPTOR_SIGNALING_PATHWAY	0.238578	0.983177
GO_NEUROTRANSMITTER_SODIUM_SYMPORTER_ACTIVITY	0.239124	0.983177
GO_REGULATION_OF_LEUKOCYTE_PROLIFERATION	0.23913	0.983177
GO_REGULATION_OF_CELLULAR_RESPONSE_TO_GROWTH_FACTOR_STIMULUS	0.239446	0.983177
GO_REGULATION_OF_CALCIUM_ION_TRANSPORT_INTO_CYTOSOL	0.239529	0.983177
GO_NUCLEOSIDE_PHOSPHATE_CATABOLIC_PROCESS	0.239681	0.983177
GO_NEGATIVE_REGULATION_OF_NEURON_APOPTOTIC_PROCESS	0.239939	0.983177
GO_REGULATION_OF_MYOBLAST_DIFFERENTIATION	0.239954	0.983177
GO_MONOSACCHARIDE_METABOLIC_PROCESS	0.239992	0.983177
GO_PCG_PROTEIN_COMPLEX	0.240247	0.983177
GO_MONOCARBOXYLIC_ACID_TRANSPORT	0.240312	0.983177
GO_POTASSIUM_CHANNEL_COMPLEX	0.240461	0.983177
GO_PROTEIN_K63_LINKED_DEUBIQUITINATION	0.241044	0.983177
GO_CARDIAC_MUSCLE_CELL_ACTION_POTENTIAL	0.24117	0.983177
GO_SCHWANN_CELL_DIFFERENTIATION	0.241486	0.983177
GO_NEGATIVE_REGULATION_OF_PEPTIDYL_SERINE_PHOSPHORYLATION	0.241961	0.983177
GO_POSITIVE_REGULATION_OF_RNA_SPLICING	0.24382	0.983177
GO_NEGATIVE_REGULATION_OF_ENDOTHELIAL_CELL_APOPTOTIC_PROCESS	0.244308	0.983177
GO_NEGATIVE_REGULATION_OF_APOPTOTIC_SIGNALING_PATHWAY	0.244488	0.983177
GO_ACTIN_FILAMENT_ORGANIZATION	0.244754	0.983177
GO_PHENOL_CONTAINING_COMPOUND_METABOLIC_PROCESS	0.245219	0.983177
GO_POSITIVE_REGULATION_OF_CELL_KILLING	0.24564	0.983177
GO_COENZYME_BINDING	0.245775	0.983177
GO_AORTA_MORPHOGENESIS	0.245795	0.983177
GO_SERINE_FAMILY_AMINO_ACID_METABOLIC_PROCESS	0.245945	0.983177
GO_STEROL_BINDING	0.246204	0.983177
GO_POTASSIUM_ION_TRANSPORT	0.246283	0.983177
GO_BRANCHING_INVOLVED_IN_URETERIC_BUD_MORPHOGENESIS	0.246437	0.983177
GO_PROTEIN_MONOUBIQUITINATION	0.246856	0.983177
GO_REGULATION_OF_PROTEIN_MODIFICATION_BY_SMALL_PROTEIN_CONJUGATION_OR_REMOVAL	0.246937	0.983177
GO_POSITIVE_REGULATION_OF_TRANSCRIPTION_FROM_RNA_POLYMERASE_II_PROMOTER_IN_RESPONSE_TO_STRESS	0.246995	0.983177
GO_REGULATION_OF_TRANSCRIPTION_FROM_RNA_POLYMERASE_III_PROMOTER	0.247345	0.983177
GO_NEGATIVE_REGULATION_OF_ALPHA_BETA_T_CELL_DIFFERENTIATION	0.248378	0.983177
GO_POSITIVE_REGULATION_OF_DNA_RECOMBINATION	0.248494	0.983177
GO_REGULATION_OF_HORMONE_METABOLIC_PROCESS	0.248999	0.983177
GO_RESPONSE_TO_TOXIC_SUBSTANCE	0.249158	0.983177
GO_RETINOIC_ACID_METABOLIC_PROCESS	0.249319	0.983177
GO_REGULATION_OF_MEIOTIC_CELL_CYCLE	0.249727	0.983177
GO_DENDRITIC_SPINE_DEVELOPMENT	0.250214	0.983177
GO_POSITIVE_REGULATION_OF_T_CELL_MEDIATED_IMMUNITY	0.25022	0.983177
GO_PROTEIN_COMPLEX_SCAFFOLD	0.250271	0.983177
GO_INNER_EAR_RECEPTOR_STEREOCILIUM_ORGANIZATION	0.250632	0.983177
GO_NEGATIVE_REGULATION_OF_VIRAL_PROCESS	0.250656	0.983177
GO_TONGUE_DEVELOPMENT	0.250727	0.983177
GO_B_CELL_ACTIVATION_INVOLVED_IN_IMMUNE_RESPONSE	0.250876	0.983177
GO_FC_EPSILON_RECEPTOR_SIGNALING_PATHWAY	0.25116	0.983177
GO_MORPHOGENESIS_OF_AN_EPITHELIAL_FOLD	0.251239	0.983177
GO_INTERMEDIATE_FILAMENT_CYTOSKELETON	0.251512	0.983177
GO_AXIS_SPECIFICATION	0.252123	0.983177
GO_CELLULAR_RESPONSE_TO_REACTIVE_OXYGEN_SPECIES	0.252559	0.983177
GO_ERBB_SIGNALING_PATHWAY	0.252631	0.983177
GO_MONOCARBOXYLIC_ACID_TRANSMEMBRANE_TRANSPORTER_ACTIVITY	0.253348	0.983177
GO_NEGATIVE_REGULATION_OF_CYTOKINE_PRODUCTION	0.253392	0.983177
GO_REGULATION_OF_ACROSOME_REACTION	0.253494	0.983177
GO_ATP_DEPENDENT_DNA_HELICASE_ACTIVITY	0.253517	0.983177
GO_POSITIVE_REGULATION_OF_PROTEIN_LOCALIZATION_TO_NUCLEUS	0.25377	0.983177
GO_POSITIVE_REGULATION_OF_MYOBLAST_DIFFERENTIATION	0.253804	0.983177
GO_APPENDAGE_DEVELOPMENT	0.253929	0.983177
GO_CELL_DIVISION_SITE	0.254063	0.983177
GO_LEUKOCYTE_DIFFERENTIATION	0.254431	0.983177
GO_MICROTUBULE_MOTOR_ACTIVITY	0.254445	0.983177
GO_REGULATION_OF_ADENYLATE_CYCLASE_ACTIVITY	0.254636	0.983177
GO_LEUKOCYTE_CELL_CELL_ADHESION	0.25474	0.983177
GO_OSTEOBLAST_DIFFERENTIATION	0.254858	0.983177
GO_REGULATION_OF_ERAD_PATHWAY	0.255132	0.983177
GO_REGULATION_OF_MAST_CELL_ACTIVATION	0.255317	0.983177
GO_MALE_GENITALIA_DEVELOPMENT	0.255354	0.983177
GO_REGULATION_OF_LEUKOCYTE_APOPTOTIC_PROCESS	0.255385	0.983177
GO_WATER_SOLUBLE_VITAMIN_METABOLIC_PROCESS	0.255472	0.983177
GO_NEGATIVE_REGULATION_OF_TRANSMEMBRANE_RECEPTOR_PROTEIN_SERINE_THREONINE_KINASE_SIGNALING_PATHWAY	0.256027	0.983177
GO_CELLULAR_RESPONSE_TO_ABIOTIC_STIMULUS	0.256232	0.983177
GO_POTASSIUM_CHANNEL_ACTIVITY	0.256554	0.983177
GO_POSITIVE_REGULATION_OF_PROTEIN_DEPOLYMERIZATION	0.256568	0.983177
GO_CELLULAR_SODIUM_ION_HOMEOSTASIS	0.256961	0.983177
GO_MYELOID_CELL_DEVELOPMENT	0.257018	0.983177
GO_NEGATIVE_REGULATION_OF_LIPID_STORAGE	0.257085	0.983177
GO_SAGA_TYPE_COMPLEX	0.257142	0.983177
GO_ACTIVATION_OF_PROTEIN_KINASE_ACTIVITY	0.258007	0.983177
GO_DRUG_TRANSPORTER_ACTIVITY	0.258032	0.983177
GO_PLATELET_ALPHA_GRANULE_LUMEN	0.258086	0.983177
GO_NEGATIVE_REGULATION_OF_FAT_CELL_DIFFERENTIATION	0.258127	0.983177
GO_NUCLEOBASE_METABOLIC_PROCESS	0.258375	0.983177
GO_CELL_DIFFERENTIATION_IN_HINDBRAIN	0.258412	0.983177
GO_MYOFIBRIL_ASSEMBLY	0.258539	0.983177
GO_GLUCURONOSYLTRANSFERASE_ACTIVITY	0.258592	0.983177
GO_POSITIVE_REGULATION_OF_ERK1_AND_ERK2_CASCADE	0.258645	0.983177
GO_DNA_STRAND_ELONGATION	0.25915	0.983177
GO_NEGATIVE_REGULATION_OF_INTRACELLULAR_TRANSPORT	0.259297	0.983177
GO_REGULATION_OF_EPITHELIAL_CELL_PROLIFERATION	0.259783	0.983177
GO_DOPAMINE_RECEPTOR_BINDING	0.260419	0.983177
GO_ACROSOMAL_MEMBRANE	0.260513	0.983177
GO_CILIUM_MOVEMENT	0.260549	0.983177
GO_CELLULAR_RESPONSE_TO_PEPTIDE	0.260839	0.983177
GO_LUNG_CELL_DIFFERENTIATION	0.261572	0.983177
GO_POTASSIUM_ION_HOMEOSTASIS	0.261582	0.983177
GO_POSTREPLICATION_REPAIR	0.261859	0.983177
GO_POSITIVE_REGULATION_OF_ADAPTIVE_IMMUNE_RESPONSE	0.26211	0.983177
GO_POLYUBIQUITIN_BINDING	0.262177	0.983177
GO_NUCLEOTIDE_EXCISION_REPAIR_DNA_INCISION	0.26251	0.983177
GO_CELL_CELL_ADHESION_VIA_PLASMA_MEMBRANE_ADHESION_MOLECULES	0.262747	0.983177
GO_POSITIVE_REGULATION_OF_INTERLEUKIN_8_PRODUCTION	0.262942	0.983177
GO_REGULATION_OF_ADAPTIVE_IMMUNE_RESPONSE	0.264387	0.983177
GO_INCLUSION_BODY	0.264592	0.983177
GO_PH_REDUCTION	0.265021	0.983177
GO_MICROVILLUS_MEMBRANE	0.265047	0.983177
GO_INSULIN_LIKE_GROWTH_FACTOR_BINDING	0.266246	0.983177
GO_REGULATION_OF_HEART_RATE	0.26626	0.983177
GO_NEGATIVE_REGULATION_OF_INTRINSIC_APOPTOTIC_SIGNALING_PATHWAY	0.266385	0.983177
GO_DEFENSE_RESPONSE_TO_GRAM_POSITIVE_BACTERIUM	0.266902	0.983177
GO_MULTICELLULAR_ORGANISMAL_WATER_HOMEOSTASIS	0.267206	0.983177
GO_SMOOTH_ENDOPLASMIC_RETICULUM	0.268035	0.983177
GO_RRNA_METHYLATION	0.268088	0.983177
GO_RETROGRADE_TRANSPORT_VESICLE_RECYCLING_WITHIN_GOLGI	0.268097	0.983177
GO_NEGATIVE_REGULATION_OF_EPITHELIAL_CELL_PROLIFERATION	0.268118	0.983177
GO_TETRAPYRROLE_BINDING	0.268437	0.983177
GO_REGULATION_OF_MEIOTIC_NUCLEAR_DIVISION	0.268551	0.983177
GO_POSITIVE_REGULATION_OF_REACTIVE_OXYGEN_SPECIES_BIOSYNTHETIC_PROCESS	0.268607	0.983177
GO_ASSOCIATIVE_LEARNING	0.268668	0.983177
GO_REGULATION_OF_OXIDATIVE_STRESS_INDUCED_CELL_DEATH	0.269106	0.983177
GO_PROTEIN_PHOSPHATASE_2A_BINDING	0.269182	0.983177
GO_REGULATION_OF_BONE_DEVELOPMENT	0.26942	0.983177
GO_RNA_POLYADENYLATION	0.269549	0.983177
GO_TRANSMEMBRANE_RECEPTOR_PROTEIN_PHOSPHATASE_ACTIVITY	0.270321	0.983177
GO_LEFT_RIGHT_PATTERN_FORMATION	0.270348	0.983177
GO_SEGMENT_SPECIFICATION	0.270468	0.983177
GO_AMINE_METABOLIC_PROCESS	0.270475	0.983177
GO_PROTEIN_PHOSPHATASE_BINDING	0.2707	0.983177
GO_MOTILE_CILIUM	0.270706	0.983177
GO_MHC_PROTEIN_BINDING	0.270765	0.983177
GO_APICAL_PLASMA_MEMBRANE	0.27089	0.983177
GO_PHOSPHATIDYLINOSITOL_BINDING	0.271211	0.983177
GO_INTERACTION_WITH_HOST	0.271675	0.983177
GO_HEXOSE_CATABOLIC_PROCESS	0.272683	0.983177
GO_PRODUCTION_OF_MOLECULAR_MEDIATOR_OF_IMMUNE_RESPONSE	0.272809	0.983177
GO_REGULATION_OF_CELL_KILLING	0.273037	0.983177
GO_RECEPTOR_ACTIVATOR_ACTIVITY	0.273058	0.983177
GO_REGULATION_OF_SULFUR_METABOLIC_PROCESS	0.273307	0.983177
GO_LIPID_DIGESTION	0.273486	0.983177
GO_RESPONSE_TO_ELECTRICAL_STIMULUS	0.273689	0.983177
GO_POSITIVE_REGULATION_OF_PROTEIN_SERINE_THREONINE_KINASE_ACTIVITY	0.273744	0.983177
GO_ACTIVATION_OF_PROTEIN_KINASE_B_ACTIVITY	0.273773	0.983177
GO_JAK_STAT_CASCADE_INVOLVED_IN_GROWTH_HORMONE_SIGNALING_PATHWAY	0.273805	0.983177
GO_MACROMOLECULAR_COMPLEX_REMODELING	0.273833	0.983177
GO_FIBROBLAST_GROWTH_FACTOR_RECEPTOR_SIGNALING_PATHWAY	0.273957	0.983177
GO_NEGATIVE_REGULATION_OF_NEURON_DEATH	0.274011	0.983177
GO_PROTEIN_TYROSINE_KINASE_ACTIVITY	0.274935	0.983177
GO_KERATINIZATION	0.274954	0.983177
GO_PHOSPHATIDYLCHOLINE_BINDING	0.274954	0.983177
GO_REGULATION_OF_NITRIC_OXIDE_BIOSYNTHETIC_PROCESS	0.275267	0.983177
GO_MONOVALENT_INORGANIC_CATION_HOMEOSTASIS	0.275325	0.983177
GO_POSITIVE_REGULATION_OF_SEQUENCE_SPECIFIC_DNA_BINDING_TRANSCRIPTION_FACTOR_ACTIVITY	0.276023	0.983177
GO_OLIGODENDROCYTE_DEVELOPMENT	0.276041	0.983177
GO_BILE_ACID_BIOSYNTHETIC_PROCESS	0.276254	0.983177
GO_RESPONSE_TO_WATER	0.276413	0.983177
GO_PEPTIDASE_REGULATOR_ACTIVITY	0.276689	0.983177
GO_POSITIVE_REGULATION_OF_EXOCYTOSIS	0.276882	0.983177
GO_LOW_DENSITY_LIPOPROTEIN_PARTICLE_BINDING	0.277023	0.983177
GO_NEGATIVE_REGULATION_OF_FATTY_ACID_METABOLIC_PROCESS	0.277357	0.983177
GO_ASPARTATE_FAMILY_AMINO_ACID_METABOLIC_PROCESS	0.27787	0.983177
GO_RESPONSE_TO_IMMOBILIZATION_STRESS	0.278428	0.983177
GO_MECHANORECEPTOR_DIFFERENTIATION	0.279632	0.983177
GO_MORPHOGENESIS_OF_A_POLARIZED_EPITHELIUM	0.279836	0.983177
GO_POSITIVE_REGULATION_OF_TUMOR_NECROSIS_FACTOR_SUPERFAMILY_CYTOKINE_PRODUCTION	0.279853	0.983177
GO_REGULATION_OF_RESPIRATORY_SYSTEM_PROCESS	0.280082	0.983177
GO_REGULATION_OF_CORTICOSTEROID_HORMONE_SECRETION	0.280586	0.983177
GO_AMINO_ACID_TRANSPORT	0.280928	0.983177
GO_REGULATION_OF_INTERLEUKIN_6_BIOSYNTHETIC_PROCESS	0.280939	0.983177
GO_POSITIVE_REGULATION_OF_DNA_BINDING	0.280982	0.983177
GO_NUCLEUS_ORGANIZATION	0.281	0.983177
GO_MEMORY	0.281453	0.983177
GO_STRIATED_MUSCLE_CELL_DIFFERENTIATION	0.281499	0.983177
GO_EMBRYONIC_ORGAN_MORPHOGENESIS	0.281516	0.983177
GO_SERINE_HYDROLASE_ACTIVITY	0.281852	0.983177
GO_ASYMMETRIC_PROTEIN_LOCALIZATION	0.282308	0.983177
GO_PERIPHERAL_NERVOUS_SYSTEM_AXON_ENSHEATHMENT	0.282665	0.983177
GO_CEREBRAL_CORTEX_DEVELOPMENT	0.282747	0.983177
GO_CYTOLYSIS	0.282794	0.983177
GO_PEROXISOME_ORGANIZATION	0.282888	0.983177
GO_NEGATIVE_REGULATION_OF_CARBOHYDRATE_METABOLIC_PROCESS	0.282945	0.983177
GO_HEPATICOBILIARY_SYSTEM_DEVELOPMENT	0.283026	0.983177
GO_REGULATION_OF_N_METHYL_D_ASPARTATE_SELECTIVE_GLUTAMATE_RECEPTOR_ACTIVITY	0.283243	0.983177
GO_NEGATIVE_REGULATION_OF_HEMOPOIESIS	0.283363	0.983177
GO_EATING_BEHAVIOR	0.283789	0.983177
GO_CARBON_CARBON_LYASE_ACTIVITY	0.283829	0.983177
GO_APOPTOTIC_PROCESS_INVOLVED_IN_DEVELOPMENT	0.283856	0.983177
GO_LIPID_PARTICLE	0.284007	0.983177
GO_PHARYNGEAL_SYSTEM_DEVELOPMENT	0.284046	0.983177
GO_INTERCALATED_DISC	0.284451	0.983177
GO_PROTEIN_LOCALIZATION_TO_CHROMOSOME	0.284681	0.983177
GO_REGULATION_OF_ENERGY_HOMEOSTASIS	0.284976	0.983177
GO_REGULATION_OF_SIGNAL_TRANSDUCTION_BY_P53_CLASS_MEDIATOR	0.285037	0.983177
GO_T_CELL_APOPTOTIC_PROCESS	0.285498	0.983177
GO_ACID_SECRETION	0.285729	0.983177
GO_REGULATION_OF_LYMPHOCYTE_DIFFERENTIATION	0.285843	0.983177
GO_RESPONSE_TO_COLD	0.285918	0.983177
GO_STRIATED_MUSCLE_CONTRACTION	0.286378	0.983177
GO_NUCLEAR_MEMBRANE	0.287015	0.983177
GO_PEPTIDYL_CYSTEINE_MODIFICATION	0.287353	0.983177
GO_REGULATION_OF_STEROL_TRANSPORT	0.288061	0.983177
GO_CILIARY_BASAL_BODY	0.288273	0.983177
GO_AUDITORY_RECEPTOR_CELL_DIFFERENTIATION	0.288447	0.983177
GO_POSITIVE_REGULATION_OF_NEURON_APOPTOTIC_PROCESS	0.288484	0.983177
GO_EPHRIN_RECEPTOR_SIGNALING_PATHWAY	0.288757	0.983177
GO_NEGATIVE_REGULATION_OF_NF_KAPPAB_TRANSCRIPTION_FACTOR_ACTIVITY	0.288833	0.983177
GO_PROTEIN_FOLDING	0.289185	0.983177
GO_SODIUM_ION_TRANSPORT	0.289186	0.983177
GO_NEPHRON_TUBULE_FORMATION	0.289421	0.983177
GO_REGULATION_OF_CARDIAC_MUSCLE_CONTRACTION	0.289534	0.983177
GO_POSITIVE_REGULATION_OF_HORMONE_SECRETION	0.289729	0.983177
GO_SODIUM_CHANNEL_ACTIVITY	0.289916	0.983177
GO_ACUTE_PHASE_RESPONSE	0.290441	0.983177
GO_GLYCOSYLATION	0.290582	0.983177
GO_DNA_PACKAGING_COMPLEX	0.291283	0.983177
GO_REGULATION_OF_ACTIN_CYTOSKELETON_REORGANIZATION	0.292152	0.983177
GO_OUTER_MEMBRANE	0.292625	0.983177
GO_REGULATION_OF_MAST_CELL_ACTIVATION_INVOLVED_IN_IMMUNE_RESPONSE	0.293153	0.983177
GO_SOMATIC_STEM_CELL_POPULATION_MAINTENANCE	0.293433	0.983177
GO_RETINOIC_ACID_RECEPTOR_BINDING	0.293779	0.983177
GO_MYELOID_CELL_ACTIVATION_INVOLVED_IN_IMMUNE_RESPONSE	0.294166	0.983177
GO_POSITIVE_REGULATION_OF_CYTOKINE_SECRETION	0.294428	0.983177
GO_REGULATION_OF_RESPONSE_TO_CYTOKINE_STIMULUS	0.294923	0.983177
GO_CELL_REDOX_HOMEOSTASIS	0.295048	0.983177
GO_NON_MEMBRANE_SPANNING_PROTEIN_TYROSINE_KINASE_ACTIVITY	0.29524	0.983177
GO_EXOCRINE_SYSTEM_DEVELOPMENT	0.29535	0.983177
GO_POSITIVE_REGULATION_OF_FATTY_ACID_BIOSYNTHETIC_PROCESS	0.295532	0.983177
GO_CYTOKINE_PRODUCTION	0.295627	0.983177
GO_REGULATION_OF_PROTEIN_LOCALIZATION_TO_NUCLEUS	0.295688	0.983177
GO_HETEROCHROMATIN	0.295927	0.983177
GO_MOTOR_ACTIVITY	0.295992	0.983177
GO_REGULATION_OF_IMMUNOGLOBULIN_PRODUCTION	0.296234	0.983177
GO_REGULATION_OF_HEAT_GENERATION	0.296267	0.983177
GO_NEURON_PROJECTION_GUIDANCE	0.296315	0.983177
GO_MONOVALENT_INORGANIC_ANION_HOMEOSTASIS	0.296434	0.983177
GO_ENDONUCLEASE_ACTIVITY	0.296468	0.983177
GO_GLYCOSPHINGOLIPID_METABOLIC_PROCESS	0.296604	0.983177
GO_ATRIAL_SEPTUM_DEVELOPMENT	0.296705	0.983177
GO_WALKING_BEHAVIOR	0.297078	0.983177
GO_ACTIN_FILAMENT_POLYMERIZATION	0.297196	0.983177
GO_AUTONOMIC_NERVOUS_SYSTEM_DEVELOPMENT	0.29736	0.983177
GO_CELLULAR_RESPONSE_TO_VIRUS	0.297576	0.983177
GO_LATE_ENDOSOME	0.297792	0.983177
GO_CELLULAR_RESPONSE_TO_RADIATION	0.297967	0.983177
GO_REGULATION_OF_PLATELET_ACTIVATION	0.298153	0.983177
GO_SERINE_TYPE_EXOPEPTIDASE_ACTIVITY	0.298227	0.983177
GO_NUCLEAR_ENVELOPE_ORGANIZATION	0.298368	0.983177
GO_CELLULAR_RESPONSE_TO_ZINC_ION	0.299174	0.983177
GO_LIPID_CATABOLIC_PROCESS	0.299275	0.983177
GO_REGENERATION	0.299275	0.983177
GO_REGULATION_OF_TRANSMEMBRANE_RECEPTOR_PROTEIN_SERINE_THREONINE_KINASE_SIGNALING_PATHWAY	0.299673	0.983177
GO_POSITIVE_REGULATION_OF_NEUROBLAST_PROLIFERATION	0.299862	0.983177
GO_REGULATION_OF_TOR_SIGNALING	0.300084	0.983177
GO_PHOSPHOLIPID_TRANSPORTER_ACTIVITY	0.300103	0.983177
GO_PROTEIN_AUTOPHOSPHORYLATION	0.300132	0.983177
GO_NEGATIVE_REGULATION_OF_EPITHELIAL_TO_MESENCHYMAL_TRANSITION	0.300194	0.983177
GO_REGULATION_OF_HAIR_CYCLE	0.300392	0.983177
GO_REGULATION_OF_ACTIN_FILAMENT_LENGTH	0.300436	0.983177
GO_LABYRINTHINE_LAYER_DEVELOPMENT	0.300468	0.983177
GO_HAIR_CELL_DIFFERENTIATION	0.301508	0.983177
GO_CERAMIDE_METABOLIC_PROCESS	0.301633	0.983177
GO_INTRINSIC_APOPTOTIC_SIGNALING_PATHWAY	0.301952	0.983177
GO_MYOTUBE_DIFFERENTIATION	0.302158	0.983177
GO_PHAGOCYTIC_VESICLE_MEMBRANE	0.302537	0.983177
GO_CELLULAR_RESPONSE_TO_EXTERNAL_STIMULUS	0.302548	0.983177
GO_DNA_REPLICATION_INITIATION	0.302747	0.983177
GO_CAMP_BINDING	0.303174	0.983177
GO_REGULATION_OF_ENDOCRINE_PROCESS	0.303498	0.983177
GO_REGULATION_OF_CANONICAL_WNT_SIGNALING_PATHWAY	0.303598	0.983177
GO_REGULATION_OF_CALCIUM_ION_IMPORT	0.303609	0.983177
GO_NUCLEAR_IMPORT	0.304194	0.983177
GO_NEGATIVE_REGULATION_OF_CATABOLIC_PROCESS	0.30446	0.983177
GO_REGULATION_OF_ANION_TRANSPORT	0.304628	0.983177
GO_POSITIVE_REGULATION_OF_LYMPHOCYTE_MEDIATED_IMMUNITY	0.304921	0.983177
GO_POSITIVE_REGULATION_OF_MULTICELLULAR_ORGANISM_GROWTH	0.304991	0.983177
GO_EPIDERMAL_GROWTH_FACTOR_RECEPTOR_BINDING	0.30512	0.983177
GO_RESPONSE_TO_X_RAY	0.305204	0.983177
GO_REGULATION_OF_TUMOR_NECROSIS_FACTOR_SUPERFAMILY_CYTOKINE_PRODUCTION	0.305563	0.983177
GO_REGULATION_OF_STRIATED_MUSCLE_CONTRACTION	0.30566	0.983177
GO_SPERM_MOTILITY	0.305891	0.983177
GO_REGULATION_OF_T_CELL_MIGRATION	0.305902	0.983177
GO_HORMONE_METABOLIC_PROCESS	0.306026	0.983177
GO_FEMALE_MEIOTIC_DIVISION	0.306293	0.983177
GO_M_BAND	0.306294	0.983177
GO_DISULFIDE_OXIDOREDUCTASE_ACTIVITY	0.306312	0.983177
GO_SYNAPTIC_VESICLE_LOCALIZATION	0.306317	0.983177
GO_CD4_POSITIVE_ALPHA_BETA_T_CELL_ACTIVATION	0.306415	0.983177
GO_REGULATION_OF_INTERLEUKIN_1_PRODUCTION	0.306777	0.983177
GO_RESPONSE_TO_MANGANESE_ION	0.306877	0.983177
GO_REGULATION_OF_DNA_BINDING	0.306991	0.983177
GO_PROTEIN_SUMOYLATION	0.307056	0.983177
GO_COSTAMERE	0.307105	0.983177
GO_POSITIVE_REGULATION_OF_INSULIN_SECRETION_INVOLVED_IN_CELLULAR_RESPONSE_TO_GLUCOSE_STIMULUS	0.30717	0.983177
GO_DETECTION_OF_MECHANICAL_STIMULUS	0.307263	0.983177
GO_SODIUM_ION_TRANSMEMBRANE_TRANSPORT	0.307465	0.983177
GO_CELLULAR_RESPONSE_TO_STARVATION	0.307489	0.983177
GO_NEGATIVE_REGULATION_OF_ORGANIC_ACID_TRANSPORT	0.307569	0.983177
GO_POSITIVE_REGULATION_OF_ALPHA_BETA_T_CELL_ACTIVATION	0.307713	0.983177
GO_MORPHOGENESIS_OF_A_BRANCHING_STRUCTURE	0.307799	0.983177
GO_KINASE_ACTIVATOR_ACTIVITY	0.307964	0.983177
GO_MITOTIC_SPINDLE	0.308228	0.983177
GO_T_CELL_DIFFERENTIATION_INVOLVED_IN_IMMUNE_RESPONSE	0.30855	0.983177
GO_NEGATIVE_REGULATION_OF_MRNA_METABOLIC_PROCESS	0.308716	0.983177
GO_EPIDERMIS_MORPHOGENESIS	0.309078	0.983177
GO_REGULATION_OF_GLUCOSE_IMPORT_IN_RESPONSE_TO_INSULIN_STIMULUS	0.309343	0.983177
GO_REGULATION_OF_LEUKOCYTE_MEDIATED_CYTOTOXICITY	0.309605	0.983177
GO_EXOCYTIC_VESICLE_MEMBRANE	0.30988	0.983177
GO_TOLL_LIKE_RECEPTOR_SIGNALING_PATHWAY	0.310087	0.983177
GO_NEUTRAL_LIPID_METABOLIC_PROCESS	0.310592	0.983177
GO_ACETYL_COA_METABOLIC_PROCESS	0.310646	0.983177
GO_REGULATION_OF_CYTOKINE_SECRETION	0.310741	0.983177
GO_ASPARTATE_FAMILY_AMINO_ACID_BIOSYNTHETIC_PROCESS	0.311036	0.983177
GO_CELL_GROWTH	0.311388	0.983177
GO_POSITIVE_REGULATION_OF_PROTEIN_COMPLEX_DISASSEMBLY	0.311687	0.983177
GO_CAMP_BIOSYNTHETIC_PROCESS	0.311711	0.983177
GO_NEGATIVE_REGULATION_OF_VASCULATURE_DEVELOPMENT	0.311753	0.983177
GO_RESPONSE_TO_GLUCAGON	0.312085	0.983177
GO_NON_RECOMBINATIONAL_REPAIR	0.312269	0.983177
GO_DEMETHYLATION	0.312614	0.983177
GO_STEROID_BIOSYNTHETIC_PROCESS	0.313774	0.983177
GO_REGULATION_OF_ACTIN_FILAMENT_DEPOLYMERIZATION	0.314014	0.983177
GO_MULTI_ORGANISM_LOCALIZATION	0.314171	0.983177
GO_IRON_ION_TRANSPORT	0.314462	0.983177
GO_REGULATION_OF_SENSORY_PERCEPTION	0.314498	0.983177
GO_REGULATION_OF_FATTY_ACID_METABOLIC_PROCESS	0.315218	0.983177
GO_REGULATION_OF_BEHAVIOR	0.315297	0.983177
GO_REGULATION_OF_OXIDATIVE_STRESS_INDUCED_INTRINSIC_APOPTOTIC_SIGNALING_PATHWAY	0.315418	0.983177
GO_FACE_DEVELOPMENT	0.315558	0.983177
GO_MUSCLE_CONTRACTION	0.315612	0.983177
GO_COLLAGEN_FIBRIL_ORGANIZATION	0.315636	0.983177
GO_REGULATION_OF_MESENCHYMAL_CELL_PROLIFERATION	0.315689	0.983177
GO_CELLULAR_MODIFIED_AMINO_ACID_BIOSYNTHETIC_PROCESS	0.315696	0.983177
GO_SCHWANN_CELL_DEVELOPMENT	0.315848	0.983177
GO_PHAGOCYTIC_VESICLE	0.315854	0.983177
GO_PHENOL_CONTAINING_COMPOUND_BIOSYNTHETIC_PROCESS	0.315919	0.983177
GO_B_CELL_PROLIFERATION	0.315948	0.983177
GO_LIPID_TRANSPORTER_ACTIVITY	0.316178	0.983177
GO_NEGATIVE_REGULATION_OF_CELLULAR_PROTEIN_CATABOLIC_PROCESS	0.316274	0.983177
GO_NEGATIVE_REGULATION_OF_RESPONSE_TO_ENDOPLASMIC_RETICULUM_STRESS	0.316648	0.983177
GO_CELLULAR_MONOVALENT_INORGANIC_CATION_HOMEOSTASIS	0.316965	0.983177
GO_POSITIVE_REGULATION_OF_TRANSMEMBRANE_TRANSPORT	0.317136	0.983177
GO_POSITIVE_REGULATION_OF_SMALL_GTPASE_MEDIATED_SIGNAL_TRANSDUCTION	0.317206	0.983177
GO_MONOCYTE_CHEMOTAXIS	0.317427	0.983177
GO_SITE_OF_DOUBLE_STRAND_BREAK	0.317569	0.983177
GO_MUSCLE_CELL_DIFFERENTIATION	0.31787	0.983177
GO_TEMPERATURE_HOMEOSTASIS	0.317933	0.983177
GO_PROTEIN_UBIQUITINATION_INVOLVED_IN_UBIQUITIN_DEPENDENT_PROTEIN_CATABOLIC_PROCESS	0.318145	0.983177
GO_NEGATIVE_REGULATION_OF_DNA_BINDING	0.318168	0.983177
GO_NEGATIVE_REGULATION_OF_EPITHELIAL_CELL_APOPTOTIC_PROCESS	0.318272	0.983177
GO_NADP_METABOLIC_PROCESS	0.318387	0.983177
GO_REGULATION_OF_POSITIVE_CHEMOTAXIS	0.31888	0.983177
GO_REGULATION_OF_WNT_SIGNALING_PATHWAY	0.319146	0.983177
GO_RETINOL_METABOLIC_PROCESS	0.319158	0.983177
GO_RUFFLE_MEMBRANE	0.31955	0.983177
GO_ENDOSOME_ORGANIZATION	0.319591	0.983177
GO_POSITIVE_REGULATION_OF_ENDOTHELIAL_CELL_MIGRATION	0.319723	0.983177
GO_PROTEIN_LIPID_COMPLEX_SUBUNIT_ORGANIZATION	0.320424	0.983177
GO_ENDOLYSOSOME	0.32055	0.983177
GO_SCF_UBIQUITIN_LIGASE_COMPLEX	0.320677	0.983177
GO_PYRIMIDINE_NUCLEOSIDE_TRIPHOSPHATE_BIOSYNTHETIC_PROCESS	0.321426	0.983177
GO_CATION_TRANSPORTING_ATPASE_ACTIVITY	0.321598	0.983177
GO_UBIQUITIN_LIKE_PROTEIN_SPECIFIC_PROTEASE_ACTIVITY	0.321949	0.983177
GO_CELLULAR_RESPONSE_TO_REACTIVE_NITROGEN_SPECIES	0.321991	0.983177
GO_PRESYNAPTIC_MEMBRANE	0.322623	0.983177
GO_ESTABLISHMENT_OF_TISSUE_POLARITY	0.322701	0.983177
GO_REGULATION_OF_CLATHRIN_MEDIATED_ENDOCYTOSIS	0.322833	0.983177
GO_ACTIN_FILAMENT_BUNDLE_ORGANIZATION	0.32288	0.983177
GO_REGULATION_OF_OSTEOCLAST_DIFFERENTIATION	0.322908	0.983177
GO_CHROMOSOME_TELOMERIC_REGION	0.323148	0.983177
GO_ORGAN_GROWTH	0.323769	0.983177
GO_REGULATION_OF_RESPONSE_TO_OXIDATIVE_STRESS	0.324053	0.983177
GO_REGULATION_OF_STEROID_HORMONE_SECRETION	0.324234	0.983177
GO_CELLULAR_RESPONSE_TO_NITRIC_OXIDE	0.324321	0.983177
GO_PROTEIN_ADP_RIBOSYLATION	0.324402	0.983177
GO_FATTY_ACID_BINDING	0.324491	0.983177
GO_REGULATION_OF_DEFENSE_RESPONSE_TO_VIRUS_BY_VIRUS	0.324573	0.983177
GO_REPLACEMENT_OSSIFICATION	0.324665	0.983177
GO_ADIPOSE_TISSUE_DEVELOPMENT	0.324807	0.983177
GO_REGULATION_OF_CYTOSOLIC_CALCIUM_ION_CONCENTRATION	0.324913	0.983177
GO_CYTOKINE_METABOLIC_PROCESS	0.325081	0.983177
GO_REGULATION_OF_SYNAPSE_ORGANIZATION	0.325195	0.983177
GO_POSITIVE_REGULATION_OF_MITOCHONDRIAL_MEMBRANE_PERMEABILITY	0.325511	0.983177
GO_MYELOID_CELL_DIFFERENTIATION	0.325633	0.983177
GO_ORGANIC_HYDROXY_COMPOUND_TRANSPORT	0.325647	0.983177
GO_KINETOCHORE	0.325757	0.983177
GO_REGULATION_OF_FATTY_ACID_BIOSYNTHETIC_PROCESS	0.325874	0.983177
GO_NUCLEOBASE_CONTAINING_COMPOUND_TRANSPORT	0.325877	0.983177
GO_NEGATIVE_REGULATION_OF_FIBROBLAST_PROLIFERATION	0.32603	0.983177
GO_REGULATION_OF_CIRCADIAN_SLEEP_WAKE_CYCLE	0.326207	0.983177
GO_LAMELLIPODIUM_MEMBRANE	0.326575	0.983177
GO_SOMATIC_RECOMBINATION_OF_IMMUNOGLOBULIN_GENE_SEGMENTS	0.326615	0.983177
GO_FEEDING_BEHAVIOR	0.327112	0.983177
GO_INTRINSIC_COMPONENT_OF_ORGANELLE_MEMBRANE	0.327224	0.983177
GO_REGULATION_OF_GLUCONEOGENESIS	0.327404	0.983177
GO_ALPHA_ACTININ_BINDING	0.327813	0.983177
GO_CYTOSKELETAL_ADAPTOR_ACTIVITY	0.328202	0.983177
GO_ANCHORED_COMPONENT_OF_EXTERNAL_SIDE_OF_PLASMA_MEMBRANE	0.328586	0.983177
GO_LAMELLIPODIUM_ORGANIZATION	0.328619	0.983177
GO_CYSTEINE_TYPE_PEPTIDASE_ACTIVITY	0.328687	0.983177
GO_POSITIVE_REGULATION_OF_SYNAPSE_ASSEMBLY	0.328706	0.983177
GO_LATE_ENDOSOME_MEMBRANE	0.328979	0.983177
GO_REGULATION_OF_GLUCOSE_TRANSPORT	0.329143	0.983177
GO_REGULATION_OF_BINDING	0.329144	0.983177
GO_ACTIVATION_OF_PROTEIN_KINASE_A_ACTIVITY	0.329169	0.983177
GO_NEGATIVE_REGULATION_OF_RESPONSE_TO_CYTOKINE_STIMULUS	0.329554	0.983177
GO_PEPTIDE_HORMONE_PROCESSING	0.329651	0.983177
GO_SPLICEOSOMAL_COMPLEX_ASSEMBLY	0.329741	0.983177
GO_REGULATION_OF_ALPHA_AMINO_3_HYDROXY_5_METHYL_4_ISOXAZOLE_PROPIONATE_SELECTIVE_GLUTAMATE_RECEPTOR_ACTIVITY	0.330091	0.983177
GO_POSITIVE_REGULATION_OF_GLUCOSE_METABOLIC_PROCESS	0.33042	0.983177
GO_REGULATION_OF_GLIOGENESIS	0.330581	0.983177
GO_EXTRINSIC_APOPTOTIC_SIGNALING_PATHWAY	0.330937	0.983177
GO_CELLULAR_RESPONSE_TO_MECHANICAL_STIMULUS	0.33158	0.983177
GO_ATP_GENERATION_FROM_ADP	0.331616	0.983177
GO_BRUSH_BORDER_MEMBRANE	0.331618	0.983177
GO_UBIQUITIN_LIKE_PROTEIN_CONJUGATING_ENZYME_BINDING	0.331693	0.983177
GO_NEGATIVE_REGULATION_OF_CELLULAR_CATABOLIC_PROCESS	0.332073	0.983177
GO_CELLULAR_RESPONSE_TO_CARBOHYDRATE_STIMULUS	0.332109	0.983177
GO_NEGATIVE_REGULATION_OF_PROTEIN_SERINE_THREONINE_KINASE_ACTIVITY	0.332223	0.983177
GO_PROSTATE_GLAND_MORPHOGENESIS	0.332432	0.983177
GO_REGULATION_OF_PLATELET_AGGREGATION	0.332445	0.983177
GO_PYRIMIDINE_NUCLEOTIDE_METABOLIC_PROCESS	0.332551	0.983177
GO_POSITIVE_REGULATION_OF_INTRACELLULAR_PROTEIN_TRANSPORT	0.332623	0.983177
GO_NAD_ADP_RIBOSYLTRANSFERASE_ACTIVITY	0.333057	0.983177
GO_CALCIUM_CHANNEL_REGULATOR_ACTIVITY	0.333829	0.983177
GO_GLUCOSYLTRANSFERASE_ACTIVITY	0.334257	0.983177
GO_VISUAL_BEHAVIOR	0.334645	0.983177
GO_MITOCHONDRIAL_TRANSMEMBRANE_TRANSPORT	0.334818	0.983177
GO_CARBOHYDRATE_DERIVATIVE_CATABOLIC_PROCESS	0.335097	0.983177
GO_COFACTOR_TRANSPORTER_ACTIVITY	0.335244	0.983177
GO_CALCIUM_DEPENDENT_CELL_CELL_ADHESION_VIA_PLASMA_MEMBRANE_CELL_ADHESION_MOLECULES	0.335283	0.983177
GO_DICARBOXYLIC_ACID_TRANSPORT	0.335514	0.983177
GO_DICARBOXYLIC_ACID_METABOLIC_PROCESS	0.33565	0.983177
GO_AGING	0.335752	0.983177
GO_POSITIVE_REGULATION_OF_VASCULATURE_DEVELOPMENT	0.335913	0.983177
GO_POSITIVE_REGULATION_OF_CATION_TRANSMEMBRANE_TRANSPORT	0.335958	0.983177
GO_RRNA_MODIFICATION	0.336465	0.983177
GO_PYRIMIDINE_NUCLEOSIDE_TRIPHOSPHATE_METABOLIC_PROCESS	0.336831	0.983177
GO_NUCLEOTIDE_SUGAR_METABOLIC_PROCESS	0.336846	0.983177
GO_METHYL_CPG_BINDING	0.336855	0.983177
GO_CYSTEINE_TYPE_ENDOPEPTIDASE_ACTIVITY_INVOLVED_IN_APOPTOTIC_PROCESS	0.337291	0.983177
GO_POSITIVE_REGULATION_OF_TOR_SIGNALING	0.337567	0.983177
GO_MUSCLE_ORGAN_DEVELOPMENT	0.337777	0.983177
GO_ORGANELLAR_LARGE_RIBOSOMAL_SUBUNIT	0.337795	0.983177
GO_RETINOIC_ACID_RECEPTOR_SIGNALING_PATHWAY	0.337843	0.983177
GO_POSITIVE_REGULATION_OF_STEROID_METABOLIC_PROCESS	0.337889	0.983177
GO_MATURE_B_CELL_DIFFERENTIATION	0.338364	0.983177
GO_RESPONSE_TO_TOPOLOGICALLY_INCORRECT_PROTEIN	0.338424	0.983177
GO_CYTOSOLIC_LARGE_RIBOSOMAL_SUBUNIT	0.338439	0.983177
GO_CELLULAR_MODIFIED_AMINO_ACID_METABOLIC_PROCESS	0.338574	0.983177
GO_MITOGEN_ACTIVATED_PROTEIN_KINASE_KINASE_BINDING	0.33896	0.983177
GO_POSITIVE_T_CELL_SELECTION	0.338977	0.983177
GO_EPIDERMAL_CELL_DIFFERENTIATION	0.33911	0.983177
GO_REGULATION_OF_HORMONE_BIOSYNTHETIC_PROCESS	0.339475	0.983177
GO_ARTERY_MORPHOGENESIS	0.339577	0.983177
GO_REGULATION_OF_FIBROBLAST_MIGRATION	0.339782	0.983177
GO_POSITIVE_REGULATION_OF_SYNAPTIC_TRANSMISSION	0.339962	0.983177
GO_HISTONE_DEACETYLASE_COMPLEX	0.339987	0.983177
GO_CELLULAR_TRANSITION_METAL_ION_HOMEOSTASIS	0.340015	0.983177
GO_INTRINSIC_APOPTOTIC_SIGNALING_PATHWAY_IN_RESPONSE_TO_DNA_DAMAGE	0.340076	0.983177
GO_SPLICEOSOMAL_SNRNP_ASSEMBLY	0.340158	0.983177
GO_CATECHOLAMINE_BINDING	0.340232	0.983177
GO_REGULATION_OF_T_CELL_PROLIFERATION	0.340911	0.983177
GO_CHROMATIN_DNA_BINDING	0.340922	0.983177
GO_NEGATIVE_REGULATION_OF_ENDOPLASMIC_RETICULUM_STRESS_INDUCED_INTRINSIC_APOPTOTIC_SIGNALING_PATHWAY	0.340993	0.983177
GO_TASTE_RECEPTOR_ACTIVITY	0.341794	0.983177
GO_BRAIN_MORPHOGENESIS	0.342039	0.983177
GO_TRNA_MODIFICATION	0.342212	0.983177
GO_PROTEIN_MODIFICATION_BY_SMALL_PROTEIN_REMOVAL	0.342354	0.983177
GO_EXPLORATION_BEHAVIOR	0.342355	0.983177
GO_INTEGRIN_MEDIATED_SIGNALING_PATHWAY	0.342475	0.983177
GO_RECEPTOR_REGULATOR_ACTIVITY	0.342552	0.983177
GO_ANTIGEN_RECEPTOR_MEDIATED_SIGNALING_PATHWAY	0.342684	0.983177
GO_PREASSEMBLY_OF_GPI_ANCHOR_IN_ER_MEMBRANE	0.343017	0.983177
GO_CARBOXY_LYASE_ACTIVITY	0.343089	0.983177
GO_KINESIN_COMPLEX	0.343305	0.983177
GO_REGULATION_OF_APPETITE	0.343586	0.983177
GO_RNA_3_END_PROCESSING	0.344302	0.983177
GO_POSITIVE_REGULATION_OF_CD4_POSITIVE_ALPHA_BETA_T_CELL_ACTIVATION	0.344416	0.983177
GO_PRESYNAPTIC_ACTIVE_ZONE	0.344525	0.983177
GO_KERATINOCYTE_DIFFERENTIATION	0.344978	0.983177
GO_REGULATION_OF_SEQUESTERING_OF_CALCIUM_ION	0.345012	0.983177
GO_REGULATION_OF_REACTIVE_OXYGEN_SPECIES_BIOSYNTHETIC_PROCESS	0.345115	0.983177
GO_VASCULAR_PROCESS_IN_CIRCULATORY_SYSTEM	0.345211	0.983177
GO_ORGANIC_CATION_TRANSPORT	0.34522	0.983177
GO_NUCLEIC_ACID_PHOSPHODIESTER_BOND_HYDROLYSIS	0.345786	0.983177
GO_EXTRACELLULAR_STRUCTURE_ORGANIZATION	0.345811	0.983177
GO_CATION_TRANSPORTING_ATPASE_COMPLEX	0.346322	0.983177
GO_REGULATION_OF_ARF_PROTEIN_SIGNAL_TRANSDUCTION	0.347089	0.983177
GO_MRNA_BINDING	0.347626	0.983177
GO_POSITIVE_REGULATION_OF_FATTY_ACID_METABOLIC_PROCESS	0.348289	0.983177
GO_LARGE_RIBOSOMAL_SUBUNIT	0.348932	0.983177
GO_REGULATION_OF_FATTY_ACID_TRANSPORT	0.349087	0.983177
GO_CYCLIC_NUCLEOTIDE_METABOLIC_PROCESS	0.349424	0.983177
GO_LYMPHOCYTE_HOMEOSTASIS	0.350192	0.983177
GO_REGULATION_OF_NEURON_MIGRATION	0.35034	0.983177
GO_RESPONSE_TO_OXYGEN_RADICAL	0.350361	0.983177
GO_SCF_DEPENDENT_PROTEASOMAL_UBIQUITIN_DEPENDENT_PROTEIN_CATABOLIC_PROCESS	0.350747	0.983177
GO_RESPONSE_TO_ENDOPLASMIC_RETICULUM_STRESS	0.350851	0.983177
GO_REGULATION_OF_TYPE_2_IMMUNE_RESPONSE	0.351424	0.983177
GO_ORGAN_MATURATION	0.351462	0.983177
GO_NEGATIVE_REGULATION_OF_CELL_ACTIVATION	0.351474	0.983177
GO_REGULATION_OF_EPITHELIAL_CELL_MIGRATION	0.352236	0.983177
GO_AMINO_ACID_BETAINE_METABOLIC_PROCESS	0.352464	0.983177
GO_NEGATIVE_REGULATION_OF_CHROMOSOME_ORGANIZATION	0.352671	0.983177
GO_LEUKOCYTE_MIGRATION	0.353292	0.983177
GO_NEGATIVE_REGULATION_OF_CELL_CELL_ADHESION	0.353362	0.983177
GO_CHANNEL_REGULATOR_ACTIVITY	0.353392	0.983177
GO_NEGATIVE_REGULATION_OF_CYTOKINE_SECRETION	0.353399	0.983177
GO_INTRACELLULAR_CALCIUM_ACTIVATED_CHLORIDE_CHANNEL_ACTIVITY	0.354323	0.983177
GO_POSITIVE_REGULATION_OF_VIRAL_PROCESS	0.35457	0.983177
GO_FEAR_RESPONSE	0.355271	0.983177
GO_NEGATIVE_REGULATION_OF_INTERLEUKIN_6_PRODUCTION	0.355323	0.983177
GO_NEUTRAL_AMINO_ACID_TRANSPORT	0.355645	0.983177
GO_REGULATION_OF_ATPASE_ACTIVITY	0.355774	0.983177
GO_MOVEMENT_IN_ENVIRONMENT_OF_OTHER_ORGANISM_INVOLVED_IN_SYMBIOTIC_INTERACTION	0.355927	0.983177
GO_DENDRITIC_SHAFT	0.355991	0.983177
GO_TRANSFERASE_ACTIVITY_TRANSFERRING_AMINO_ACYL_GROUPS	0.356019	0.983177
GO_PLASMA_MEMBRANE_RECEPTOR_COMPLEX	0.356244	0.983177
GO_MITOCHONDRION_MORPHOGENESIS	0.356368	0.983177
GO_REGULATION_OF_CHROMOSOME_ORGANIZATION	0.356418	0.983177
GO_RECEPTOR_METABOLIC_PROCESS	0.356583	0.983177
GO_INTRINSIC_COMPONENT_OF_EXTERNAL_SIDE_OF_PLASMA_MEMBRANE	0.356737	0.983177
GO_MHC_CLASS_II_PROTEIN_COMPLEX_BINDING	0.357002	0.983177
GO_AMPA_GLUTAMATE_RECEPTOR_COMPLEX	0.357114	0.983177
GO_CHAPERONE_BINDING	0.357193	0.983177
GO_REGULATION_OF_EXCRETION	0.357303	0.983177
GO_PEPTIDYL_LYSINE_MODIFICATION	0.357379	0.983177
GO_NEGATIVE_REGULATION_OF_TOR_SIGNALING	0.357435	0.983177
GO_CALCIUM_ION_REGULATED_EXOCYTOSIS	0.357514	0.983177
GO_NEGATIVE_REGULATION_OF_MYOBLAST_DIFFERENTIATION	0.357804	0.983177
GO_NEGATIVE_REGULATION_OF_PEPTIDASE_ACTIVITY	0.357854	0.983177
GO_IMMUNE_RESPONSE_REGULATING_CELL_SURFACE_RECEPTOR_SIGNALING_PATHWAY	0.357874	0.983177
GO_REGULATION_OF_NEURON_APOPTOTIC_PROCESS	0.357923	0.983177
GO_U2_TYPE_PRESPLICEOSOME	0.358034	0.983177
GO_ERYTHROCYTE_HOMEOSTASIS	0.358522	0.983177
GO_NITRIC_OXIDE_MEDIATED_SIGNAL_TRANSDUCTION	0.358552	0.983177
GO_CELL_AGING	0.359077	0.983177
GO_POSITIVE_REGULATION_OF_CALCIUM_ION_DEPENDENT_EXOCYTOSIS	0.359264	0.983177
GO_RECEPTOR_CLUSTERING	0.359458	0.983177
GO_REGULATION_OF_ESTABLISHMENT_OR_MAINTENANCE_OF_CELL_POLARITY	0.359896	0.983177
GO_NEGATIVE_REGULATION_OF_GENE_SILENCING	0.359967	0.983177
GO_POSITIVE_REGULATION_OF_CELL_PROJECTION_ORGANIZATION	0.360029	0.983177
GO_OLIGOSACCHARIDE_METABOLIC_PROCESS	0.36106	0.983177
GO_NEGATIVE_REGULATION_OF_BIOMINERAL_TISSUE_DEVELOPMENT	0.361105	0.983177
GO_INTERMEDIATE_FILAMENT	0.361282	0.983177
GO_REGULATION_OF_THYMOCYTE_AGGREGATION	0.361415	0.983177
GO_GTP_RHO_BINDING	0.361433	0.983177
GO_MODULATION_BY_VIRUS_OF_HOST_MORPHOLOGY_OR_PHYSIOLOGY	0.361544	0.983177
GO_REGULATION_OF_CELLULAR_RESPIRATION	0.361738	0.983177
GO_RNA_POLYMERASE_II_REPRESSING_TRANSCRIPTION_FACTOR_BINDING	0.361748	0.983177
GO_NEGATIVE_REGULATION_OF_PRODUCTION_OF_MOLECULAR_MEDIATOR_OF_IMMUNE_RESPONSE	0.361801	0.983177
GO_CARBOHYDRATE_CATABOLIC_PROCESS	0.361826	0.983177
GO_ERYTHROCYTE_DEVELOPMENT	0.3619	0.983177
GO_LYMPHOCYTE_APOPTOTIC_PROCESS	0.362017	0.983177
GO_NEGATIVE_REGULATION_OF_CATION_CHANNEL_ACTIVITY	0.362021	0.983177
GO_CHONDROITIN_SULFATE_PROTEOGLYCAN_METABOLIC_PROCESS	0.362326	0.983177
GO_REGULATION_OF_BLOOD_VESSEL_ENDOTHELIAL_CELL_MIGRATION	0.36273	0.983177
GO_MYELOID_LEUKOCYTE_ACTIVATION	0.362793	0.983177
GO_MYOFILAMENT	0.363001	0.983177
GO_NEGATIVE_REGULATION_OF_RESPONSE_TO_EXTRACELLULAR_STIMULUS	0.363108	0.983177
GO_METANEPHRIC_NEPHRON_MORPHOGENESIS	0.363223	0.983177
GO_NEGATIVE_REGULATION_OF_INTERLEUKIN_2_PRODUCTION	0.363268	0.983177
GO_OXIDOREDUCTASE_COMPLEX	0.363603	0.983177
GO_RESPONSE_TO_TYPE_I_INTERFERON	0.364023	0.983177
GO_POSITIVE_REGULATION_OF_NEUTROPHIL_MIGRATION	0.364184	0.983177
GO_TRANSCRIPTION_COUPLED_NUCLEOTIDE_EXCISION_REPAIR	0.364887	0.983177
GO_PROTEIN_POLYUBIQUITINATION	0.3649	0.983177
GO_REGULATION_OF_PROTEIN_EXIT_FROM_ENDOPLASMIC_RETICULUM	0.364929	0.983177
GO_ADULT_LOCOMOTORY_BEHAVIOR	0.365058	0.983177
GO_REGULATION_OF_CHOLESTEROL_EFFLUX	0.365292	0.983177
GO_ACTOMYOSIN	0.365305	0.983177
GO_POSTSYNAPTIC_MEMBRANE_ORGANIZATION	0.365653	0.983177
GO_CARDIAC_CONDUCTION	0.365722	0.983177
GO_CELL_VOLUME_HOMEOSTASIS	0.366201	0.983177
GO_POLYOL_CATABOLIC_PROCESS	0.366759	0.983177
GO_EMBRYONIC_CRANIAL_SKELETON_MORPHOGENESIS	0.36693	0.983177
GO_ENDOCYTIC_VESICLE_LUMEN	0.366951	0.983177
GO_OXIDOREDUCTION_COENZYME_METABOLIC_PROCESS	0.367075	0.983177
GO_MUSCLE_CELL_FATE_COMMITMENT	0.367142	0.983177
GO_MANNOSE_BINDING	0.367405	0.983177
GO_EYE_PHOTORECEPTOR_CELL_DIFFERENTIATION	0.367584	0.983177
GO_MODULATION_BY_SYMBIONT_OF_HOST_CELLULAR_PROCESS	0.367612	0.983177
GO_SPECIFICATION_OF_SYMMETRY	0.367708	0.983177
GO_ION_CHANNEL_BINDING	0.367949	0.983177
GO_CYSTEINE_TYPE_ENDOPEPTIDASE_INHIBITOR_ACTIVITY_INVOLVED_IN_APOPTOTIC_PROCESS	0.368414	0.983177
GO_REGULATION_OF_PROTEIN_HOMODIMERIZATION_ACTIVITY	0.368484	0.983177
GO_POSITIVE_REGULATION_OF_OXIDOREDUCTASE_ACTIVITY	0.368565	0.983177
GO_POST_ANAL_TAIL_MORPHOGENESIS	0.368669	0.983177
GO_POSITIVE_REGULATION_OF_CELL_ADHESION_MEDIATED_BY_INTEGRIN	0.368716	0.983177
GO_RETINAL_GANGLION_CELL_AXON_GUIDANCE	0.368988	0.983177
GO_ORGANOPHOSPHATE_CATABOLIC_PROCESS	0.369114	0.983177
GO_NEURONAL_ACTION_POTENTIAL	0.370112	0.983177
GO_NUCLEAR_EUCHROMATIN	0.370456	0.983177
GO_REGULATION_OF_LYMPHOCYTE_MEDIATED_IMMUNITY	0.370555	0.983177
GO_RNA_POLYMERASE_II_DISTAL_ENHANCER_SEQUENCE_SPECIFIC_DNA_BINDING	0.370628	0.983177
GO_POSITIVE_REGULATION_OF_TISSUE_REMODELING	0.370765	0.983177
GO_REGULATION_OF_CATECHOLAMINE_SECRETION	0.371045	0.983177
GO_LYSOPHOSPHOLIPID_ACYLTRANSFERASE_ACTIVITY	0.371665	0.983177
GO_PEPTIDYL_TYROSINE_AUTOPHOSPHORYLATION	0.372294	0.983177
GO_RAC_PROTEIN_SIGNAL_TRANSDUCTION	0.372385	0.983177
GO_RENAL_WATER_HOMEOSTASIS	0.37248	0.983177
GO_ECTODERMAL_PLACODE_DEVELOPMENT	0.372685	0.983177
GO_CELLULAR_RESPONSE_TO_TOXIC_SUBSTANCE	0.372711	0.983177
GO_NEGATIVE_REGULATION_OF_CYSTEINE_TYPE_ENDOPEPTIDASE_ACTIVITY	0.372869	0.983177
GO_POSITIVE_REGULATION_OF_LYMPHOCYTE_MIGRATION	0.372957	0.983177
GO_REGULATION_OF_NEUROTRANSMITTER_RECEPTOR_ACTIVITY	0.373458	0.983177
GO_IMMUNOGLOBULIN_PRODUCTION	0.373492	0.983177
GO_CAMP_MEDIATED_SIGNALING	0.373986	0.983177
GO_POSITIVE_REGULATION_OF_HEART_CONTRACTION	0.374468	0.983177
GO_AMIDE_TRANSPORT	0.374823	0.983177
GO_ACROSOMAL_VESICLE	0.37513	0.983177
GO_REGULATION_OF_CGMP_METABOLIC_PROCESS	0.375192	0.983177
GO_REGULATION_OF_CELLULAR_PROTEIN_CATABOLIC_PROCESS	0.375238	0.983177
GO_NEGATIVE_REGULATION_OF_KINASE_ACTIVITY	0.375311	0.983177
GO_THREONINE_TYPE_PEPTIDASE_ACTIVITY	0.375344	0.983177
GO_OXIDOREDUCTASE_ACTIVITY_ACTING_ON_CH_OH_GROUP_OF_DONORS	0.375368	0.983177
GO_DEVELOPMENTAL_PROGRAMMED_CELL_DEATH	0.37542	0.983177
GO_NEGATIVE_REGULATION_OF_HOMOTYPIC_CELL_CELL_ADHESION	0.375994	0.983177
GO_T_CELL_LINEAGE_COMMITMENT	0.376209	0.983177
GO_REGULATION_OF_NUCLEAR_DIVISION	0.376393	0.983177
GO_NEGATIVE_REGULATION_OF_DEFENSE_RESPONSE	0.37644	0.983177
GO_CHONDROITIN_SULFATE_PROTEOGLYCAN_BIOSYNTHETIC_PROCESS	0.37694	0.983177
GO_POSITIVE_REGULATION_OF_INTERFERON_GAMMA_PRODUCTION	0.377056	0.983177
GO_T_CELL_HOMEOSTASIS	0.378771	0.983177
GO_RNA_LOCALIZATION	0.378782	0.983177
GO_REGULATION_OF_CARBOHYDRATE_CATABOLIC_PROCESS	0.378843	0.983177
GO_PLACENTA_DEVELOPMENT	0.378865	0.983177
GO_RESPONSE_TO_XENOBIOTIC_STIMULUS	0.379001	0.983177
GO_NEGATIVE_REGULATION_OF_T_CELL_RECEPTOR_SIGNALING_PATHWAY	0.379096	0.983177
GO_NEGATIVE_REGULATION_OF_STEM_CELL_DIFFERENTIATION	0.379418	0.983177
GO_PALATE_DEVELOPMENT	0.379454	0.983177
GO_PHOTORECEPTOR_CELL_DIFFERENTIATION	0.379464	0.983177
GO_REGULATION_OF_ERBB_SIGNALING_PATHWAY	0.37978	0.983177
GO_EMBRYONIC_PLACENTA_DEVELOPMENT	0.379918	0.983177
GO_TRANSMEMBRANE_RECEPTOR_PROTEIN_TYROSINE_KINASE_ACTIVITY	0.379958	0.983177
GO_PYRIMIDINE_CONTAINING_COMPOUND_BIOSYNTHETIC_PROCESS	0.380166	0.983177
GO_DETECTION_OF_CHEMICAL_STIMULUS_INVOLVED_IN_SENSORY_PERCEPTION_OF_TASTE	0.380238	0.983177
GO_NEGATIVE_REGULATION_OF_INFLAMMATORY_RESPONSE	0.380288	0.983177
GO_RESPONSE_TO_AMPHETAMINE	0.380435	0.983177
GO_HISTONE_BINDING	0.38047	0.983177
GO_BRANCHING_MORPHOGENESIS_OF_AN_EPITHELIAL_TUBE	0.38105	0.983177
GO_FILOPODIUM	0.381626	0.983177
GO_MONOSACCHARIDE_CATABOLIC_PROCESS	0.381762	0.983177
GO_PURINE_CONTAINING_COMPOUND_BIOSYNTHETIC_PROCESS	0.382226	0.983177
GO_RHYTHMIC_PROCESS	0.382412	0.983177
GO_REGULATION_OF_INTERLEUKIN_1_BETA_PRODUCTION	0.382469	0.983177
GO_NEGATIVE_REGULATION_OF_IMMUNE_EFFECTOR_PROCESS	0.382576	0.983177
GO_ACTININ_BINDING	0.383219	0.983177
GO_STAT_CASCADE	0.383644	0.983177
GO_EXECUTION_PHASE_OF_APOPTOSIS	0.384128	0.983177
GO_REGULATION_OF_CELLULAR_KETONE_METABOLIC_PROCESS	0.384352	0.983177
GO_SNORNA_BINDING	0.384481	0.983177
GO_PROTEIN_KINASE_A_BINDING	0.384664	0.983177
GO_PRESPLICEOSOME	0.384729	0.983177
GO_CELLULAR_DEFENSE_RESPONSE	0.385082	0.983177
GO_TELENCEPHALON_DEVELOPMENT	0.385774	0.983177
GO_POSITIVE_REGULATION_OF_MACROPHAGE_DERIVED_FOAM_CELL_DIFFERENTIATION	0.385781	0.983177
GO_COLUMNAR_CUBOIDAL_EPITHELIAL_CELL_DEVELOPMENT	0.386108	0.983177
GO_ARGININE_METABOLIC_PROCESS	0.386374	0.983177
GO_NEGATIVE_REGULATION_OF_LYASE_ACTIVITY	0.386759	0.983177
GO_IONOTROPIC_GLUTAMATE_RECEPTOR_COMPLEX	0.386844	0.983177
GO_INTRACILIARY_TRANSPORT_PARTICLE_B	0.387119	0.983177
GO_CRANIAL_SKELETAL_SYSTEM_DEVELOPMENT	0.387409	0.983177
GO_OXIDOREDUCTASE_ACTIVITY_ACTING_ON_THE_CH_OH_GROUP_OF_DONORS_NAD_OR_NADP_AS_ACCEPTOR	0.387467	0.983177
GO_REGULATION_OF_INTERLEUKIN_1_SECRETION	0.387706	0.983177
GO_REGULATION_OF_LIPID_STORAGE	0.387968	0.983177
GO_LIPID_HOMEOSTASIS	0.388081	0.983177
GO_CELLULAR_PIGMENTATION	0.388253	0.983177
GO_GLUTATHIONE_METABOLIC_PROCESS	0.38842	0.983177
GO_CRANIAL_NERVE_MORPHOGENESIS	0.388607	0.983177
GO_NEGATIVE_REGULATION_OF_PROTEIN_CATABOLIC_PROCESS	0.389069	0.983177
GO_GLUTAMATE_SECRETION	0.389417	0.983177
GO_PROTEIN_INSERTION_INTO_MEMBRANE	0.389547	0.983177
GO_PROTEIN_SERINE_THREONINE_TYROSINE_KINASE_ACTIVITY	0.389968	0.983177
GO_NEGATIVE_REGULATION_OF_VIRAL_GENOME_REPLICATION	0.390099	0.983177
GO_RETROGRADE_VESICLE_MEDIATED_TRANSPORT_GOLGI_TO_ER	0.390344	0.983177
GO_REGULATION_OF_INSULIN_RECEPTOR_SIGNALING_PATHWAY	0.390362	0.983177
GO_VOLTAGE_GATED_POTASSIUM_CHANNEL_ACTIVITY	0.390909	0.983177
GO_MESONEPHRIC_TUBULE_MORPHOGENESIS	0.39101	0.983177
GO_ALCOHOL_DEHYDROGENASE_NADP_ACTIVITY	0.391095	0.983177
GO_POSITIVE_REGULATION_OF_MAP_KINASE_ACTIVITY	0.391385	0.983177
GO_PALLIUM_DEVELOPMENT	0.391852	0.983177
GO_BLOOD_VESSEL_REMODELING	0.392285	0.983177
GO_GTP_METABOLIC_PROCESS	0.392301	0.983177
GO_RESPONSE_TO_LEAD_ION	0.392545	0.983177
GO_REGULATION_OF_PROTEIN_COMPLEX_DISASSEMBLY	0.392737	0.983177
GO_RECEPTOR_INTERNALIZATION	0.392821	0.983177
GO_CYCLIN_DEPENDENT_PROTEIN_KINASE_ACTIVITY	0.393588	0.983177
GO_CYTOKINESIS	0.393649	0.983177
GO_HETEROPHILIC_CELL_CELL_ADHESION_VIA_PLASMA_MEMBRANE_CELL_ADHESION_MOLECULES	0.394115	0.983177
GO_TELOMERASE_HOLOENZYME_COMPLEX	0.394863	0.983177
GO_DORSAL_SPINAL_CORD_DEVELOPMENT	0.39491	0.983177
GO_RNA_CAPPING	0.395004	0.983177
GO_NEUROMUSCULAR_JUNCTION_DEVELOPMENT	0.395217	0.983177
GO_RENAL_SYSTEM_PROCESS	0.39529	0.983177
GO_REGULATION_OF_MUSCLE_SYSTEM_PROCESS	0.395541	0.983177
GO_REGULATION_OF_MUSCLE_CONTRACTION	0.39608	0.983177
GO_SPERM_PART	0.396267	0.983177
GO_REGULATION_OF_HISTONE_H3_K9_METHYLATION	0.396338	0.983177
GO_TRIGLYCERIDE_CATABOLIC_PROCESS	0.396433	0.983177
GO_POSITIVE_REGULATION_OF_EPIDERMAL_CELL_DIFFERENTIATION	0.396613	0.983177
GO_RESPONSE_TO_INTERLEUKIN_1	0.396871	0.983177
GO_GAMMA_AMINOBUTYRIC_ACID_SIGNALING_PATHWAY	0.397096	0.983177
GO_PYRUVATE_METABOLIC_PROCESS	0.397284	0.983177
GO_PHOSPHOLIPASE_C_ACTIVATING_G_PROTEIN_COUPLED_RECEPTOR_SIGNALING_PATHWAY	0.398104	0.983177
GO_PHOSPHATASE_INHIBITOR_ACTIVITY	0.398466	0.983177
GO_INTESTINAL_ABSORPTION	0.398509	0.983177
GO_NEGATIVE_REGULATION_OF_RELEASE_OF_CYTOCHROME_C_FROM_MITOCHONDRIA	0.399162	0.983177
GO_NEGATIVE_REGULATION_OF_MRNA_SPLICING_VIA_SPLICEOSOME	0.3992	0.983177
GO_ALCOHOL_BINDING	0.399274	0.983177
GO_TRANSCRIPTIONAL_REPRESSOR_ACTIVITY_RNA_POLYMERASE_II_TRANSCRIPTION_FACTOR_BINDING	0.399325	0.983177
GO_PYRIMIDINE_NUCLEOSIDE_BIOSYNTHETIC_PROCESS	0.399352	0.983177
GO_POSITIVE_REGULATION_OF_T_CELL_MEDIATED_CYTOTOXICITY	0.399552	0.983177
GO_GOLGI_CISTERNA	0.399674	0.983177
GO_POSITIVE_REGULATION_OF_OSTEOCLAST_DIFFERENTIATION	0.400258	0.983177
GO_REGULATION_OF_DNA_TEMPLATED_TRANSCRIPTION_IN_RESPONSE_TO_STRESS	0.400388	0.983177
GO_POSITIVE_REGULATION_OF_TRANSPORTER_ACTIVITY	0.400459	0.983177
GO_SALIVARY_GLAND_DEVELOPMENT	0.400951	0.983177
GO_CELLULAR_HORMONE_METABOLIC_PROCESS	0.401023	0.983177
GO_COPI_COATED_VESICLE_MEMBRANE	0.401343	0.983177
GO_NEGATIVE_REGULATION_OF_CYCLIN_DEPENDENT_PROTEIN_KINASE_ACTIVITY	0.402158	0.983177
GO_INSULIN_RECEPTOR_SIGNALING_PATHWAY	0.402439	0.983177
GO_POSITIVE_REGULATION_OF_TYROSINE_PHOSPHORYLATION_OF_STAT3_PROTEIN	0.402444	0.983177
GO_CEREBELLAR_CORTEX_MORPHOGENESIS	0.402508	0.983177
GO_DENDRITIC_CELL_DIFFERENTIATION	0.402549	0.983177
GO_HORMONE_RECEPTOR_BINDING	0.40261	0.983177
GO_REGULATION_OF_ALPHA_BETA_T_CELL_PROLIFERATION	0.402635	0.983177
GO_VACUOLE_FUSION	0.402923	0.983177
GO_REGULATION_OF_T_CELL_MEDIATED_IMMUNITY	0.402982	0.983177
GO_RESPONSE_TO_PROTOZOAN	0.402987	0.983177
GO_POSITIVE_REGULATION_OF_CELL_CYCLE_G1_S_PHASE_TRANSITION	0.403422	0.983177
GO_PLATELET_ALPHA_GRANULE	0.403684	0.983177
GO_CHROMATIN_DISASSEMBLY	0.404014	0.983177
GO_MODIFIED_AMINO_ACID_TRANSPORT	0.404514	0.983177
GO_CARDIAC_MUSCLE_CELL_CONTRACTION	0.404749	0.983177
GO_REGULATION_OF_STEROID_METABOLIC_PROCESS	0.404836	0.983177
GO_AMMONIUM_TRANSMEMBRANE_TRANSPORTER_ACTIVITY	0.404926	0.983177
GO_AXONAL_FASCICULATION	0.404968	0.983177
GO_CYCLIN_DEPENDENT_PROTEIN_KINASE_HOLOENZYME_COMPLEX	0.405038	0.983177
GO_ATPASE_ACTIVITY_COUPLED_TO_TRANSMEMBRANE_MOVEMENT_OF_IONS_PHOSPHORYLATIVE_MECHANISM	0.40505	0.983177
GO_RNA_HELICASE_ACTIVITY	0.405198	0.983177
GO_SMAD_BINDING	0.405316	0.983177
GO_PHOSPHATIDYLSERINE_BINDING	0.405366	0.983177
GO_GROWTH_FACTOR_RECEPTOR_BINDING	0.405565	0.983177
GO_EMBRYONIC_HEART_TUBE_MORPHOGENESIS	0.405585	0.983177
GO_NEGATIVE_REGULATION_OF_DNA_REPLICATION	0.405703	0.983177
GO_CORNIFIED_ENVELOPE	0.406065	0.983177
GO_EXON_EXON_JUNCTION_COMPLEX	0.406632	0.983177
GO_REGULATION_OF_NFAT_PROTEIN_IMPORT_INTO_NUCLEUS	0.406793	0.983177
GO_REGULATION_OF_NITRIC_OXIDE_SYNTHASE_ACTIVITY	0.406879	0.983177
GO_CELLULAR_RESPONSE_TO_TOPOLOGICALLY_INCORRECT_PROTEIN	0.407267	0.983177
GO_OXYGEN_BINDING	0.407492	0.983177
GO_NUCLEOSIDE_DIPHOSPHATE_METABOLIC_PROCESS	0.407884	0.983177
GO_ONE_CARBON_METABOLIC_PROCESS	0.408052	0.983177
GO_LIPID_LOCALIZATION	0.409129	0.983177
GO_NUCLEAR_UBIQUITIN_LIGASE_COMPLEX	0.409152	0.983177
GO_INTERFERON_GAMMA_PRODUCTION	0.409419	0.983177
GO_MYD88_INDEPENDENT_TOLL_LIKE_RECEPTOR_SIGNALING_PATHWAY	0.409458	0.983177
GO_PROTEIN_TYROSINE_PHOSPHATASE_ACTIVITY	0.409608	0.983177
GO_PHOSPHATIDIC_ACID_METABOLIC_PROCESS	0.409771	0.983177
GO_POSITIVE_REGULATION_OF_EXTRINSIC_APOPTOTIC_SIGNALING_PATHWAY_VIA_DEATH_DOMAIN_RECEPTORS	0.409805	0.983177
GO_MHC_PROTEIN_COMPLEX_BINDING	0.410021	0.983177
GO_REGULATION_OF_INTERFERON_GAMMA_PRODUCTION	0.410077	0.983177
GO_SH3_DOMAIN_BINDING	0.410399	0.983177
GO_NEGATIVE_REGULATION_OF_TYPE_I_INTERFERON_PRODUCTION	0.410449	0.983177
GO_PEPTIDYL_ARGININE_MODIFICATION	0.410685	0.983177
GO_SIGNAL_TRANSDUCTION_IN_ABSENCE_OF_LIGAND	0.410943	0.983177
GO_MAINTENANCE_OF_PROTEIN_LOCALIZATION_IN_ORGANELLE	0.410966	0.983177
GO_POSITIVE_REGULATION_OF_VASOCONSTRICTION	0.41113	0.983177
GO_NEGATIVE_REGULATION_OF_EXTRINSIC_APOPTOTIC_SIGNALING_PATHWAY	0.411264	0.983177
GO_NEGATIVE_REGULATION_OF_GTPASE_ACTIVITY	0.4115	0.983177
GO_REGULATION_OF_WATER_LOSS_VIA_SKIN	0.411531	0.983177
GO_PERIPHERAL_NERVOUS_SYSTEM_DEVELOPMENT	0.411653	0.983177
GO_RESPONSE_TO_NICOTINE	0.411886	0.983177
GO_SENSORY_PERCEPTION_OF_LIGHT_STIMULUS	0.412321	0.983177
GO_REGULATION_OF_CELL_MATRIX_ADHESION	0.412365	0.983177
GO_RNA_CATABOLIC_PROCESS	0.412419	0.983177
GO_ESTABLISHMENT_OR_MAINTENANCE_OF_EPITHELIAL_CELL_APICAL_BASAL_POLARITY	0.412702	0.983177
GO_MUSCLE_CELL_DEVELOPMENT	0.413048	0.983177
GO_HYDROLASE_ACTIVITY_HYDROLYZING_N_GLYCOSYL_COMPOUNDS	0.413155	0.983177
GO_PROTEIN_SECRETION	0.413206	0.983177
GO_FIBRIL_ORGANIZATION	0.413991	0.983177
GO_LYSINE_N_METHYLTRANSFERASE_ACTIVITY	0.41419	0.983177
GO_SMOOTH_MUSCLE_CONTRACTION	0.414631	0.983177
GO_GLUTAMINE_METABOLIC_PROCESS	0.414951	0.983177
GO_U2_TYPE_SPLICEOSOMAL_COMPLEX	0.415472	0.983177
GO_SOMATIC_STEM_CELL_DIVISION	0.415841	0.983177
GO_2_OXOGLUTARATE_METABOLIC_PROCESS	0.415923	0.983177
GO_REGULATION_OF_CHEMOKINE_PRODUCTION	0.415935	0.983177
GO_REGULATION_OF_RETINOIC_ACID_RECEPTOR_SIGNALING_PATHWAY	0.41631	0.983177
GO_PSEUDOPODIUM	0.416358	0.983177
GO_APOPTOTIC_PROCESS_INVOLVED_IN_MORPHOGENESIS	0.416671	0.983177
GO_REGULATION_OF_MITOCHONDRIAL_MEMBRANE_PERMEABILITY_INVOLVED_IN_APOPTOTIC_PROCESS	0.416948	0.983177
GO_REGULATION_OF_ACTIVIN_RECEPTOR_SIGNALING_PATHWAY	0.417007	0.983177
GO_N_GLYCAN_PROCESSING	0.417039	0.983177
GO_SNARE_BINDING	0.417094	0.983177
GO_MUSCLE_SYSTEM_PROCESS	0.417102	0.983177
GO_CHROMOSOME_CENTROMERIC_REGION	0.41717	0.983177
GO_ETHANOLAMINE_CONTAINING_COMPOUND_METABOLIC_PROCESS	0.417248	0.983177
GO_CARBOXYPEPTIDASE_ACTIVITY	0.417438	0.983177
GO_FEMALE_SEX_DIFFERENTIATION	0.418721	0.983177
GO_POSITIVE_REGULATION_OF_STEM_CELL_PROLIFERATION	0.418868	0.983177
GO_MYOBLAST_DIFFERENTIATION	0.419015	0.983177
GO_EMBRYONIC_AXIS_SPECIFICATION	0.419112	0.983177
GO_PHOSPHATIDYLCHOLINE_METABOLIC_PROCESS	0.419363	0.983177
GO_REGULATION_OF_RELEASE_OF_CYTOCHROME_C_FROM_MITOCHONDRIA	0.41978	0.983177
GO_REGULATION_OF_MITOCHONDRIAL_MEMBRANE_POTENTIAL	0.419825	0.983177
GO_MICROFILAMENT_MOTOR_ACTIVITY	0.419874	0.983177
GO_RESPONSE_TO_TUMOR_NECROSIS_FACTOR	0.419934	0.983177
GO_REGULATED_EXOCYTOSIS	0.419967	0.983177
GO_PROSTANOID_METABOLIC_PROCESS	0.419985	0.983177
GO_DNA_METHYLATION_OR_DEMETHYLATION	0.420295	0.983177
GO_CLATHRIN_MEDIATED_ENDOCYTOSIS	0.420569	0.983177
GO_REGULATION_OF_SYNAPSE_ASSEMBLY	0.420995	0.983177
GO_NEUROPEPTIDE_RECEPTOR_BINDING	0.421393	0.983177
GO_RESPONSE_TO_DSRNA	0.421524	0.983177
GO_RESPONSE_TO_LIPOPROTEIN_PARTICLE	0.421574	0.983177
GO_VOLTAGE_GATED_ANION_CHANNEL_ACTIVITY	0.421758	0.983177
GO_FERROUS_IRON_BINDING	0.42206	0.983177
GO_CILIARY_MEMBRANE	0.42209	0.983177
GO_REGULATION_OF_VASCULATURE_DEVELOPMENT	0.422217	0.983177
GO_CARBOHYDRATE_HOMEOSTASIS	0.422486	0.983177
GO_AMINO_SUGAR_METABOLIC_PROCESS	0.423017	0.983177
GO_CYCLIC_NUCLEOTIDE_MEDIATED_SIGNALING	0.423063	0.983177
GO_LUNG_EPITHELIUM_DEVELOPMENT	0.423119	0.983177
GO_LEUKOCYTE_PROLIFERATION	0.423236	0.983177
GO_EMBRYONIC_SKELETAL_SYSTEM_MORPHOGENESIS	0.423552	0.983177
GO_REGULATION_OF_RENAL_SODIUM_EXCRETION	0.423611	0.983177
GO_NEGATIVE_REGULATION_OF_REGULATED_SECRETORY_PATHWAY	0.423943	0.983177
GO_MEMBRANE_DISASSEMBLY	0.423947	0.983177
GO_POSITIVE_REGULATION_OF_EPIDERMIS_DEVELOPMENT	0.424012	0.983177
GO_MACROMOLECULAR_COMPLEX_DISASSEMBLY	0.424133	0.983177
GO_NEGATIVE_REGULATION_OF_CELLULAR_PROTEIN_LOCALIZATION	0.42426	0.983177
GO_NEGATIVE_REGULATION_OF_MYELOID_CELL_DIFFERENTIATION	0.424272	0.983177
GO_PROTEIN_PHOSPHATASE_1_BINDING	0.424531	0.983177
GO_ORGAN_FORMATION	0.424599	0.983177
GO_SH2_DOMAIN_BINDING	0.424737	0.983177
GO_SPERM_FLAGELLUM	0.425123	0.983177
GO_INTRINSIC_COMPONENT_OF_THE_CYTOPLASMIC_SIDE_OF_THE_PLASMA_MEMBRANE	0.425126	0.983177
GO_PLATELET_DERIVED_GROWTH_FACTOR_RECEPTOR_SIGNALING_PATHWAY	0.425316	0.983177
GO_NEUROEPITHELIAL_CELL_DIFFERENTIATION	0.425368	0.983177
GO_PIGMENT_GRANULE_LOCALIZATION	0.425384	0.983177
GO_INWARD_RECTIFIER_POTASSIUM_CHANNEL_ACTIVITY	0.426389	0.984861
GO_REGULATION_OF_OLIGODENDROCYTE_DIFFERENTIATION	0.426875	0.984861
GO_ANTIPORTER_ACTIVITY	0.427705	0.984861
GO_ADAPTATION_OF_SIGNALING_PATHWAY	0.427715	0.984861
GO_ORGANIC_HYDROXY_COMPOUND_BIOSYNTHETIC_PROCESS	0.427732	0.984861
GO_DNA_GEOMETRIC_CHANGE	0.427974	0.984861
GO_REGULATION_OF_PEPTIDYL_THREONINE_PHOSPHORYLATION	0.428282	0.984861
GO_REGULATION_OF_CHEMOTAXIS	0.428372	0.984861
GO_CONDENSED_CHROMOSOME_CENTROMERIC_REGION	0.428721	0.984861
GO_REGULATION_OF_PROTEIN_TARGETING	0.428756	0.984861
GO_POSITIVE_REGULATION_OF_NUCLEOSIDE_METABOLIC_PROCESS	0.428855	0.984861
GO_LENS_FIBER_CELL_DIFFERENTIATION	0.428943	0.984861
GO_GLYCEROLIPID_CATABOLIC_PROCESS	0.429198	0.984861
GO_LYMPH_NODE_DEVELOPMENT	0.429384	0.984861
GO_NEGATIVE_REGULATION_OF_SMALL_GTPASE_MEDIATED_SIGNAL_TRANSDUCTION	0.429545	0.984861
GO_ANION_HOMEOSTASIS	0.430175	0.98498
GO_ORGANIC_ACID_TRANSPORT	0.430443	0.98498
GO_REGULATION_OF_NOREPINEPHRINE_SECRETION	0.430671	0.98498
GO_POSITIVE_REGULATION_OF_CIRCADIAN_RHYTHM	0.431091	0.98498
GO_NEGATIVE_REGULATION_OF_ALCOHOL_BIOSYNTHETIC_PROCESS	0.431095	0.98498
GO_GTP_DEPENDENT_PROTEIN_BINDING	0.431722	0.98498
GO_EXTERNAL_SIDE_OF_PLASMA_MEMBRANE	0.432035	0.98498
GO_REGULATION_OF_GRANULOCYTE_MACROPHAGE_COLONY_STIMULATING_FACTOR_PRODUCTION	0.432102	0.98498
GO_CARDIAC_MYOFIBRIL_ASSEMBLY	0.432352	0.98498
GO_NEGATIVE_REGULATION_OF_INTRACELLULAR_PROTEIN_TRANSPORT	0.432452	0.98498
GO_PROTEIN_COMPLEX_LOCALIZATION	0.432878	0.98498
GO_MAMMARY_GLAND_EPITHELIUM_DEVELOPMENT	0.433027	0.98498
GO_MACROMITOPHAGY	0.43343	0.98498
GO_CARBOHYDRATE_DERIVATIVE_TRANSPORT	0.433462	0.98498
GO_REGULATION_OF_CYTOKINESIS	0.434143	0.98498
GO_ESTABLISHMENT_OF_MITOCHONDRION_LOCALIZATION	0.434269	0.98498
GO_REGULATION_OF_DENDRITIC_SPINE_MORPHOGENESIS	0.434586	0.98498
GO_REGULATION_OF_TYROSINE_PHOSPHORYLATION_OF_STAT_PROTEIN	0.434713	0.98498
GO_POSITIVE_REGULATION_OF_T_CELL_PROLIFERATION	0.435054	0.98498
GO_ALCOHOL_TRANSMEMBRANE_TRANSPORTER_ACTIVITY	0.435058	0.98498
GO_REGULATION_OF_STRIATED_MUSCLE_CELL_APOPTOTIC_PROCESS	0.43507	0.98498
GO_REGULATION_OF_CARBOHYDRATE_BIOSYNTHETIC_PROCESS	0.435097	0.98498
GO_CELLULAR_RESPONSE_TO_EXTRACELLULAR_STIMULUS	0.435277	0.98498
GO_PROTEIN_AUTOUBIQUITINATION	0.435677	0.98498
GO_POSITIVE_REGULATION_OF_STRIATED_MUSCLE_CELL_DIFFERENTIATION	0.4362	0.98498
GO_REGULATION_OF_B_CELL_PROLIFERATION	0.436318	0.98498
GO_PEPTIDYL_LYSINE_METHYLATION	0.436715	0.98498
GO_REGULATION_OF_STRIATED_MUSCLE_CELL_DIFFERENTIATION	0.436967	0.98498
GO_REGULATION_OF_ALTERNATIVE_MRNA_SPLICING_VIA_SPLICEOSOME	0.43738	0.98498
GO_REGULATION_OF_MEMBRANE_LIPID_DISTRIBUTION	0.437607	0.98498
GO_REGULATION_OF_PRI_MIRNA_TRANSCRIPTION_FROM_RNA_POLYMERASE_II_PROMOTER	0.437953	0.98498
GO_PROTEASOME_COMPLEX	0.437962	0.98498
GO_PHOSPHOTRANSFERASE_ACTIVITY_PHOSPHATE_GROUP_AS_ACCEPTOR	0.43803	0.98498
GO_RENAL_TUBULE_DEVELOPMENT	0.438368	0.98498
GO_SITE_OF_POLARIZED_GROWTH	0.43857	0.98498
GO_ACIDIC_AMINO_ACID_TRANSPORT	0.438632	0.98498
GO_NUCLEAR_NUCLEOSOME	0.438989	0.98498
GO_REGULATION_OF_PLASMA_MEMBRANE_ORGANIZATION	0.439001	0.98498
GO_POSITIVE_REGULATION_OF_DEPHOSPHORYLATION	0.439026	0.98498
GO_PHOTORECEPTOR_CONNECTING_CILIUM	0.439201	0.98498
GO_MESENCHYMAL_TO_EPITHELIAL_TRANSITION	0.439452	0.98498
GO_BITTER_TASTE_RECEPTOR_ACTIVITY	0.439531	0.98498
GO_CELLULAR_RESPONSE_TO_CORTICOSTEROID_STIMULUS	0.439569	0.98498
GO_NEGATIVE_REGULATION_OF_TUMOR_NECROSIS_FACTOR_SUPERFAMILY_CYTOKINE_PRODUCTION	0.439853	0.98498
GO_LENS_MORPHOGENESIS_IN_CAMERA_TYPE_EYE	0.439943	0.98498
GO_TRANSCRIPTION_FACTOR_COMPLEX	0.440522	0.98498
GO_THIOL_DEPENDENT_UBIQUITIN_SPECIFIC_PROTEASE_ACTIVITY	0.440676	0.98498
GO_SEX_DIFFERENTIATION	0.440796	0.98498
GO_STEROID_CATABOLIC_PROCESS	0.440812	0.98498
GO_ANTIGEN_BINDING	0.441577	0.985169
GO_ACTIN_FILAMENT	0.441639	0.985169
GO_ALPHA_BETA_T_CELL_DIFFERENTIATION	0.441983	0.985169
GO_MICROVILLUS_ORGANIZATION	0.442003	0.985169
GO_POSITIVE_REGULATION_OF_REPRODUCTIVE_PROCESS	0.442214	0.985169
GO_NEURAL_NUCLEUS_DEVELOPMENT	0.44227	0.985169
GO_PROTEIN_DNA_COMPLEX	0.44255	0.98521
GO_GAMMA_TUBULIN_BINDING	0.443033	0.98521
GO_MITOCHONDRIAL_FUSION	0.443459	0.98521
GO_GOLGI_STACK	0.44377	0.98521
GO_ORGANELLE_DISASSEMBLY	0.443783	0.98521
GO_RETINOID_X_RECEPTOR_BINDING	0.444	0.98521
GO_UBIQUITIN_LIGASE_COMPLEX	0.444934	0.98521
GO_POSITIVE_REGULATION_OF_APOPTOTIC_SIGNALING_PATHWAY	0.445227	0.98521
GO_DEVELOPMENTAL_CELL_GROWTH	0.445242	0.98521
GO_PHOSPHATIDYLETHANOLAMINE_METABOLIC_PROCESS	0.445302	0.98521
GO_CYTOKINE_SECRETION	0.445474	0.98521
GO_POSITIVE_REGULATION_OF_G1_S_TRANSITION_OF_MITOTIC_CELL_CYCLE	0.446993	0.98521
GO_REGULATION_OF_MESODERM_DEVELOPMENT	0.447737	0.98521
GO_CELL_CELL_ADHERENS_JUNCTION	0.447807	0.98521
GO_INSULIN_RECEPTOR_BINDING	0.448145	0.98521
GO_REGULATION_OF_SYNAPTIC_TRANSMISSION_GLUTAMATERGIC	0.448174	0.98521
GO_SARCOMERE_ORGANIZATION	0.448807	0.98521
GO_POSITIVE_REGULATION_OF_EXTRINSIC_APOPTOTIC_SIGNALING_PATHWAY	0.448847	0.98521
GO_HORMONE_BINDING	0.449003	0.98521
GO_DEFENSE_RESPONSE_TO_BACTERIUM	0.449272	0.98521
GO_CELLULAR_RESPONSE_TO_CALCIUM_ION	0.449654	0.98521
GO_REGULATION_OF_VIRAL_RELEASE_FROM_HOST_CELL	0.449758	0.98521
GO_PROTEIN_DISULFIDE_OXIDOREDUCTASE_ACTIVITY	0.44992	0.98521
GO_PYRIMIDINE_NUCLEOBASE_METABOLIC_PROCESS	0.449936	0.98521
GO_REPLISOME	0.450192	0.98521
GO_ACETYLGALACTOSAMINYLTRANSFERASE_ACTIVITY	0.450276	0.98521
GO_REGULATION_OF_URINE_VOLUME	0.450693	0.98521
GO_NEGATIVE_REGULATION_OF_RESPONSE_TO_EXTERNAL_STIMULUS	0.450906	0.98521
GO_DIGESTIVE_TRACT_MORPHOGENESIS	0.45119	0.98521
GO_NEGATIVE_REGULATION_OF_GLIAL_CELL_DIFFERENTIATION	0.451227	0.98521
GO_POSITIVE_REGULATION_OF_PROTEIN_POLYMERIZATION	0.451286	0.98521
GO_AMMONIUM_ION_BINDING	0.451436	0.98521
GO_RAB_GUANYL_NUCLEOTIDE_EXCHANGE_FACTOR_ACTIVITY	0.452182	0.98521
GO_FOREBRAIN_REGIONALIZATION	0.452199	0.98521
GO_QUATERNARY_AMMONIUM_GROUP_BINDING	0.452206	0.98521
GO_ORGANELLE_FUSION	0.452706	0.98521
GO_NUCLEAR_TRANSCRIBED_MRNA_CATABOLIC_PROCESS_NONSENSE_MEDIATED_DECAY	0.452935	0.98521
GO_ESTROUS_CYCLE	0.452943	0.98521
GO_POSITIVE_REGULATION_OF_RELEASE_OF_CYTOCHROME_C_FROM_MITOCHONDRIA	0.453063	0.98521
GO_REGULATION_OF_EXTRINSIC_APOPTOTIC_SIGNALING_PATHWAY	0.453087	0.98521
GO_REGULATION_OF_POSTSYNAPTIC_MEMBRANE_POTENTIAL	0.453607	0.98521
GO_PLACENTA_BLOOD_VESSEL_DEVELOPMENT	0.454205	0.98521
GO_RIBONUCLEOSIDE_DIPHOSPHATE_METABOLIC_PROCESS	0.454265	0.98521
GO_POSITIVE_REGULATION_OF_PROTEIN_LOCALIZATION_TO_CELL_PERIPHERY	0.454346	0.98521
GO_DIGESTION	0.454507	0.98521
GO_GUANOSINE_CONTAINING_COMPOUND_METABOLIC_PROCESS	0.454532	0.98521
GO_SOLUTE_PROTON_ANTIPORTER_ACTIVITY	0.454888	0.98521
GO_POSITIVE_REGULATION_OF_GLUCOSE_TRANSPORT	0.455023	0.98521
GO_L_AMINO_ACID_TRANSPORT	0.455661	0.98521
GO_NEGATIVE_REGULATION_OF_RNA_SPLICING	0.45607	0.98521
GO_LONG_TERM_SYNAPTIC_DEPRESSION	0.456986	0.98521
GO_RESPONSE_TO_DIETARY_EXCESS	0.457	0.98521
GO_HMG_BOX_DOMAIN_BINDING	0.457401	0.98521
GO_MYELOID_LEUKOCYTE_MEDIATED_IMMUNITY	0.457613	0.98521
GO_PEPTIDE_RECEPTOR_ACTIVITY	0.457787	0.98521
GO_NEGATIVE_REGULATION_OF_MACROAUTOPHAGY	0.458174	0.98521
GO_U2_SNRNP	0.458297	0.98521
GO_NEGATIVE_REGULATION_OF_STRIATED_MUSCLE_CELL_APOPTOTIC_PROCESS	0.458439	0.98521
GO_MESONEPHROS_DEVELOPMENT	0.458514	0.98521
GO_CELLULAR_ALDEHYDE_METABOLIC_PROCESS	0.458666	0.98521
GO_B_CELL_HOMEOSTASIS	0.458776	0.98521
GO_NEGATIVE_REGULATION_OF_STEROID_METABOLIC_PROCESS	0.459219	0.98521
GO_POLYSACCHARIDE_BIOSYNTHETIC_PROCESS	0.459432	0.98521
GO_PIGMENT_CELL_DIFFERENTIATION	0.459587	0.98521
GO_REGULATION_OF_OSSIFICATION	0.459713	0.98521
GO_CELL_DEATH_IN_RESPONSE_TO_OXIDATIVE_STRESS	0.459743	0.98521
GO_ENDOTHELIAL_CELL_PROLIFERATION	0.460291	0.98521
[truncated: 2,324 more rows]

## Sheet: C3 MIR
Gene set	p-value	q-value
TCCAGAG_MIR518C	0.006168	0.834156
ACTACCT_MIR196A_MIR196B	0.013621	0.834156
AGGGCCA_MIR328	0.018354	0.834156
TCTGGAC_MIR198	0.027882	0.834156
GAGCCTG_MIR484	0.028026	0.834156
GGGACCA_MIR133A_MIR133B	0.033828	0.834156
CAGTCAC_MIR134	0.035871	0.834156
CACCAGC_MIR138	0.043022	0.834156
TACTTGA_MIR26A_MIR26B	0.043662	0.834156
ATGCTGC_MIR103_MIR107	0.050025	0.834156
GCGCTTT_MIR518B_MIR518C_MIR518D	0.050416	0.834156
ATGAAGG_MIR205	0.066427	0.837071
AGGTGCA_MIR500	0.087301	0.837071
GACTGTT_MIR212_MIR132	0.088246	0.837071
AAAGGAT_MIR501	0.095842	0.837071
TATTATA_MIR374	0.097221	0.837071
CCTGAGT_MIR510	0.10577	0.837071
GTGCCAA_MIR96	0.110223	0.837071
GCAAGGA_MIR502	0.11326	0.837071
AGCTCCT_MIR28	0.119367	0.837071
AGGGCAG_MIR18A	0.120338	0.837071
GAGCCAG_MIR149	0.123008	0.837071
ACTGTAG_MIR139	0.124891	0.837071
ATTCTTT_MIR186	0.127245	0.837071
AACATTC_MIR4093P	0.128111	0.837071
ATGTTTC_MIR494	0.130703	0.837071
GGCAGCT_MIR22	0.134774	0.837071
ATAACCT_MIR154	0.135858	0.837071
ACTGCCT_MIR34B	0.13681	0.837071
ATTACAT_MIR3803P	0.164923	0.837071
CCTGTGA_MIR513	0.166876	0.837071
TTTGCAG_MIR518A2	0.183348	0.837071
TCCAGAT_MIR5165P	0.192284	0.837071
GGCCAGT_MIR193A_MIR193B	0.19443	0.837071
AGGCACT_MIR5153P	0.195193	0.837071
TGTGTGA_MIR377	0.197021	0.837071
GGCACTT_MIR519E	0.201826	0.837071
AGCGCTT_MIR518F_MIR518E_MIR518A	0.202256	0.837071
ACTTTAT_MIR1425P	0.207923	0.837071
TCATCTC_MIR143	0.211589	0.837071
GCTTGAA_MIR498	0.221712	0.837071
AGGAGTG_MIR483	0.228241	0.837071
CTCTATG_MIR368	0.234696	0.837071
ACCATTT_MIR522	0.237117	0.837071
GGGGCCC_MIR296	0.238746	0.837071
GCATTTG_MIR105	0.248114	0.837071
CAGTGTT_MIR141_MIR200A	0.251539	0.837071
CACTGCC_MIR34A_MIR34C_MIR449	0.258182	0.837071
AGTCAGC_MIR345	0.258585	0.837071
CTGTTAC_MIR194	0.260284	0.837071
ATGCAGT_MIR217	0.262067	0.837071
AGTCTAG_MIR151	0.263168	0.837071
TCTGATA_MIR361	0.271514	0.837071
ACACTGG_MIR199A_MIR199B	0.279276	0.837071
CTGAGCC_MIR24	0.279627	0.837071
AAGCAAT_MIR137	0.287934	0.837071
GAGACTG_MIR452	0.28962	0.837071
CAAGGAT_MIR362	0.290986	0.837071
ATCTTGC_MIR31	0.292815	0.837071
GACAGGG_MIR339	0.294839	0.837071
CTTGTAT_MIR381	0.296938	0.837071
TAGAACC_MIR182	0.306046	0.837071
AGCATTA_MIR155	0.307977	0.837071
AGGAAGC_MIR5163P	0.308461	0.837071
CTATGCA_MIR153	0.308884	0.837071
TCTGATC_MIR383	0.317021	0.837071
GACAATC_MIR219	0.320379	0.837071
GTGCAAT_MIR25_MIR32_MIR92_MIR363_MIR367	0.32061	0.837071
GCTCTTG_MIR335	0.328981	0.837071
GTACTGT_MIR101	0.335689	0.837071
GCACCTT_MIR18A_MIR18B	0.338879	0.837071
AAACCAC_MIR140	0.340637	0.837071
CTCAAGA_MIR526B	0.344032	0.837071
CAGCACT_MIR5123P	0.344934	0.837071
GTCAGGA_MIR378	0.348555	0.837071
CTCTAGA_MIR526C_MIR518F_MIR526A	0.349546	0.837071
GCAAAAA_MIR129	0.361608	0.854665
CTCCAAG_MIR432	0.370146	0.854665
GGTGAAG_MIR412	0.370981	0.854665
TCTATGA_MIR376A_MIR376B	0.400254	0.910578
CAGCTTT_MIR320	0.407663	0.915984
ACTGCAG_MIR173P	0.417647	0.926973
CAATGCA_MIR33	0.427482	0.93737
ATATGCA_MIR448	0.447158	0.946191
AACTGAC_MIR223	0.463251	0.946191
AAAGGGA_MIR204_MIR211	0.465689	0.946191
GTATTAT_MIR3693P	0.466826	0.946191
TGTATGA_MIR4853P	0.476362	0.946191
TGCACTG_MIR148A_MIR152_MIR148B	0.477023	0.946191
GTGCAAA_MIR507	0.477531	0.946191
GAGCTGG_MIR337	0.477882	0.946191
ATGCACG_MIR517B	0.502149	0.946191
ACCAATC_MIR509	0.505241	0.946191
GGTAACC_MIR4095P	0.511172	0.946191
AGTTCTC_MIR146A_MIR146B	0.513359	0.946191
TGCAAAC_MIR452	0.518797	0.946191
GTATGAT_MIR154_MIR487	0.520003	0.946191
GTTAAAG_MIR302B	0.520805	0.946191
ATGTCAC_MIR489	0.521125	0.946191
TACAATC_MIR508	0.526911	0.946191
CCCACAT_MIR2993P	0.534958	0.946191
TTCCGTT_MIR191	0.540539	0.946191
ACACTAC_MIR1423P	0.540578	0.946191
CTTTGCA_MIR527	0.540826	0.946191
GTGTGAG_MIR342	0.555821	0.946191
GGCAGAC_MIR346	0.563146	0.946191
GGCACAT_MIR455	0.563751	0.946191
CTCTGGA_MIR520A_MIR525	0.576813	0.946191
GTGTCAA_MIR514	0.57739	0.946191
GTCAACC_MIR3805P	0.588769	0.946191
ATAGGAA_MIR202	0.58897	0.946191
GCTGAGT_MIR5125P	0.594557	0.946191
CCATCCA_MIR432	0.594875	0.946191
CTACTGT_MIR199A	0.596698	0.946191
AAGCACT_MIR520F	0.597868	0.946191
AATGGAG_MIR136	0.611651	0.959659
GTAAACC_MIR2995P	0.660021	0.982723
AACTGGA_MIR145	0.673517	0.982723
ACAACTT_MIR382	0.674989	0.982723
CAGCAGG_MIR370	0.677182	0.982723
TTGGGAG_MIR150	0.681767	0.982723
CGCTGCT_MIR503	0.688961	0.982723
GGGATGC_MIR3245P	0.693	0.982723
GTTTGTT_MIR495	0.695747	0.982723
GTAGGCA_MIR189	0.701323	0.982723
GTCTACC_MIR379	0.702989	0.982723
CAGGTCC_MIR492	0.711674	0.982723
CATGTAA_MIR496	0.713764	0.982723
GCAAGAC_MIR431	0.718981	0.982723
ATGTAGC_MIR221_MIR222	0.719389	0.982723
CCAGGTT_MIR490	0.731572	0.982723
TGAGATT_MIR216	0.737176	0.982723
TTTTGAG_MIR373	0.751572	0.982723
GGTGTGT_MIR329	0.757954	0.982723
ATACCTC_MIR202	0.759572	0.982723
ACACTCC_MIR122A	0.764209	0.982723
GTCTTCC_MIR7	0.769768	0.982723
GTGGTGA_MIR197	0.77441	0.982723
ATGTTAA_MIR302C	0.786052	0.982723
CACGTTT_MIR302A	0.792114	0.982723
AAGGGAT_MIR188	0.79249	0.982723
CAGCCTC_MIR4855P	0.796255	0.982723
TTGGAGA_MIR5155P_MIR519E	0.807118	0.982723
CCACACA_MIR147	0.823016	0.982723
TCTCTCC_MIR185	0.825731	0.982723
GTACAGG_MIR486	0.826262	0.982723
TAGCTTT_MIR9	0.830209	0.982723
ACAGGGT_MIR10A_MIR10B	0.839453	0.982723
GTAAGAT_MIR200A	0.840357	0.982723
TAGGTCA_MIR192_MIR215	0.850967	0.982723
GGGCATT_MIR365	0.853384	0.982723
AAAGACA_MIR511	0.86108	0.982723
ACAACCT_MIR453	0.868144	0.982723
TAATGTG_MIR323	0.874178	0.982723
ATGCTGG_MIR338	0.875924	0.982723
ATAAGCT_MIR21	0.878943	0.982723
CCAGGGG_MIR331	0.88123	0.982723
ATCATGA_MIR433	0.883805	0.982723
ACATATC_MIR190	0.896643	0.982723
CATTTCA_MIR203	0.898907	0.982723
ACTGAAA_MIR30A3P_MIR30E3P	0.900139	0.982723
CCCAGAG_MIR326	0.902582	0.982723
ACATTCC_MIR1_MIR206	0.905414	0.982723
ATACTGT_MIR144	0.911041	0.982723
TGCACGA_MIR517A_MIR517C	0.916654	0.982723
TCCCCAC_MIR491	0.918877	0.982723
CTAGGAA_MIR384	0.919117	0.982723
CCTGCTG_MIR214	0.924703	0.982723
CAGGGTC_MIR504	0.925858	0.982723
TCTAGAG_MIR517	0.929878	0.982723
GTGCCAT_MIR183	0.92993	0.982723
CTACTAG_MIR325	0.930097	0.982723
GTTATAT_MIR410	0.934127	0.982723
TAATAAT_MIR126	0.959348	0.994606
GTGTTGA_MIR505	0.967517	0.994606
TACGGGT_MIR99A_MIR100_MIR99B	0.969855	0.994606
TATCTGG_MIR488	0.974337	0.994606
CACTTTG_MIR520G_MIR520H	0.98025	0.994606
GTGACTT_MIR224	0.980654	0.994606
AAGTCCA_MIR422B_MIR422A	0.983676	0.994606
GGCAGTG_MIR3243P	0.996939	0.999501
AGTCTTA_MIR499	0.999501	0.999501

## Sheet: C3 TFT
Gene set	p-value	q-value
SF1_Q6	0.001431	0.661375
MZF1_01	0.002405	0.661375
CACBINDINGPROTEIN_Q6	0.00454	0.78045
FAC1_01	0.007344	0.78045
TGANNYRGCA_TCF11MAFG_01	0.008419	0.78045
NFY_C	0.008717	0.78045
OSF2_Q6	0.013329	0.78045
AP4_Q6	0.014237	0.78045
AP1_Q2_01	0.01483	0.78045
TAAYNRNNTCC_UNKNOWN	0.01687	0.78045
GTTNYYNNGGTNA_UNKNOWN	0.019509	0.78045
NRF2_01	0.021714	0.78045
TGACCTTG_SF1_Q6	0.02177	0.78045
NFKB_Q6	0.02271	0.78045
GABP_B	0.02571	0.78045
USF_C	0.029095	0.78045
GGARNTKYCCA_UNKNOWN	0.030918	0.78045
ISRE_01	0.031229	0.78045
TTGCWCAAY_CEBPB_02	0.035616	0.78045
STAT_01	0.036112	0.78045
CTGYNNCTYTAA_UNKNOWN	0.037885	0.78045
ALPHACP1_01	0.038017	0.78045
PAX2_01	0.039763	0.78045
VDR_Q6	0.041991	0.78045
GATA6_01	0.042698	0.78045
AP1_01	0.042997	0.78045
RREB1_01	0.046177	0.78045
AP2REP_01	0.046976	0.78045
MAZ_Q6	0.048296	0.78045
PU1_Q6	0.049453	0.78045
MAF_Q6	0.050101	0.78045
CCAATNNSNNNGCG_UNKNOWN	0.050634	0.78045
MEF2_02	0.05156	0.78045
ETS1_B	0.052795	0.78045
TATA_01	0.052916	0.78045
ZID_01	0.054318	0.78045
STAT5A_01	0.054792	0.78045
NFE2_01	0.054922	0.78045
TAXCREB_01	0.055341	0.78045
CCGNMNNTNACG_UNKNOWN	0.058848	0.80916
TGASTMAGC_NFE2_01	0.064082	0.842155
VDR_Q3	0.067569	0.842155
E2F1_Q3_01	0.06818	0.842155
CEBPDELTA_Q6	0.070234	0.842155
GGAMTNNNNNTCCY_UNKNOWN	0.071665	0.842155
FOXJ2_01	0.073666	0.842155
NFKAPPAB65_01	0.077351	0.842155
SREBP_Q3	0.07812	0.842155
TTF1_Q6	0.079863	0.842155
AP4_Q5	0.080957	0.842155
MYB_Q6	0.086102	0.842155
LXR_DR4_Q3	0.088726	0.842155
NF1_Q6_01	0.0898	0.842155
AP1_Q4	0.090135	0.842155
TGACGTCA_ATF3_Q6	0.09141	0.842155
GCCNNNWTAAR_UNKNOWN	0.092305	0.842155
AAAYWAACM_HFH4_01	0.094101	0.842155
RGTTAMWNATT_HNF1_01	0.094917	0.842155
HFH8_01	0.095927	0.842155
EVI1_05	0.098878	0.842155
OLF1_01	0.100168	0.842155
HFH1_01	0.103806	0.842155
E2F_Q3	0.10561	0.842155
STAT6_01	0.106997	0.842155
CEBP_Q2_01	0.107663	0.842155
CETS1P54_01	0.108442	0.842155
ZIC2_01	0.110522	0.842155
SRF_Q6	0.112198	0.842155
MZF1_02	0.112299	0.842155
AFP1_Q6	0.113394	0.842155
ETS2_B	0.118073	0.842155
CEBP_01	0.123154	0.842155
ATF_B	0.124808	0.842155
NFY_Q6_01	0.126463	0.842155
ELK1_02	0.126755	0.842155
HFH4_01	0.128844	0.842155
NMYC_01	0.12992	0.842155
TBP_01	0.130036	0.842155
IRF_Q6	0.131606	0.842155
RSRFC4_01	0.132837	0.842155
AP1_Q6	0.133185	0.842155
ELK1_01	0.135504	0.842155
AGCYRWTTC_UNKNOWN	0.135688	0.842155
SMAD_Q6	0.136302	0.842155
SREBP1_01	0.139106	0.842155
MYCMAX_B	0.139798	0.842155
YAATNANRNNNCAG_UNKNOWN	0.14131	0.842155
HMGIY_Q6	0.141394	0.842155
ICSBP_Q6	0.141509	0.842155
CACCCBINDINGFACTOR_Q6	0.141961	0.842155
LYF1_01	0.142603	0.842155
GGGNRMNNYCAT_UNKNOWN	0.143544	0.842155
TCCATTKW_UNKNOWN	0.146924	0.842155
USF_01	0.147863	0.842155
YTCCCRNNAGGY_UNKNOWN	0.15034	0.842155
T3R_Q6	0.151103	0.842155
POU1F1_Q6	0.151756	0.842155
CCCNNNNNNAAGWT_UNKNOWN	0.151806	0.842155
FXR_IR1_Q6	0.15423	0.842155
SRY_01	0.154417	0.842155
LMO2COM_02	0.155802	0.842155
YYCATTCAWW_UNKNOWN	0.15937	0.842155
CEBPA_01	0.160496	0.842155
PEA3_Q6	0.160664	0.842155
AP1_Q2	0.160775	0.842155
S8_01	0.167031	0.86667
SPZ1_01	0.174067	0.891117
WYAAANNRNNNGCG_UNKNOWN	0.174983	0.891117
CCAWYNNGAAR_UNKNOWN	0.179224	0.895437
HFH3_01	0.183778	0.895437
E47_02	0.184438	0.895437
TATA_C	0.184692	0.895437
ARNT_02	0.185354	0.895437
FOX_Q2	0.188791	0.895437
LFA1_Q6	0.189558	0.895437
ATF3_Q6	0.192887	0.895437
PAX4_03	0.193814	0.895437
CREBP1CJUN_01	0.194705	0.895437
SREBP1_02	0.195299	0.895437
AR_01	0.195368	0.895437
RACCACAR_AML_Q6	0.197444	0.897473
YNTTTNNNANGCARM_UNKNOWN	0.199414	0.898998
PAX5_02	0.203112	0.906788
CREB_01	0.207736	0.906788
RORA2_01	0.210633	0.906788
EVI1_03	0.211439	0.906788
TAXCREB_02	0.21144	0.906788
CEBPGAMMA_Q6	0.21168	0.906788
SP1_Q4_01	0.213836	0.906788
GNCF_01	0.216429	0.906788
CHX10_01	0.218062	0.906788
CREB_Q4_01	0.218731	0.906788
YAATNRNNNYNATT_UNKNOWN	0.219868	0.906788
P53_02	0.221265	0.906788
MSX1_01	0.223876	0.906788
TCF1P_Q6	0.224224	0.906788
FOXO4_02	0.229059	0.91958
AREB6_04	0.23199	0.921488
CTCNANGTGNY_UNKNOWN	0.234914	0.921488
SOX9_B1	0.236076	0.921488
POU6F1_01	0.236591	0.921488
ACTWSNACTNY_UNKNOWN	0.239018	0.921488
ERR1_Q2	0.239587	0.921488
AML_Q6	0.24211	0.923498
AP2_Q6_01	0.243703	0.923498
TEF_Q6	0.24749	0.923498
SRF_C	0.248504	0.923498
ER_Q6_01	0.248505	0.923498
TEL2_Q6	0.250273	0.923827
CEBP_Q2	0.255283	0.932855
MTF1_Q4	0.256111	0.932855
EGR_Q6	0.259153	0.937725
AP1_Q6_01	0.263123	0.941572
TCF11MAFG_01	0.265595	0.941572
HNF3B_01	0.269189	0.941572
SP1_Q2_01	0.269835	0.941572
SGCGSSAAA_E2F1DP2_01	0.269979	0.941572
DR3_Q4	0.272532	0.941572
NFAT_Q4_01	0.273751	0.941572
AR_Q6	0.285483	0.941572
GATA1_05	0.28602	0.941572
CHOP_01	0.286256	0.941572
PAX3_01	0.286662	0.941572
OCT1_07	0.287576	0.941572
FOXO1_01	0.289469	0.941572
GR_Q6_01	0.290222	0.941572
POU3F2_01	0.29055	0.941572
STAT4_01	0.290633	0.941572
STTTCRNTTT_IRF_Q6	0.29196	0.941572
TGATTTRY_GFI1_01	0.293098	0.941572
STAT1_03	0.294484	0.941572
KCCGNSWTTT_UNKNOWN	0.29573	0.941572
CATRRAGC_UNKNOWN	0.296642	0.941572
NFAT_Q6	0.297879	0.941572
CREL_01	0.302667	0.943088
AP1_Q4_01	0.30407	0.943088
GATA1_01	0.307415	0.943088
IK3_01	0.30941	0.943088
GATA_Q6	0.311282	0.943088
AP4_01	0.312934	0.943088
AP1FJ_Q2	0.317524	0.943088
WHN_B	0.321431	0.943088
ER_Q6	0.323326	0.943088
HNF1_Q6	0.324333	0.943088
AP3_Q6	0.327805	0.943088
SP1_Q6	0.327935	0.943088
NKX25_01	0.334443	0.943088
RP58_01	0.334594	0.943088
GTCNYYATGR_UNKNOWN	0.336211	0.943088
ETS_Q4	0.338151	0.943088
AAGWWRNYGGC_UNKNOWN	0.340864	0.943088
GGCKCATGS_UNKNOWN	0.343087	0.943088
HNF3ALPHA_Q6	0.347329	0.943088
EFC_Q6	0.348032	0.943088
BRN2_01	0.349725	0.943088
TAL1BETAE47_01	0.350515	0.943088
AHR_01	0.352685	0.943088
STAT5A_03	0.353662	0.943088
HNF1_C	0.354754	0.943088
OCT1_06	0.354775	0.943088
YGTCCTTGR_UNKNOWN	0.359182	0.943088
ZF5_B	0.360493	0.943088
IRF1_Q6	0.36062	0.943088
HNF1_01	0.360683	0.943088
TTTNNANAGCYR_UNKNOWN	0.361354	0.943088
SYATTGTG_UNKNOWN	0.365075	0.943088
RACTNNRTTTNC_UNKNOWN	0.368845	0.943088
HNF4_Q6	0.371286	0.943088
GATA1_02	0.372691	0.943088
OCT_Q6	0.375851	0.943088
PR_Q2	0.376967	0.943088
CDP_02	0.377126	0.943088
HNF4_01_B	0.377248	0.943088
CEBPB_01	0.378895	0.943088
NCX_01	0.378929	0.943088
IK2_01	0.384649	0.943088
STAT5B_01	0.386032	0.943088
CREB_Q4	0.391137	0.943088
CCTNTMAGA_UNKNOWN	0.39145	0.943088
NFY_Q6	0.392052	0.943088
CDX2_Q5	0.398948	0.943088
P300_01	0.40101	0.943088
TNCATNTCCYR_UNKNOWN	0.404545	0.943088
POU3F2_02	0.404794	0.943088
MYOGNF1_01	0.405507	0.943088
STAT1_02	0.406665	0.943088
E2F_Q4_01	0.407624	0.943088
ACAWYAAAG_UNKNOWN	0.410749	0.943088
SREBP1_Q6	0.413265	0.943088
AREB6_02	0.414355	0.943088
FOXD3_01	0.41452	0.943088
RORA1_01	0.415229	0.943088
CAGNWMCNNNGAC_UNKNOWN	0.415572	0.943088
P53_DECAMER_Q2	0.416473	0.943088
FOXJ2_02	0.417662	0.943088
TFIIA_Q6	0.418515	0.943088
MEIS1_01	0.420039	0.943088
COMP1_01	0.420437	0.943088
AR_02	0.423281	0.943088
AREB6_03	0.423375	0.943088
E2F1_Q3	0.423565	0.943088
GCGNNANTTCC_UNKNOWN	0.425699	0.943088
GGGNNTTTCC_NFKB_Q6_01	0.427591	0.943088
BACH1_01	0.42828	0.943088
TMTCGCGANR_UNKNOWN	0.428628	0.943088
PPARA_01	0.429894	0.943088
PAX4_01	0.430147	0.943088
YGCANTGCR_UNKNOWN	0.43244	0.943088
HSF1_01	0.432686	0.943088
TITF1_Q3	0.436615	0.943088
USF_Q6_01	0.438882	0.943088
MYCMAX_02	0.439205	0.943088
STAT5A_04	0.441545	0.943088
RFX1_02	0.441866	0.943088
CEBPB_02	0.442838	0.943088
MEF2_Q6_01	0.447443	0.943088
RSRFC4_Q2	0.447928	0.943088
AAANWWTGC_UNKNOWN	0.449512	0.943088
RRCCGTTA_UNKNOWN	0.449826	0.943088
E4BP4_01	0.451849	0.943088
CREB_Q2	0.452397	0.943088
YWATTWNNRGCT_UNKNOWN	0.454091	0.943088
FOXO1_02	0.458322	0.943088
HP1SITEFACTOR_Q6	0.462462	0.943088
SP1_Q6_01	0.463033	0.943088
TGTYNNNNNRGCARM_UNKNOWN	0.463043	0.943088
CREB_Q3	0.464548	0.943088
NRF2_Q4	0.464776	0.943088
MYOD_Q6	0.4653	0.943088
YY1_Q6	0.465835	0.943088
GATA2_01	0.468092	0.943088
PAX4_02	0.469896	0.943088
MEF2_03	0.470581	0.943088
CEBP_Q3	0.471269	0.943088
MAZR_01	0.471544	0.943088
ZIC1_01	0.473292	0.943154
RNTCANNRNNYNATTW_UNKNOWN	0.476865	0.943812
FREAC4_01	0.477054	0.943812
OCT1_B	0.486071	0.949106
RYTGCNWTGGNR_UNKNOWN	0.491812	0.949106
PR_02	0.49302	0.949106
FREAC3_01	0.493648	0.949106
YKACATTT_UNKNOWN	0.493969	0.949106
DR1_Q3	0.495757	0.949106
CRX_Q4	0.496991	0.949106
USF_02	0.498628	0.949106
NKX25_02	0.499539	0.949106
GCM_Q2	0.500403	0.949106
CREB_02	0.500509	0.949106
FOXO4_01	0.501648	0.949106
HOXA4_Q2	0.50256	0.949106
PITX2_Q2	0.504174	0.949106
ER_Q6_02	0.507421	0.949106
WCAANNNYCAG_UNKNOWN	0.508941	0.949106
AHR_Q5	0.509066	0.949106
SMAD4_Q6	0.513099	0.949826
GAANYNYGACNY_UNKNOWN	0.513337	0.949826
ELF1_Q6	0.514633	0.949826
MYCMAX_01	0.517022	0.951044
ZF5_01	0.521087	0.955326
EN1_01	0.525207	0.959681
RYAAAKNNNNNNTTGW_UNKNOWN	0.52892	0.963265
MAX_01	0.532882	0.96591
RYTAAWNNNTGAY_UNKNOWN	0.533885	0.96591
E2F1_Q4	0.538759	0.966187
E2F_Q3_01	0.539079	0.966187
AP2_Q3	0.539308	0.966187
IRF7_01	0.549112	0.976398
NFKB_C	0.551267	0.976398
GATAAGR_GATA_C	0.557339	0.976398
NKX62_Q2	0.560305	0.976398
NERF_Q2	0.563169	0.976398
USF2_Q6	0.563932	0.976398
CCAWWNAAGG_SRF_Q4	0.566447	0.976398
GATA_C	0.567422	0.976398
CEBP_C	0.567665	0.976398
AMEF2_Q6	0.567783	0.976398
YY1_02	0.570648	0.976398
MEF2_01	0.571215	0.976398
WWTAAGGC_UNKNOWN	0.571994	0.976398
IRF2_01	0.573281	0.976398
YTAAYNGCT_UNKNOWN	0.57694	0.976398
RNCTGNYNRNCTGNY_UNKNOWN	0.577007	0.976398
E2F_03	0.578047	0.976398
E2F1_Q4_01	0.578664	0.976398
CYTAGCAAY_UNKNOWN	0.578738	0.976398
TTANWNANTGGM_UNKNOWN	0.582538	0.979804
IPF1_Q4	0.590949	0.987948
MYCMAX_03	0.592223	0.987948
OCT1_01	0.597092	0.987948
ZIC3_01	0.599267	0.987948
CREB_Q2_01	0.601699	0.987948
CIZ_01	0.602875	0.987948
GKCGCNNNNNNNTGAYG_UNKNOWN	0.603732	0.987948
E2A_Q2	0.605173	0.987948
OCT1_Q5_01	0.607688	0.987948
NFY_01	0.608825	0.987948
GR_01	0.612704	0.987948
AR_03	0.613528	0.987948
HNF3_Q6	0.613948	0.987948
HNF4ALPHA_Q6	0.614306	0.987948
LEF1_Q2	0.617948	0.987948
NRF1_Q6	0.618339	0.987948
SP3_Q3	0.61844	0.987948
PAX4_04	0.623857	0.987948
GFI1_01	0.625806	0.987948
AP1_C	0.625856	0.987948
SRF_Q5_01	0.626834	0.987948
GATA4_Q3	0.628534	0.987948
MYC_Q2	0.629444	0.987948
E4F1_Q6	0.630952	0.987948
CDP_01	0.632287	0.987948
NRSF_01	0.636621	0.989396
CRGAARNNNNCGA_UNKNOWN	0.638593	0.989396
AP4_Q6_01	0.641394	0.989396
NKX61_01	0.642589	0.989396
CART1_01	0.643603	0.989396
E2F_Q6_01	0.649858	0.989396
HTF_01	0.65089	0.989396
PAX6_01	0.653176	0.989396
GRE_C	0.657613	0.989396
PPARA_02	0.657872	0.989396
HOX13_01	0.658983	0.989396
FOXO3_01	0.65965	0.989396
OCT_C	0.660924	0.989396
RTTTNNNYTGGM_UNKNOWN	0.661878	0.989396
OCT1_04	0.662123	0.989396
FOXM1_01	0.66287	0.989396
SP1_01	0.663795	0.989396
OCT1_Q6	0.667545	0.992297
AP2ALPHA_01	0.674749	0.999979
E2F_Q2	0.677855	0.999979
TTCNRGNNNNTTC_HSF_Q6	0.688145	0.999979
AREB6_01	0.689687	0.999979
RRAGTTGT_UNKNOWN	0.690274	0.999979
EVI1_06	0.690961	0.999979
GATA1_04	0.691869	0.999979
HSF2_01	0.692922	0.999979
OCT1_05	0.695453	0.999979
HAND1E47_01	0.703278	0.999979
IRF1_01	0.70468	0.999979
GTTGNYNNRGNAAC_UNKNOWN	0.707143	0.999979
IK1_01	0.710747	0.999979
NFKB_Q6_01	0.711607	0.999979
AHRARNT_01	0.711756	0.999979
TCF4_Q5	0.713218	0.999979
CDPCR1_01	0.713833	0.999979
TGIF_01	0.715744	0.999979
STAT6_02	0.718487	0.999979
EGR3_01	0.719559	0.999979
PTF1BETA_Q6	0.722446	0.999979
LEF1_Q6	0.72376	0.999979
AACYNNNNTTCCS_UNKNOWN	0.725264	0.999979
PR_01	0.726411	0.999979
CDPCR3HD_01	0.727767	0.999979
USF_Q6	0.729893	0.999979
MYB_Q3	0.735132	0.999979
STAT5A_02	0.73815	0.999979
MMEF2_Q6	0.738471	0.999979
GTGGGTGK_UNKNOWN	0.740184	0.999979
DBP_Q6	0.744217	0.999979
CREBP1_01	0.744561	0.999979
NKX3A_01	0.744812	0.999979
SRF_Q4	0.748947	0.999979
OCT1_03	0.750942	0.999979
LMO2COM_01	0.75284	0.999979
AACWWCAANK_UNKNOWN	0.754801	0.999979
FREAC2_01	0.75564	0.999979
HIF1_Q5	0.756209	0.999979
MCAATNNNNNGCG_UNKNOWN	0.760769	0.999979
OCT1_02	0.763371	0.999979
STAT1_01	0.765773	0.999979
PAX_Q6	0.765874	0.999979
EGR1_01	0.767015	0.999979
PAX2_02	0.767288	0.999979
XBP1_01	0.767363	0.999979
HEN1_01	0.772729	0.999979
EGR2_01	0.778675	0.999979
ATF1_Q6	0.779519	0.999979
YRTCANNRCGC_UNKNOWN	0.785975	0.999979
NF1_Q6	0.786684	0.999979
ATF4_Q2	0.787343	0.999979
TAL1ALPHAE47_01	0.788692	0.999979
SMAD3_Q6	0.793946	0.999979
E2F1_Q6_01	0.794326	0.999979
E2F1DP2_01	0.796173	0.999979
E2F_02	0.796778	0.999979
E2F1DP1_01	0.798033	0.999979
E2F4DP2_01	0.799164	0.999979
EVI1_02	0.801188	0.999979
HMEF2_Q6	0.80196	0.999979
MYOD_01	0.803914	0.999979
WCTCNATGGY_UNKNOWN	0.807025	0.999979
HIF1_Q3	0.807762	0.999979
RAAGNYNNCTTY_UNKNOWN	0.808682	0.999979
ATF6_01	0.812389	0.999979
TEF1_Q6	0.815428	0.999979
GATA3_01	0.816015	0.999979
MEIS1AHOXA9_01	0.818654	0.999979
E12_Q6	0.820322	0.999979
GGAANCGGAANY_UNKNOWN	0.821451	0.999979
YGACNNYACAR_UNKNOWN	0.82234	0.999979
GCTNWTTGK_UNKNOWN	0.822763	0.999979
SRY_02	0.829094	0.999979
HEN1_02	0.830014	0.999979
CTGRYYYNATT_UNKNOWN	0.831187	0.999979
ATF_01	0.832382	0.999979
CCAWNWWNNNGGC_UNKNOWN	0.833815	0.999979
FREAC7_01	0.836222	0.999979
TST1_01	0.837473	0.999979
HNF4_DR1_Q3	0.837545	0.999979
E2F4DP1_01	0.838983	0.999979
GATA1_03	0.840494	0.999979
NFKAPPAB_01	0.841939	0.999979
FXR_Q3	0.842954	0.999979
HSF_Q6	0.845897	0.999979
E2F1DP1RB_01	0.847844	0.999979
E2F1_Q6	0.848192	0.999979
BACH2_01	0.85059	0.999979
TFIII_Q6	0.851812	0.999979
MYB_Q5_01	0.85468	0.999979
AR_Q2	0.860852	0.999979
HEB_Q6	0.862482	0.999979
ARGGGTTAA_UNKNOWN	0.868933	0.999979
MEIS1BHOXA9_01	0.872435	0.999979
RYTGCNNRGNAAC_MIF1_01	0.872997	0.999979
HMX1_01	0.873928	0.999979
GGCNRNWCTTYS_UNKNOWN	0.874312	0.999979
SRF_01	0.875172	0.999979
ATCMNTCCGY_UNKNOWN	0.876502	0.999979
TTAYRTAA_E4BP4_01	0.876724	0.999979
MIF1_01	0.87781	0.999979
HNF4_01	0.884571	0.999979
ATGGYGGA_UNKNOWN	0.88744	0.999979
GR_Q6	0.88791	0.999979
E2F_Q6	0.889337	0.999979
TAL1BETAITF2_01	0.889341	0.999979
RYCACNNRNNRNCAG_UNKNOWN	0.890285	0.999979
MYOD_Q6_01	0.89659	0.999979
PAX3_B	0.898479	0.999979
CDC5_01	0.898659	0.999979
E47_01	0.898692	0.999979
YRCCAKNNGNCGC_UNKNOWN	0.901328	0.999979
KTGGYRSGAA_UNKNOWN	0.903167	0.999979
TCF11_01	0.903173	0.999979
COUP_DR1_Q6	0.904381	0.999979
CGTSACG_PAX3_B	0.906811	0.999979
E2F_Q4	0.908	0.999979
TCCCRNNRTGC_UNKNOWN	0.909307	0.999979
LHX3_01	0.911178	0.999979
SOX5_01	0.912014	0.999979
PAX8_B	0.912344	0.999979
CP2_01	0.912977	0.999979
AP2GAMMA_01	0.914019	0.999979
ETF_Q6	0.915792	0.999979
AP2_Q6	0.916271	0.999979
NGFIC_01	0.916635	0.999979
CREBP1_Q2	0.918091	0.999979
CAGNYGKNAAA_UNKNOWN	0.918661	0.999979
NKX22_01	0.922053	0.999979
HLF_01	0.922159	0.999979
TAAWWATAG_RSRFC4_Q2	0.923177	0.999979
ARNT_01	0.923277	0.999979
KMCATNNWGGA_UNKNOWN	0.924069	0.999979
STAT3_02	0.92424	0.999979
MEF2_04	0.927503	0.999979
GGCNNMSMYNTTG_UNKNOWN	0.928604	0.999979
LXR_Q3	0.929151	0.999979
RFX1_01	0.93458	0.999979
PXR_Q2	0.936336	0.999979
PPAR_DR1_Q2	0.939058	0.999979
HNF6_Q6	0.939504	0.999979
ACAWNRNSRCGG_UNKNOWN	0.940308	0.999979
GTTRYCATRR_UNKNOWN	0.942678	0.999979
GCGSCMNTTT_UNKNOWN	0.947048	0.999979
CDPCR3_01	0.947178	0.999979
YTTCCNNNGGAMR_UNKNOWN	0.949083	0.999979
GGCNKCCATNK_UNKNOWN	0.951661	0.999979
LBP1_Q6	0.952972	0.999979
KRCTCNNNNMANAGC_UNKNOWN	0.955674	0.999979
MYOGENIN_Q6	0.958344	0.999979
NFMUE1_Q6	0.958626	0.999979
YTAATTAA_LHX3_01	0.96199	0.999979
STAT_Q6	0.963042	0.999979
COREBINDINGFACTOR_Q6	0.967644	0.999979
CP2_02	0.968787	0.999979
E2F_01	0.972987	0.999979
PPARG_01	0.977204	0.999979
SNACANNNYSYAGA_UNKNOWN	0.980494	0.999979
AML1_Q6	0.980582	0.999979
AML1_01	0.980687	0.999979
CCANNAGRKGGC_UNKNOWN	0.981087	0.999979
EVI1_04	0.982485	0.999979
PBX1_02	0.98307	0.999979
DR4_Q2	0.983721	0.999979
ALX4_01	0.987684	0.999979
COUP_01	0.987855	0.999979
PAX8_01	0.990541	0.999979
MYAATNNNNNNNGGC_UNKNOWN	0.991259	0.999979
PAX5_01	0.991418	0.999979
ARP1_01	0.991656	0.999979
PBX1_01	0.992233	0.999979
PIT1_Q6	0.99332	0.999979
YY1_01	0.994157	0.999979
ACCTGTTG_UNKNOWN	0.995989	0.999979
CGGAARNGGCNG_UNKNOWN	0.99654	0.999979
CMYB_01	0.996721	0.999979
TAANNYSGCG_UNKNOWN	0.9984	0.999979
STAT3_01	0.999257	0.999979
GATGKMRGCG_UNKNOWN	0.999979	0.999979

## Sheet: Intercorrelations
Genes
	min_p	min_p_sidak	FISHER	Z_P_fix	setscreen_P1	setscreen_P2	ECS	GATES
min_p	1	0.83336	0.562918	0.491906	0.61959	0.534846	0.735103	0.747014
min_p_sidak	0.83336	1	0.66548	0.589466	0.734398	0.640202	0.878342	0.917444
FISHER	0.562918	0.66548	1	0.97343	0.984923	0.968035	0.687668	0.704611
Z_P_fix	0.491906	0.589466	0.97343	1	0.946448	0.984369	0.627983	0.640681
setscreen_P1	0.61959	0.734398	0.984923	0.946448	1	0.96752	0.76858	0.773745
setscreen_P2	0.534846	0.640202	0.968035	0.984369	0.96752	1	0.698251	0.695295
ECS	0.735103	0.878342	0.687668	0.627983	0.76858	0.698251	1	0.912229
GATES	0.747014	0.917444	0.704611	0.640681	0.773745	0.695295	0.912229	1
C5
	min_p	min_p_sidak	FISHER	Z_P_fix	setscreen_P1	setscreen_P2	GeneSet_PValue_Wilcoxon	GeneSet_PValue_HYST
min_p	1	0.763583	0.125804	0.096779	0.206421	0.151246	0.176104	0.392352
min_p_sidak	0.763583	1	0.159938	0.1123	0.242428	0.165879	0.206876	0.459023
FISHER	0.125804	0.159938	1	0.940068	0.886043	0.850175	0.243951	0.241079
Z_P_fix	0.096779	0.1123	0.940068	1	0.813079	0.882198	0.215118	0.206324
setscreen_P1	0.206421	0.242428	0.886043	0.813079	1	0.935623	0.4262	0.429279
setscreen_P2	0.151246	0.165879	0.850175	0.882198	0.935623	1	0.385803	0.360606
GeneSet_PValue_Wilcoxon	0.176104	0.206876	0.243951	0.215118	0.4262	0.385803	1	0.729799
GeneSet_PValue_HYST	0.392352	0.459023	0.241079	0.206324	0.429279	0.360606	0.729799	1
C3 MIR
	min_p	min_p_sidak	FISHER	Z_P_fix	setscreen_P1	setscreen_P2	GeneSet_PValue_Wilcoxon	GeneSet_PValue_HYST
min_p	1	0.74375	0.084856	0.09358	0.133021	0.106633	0.148885	0.220366
min_p_sidak	0.74375	1	0.010424	-0.012739	0.089034	0.030031	0.268911	0.307098
FISHER	0.084856	0.010424	1	0.957728	0.89015	0.88169	0.230696	0.264135
Z_P_fix	0.09358	-0.012739	0.957728	1	0.836298	0.898743	0.207418	0.242251
setscreen_P1	0.133021	0.089034	0.89015	0.836298	1	0.947775	0.390466	0.421614
setscreen_P2	0.106633	0.030031	0.88169	0.898743	0.947775	1	0.33552	0.338494
GeneSet_PValue_Wilcoxon	0.148885	0.268911	0.230696	0.207418	0.390466	0.33552	1	0.75601
GeneSet_PValue_HYST	0.220366	0.307098	0.264135	0.242251	0.421614	0.338494	0.75601	1
C3 TFT
	min_p	min_p_sidak	FISHER	Z_P_fix	setscreen_P1	setscreen_P2	GeneSet_PValue_Wilcoxon	GeneSet_PValue_HYST
min_p	1	0.81131	0.182775	0.195438	0.245193	0.203827	0.245186	0.217056
min_p_sidak	0.81131	1	0.1728	0.160158	0.225077	0.172765	0.112124	0.219875
FISHER	0.182775	0.1728	1	0.938225	0.867593	0.779293	0.168694	0.314172
Z_P_fix	0.195438	0.160158	0.938225	1	0.836967	0.855412	0.161185	0.284687
setscreen_P1	0.245193	0.225077	0.867593	0.836967	1	0.928401	0.304106	0.470314
setscreen_P2	0.203827	0.172765	0.779293	0.855412	0.928401	1	0.283301	0.404145
GeneSet_PValue_Wilcoxon	0.245186	0.112124	0.168694	0.161185	0.304106	0.283301	1	0.538698
GeneSet_PValue_HYST	0.217056	0.219875	0.314172	0.284687	0.470314	0.404145	0.538698	1

## Sheet: eQTL in all tissues
uniqID	db	tissue	gene	testedAllele	p	signed_stats	FDR	RiskIncAllele	alignedDirection	chr	pos	symbol	eqtlMapFilt
5:22665075:C:T	CMC	CMC_NoSVA_cis	ENSG00000154162	C	-9	1	0.049	NA	NA	5	22665075	CDH12	1
5:22665075:C:T	CMC	CMC_NoSVA_cis	ENSG00000154162	C	-9	1	0.049	NA	NA	5	22665075	CDH12	1
5:22659635:C:G	CMC	CMC_SVA_cis	ENSG00000154162	G	-9	1	0.049	C	-	5	22659635	CDH12	1
5:22660564:A:G	CMC	CMC_SVA_cis	ENSG00000154162	A	-9	1	0.049	G	-	5	22660564	CDH12	1
5:22661481:G:T	CMC	CMC_SVA_cis	ENSG00000154162	G	-9	1	0.049	T	-	5	22661481	CDH12	1
5:22661920:C:T	CMC	CMC_SVA_cis	ENSG00000154162	C	-9	1	0.049	T	-	5	22661920	CDH12	1
5:22661930:A:G	CMC	CMC_SVA_cis	ENSG00000154162	A	-9	1	0.049	G	-	5	22661930	CDH12	1
5:22663277:A:G	CMC	CMC_SVA_cis	ENSG00000154162	A	-9	1	0.049	G	-	5	22663277	CDH12	1
5:22663294:G:GA	CMC	CMC_SVA_cis	ENSG00000154162	G	-9	1	0.049	NA	NA	5	22663294	CDH12	1
5:22663937:C:CAT	CMC	CMC_SVA_cis	ENSG00000154162	CAT	-9	1	0.049	NA	NA	5	22663937	CDH12	1
5:22665075:C:T	CMC	CMC_SVA_cis	ENSG00000154162	C	-9	1	0.049	NA	NA	5	22665075	CDH12	1
5:22665321:A:T	CMC	CMC_SVA_cis	ENSG00000154162	T	-9	1	0.049	A	-	5	22665321	CDH12	1
5:22665625:C:T	CMC	CMC_SVA_cis	ENSG00000154162	C	-9	1	0.049	T	-	5	22665625	CDH12	1
5:22665759:A:C	CMC	CMC_SVA_cis	ENSG00000154162	A	-9	1	0.049	C	-	5	22665759	CDH12	1
5:22666467:C:T	CMC	CMC_SVA_cis	ENSG00000154162	T	-9	1	0.049	C	-	5	22666467	CDH12	1
5:22666732:A:T	CMC	CMC_SVA_cis	ENSG00000154162	T	-9	1	0.049	A	-	5	22666732	CDH12	1
5:22668000:A:G	CMC	CMC_SVA_cis	ENSG00000154162	A	-9	1	0.049	G	-	5	22668000	CDH12	1
5:22668081:G:T	CMC	CMC_SVA_cis	ENSG00000154162	G	-9	1	0.049	T	-	5	22668081	CDH12	1
5:22668289:C:G	CMC	CMC_SVA_cis	ENSG00000154162	C	-9	1	0.049	G	-	5	22668289	CDH12	1
5:22668743:C:G	CMC	CMC_SVA_cis	ENSG00000154162	C	-9	1	0.049	G	-	5	22668743	CDH12	1
5:22668926:C:T	CMC	CMC_SVA_cis	ENSG00000154162	C	-9	1	0.049	T	-	5	22668926	CDH12	1
5:22716848:C:G	CMC	CMC_SVA_cis	ENSG00000154162	G	-9	1	0.049	NA	NA	5	22716848	CDH12	1
5:22733519:A:G	CMC	CMC_SVA_cis	ENSG00000154162	G	-9	1	0.009	NA	NA	5	22733519	CDH12	1
10:6169685:C:T	BIOSQTL	BIOS_eQTL_geneLevel	ENSG00000134460	C	9.59343e-07	4.89981	0.000849948	NA	NA	10	6169685	IL2RA	1
10:6127430:C:T	GTEx_v7	Heart_Left_Ventricle	ENSG00000170525	T	9.3391e-06	-0.27382	0.0130454	NA	NA	10	6127430	PFKFB3	1
10:6130226:A:G	GTEx_v7	Heart_Left_Ventricle	ENSG00000170525	A	1.26662e-05	-0.23272	0.0130454	NA	NA	10	6130226	PFKFB3	1
10:6159016:C:CCATGCTGAATG	GTEx_v7	Heart_Left_Ventricle	ENSG00000170525	CCATGCTGAATG	3.43877e-06	-0.241303	0.0130454	NA	NA	10	6159016	PFKFB3	1
10:6159018:T:TAACAAGGACTA	GTEx_v7	Heart_Left_Ventricle	ENSG00000170525	TAACAAGGACTA	3.43877e-06	-0.241303	0.0130454	NA	NA	10	6159018	PFKFB3	1
10:6161781:C:T	GTEx_v7	Heart_Left_Ventricle	ENSG00000170525	T	4.36909e-06	-0.235881	0.0130454	NA	NA	10	6161781	PFKFB3	1
10:6127430:C:T	BIOSQTL	BIOS_eQTL_geneLevel	ENSG00000134453	T	4.93602e-08	5.45371	4.53695e-05	NA	NA	10	6127430	RBM17	1
10:6127975:C:T	BIOSQTL	BIOS_eQTL_geneLevel	ENSG00000134453	T	1.88536e-10	6.37057	0	NA	NA	10	6127975	RBM17	1
10:6128314:C:T	BIOSQTL	BIOS_eQTL_geneLevel	ENSG00000134453	T	7.27032e-07	4.95415	0.000623712	NA	NA	10	6128314	RBM17	1
10:6130005:C:T	BIOSQTL	BIOS_eQTL_geneLevel	ENSG00000134453	C	2.31261e-10	6.33912	0	NA	NA	10	6130005	RBM17	1
10:6130226:A:G	BIOSQTL	BIOS_eQTL_geneLevel	ENSG00000134453	A	7.59097e-07	4.94568	0.000665188	NA	NA	10	6130226	RBM17	1
10:6132443:A:T	BIOSQTL	BIOS_eQTL_geneLevel	ENSG00000134453	A	4.40419e-11	6.58988	0	NA	NA	10	6132443	RBM17	1
10:6133371:C:T	BIOSQTL	BIOS_eQTL_geneLevel	ENSG00000134453	C	1.40296e-11	6.75762	0	NA	NA	10	6133371	RBM17	1
10:6134867:C:G	BIOSQTL	BIOS_eQTL_geneLevel	ENSG00000134453	C	1.51141e-11	6.74697	0	NA	NA	10	6134867	RBM17	1
10:6135386:A:T	BIOSQTL	BIOS_eQTL_geneLevel	ENSG00000134453	A	8.78919e-06	4.44517	0.00602321	NA	NA	10	6135386	RBM17	1
10:6142476:C:T	BIOSQTL	BIOS_eQTL_geneLevel	ENSG00000134453	C	1.13856e-11	6.788	0	NA	NA	10	6142476	RBM17	1
10:6143619:G:T	BIOSQTL	BIOS_eQTL_geneLevel	ENSG00000134453	T	8.76117e-07	4.91775	0.000804882	NA	NA	10	6143619	RBM17	1
10:6152310:A:G	BIOSQTL	BIOS_eQTL_geneLevel	ENSG00000134453	A	1.26531e-07	5.28398	8.31762e-05	NA	NA	10	6152310	RBM17	1
10:6152967:C:T	BIOSQTL	BIOS_eQTL_geneLevel	ENSG00000134453	T	6.66234e-06	4.50421	0.00466755	NA	NA	10	6152967	RBM17	1
10:6153297:A:G	BIOSQTL	BIOS_eQTL_geneLevel	ENSG00000134453	A	5.84332e-10	6.19472	0	NA	NA	10	6153297	RBM17	1
10:6155806:C:T	BIOSQTL	BIOS_eQTL_geneLevel	ENSG00000134453	C	3.34778e-11	6.63044	0	NA	NA	10	6155806	RBM17	1
10:6155847:A:G	BIOSQTL	BIOS_eQTL_geneLevel	ENSG00000134453	G	3.34778e-11	6.63044	0	NA	NA	10	6155847	RBM17	1
10:6159775:A:G	BIOSQTL	BIOS_eQTL_geneLevel	ENSG00000134453	A	3.69548e-11	6.61587	0	NA	NA	10	6159775	RBM17	1
10:6160702:A:T	BIOSQTL	BIOS_eQTL_geneLevel	ENSG00000134453	T	2.71342e-06	4.69159	0.00205462	NA	NA	10	6160702	RBM17	1
10:6160892:A:G	BIOSQTL	BIOS_eQTL_geneLevel	ENSG00000134453	G	7.63004e-07	4.94473	0.000670326	NA	NA	10	6160892	RBM17	1
10:6161115:A:G	BIOSQTL	BIOS_eQTL_geneLevel	ENSG00000134453	G	1.10028e-06	4.87282	0.000950789	NA	NA	10	6161115	RBM17	1
10:6161781:C:T	BIOSQTL	BIOS_eQTL_geneLevel	ENSG00000134453	T	2.3746e-05	4.22643	0.0148399	NA	NA	10	6161781	RBM17	1
10:6162154:C:G	BIOSQTL	BIOS_eQTL_geneLevel	ENSG00000134453	G	1.23311e-10	6.43524	0	NA	NA	10	6162154	RBM17	1
10:6162538:A:T	BIOSQTL	BIOS_eQTL_geneLevel	ENSG00000134453	T	1.23311e-10	6.43524	0	NA	NA	10	6162538	RBM17	1
10:6163391:A:T	BIOSQTL	BIOS_eQTL_geneLevel	ENSG00000134453	A	1.8585e-10	6.3727	0	NA	NA	10	6163391	RBM17	1
10:6163652:A:C	BIOSQTL	BIOS_eQTL_geneLevel	ENSG00000134453	A	1.69393e-10	6.38694	0	A	+	10	6163652	RBM17	1
10:6164310:A:C	BIOSQTL	BIOS_eQTL_geneLevel	ENSG00000134453	C	4.95257e-10	6.22075	0	C	+	10	6164310	RBM17	1
10:6127430:C:T	GTEx_v6	Esophagus_Mucosa	ENSG00000134453	T	5.22507e-06	4.67987	0.0167903	NA	NA	10	6127430	RBM17	1
10:6160702:A:T	GTEx_v6	Esophagus_Mucosa	ENSG00000134453	T	4.73283e-06	4.7023	0.0167903	NA	NA	10	6160702	RBM17	1
10:6161781:C:T	BIOSQTL	BIOS_eQTL_geneLevel	ENSG00000229664	T	8.63702e-05	3.92618	0.0470481	NA	NA	10	6161781	RP11-536K7.5	1
3:36417115:A:G	BIOSQTL	BIOS_eQTL_geneLevel	ENSG00000144681	A	1.1793e-19	9.07111	0	NA	NA	3	36417115	STAC	1
3:36417251:A:G	BIOSQTL	BIOS_eQTL_geneLevel	ENSG00000144681	G	5.85966e-16	8.09238	0	NA	NA	3	36417251	STAC	1
3:36417571:C:G	BIOSQTL	BIOS_eQTL_geneLevel	ENSG00000144681	G	8.83917e-24	10.0539	0	NA	NA	3	36417571	STAC	1
3:36418521:A:G	BIOSQTL	BIOS_eQTL_geneLevel	ENSG00000144681	G	1.18109e-16	8.28516	0	NA	NA	3	36418521	STAC	1
3:36419502:C:T	BIOSQTL	BIOS_eQTL_geneLevel	ENSG00000144681	T	8.83917e-24	10.0539	0	NA	NA	3	36419502	STAC	1
3:36420993:A:G	BIOSQTL	BIOS_eQTL_geneLevel	ENSG00000144681	A	1.02294e-23	10.0396	0	NA	NA	3	36420993	STAC	1
3:36421992:C:T	BIOSQTL	BIOS_eQTL_geneLevel	ENSG00000144681	C	3.68442e-23	9.91228	0	NA	NA	3	36421992	STAC	1
3:36422064:A:G	BIOSQTL	BIOS_eQTL_geneLevel	ENSG00000144681	A	1.96101e-23	9.97518	0	NA	NA	3	36422064	STAC	1
3:36422126:C:T	BIOSQTL	BIOS_eQTL_geneLevel	ENSG00000144681	T	9.18674e-24	10.0501	0	NA	NA	3	36422126	STAC	1
3:36422135:A:G	BIOSQTL	BIOS_eQTL_geneLevel	ENSG00000144681	A	1.19591e-21	9.55853	0	G	-	3	36422135	STAC	1
3:36422216:C:T	BIOSQTL	BIOS_eQTL_geneLevel	ENSG00000144681	C	3.42811e-23	9.91957	0	NA	NA	3	36422216	STAC	1
3:36422512:C:T	BIOSQTL	BIOS_eQTL_geneLevel	ENSG00000144681	T	1.06743e-23	10.0354	0	NA	NA	3	36422512	STAC	1
3:36423657:A:T	BIOSQTL	BIOS_eQTL_geneLevel	ENSG00000144681	A	1.06743e-23	10.0354	0	NA	NA	3	36423657	STAC	1
3:36424274:C:T	BIOSQTL	BIOS_eQTL_geneLevel	ENSG00000144681	C	1.19822e-21	9.55836	0	T	-	3	36424274	STAC	1
3:36424375:A:T	BIOSQTL	BIOS_eQTL_geneLevel	ENSG00000144681	A	9.20541e-24	10.0499	0	NA	NA	3	36424375	STAC	1
3:36424483:A:G	BIOSQTL	BIOS_eQTL_geneLevel	ENSG00000144681	A	9.20541e-24	10.0499	0	NA	NA	3	36424483	STAC	1
3:36424629:A:T	BIOSQTL	BIOS_eQTL_geneLevel	ENSG00000144681	T	9.20541e-24	10.0499	0	NA	NA	3	36424629	STAC	1
3:36424686:A:C	BIOSQTL	BIOS_eQTL_geneLevel	ENSG00000144681	A	9.20541e-24	10.0499	0	NA	NA	3	36424686	STAC	1
3:36425536:C:T	BIOSQTL	BIOS_eQTL_geneLevel	ENSG00000144681	C	1.08154e-21	9.56889	0	NA	NA	3	36425536	STAC	1
3:36426701:C:T	BIOSQTL	BIOS_eQTL_geneLevel	ENSG00000144681	C	8.28299e-24	10.0602	0	T	-	3	36426701	STAC	1
3:36429484:C:T	BIOSQTL	BIOS_eQTL_geneLevel	ENSG00000144681	C	7.14059e-24	10.075	0	T	-	3	36429484	STAC	1
3:36429578:C:T	BIOSQTL	BIOS_eQTL_geneLevel	ENSG00000144681	C	7.14059e-24	10.075	0	T	-	3	36429578	STAC	1
3:36429620:C:T	BIOSQTL	BIOS_eQTL_geneLevel	ENSG00000144681	T	9.39017e-22	9.58359	0	C	-	3	36429620	STAC	1
3:36431080:C:T	BIOSQTL	BIOS_eQTL_geneLevel	ENSG00000144681	T	7.14059e-24	10.075	0	NA	NA	3	36431080	STAC	1
3:36432890:A:G	BIOSQTL	BIOS_eQTL_geneLevel	ENSG00000144681	G	9.39017e-22	9.58359	0	A	-	3	36432890	STAC	1
3:36433186:A:G	BIOSQTL	BIOS_eQTL_geneLevel	ENSG00000144681	A	9.39017e-22	9.58359	0	G	-	3	36433186	STAC	1
3:36433205:A:G	BIOSQTL	BIOS_eQTL_geneLevel	ENSG00000144681	G	7.14059e-24	10.075	0	NA	NA	3	36433205	STAC	1
3:36434155:A:G	BIOSQTL	BIOS_eQTL_geneLevel	ENSG00000144681	A	5.6842e-24	10.0974	0	NA	NA	3	36434155	STAC	1
3:36434214:A:G	BIOSQTL	BIOS_eQTL_geneLevel	ENSG00000144681	G	1.31759e-23	10.0146	0	NA	NA	3	36434214	STAC	1
3:36438212:C:T	BIOSQTL	BIOS_eQTL_geneLevel	ENSG00000144681	T	2.92819e-18	8.71439	0	NA	NA	3	36438212	STAC	1
3:36440122:A:G	BIOSQTL	BIOS_eQTL_geneLevel	ENSG00000144681	A	1.77225e-21	9.51775	0	NA	NA	3	36440122	STAC	1
3:36440945:C:T	BIOSQTL	BIOS_eQTL_geneLevel	ENSG00000144681	C	9.68572e-22	9.58022	0	NA	NA	3	36440945	STAC	1
3:36441736:A:T	BIOSQTL	BIOS_eQTL_geneLevel	ENSG00000144681	A	1.6825e-21	9.52315	0	NA	NA	3	36441736	STAC	1
3:36441859:C:T	BIOSQTL	BIOS_eQTL_geneLevel	ENSG00000144681	T	1.6825e-21	9.52315	0	NA	NA	3	36441859	STAC	1
3:36442842:A:G	BIOSQTL	BIOS_eQTL_geneLevel	ENSG00000144681	G	1.61894e-21	9.52715	0	NA	NA	3	36442842	STAC	1
3:36443186:C:G	BIOSQTL	BIOS_eQTL_geneLevel	ENSG00000144681	G	1.26791e-23	10.0182	0	NA	NA	3	36443186	STAC	1
3:36443239:A:T	BIOSQTL	BIOS_eQTL_geneLevel	ENSG00000144681	T	8.72354e-22	9.59115	0	NA	NA	3	36443239	STAC	1
3:36446318:A:G	BIOSQTL	BIOS_eQTL_geneLevel	ENSG00000144681	A	1.28456e-16	8.27512	0	NA	NA	3	36446318	STAC	1
3:36450379:A:G	BIOSQTL	BIOS_eQTL_geneLevel	ENSG00000144681	A	1.22613e-15	8.00198	0	NA	NA	3	36450379	STAC	1
3:36454007:C:T	BIOSQTL	BIOS_eQTL_geneLevel	ENSG00000144681	T	2.39643e-22	9.72353	0	NA	NA	3	36454007	STAC	1
3:36456881:C:T	BIOSQTL	BIOS_eQTL_geneLevel	ENSG00000144681	T	8.81463e-21	9.34953	0	NA	NA	3	36456881	STAC	1
3:36457372:A:G	BIOSQTL	BIOS_eQTL_geneLevel	ENSG00000144681	G	8.73523e-23	9.82565	0	NA	NA	3	36457372	STAC	1
3:36458103:C:T	BIOSQTL	BIOS_eQTL_geneLevel	ENSG00000144681	T	8.73523e-23	9.82565	0	NA	NA	3	36458103	STAC	1
3:36459254:C:T	BIOSQTL	BIOS_eQTL_geneLevel	ENSG00000144681	C	7.24703e-23	9.84446	0	NA	NA	3	36459254	STAC	1
3:36459975:C:T	BIOSQTL	BIOS_eQTL_geneLevel	ENSG00000144681	C	8.87706e-22	9.58923	0	NA	NA	3	36459975	STAC	1
3:36461306:A:G	BIOSQTL	BIOS_eQTL_geneLevel	ENSG00000144681	A	5.73369e-22	9.63433	0	NA	NA	3	36461306	STAC	1
3:36462047:A:G	BIOSQTL	BIOS_eQTL_geneLevel	ENSG00000144681	A	5.73369e-22	9.63433	0	NA	NA	3	36462047	STAC	1
3:36462482:A:T	BIOSQTL	BIOS_eQTL_geneLevel	ENSG00000144681	T	6.60877e-22	9.61979	0	NA	NA	3	36462482	STAC	1
3:36464275:C:T	BIOSQTL	BIOS_eQTL_geneLevel	ENSG00000144681	C	9.74321e-21	9.339	0	NA	NA	3	36464275	STAC	1
3:36468079:G:T	BIOSQTL	BIOS_eQTL_geneLevel	ENSG00000144681	T	8.39516e-23	9.82967	0	NA	NA	3	36468079	STAC	1
3:36470003:A:G	BIOSQTL	BIOS_eQTL_geneLevel	ENSG00000144681	G	8.50352e-21	9.35324	0	NA	NA	3	36470003	STAC	1
3:36472496:A:G	BIOSQTL	BIOS_eQTL_geneLevel	ENSG00000144681	A	5.73369e-22	9.63433	0	NA	NA	3	36472496	STAC	1
3:36473840:C:T	BIOSQTL	BIOS_eQTL_geneLevel	ENSG00000144681	C	2.47693e-16	8.19655	0	NA	NA	3	36473840	STAC	1
3:36475321:A:T	BIOSQTL	BIOS_eQTL_geneLevel	ENSG00000144681	A	1.35269e-23	10.0118	0	NA	NA	3	36475321	STAC	1
3:36477883:C:T	BIOSQTL	BIOS_eQTL_geneLevel	ENSG00000144681	T	1.24542e-21	9.55428	0	NA	NA	3	36477883	STAC	1
3:36479219:G:T	BIOSQTL	BIOS_eQTL_geneLevel	ENSG00000144681	G	8.85987e-22	9.58955	0	NA	NA	3	36479219	STAC	1
3:36479269:C:T	BIOSQTL	BIOS_eQTL_geneLevel	ENSG00000144681	C	8.85987e-22	9.58955	0	NA	NA	3	36479269	STAC	1
3:36481385:C:G	BIOSQTL	BIOS_eQTL_geneLevel	ENSG00000144681	C	6.48283e-23	9.85573	0	NA	NA	3	36481385	STAC	1
3:36484823:C:T	BIOSQTL	BIOS_eQTL_geneLevel	ENSG00000144681	T	2.0924e-22	9.73739	0	NA	NA	3	36484823	STAC	1
3:36443186:C:G	GTEx_v6	Adrenal_Gland	ENSG00000144681	G	2.04412e-06	5.03169	0.0174642	NA	NA	3	36443186	STAC	1
3:36446244:A:AATAG	GTEx_v6	Adrenal_Gland	ENSG00000144681	AATAG	2.31408e-06	5.00206	0.0174642	NA	NA	3	36446244	STAC	1
3:36468079:G:T	GTEx_v6	Adrenal_Gland	ENSG00000144681	T	4.16894e-06	4.86012	0.0174642	NA	NA	3	36468079	STAC	1
3:36421992:C:T	GTEx_v6	Esophagus_Mucosa	ENSG00000144681	C	1.98374e-05	4.36925	0.0105399	NA	NA	3	36421992	STAC	1
3:36424274:C:T	GTEx_v6	Esophagus_Mucosa	ENSG00000144681	C	1.88908e-05	4.38092	0.0105399	T	-	3	36424274	STAC	1
3:36425536:C:T	GTEx_v6	Esophagus_Mucosa	ENSG00000144681	C	1.5878e-05	4.4222	0.0105399	NA	NA	3	36425536	STAC	1
3:36427967:A:AT	GTEx_v6	Esophagus_Mucosa	ENSG00000144681	A	1.82298e-05	4.38941	0.0105399	NA	NA	3	36427967	STAC	1
3:36429620:C:T	GTEx_v6	Esophagus_Mucosa	ENSG00000144681	T	1.5878e-05	4.4222	0.0105399	C	-	3	36429620	STAC	1
3:36432890:A:G	GTEx_v6	Esophagus_Mucosa	ENSG00000144681	G	1.58761e-05	4.42223	0.0105399	A	-	3	36432890	STAC	1
3:36433186:A:G	GTEx_v6	Esophagus_Mucosa	ENSG00000144681	A	1.58761e-05	4.42223	0.0105399	G	-	3	36433186	STAC	1
3:36440945:C:T	GTEx_v6	Esophagus_Mucosa	ENSG00000144681	C	2.13282e-05	4.35191	0.0105399	NA	NA	3	36440945	STAC	1
3:36441736:A:T	GTEx_v6	Esophagus_Mucosa	ENSG00000144681	A	2.14104e-05	4.35099	0.0105399	NA	NA	3	36441736	STAC	1
3:36441859:C:T	GTEx_v6	Esophagus_Mucosa	ENSG00000144681	T	2.14104e-05	4.35099	0.0105399	NA	NA	3	36441859	STAC	1
3:36442842:A:G	GTEx_v6	Esophagus_Mucosa	ENSG00000144681	G	2.14104e-05	4.35099	0.0105399	NA	NA	3	36442842	STAC	1
3:36443239:A:T	GTEx_v6	Esophagus_Mucosa	ENSG00000144681	T	2.14104e-05	4.35099	0.0105399	NA	NA	3	36443239	STAC	1
3:36454007:C:T	GTEx_v6	Esophagus_Mucosa	ENSG00000144681	T	2.66477e-06	4.83102	0.0105399	NA	NA	3	36454007	STAC	1
3:36456881:C:T	GTEx_v6	Esophagus_Mucosa	ENSG00000144681	T	3.9599e-06	4.74253	0.0105399	NA	NA	3	36456881	STAC	1
3:36457372:A:G	GTEx_v6	Esophagus_Mucosa	ENSG00000144681	G	6.84215e-06	4.61834	0.0105399	NA	NA	3	36457372	STAC	1
3:36458103:C:T	GTEx_v6	Esophagus_Mucosa	ENSG00000144681	T	6.17473e-06	4.64183	0.0105399	NA	NA	3	36458103	STAC	1
3:36459254:C:T	GTEx_v6	Esophagus_Mucosa	ENSG00000144681	C	6.15376e-06	4.64261	0.0105399	NA	NA	3	36459254	STAC	1
3:36459975:C:T	GTEx_v6	Esophagus_Mucosa	ENSG00000144681	C	6.15376e-06	4.64261	0.0105399	NA	NA	3	36459975	STAC	1
3:36461306:A:G	GTEx_v6	Esophagus_Mucosa	ENSG00000144681	A	2.14104e-05	4.35099	0.0105399	NA	NA	3	36461306	STAC	1
3:36462047:A:G	GTEx_v6	Esophagus_Mucosa	ENSG00000144681	A	2.13253e-05	4.35194	0.0105399	NA	NA	3	36462047	STAC	1
3:36462482:A:T	GTEx_v6	Esophagus_Mucosa	ENSG00000144681	T	2.14104e-05	4.35099	0.0105399	NA	NA	3	36462482	STAC	1
3:36464275:C:T	GTEx_v6	Esophagus_Mucosa	ENSG00000144681	C	3.94298e-06	4.7435	0.0105399	NA	NA	3	36464275	STAC	1
3:36468079:G:T	GTEx_v6	Esophagus_Mucosa	ENSG00000144681	T	1.54093e-05	4.42929	0.0105399	NA	NA	3	36468079	STAC	1
3:36470003:A:G	GTEx_v6	Esophagus_Mucosa	ENSG00000144681	G	5.59339e-06	4.66438	0.0105399	NA	NA	3	36470003	STAC	1
3:36475321:A:T	GTEx_v6	Esophagus_Mucosa	ENSG00000144681	A	7.30169e-06	4.60341	0.0105399	NA	NA	3	36475321	STAC	1
3:36477883:C:T	GTEx_v6	Esophagus_Mucosa	ENSG00000144681	T	4.16661e-06	4.73108	0.0105399	NA	NA	3	36477883	STAC	1
3:36479219:G:T	GTEx_v6	Esophagus_Mucosa	ENSG00000144681	G	6.1026e-06	4.64451	0.0105399	NA	NA	3	36479219	STAC	1
3:36479269:C:T	GTEx_v6	Esophagus_Mucosa	ENSG00000144681	C	3.29531e-06	4.78372	0.0105399	NA	NA	3	36479269	STAC	1
3:36481385:C:G	GTEx_v6	Esophagus_Mucosa	ENSG00000144681	C	1.1625e-05	4.49558	0.0105399	NA	NA	3	36481385	STAC	1
3:36417571:C:G	GTEx_v6	Skin_Not_Sun_Exposed_Suprapubic	ENSG00000144681	G	2.21068e-06	4.91304	0.00134287	NA	NA	3	36417571	STAC	1
3:36418188:C:CAAAAT	GTEx_v6	Skin_Not_Sun_Exposed_Suprapubic	ENSG00000144681	CAAAAT	1.79637e-07	5.4602	0.00134287	NA	NA	3	36418188	STAC	1
3:36418521:A:G	GTEx_v6	Skin_Not_Sun_Exposed_Suprapubic	ENSG00000144681	G	4.1073e-07	5.28399	0.00134287	NA	NA	3	36418521	STAC	1
3:36419502:C:T	GTEx_v6	Skin_Not_Sun_Exposed_Suprapubic	ENSG00000144681	T	1.49122e-06	5.00142	0.00134287	NA	NA	3	36419502	STAC	1
3:36420993:A:G	GTEx_v6	Skin_Not_Sun_Exposed_Suprapubic	ENSG00000144681	A	1.61368e-06	4.98379	0.00134287	NA	NA	3	36420993	STAC	1
3:36421992:C:T	GTEx_v6	Skin_Not_Sun_Exposed_Suprapubic	ENSG00000144681	C	3.81731e-06	4.78863	0.00134287	NA	NA	3	36421992	STAC	1
3:36422064:A:G	GTEx_v6	Skin_Not_Sun_Exposed_Suprapubic	ENSG00000144681	A	1.66175e-06	4.97722	0.00134287	NA	NA	3	36422064	STAC	1
3:36422126:C:T	GTEx_v6	Skin_Not_Sun_Exposed_Suprapubic	ENSG00000144681	T	1.666e-06	4.97665	0.00134287	NA	NA	3	36422126	STAC	1
3:36422216:C:T	GTEx_v6	Skin_Not_Sun_Exposed_Suprapubic	ENSG00000144681	C	1.66905e-06	4.97624	0.00134287	NA	NA	3	36422216	STAC	1
3:36422512:C:T	GTEx_v6	Skin_Not_Sun_Exposed_Suprapubic	ENSG00000144681	T	1.66905e-06	4.97624	0.00134287	NA	NA	3	36422512	STAC	1
3:36423657:A:T	GTEx_v6	Skin_Not_Sun_Exposed_Suprapubic	ENSG00000144681	A	1.66905e-06	4.97624	0.00134287	NA	NA	3	36423657	STAC	1
3:36424375:A:T	GTEx_v6	Skin_Not_Sun_Exposed_Suprapubic	ENSG00000144681	A	1.65954e-06	4.97752	0.00134287	NA	NA	3	36424375	STAC	1
3:36424483:A:G	GTEx_v6	Skin_Not_Sun_Exposed_Suprapubic	ENSG00000144681	A	1.66905e-06	4.97624	0.00134287	NA	NA	3	36424483	STAC	1
3:36424629:A:T	GTEx_v6	Skin_Not_Sun_Exposed_Suprapubic	ENSG00000144681	T	1.644e-06	4.97963	0.00134287	NA	NA	3	36424629	STAC	1
3:36424686:A:C	GTEx_v6	Skin_Not_Sun_Exposed_Suprapubic	ENSG00000144681	A	1.66905e-06	4.97624	0.00134287	NA	NA	3	36424686	STAC	1
3:36426701:C:T	GTEx_v6	Skin_Not_Sun_Exposed_Suprapubic	ENSG00000144681	C	1.66905e-06	4.97624	0.00134287	T	-	3	36426701	STAC	1
3:36427058:A:AT	GTEx_v6	Skin_Not_Sun_Exposed_Suprapubic	ENSG00000144681	A	1.63219e-06	4.98124	0.00134287	NA	NA	3	36427058	STAC	1
3:36427967:A:AT	GTEx_v6	Skin_Not_Sun_Exposed_Suprapubic	ENSG00000144681	A	2.05882e-06	4.9291	0.00134287	NA	NA	3	36427967	STAC	1
3:36429484:C:T	GTEx_v6	Skin_Not_Sun_Exposed_Suprapubic	ENSG00000144681	C	1.66905e-06	4.97624	0.00134287	T	-	3	36429484	STAC	1
3:36429578:C:T	GTEx_v6	Skin_Not_Sun_Exposed_Suprapubic	ENSG00000144681	C	1.66905e-06	4.97624	0.00134287	T	-	3	36429578	STAC	1
3:36431080:C:T	GTEx_v6	Skin_Not_Sun_Exposed_Suprapubic	ENSG00000144681	T	1.80183e-06	4.95908	0.00134287	NA	NA	3	36431080	STAC	1
3:36433205:A:G	GTEx_v6	Skin_Not_Sun_Exposed_Suprapubic	ENSG00000144681	G	1.97393e-06	4.93858	0.00134287	NA	NA	3	36433205	STAC	1
3:36434155:A:G	GTEx_v6	Skin_Not_Sun_Exposed_Suprapubic	ENSG00000144681	A	1.67122e-06	4.97595	0.00134287	NA	NA	3	36434155	STAC	1
3:36434214:A:G	GTEx_v6	Skin_Not_Sun_Exposed_Suprapubic	ENSG00000144681	G	1.67122e-06	4.97595	0.00134287	NA	NA	3	36434214	STAC	1
3:36443186:C:G	GTEx_v6	Skin_Not_Sun_Exposed_Suprapubic	ENSG00000144681	G	8.22489e-06	4.60999	0.00134287	NA	NA	3	36443186	STAC	1
3:36446244:A:AATAG	GTEx_v6	Skin_Not_Sun_Exposed_Suprapubic	ENSG00000144681	AATAG	7.75246e-06	4.62393	0.00134287	NA	NA	3	36446244	STAC	1
3:36454007:C:T	GTEx_v6	Skin_Not_Sun_Exposed_Suprapubic	ENSG00000144681	T	3.87602e-06	4.78512	0.00134287	NA	NA	3	36454007	STAC	1
3:36457372:A:G	GTEx_v6	Skin_Not_Sun_Exposed_Suprapubic	ENSG00000144681	G	4.90401e-06	4.73084	0.00134287	NA	NA	3	36457372	STAC	1
3:36458103:C:T	GTEx_v6	Skin_Not_Sun_Exposed_Suprapubic	ENSG00000144681	T	4.91769e-06	4.73019	0.00134287	NA	NA	3	36458103	STAC	1
3:36459254:C:T	GTEx_v6	Skin_Not_Sun_Exposed_Suprapubic	ENSG00000144681	C	4.93856e-06	4.72921	0.00134287	NA	NA	3	36459254	STAC	1
3:36459975:C:T	GTEx_v6	Skin_Not_Sun_Exposed_Suprapubic	ENSG00000144681	C	4.94623e-06	4.72885	0.00134287	NA	NA	3	36459975	STAC	1
3:36468079:G:T	GTEx_v6	Skin_Not_Sun_Exposed_Suprapubic	ENSG00000144681	T	7.9535e-06	4.6179	0.00134287	NA	NA	3	36468079	STAC	1
3:36473840:C:T	GTEx_v6	Skin_Not_Sun_Exposed_Suprapubic	ENSG00000144681	C	1.00156e-06	5.08974	0.00134287	NA	NA	3	36473840	STAC	1
3:36475321:A:T	GTEx_v6	Skin_Not_Sun_Exposed_Suprapubic	ENSG00000144681	A	5.00339e-06	4.72619	0.00134287	NA	NA	3	36475321	STAC	1
3:36417115:A:G	GTEx_v6	Skin_Sun_Exposed_Lower_leg	ENSG00000144681	A	7.99776e-06	4.55675	0.000534732	NA	NA	3	36417115	STAC	1
3:36417251:A:G	GTEx_v6	Skin_Sun_Exposed_Lower_leg	ENSG00000144681	G	7.29356e-08	5.54295	0.000534732	NA	NA	3	36417251	STAC	1
3:36417571:C:G	GTEx_v6	Skin_Sun_Exposed_Lower_leg	ENSG00000144681	G	1.38177e-06	4.94278	0.000534732	NA	NA	3	36417571	STAC	1
3:36418188:C:CAAAAT	GTEx_v6	Skin_Sun_Exposed_Lower_leg	ENSG00000144681	CAAAAT	2.32819e-06	4.83055	0.000534732	NA	NA	3	36418188	STAC	1
3:36418521:A:G	GTEx_v6	Skin_Sun_Exposed_Lower_leg	ENSG00000144681	G	1.34896e-06	4.9479	0.000534732	NA	NA	3	36418521	STAC	1
3:36419502:C:T	GTEx_v6	Skin_Sun_Exposed_Lower_leg	ENSG00000144681	T	8.33971e-07	5.04958	0.000534732	NA	NA	3	36419502	STAC	1
3:36420993:A:G	GTEx_v6	Skin_Sun_Exposed_Lower_leg	ENSG00000144681	A	7.17553e-07	5.08105	0.000534732	NA	NA	3	36420993	STAC	1
3:36421992:C:T	GTEx_v6	Skin_Sun_Exposed_Lower_leg	ENSG00000144681	C	1.94535e-06	4.86942	0.000534732	NA	NA	3	36421992	STAC	1
3:36422064:A:G	GTEx_v6	Skin_Sun_Exposed_Lower_leg	ENSG00000144681	A	6.99779e-07	5.08629	0.000534732	NA	NA	3	36422064	STAC	1
3:36422126:C:T	GTEx_v6	Skin_Sun_Exposed_Lower_leg	ENSG00000144681	T	6.97631e-07	5.08693	0.000534732	NA	NA	3	36422126	STAC	1
3:36422216:C:T	GTEx_v6	Skin_Sun_Exposed_Lower_leg	ENSG00000144681	C	6.9634e-07	5.08732	0.000534732	NA	NA	3	36422216	STAC	1
3:36422512:C:T	GTEx_v6	Skin_Sun_Exposed_Lower_leg	ENSG00000144681	T	7.9392e-07	5.0599	0.000534732	NA	NA	3	36422512	STAC	1
3:36423657:A:T	GTEx_v6	Skin_Sun_Exposed_Lower_leg	ENSG00000144681	A	1.3598e-06	4.94619	0.000534732	NA	NA	3	36423657	STAC	1
3:36424375:A:T	GTEx_v6	Skin_Sun_Exposed_Lower_leg	ENSG00000144681	A	1.95217e-06	4.86866	0.000534732	NA	NA	3	36424375	STAC	1
3:36424483:A:G	GTEx_v6	Skin_Sun_Exposed_Lower_leg	ENSG00000144681	A	2.06182e-06	4.85686	0.000534732	NA	NA	3	36424483	STAC	1
3:36424629:A:T	GTEx_v6	Skin_Sun_Exposed_Lower_leg	ENSG00000144681	T	2.18436e-06	4.84437	0.000534732	NA	NA	3	36424629	STAC	1
3:36424686:A:C	GTEx_v6	Skin_Sun_Exposed_Lower_leg	ENSG00000144681	A	2.29051e-06	4.83409	0.000534732	NA	NA	3	36424686	STAC	1
3:36426701:C:T	GTEx_v6	Skin_Sun_Exposed_Lower_leg	ENSG00000144681	C	3.60283e-06	4.73507	0.000534732	T	-	3	36426701	STAC	1
3:36427058:A:AT	GTEx_v6	Skin_Sun_Exposed_Lower_leg	ENSG00000144681	A	3.64331e-06	4.73261	0.000534732	NA	NA	3	36427058	STAC	1
3:36427967:A:AT	GTEx_v6	Skin_Sun_Exposed_Lower_leg	ENSG00000144681	A	7.50684e-06	4.57111	0.000534732	NA	NA	3	36427967	STAC	1
3:36429484:C:T	GTEx_v6	Skin_Sun_Exposed_Lower_leg	ENSG00000144681	C	3.60283e-06	4.73507	0.000534732	T	-	3	36429484	STAC	1
3:36429578:C:T	GTEx_v6	Skin_Sun_Exposed_Lower_leg	ENSG00000144681	C	3.60283e-06	4.73507	0.000534732	T	-	3	36429578	STAC	1
3:36431080:C:T	GTEx_v6	Skin_Sun_Exposed_Lower_leg	ENSG00000144681	T	2.32194e-06	4.83113	0.000534732	NA	NA	3	36431080	STAC	1
3:36433205:A:G	GTEx_v6	Skin_Sun_Exposed_Lower_leg	ENSG00000144681	G	4.17406e-06	4.70255	0.000534732	NA	NA	3	36433205	STAC	1
3:36434155:A:G	GTEx_v6	Skin_Sun_Exposed_Lower_leg	ENSG00000144681	A	3.60628e-06	4.73486	0.000534732	NA	NA	3	36434155	STAC	1
3:36434214:A:G	GTEx_v6	Skin_Sun_Exposed_Lower_leg	ENSG00000144681	G	3.60628e-06	4.73486	0.000534732	NA	NA	3	36434214	STAC	1
3:36440122:A:G	GTEx_v6	Skin_Sun_Exposed_Lower_leg	ENSG00000144681	A	1.64494e-05	4.39072	0.000534732	NA	NA	3	36440122	STAC	1
3:36440945:C:T	GTEx_v6	Skin_Sun_Exposed_Lower_leg	ENSG00000144681	C	6.83548e-06	4.59229	0.000534732	NA	NA	3	36440945	STAC	1
3:36441736:A:T	GTEx_v6	Skin_Sun_Exposed_Lower_leg	ENSG00000144681	A	6.96492e-06	4.58806	0.000534732	NA	NA	3	36441736	STAC	1
3:36441859:C:T	GTEx_v6	Skin_Sun_Exposed_Lower_leg	ENSG00000144681	T	6.96492e-06	4.58806	0.000534732	NA	NA	3	36441859	STAC	1
3:36442842:A:G	GTEx_v6	Skin_Sun_Exposed_Lower_leg	ENSG00000144681	G	6.96492e-06	4.58806	0.000534732	NA	NA	3	36442842	STAC	1
3:36443186:C:G	GTEx_v6	Skin_Sun_Exposed_Lower_leg	ENSG00000144681	G	1.51278e-07	5.39876	0.000534732	NA	NA	3	36443186	STAC	1
3:36443239:A:T	GTEx_v6	Skin_Sun_Exposed_Lower_leg	ENSG00000144681	T	6.35102e-06	4.60885	0.000534732	NA	NA	3	36443239	STAC	1
3:36446244:A:AATAG	GTEx_v6	Skin_Sun_Exposed_Lower_leg	ENSG00000144681	AATAG	8.78364e-07	5.03869	0.000534732	NA	NA	3	36446244	STAC	1
3:36454007:C:T	GTEx_v6	Skin_Sun_Exposed_Lower_leg	ENSG00000144681	T	1.38989e-06	4.94153	0.000534732	NA	NA	3	36454007	STAC	1
3:36457372:A:G	GTEx_v6	Skin_Sun_Exposed_Lower_leg	ENSG00000144681	G	1.84601e-06	4.88071	0.000534732	NA	NA	3	36457372	STAC	1
3:36458103:C:T	GTEx_v6	Skin_Sun_Exposed_Lower_leg	ENSG00000144681	T	2.0633e-06	4.85671	0.000534732	NA	NA	3	36458103	STAC	1
3:36459254:C:T	GTEx_v6	Skin_Sun_Exposed_Lower_leg	ENSG00000144681	C	2.0633e-06	4.85671	0.000534732	NA	NA	3	36459254	STAC	1
3:36459975:C:T	GTEx_v6	Skin_Sun_Exposed_Lower_leg	ENSG00000144681	C	2.06104e-06	4.85694	0.000534732	NA	NA	3	36459975	STAC	1
3:36461306:A:G	GTEx_v6	Skin_Sun_Exposed_Lower_leg	ENSG00000144681	A	6.95807e-06	4.58828	0.000534732	NA	NA	3	36461306	STAC	1
3:36462047:A:G	GTEx_v6	Skin_Sun_Exposed_Lower_leg	ENSG00000144681	A	6.82399e-06	4.59267	0.000534732	NA	NA	3	36462047	STAC	1
3:36462482:A:T	GTEx_v6	Skin_Sun_Exposed_Lower_leg	ENSG00000144681	T	6.95807e-06	4.58828	0.000534732	NA	NA	3	36462482	STAC	1
3:36468079:G:T	GTEx_v6	Skin_Sun_Exposed_Lower_leg	ENSG00000144681	T	4.9846e-06	4.66311	0.000534732	NA	NA	3	36468079	STAC	1
3:36472496:A:G	GTEx_v6	Skin_Sun_Exposed_Lower_leg	ENSG00000144681	A	7.99235e-06	4.55691	0.000534732	NA	NA	3	36472496	STAC	1
3:36473840:C:T	GTEx_v6	Skin_Sun_Exposed_Lower_leg	ENSG00000144681	C	1.40668e-06	4.93897	0.000534732	NA	NA	3	36473840	STAC	1
3:36475321:A:T	GTEx_v6	Skin_Sun_Exposed_Lower_leg	ENSG00000144681	A	2.15024e-06	4.84778	0.000534732	NA	NA	3	36475321	STAC	1
3:36468079:G:T	GTEx_v7	Adipose_Subcutaneous	ENSG00000144681	T	3.29519e-05	0.202695	0.0299918	NA	NA	3	36468079	STAC	1
3:36473840:C:T	GTEx_v7	Adipose_Subcutaneous	ENSG00000144681	C	2.4284e-05	0.197539	0.0299918	NA	NA	3	36473840	STAC	1
3:36450379:A:G	GTEx_v7	Artery_Tibial	ENSG00000144681	A	2.64701e-05	0.155111	0.0112591	NA	NA	3	36450379	STAC	1
3:36473840:C:T	GTEx_v7	Artery_Tibial	ENSG00000144681	C	2.34124e-05	0.155316	0.0112591	NA	NA	3	36473840	STAC	1
3:36417571:C:G	GTEx_v7	Cells_Transformed_fibroblasts	ENSG00000144681	G	3.29408e-06	0.283463	0.00175728	NA	NA	3	36417571	STAC	1
3:36418521:A:G	GTEx_v7	Cells_Transformed_fibroblasts	ENSG00000144681	G	7.43069e-06	0.254623	0.00175728	NA	NA	3	36418521	STAC	1
3:36419502:C:T	GTEx_v7	Cells_Transformed_fibroblasts	ENSG00000144681	T	3.29408e-06	0.283463	0.00175728	NA	NA	3	36419502	STAC	1
3:36420993:A:G	GTEx_v7	Cells_Transformed_fibroblasts	ENSG00000144681	A	3.29408e-06	0.283463	0.00175728	NA	NA	3	36420993	STAC	1
3:36421992:C:T	GTEx_v7	Cells_Transformed_fibroblasts	ENSG00000144681	C	3.29408e-06	0.283463	0.00175728	NA	NA	3	36421992	STAC	1
3:36422064:A:G	GTEx_v7	Cells_Transformed_fibroblasts	ENSG00000144681	A	2.34692e-06	0.287682	0.00175728	NA	NA	3	36422064	STAC	1
3:36422126:C:T	GTEx_v7	Cells_Transformed_fibroblasts	ENSG00000144681	T	3.29408e-06	0.283463	0.00175728	NA	NA	3	36422126	STAC	1
3:36422135:A:G	GTEx_v7	Cells_Transformed_fibroblasts	ENSG00000144681	A	5.75535e-05	0.251908	0.00175728	G	-	3	36422135	STAC	1
3:36422216:C:T	GTEx_v7	Cells_Transformed_fibroblasts	ENSG00000144681	C	3.29408e-06	0.283463	0.00175728	NA	NA	3	36422216	STAC	1
3:36422512:C:T	GTEx_v7	Cells_Transformed_fibroblasts	ENSG00000144681	T	3.61647e-06	0.282837	0.00175728	NA	NA	3	36422512	STAC	1
3:36423657:A:T	GTEx_v7	Cells_Transformed_fibroblasts	ENSG00000144681	A	3.29408e-06	0.283463	0.00175728	NA	NA	3	36423657	STAC	1
3:36424274:C:T	GTEx_v7	Cells_Transformed_fibroblasts	ENSG00000144681	C	3.50115e-05	0.254592	0.00175728	T	-	3	36424274	STAC	1
3:36424375:A:T	GTEx_v7	Cells_Transformed_fibroblasts	ENSG00000144681	A	3.29408e-06	0.283463	0.00175728	NA	NA	3	36424375	STAC	1
3:36424483:A:G	GTEx_v7	Cells_Transformed_fibroblasts	ENSG00000144681	A	3.29408e-06	0.283463	0.00175728	NA	NA	3	36424483	STAC	1
3:36424629:A:T	GTEx_v7	Cells_Transformed_fibroblasts	ENSG00000144681	T	2.15814e-06	0.292763	0.00175728	NA	NA	3	36424629	STAC	1
3:36424686:A:C	GTEx_v7	Cells_Transformed_fibroblasts	ENSG00000144681	A	2.15814e-06	0.292763	0.00175728	NA	NA	3	36424686	STAC	1
3:36425536:C:T	GTEx_v7	Cells_Transformed_fibroblasts	ENSG00000144681	C	1.82544e-05	0.265503	0.00175728	NA	NA	3	36425536	STAC	1
3:36426701:C:T	GTEx_v7	Cells_Transformed_fibroblasts	ENSG00000144681	C	1.0009e-06	0.300895	0.00175728	T	-	3	36426701	STAC	1
3:36427058:A:AT	GTEx_v7	Cells_Transformed_fibroblasts	ENSG00000144681	A	1.19206e-06	0.299035	0.00175728	NA	NA	3	36427058	STAC	1
3:36427967:A:AT	GTEx_v7	Cells_Transformed_fibroblasts	ENSG00000144681	A	2.16048e-06	0.29504	0.00175728	NA	NA	3	36427967	STAC	1
3:36429484:C:T	GTEx_v7	Cells_Transformed_fibroblasts	ENSG00000144681	C	7.08274e-07	0.303476	0.00175728	T	-	3	36429484	STAC	1
3:36429578:C:T	GTEx_v7	Cells_Transformed_fibroblasts	ENSG00000144681	C	1.24899e-06	0.297575	0.00175728	T	-	3	36429578	STAC	1
3:36429620:C:T	GTEx_v7	Cells_Transformed_fibroblasts	ENSG00000144681	T	2.77016e-05	0.256014	0.00175728	C	-	3	36429620	STAC	1
3:36431080:C:T	GTEx_v7	Cells_Transformed_fibroblasts	ENSG00000144681	T	1.46304e-06	0.289817	0.00175728	NA	NA	3	36431080	STAC	1
3:36432890:A:G	GTEx_v7	Cells_Transformed_fibroblasts	ENSG00000144681	G	1.77438e-05	0.260388	0.00175728	A	-	3	36432890	STAC	1
3:36433186:A:G	GTEx_v7	Cells_Transformed_fibroblasts	ENSG00000144681	A	1.69726e-05	0.261075	0.00175728	G	-	3	36433186	STAC	1
3:36433205:A:G	GTEx_v7	Cells_Transformed_fibroblasts	ENSG00000144681	G	1.5644e-06	0.288792	0.00175728	NA	NA	3	36433205	STAC	1
3:36434155:A:G	GTEx_v7	Cells_Transformed_fibroblasts	ENSG00000144681	A	1.5644e-06	0.288792	0.00175728	NA	NA	3	36434155	STAC	1
3:36434214:A:G	GTEx_v7	Cells_Transformed_fibroblasts	ENSG00000144681	G	1.5644e-06	0.288792	0.00175728	NA	NA	3	36434214	STAC	1
3:36441736:A:T	GTEx_v7	Cells_Transformed_fibroblasts	ENSG00000144681	A	4.75247e-05	0.233244	0.00175728	NA	NA	3	36441736	STAC	1
3:36441859:C:T	GTEx_v7	Cells_Transformed_fibroblasts	ENSG00000144681	T	4.75247e-05	0.233244	0.00175728	NA	NA	3	36441859	STAC	1
3:36442842:A:G	GTEx_v7	Cells_Transformed_fibroblasts	ENSG00000144681	G	4.75247e-05	0.233244	0.00175728	NA	NA	3	36442842	STAC	1
3:36443186:C:G	GTEx_v7	Cells_Transformed_fibroblasts	ENSG00000144681	G	5.81496e-06	0.257032	0.00175728	NA	NA	3	36443186	STAC	1
3:36443239:A:T	GTEx_v7	Cells_Transformed_fibroblasts	ENSG00000144681	T	2.38656e-05	0.24163	0.00175728	NA	NA	3	36443239	STAC	1
3:36446244:A:AATAG	GTEx_v7	Cells_Transformed_fibroblasts	ENSG00000144681	AATAG	3.89361e-05	0.233831	0.00175728	NA	NA	3	36446244	STAC	1
3:36454007:C:T	GTEx_v7	Cells_Transformed_fibroblasts	ENSG00000144681	T	2.41192e-05	0.234456	0.00175728	NA	NA	3	36454007	STAC	1
3:36457372:A:G	GTEx_v7	Cells_Transformed_fibroblasts	ENSG00000144681	G	1.98495e-05	0.236562	0.00175728	NA	NA	3	36457372	STAC	1
3:36458103:C:T	GTEx_v7	Cells_Transformed_fibroblasts	ENSG00000144681	T	1.44352e-05	0.242963	0.00175728	NA	NA	3	36458103	STAC	1
3:36459254:C:T	GTEx_v7	Cells_Transformed_fibroblasts	ENSG00000144681	C	1.699e-05	0.238689	0.00175728	NA	NA	3	36459254	STAC	1
3:36459975:C:T	GTEx_v7	Cells_Transformed_fibroblasts	ENSG00000144681	C	2.37294e-05	0.234423	0.00175728	NA	NA	3	36459975	STAC	1
3:36461306:A:G	GTEx_v7	Cells_Transformed_fibroblasts	ENSG00000144681	A	6.69915e-05	0.228456	0.00175728	NA	NA	3	36461306	STAC	1
3:36468079:G:T	GTEx_v7	Cells_Transformed_fibroblasts	ENSG00000144681	T	1.72131e-05	0.232544	0.00175728	NA	NA	3	36468079	STAC	1
3:36473840:C:T	GTEx_v7	Cells_Transformed_fibroblasts	ENSG00000144681	C	2.48476e-05	0.221331	0.00175728	NA	NA	3	36473840	STAC	1
3:36475321:A:T	GTEx_v7	Cells_Transformed_fibroblasts	ENSG00000144681	A	3.00281e-05	0.231718	0.00175728	NA	NA	3	36475321	STAC	1
3:36479219:G:T	GTEx_v7	Cells_Transformed_fibroblasts	ENSG00000144681	G	3.62442e-05	0.232536	0.00175728	NA	NA	3	36479219	STAC	1
3:36481385:C:G	GTEx_v7	Cells_Transformed_fibroblasts	ENSG00000144681	C	3.27303e-05	0.249977	0.00175728	NA	NA	3	36481385	STAC	1
3:36417115:A:G	GTEx_v7	Esophagus_Mucosa	ENSG00000144681	A	7.8973e-09	0.331798	1.55845e-06	NA	NA	3	36417115	STAC	1
3:36417251:A:G	GTEx_v7	Esophagus_Mucosa	ENSG00000144681	G	1.33834e-07	0.285666	1.55845e-06	NA	NA	3	36417251	STAC	1
3:36417571:C:G	GTEx_v7	Esophagus_Mucosa	ENSG00000144681	G	4.70102e-08	0.323913	1.55845e-06	NA	NA	3	36417571	STAC	1
3:36419502:C:T	GTEx_v7	Esophagus_Mucosa	ENSG00000144681	T	8.99436e-08	0.317475	1.55845e-06	NA	NA	3	36419502	STAC	1
3:36420993:A:G	GTEx_v7	Esophagus_Mucosa	ENSG00000144681	A	8.99436e-08	0.317475	1.55845e-06	NA	NA	3	36420993	STAC	1
3:36421992:C:T	GTEx_v7	Esophagus_Mucosa	ENSG00000144681	C	9.72123e-08	0.316274	1.55845e-06	NA	NA	3	36421992	STAC	1
3:36422064:A:G	GTEx_v7	Esophagus_Mucosa	ENSG00000144681	A	1.2186e-07	0.314417	1.55845e-06	NA	NA	3	36422064	STAC	1
3:36422126:C:T	GTEx_v7	Esophagus_Mucosa	ENSG00000144681	T	9.72123e-08	0.316274	1.55845e-06	NA	NA	3	36422126	STAC	1
3:36422135:A:G	GTEx_v7	Esophagus_Mucosa	ENSG00000144681	A	9.55412e-09	0.354076	1.55845e-06	G	-	3	36422135	STAC	1
3:36422216:C:T	GTEx_v7	Esophagus_Mucosa	ENSG00000144681	C	9.72123e-08	0.316274	1.55845e-06	NA	NA	3	36422216	STAC	1
3:36422512:C:T	GTEx_v7	Esophagus_Mucosa	ENSG00000144681	T	9.72123e-08	0.316274	1.55845e-06	NA	NA	3	36422512	STAC	1
3:36423657:A:T	GTEx_v7	Esophagus_Mucosa	ENSG00000144681	A	9.72123e-08	0.316274	1.55845e-06	NA	NA	3	36423657	STAC	1
3:36424274:C:T	GTEx_v7	Esophagus_Mucosa	ENSG00000144681	C	4.08051e-08	0.336719	1.55845e-06	T	-	3	36424274	STAC	1
3:36424375:A:T	GTEx_v7	Esophagus_Mucosa	ENSG00000144681	A	9.72123e-08	0.316274	1.55845e-06	NA	NA	3	36424375	STAC	1
3:36424483:A:G	GTEx_v7	Esophagus_Mucosa	ENSG00000144681	A	9.72123e-08	0.316274	1.55845e-06	NA	NA	3	36424483	STAC	1
3:36424629:A:T	GTEx_v7	Esophagus_Mucosa	ENSG00000144681	T	2.63123e-08	0.331162	1.55845e-06	NA	NA	3	36424629	STAC	1
3:36424686:A:C	GTEx_v7	Esophagus_Mucosa	ENSG00000144681	A	3.27646e-08	0.327799	1.55845e-06	NA	NA	3	36424686	STAC	1
3:36425536:C:T	GTEx_v7	Esophagus_Mucosa	ENSG00000144681	C	1.57384e-08	0.348921	1.55845e-06	NA	NA	3	36425536	STAC	1
3:36426701:C:T	GTEx_v7	Esophagus_Mucosa	ENSG00000144681	C	3.61525e-08	0.326418	1.55845e-06	T	-	3	36426701	STAC	1
3:36427058:A:AT	GTEx_v7	Esophagus_Mucosa	ENSG00000144681	A	3.2621e-08	0.327494	1.55845e-06	NA	NA	3	36427058	STAC	1
3:36427967:A:AT	GTEx_v7	Esophagus_Mucosa	ENSG00000144681	A	6.2548e-08	0.324168	1.55845e-06	NA	NA	3	36427967	STAC	1
3:36429484:C:T	GTEx_v7	Esophagus_Mucosa	ENSG00000144681	C	1.75759e-08	0.33459	1.55845e-06	T	-	3	36429484	STAC	1
3:36429578:C:T	GTEx_v7	Esophagus_Mucosa	ENSG00000144681	C	2.41159e-08	0.33103	1.55845e-06	T	-	3	36429578	STAC	1
3:36429620:C:T	GTEx_v7	Esophagus_Mucosa	ENSG00000144681	T	1.9915e-08	0.343171	1.55845e-06	C	-	3	36429620	STAC	1
3:36431080:C:T	GTEx_v7	Esophagus_Mucosa	ENSG00000144681	T	5.84542e-08	0.319416	1.55845e-06	NA	NA	3	36431080	STAC	1
3:36432890:A:G	GTEx_v7	Esophagus_Mucosa	ENSG00000144681	G	2.06824e-08	0.343018	1.55845e-06	A	-	3	36432890	STAC	1
3:36433186:A:G	GTEx_v7	Esophagus_Mucosa	ENSG00000144681	A	2.22227e-08	0.341603	1.55845e-06	G	-	3	36433186	STAC	1
3:36433205:A:G	GTEx_v7	Esophagus_Mucosa	ENSG00000144681	G	7.12532e-08	0.317562	1.55845e-06	NA	NA	3	36433205	STAC	1
3:36434155:A:G	GTEx_v7	Esophagus_Mucosa	ENSG00000144681	A	7.12532e-08	0.317562	1.55845e-06	NA	NA	3	36434155	STAC	1
3:36434214:A:G	GTEx_v7	Esophagus_Mucosa	ENSG00000144681	G	7.12532e-08	0.317562	1.55845e-06	NA	NA	3	36434214	STAC	1
3:36438212:C:T	GTEx_v7	Esophagus_Mucosa	ENSG00000144681	T	4.58131e-06	0.309047	1.55845e-06	NA	NA	3	36438212	STAC	1
3:36440945:C:T	GTEx_v7	Esophagus_Mucosa	ENSG00000144681	C	1.82977e-09	0.348134	1.55845e-06	NA	NA	3	36440945	STAC	1
3:36441736:A:T	GTEx_v7	Esophagus_Mucosa	ENSG00000144681	A	1.51451e-09	0.350386	1.55845e-06	NA	NA	3	36441736	STAC	1
3:36441859:C:T	GTEx_v7	Esophagus_Mucosa	ENSG00000144681	T	1.51451e-09	0.350386	1.55845e-06	NA	NA	3	36441859	STAC	1
3:36442842:A:G	GTEx_v7	Esophagus_Mucosa	ENSG00000144681	G	1.51451e-09	0.350386	1.55845e-06	NA	NA	3	36442842	STAC	1
3:36443186:C:G	GTEx_v7	Esophagus_Mucosa	ENSG00000144681	G	5.0137e-09	0.327027	1.55845e-06	NA	NA	3	36443186	STAC	1
3:36443239:A:T	GTEx_v7	Esophagus_Mucosa	ENSG00000144681	T	1.51451e-09	0.350386	1.55845e-06	NA	NA	3	36443239	STAC	1
3:36446244:A:AATAG	GTEx_v7	Esophagus_Mucosa	ENSG00000144681	AATAG	2.58859e-07	0.289775	1.55845e-06	NA	NA	3	36446244	STAC	1
3:36446318:A:G	GTEx_v7	Esophagus_Mucosa	ENSG00000144681	A	2.39785e-06	0.366493	1.55845e-06	NA	NA	3	36446318	STAC	1
3:36450379:A:G	GTEx_v7	Esophagus_Mucosa	ENSG00000144681	A	3.65654e-05	0.217583	1.55845e-06	NA	NA	3	36450379	STAC	1
3:36454007:C:T	GTEx_v7	Esophagus_Mucosa	ENSG00000144681	T	8.89503e-10	0.331634	1.55845e-06	NA	NA	3	36454007	STAC	1
3:36456881:C:T	GTEx_v7	Esophagus_Mucosa	ENSG00000144681	T	5.50615e-10	0.346629	1.55845e-06	NA	NA	3	36456881	STAC	1
3:36457372:A:G	GTEx_v7	Esophagus_Mucosa	ENSG00000144681	G	2.12099e-09	0.32404	1.55845e-06	NA	NA	3	36457372	STAC	1
3:36458103:C:T	GTEx_v7	Esophagus_Mucosa	ENSG00000144681	T	9.19589e-09	0.313437	1.55845e-06	NA	NA	3	36458103	STAC	1
3:36459254:C:T	GTEx_v7	Esophagus_Mucosa	ENSG00000144681	C	2.15099e-09	0.32372	1.55845e-06	NA	NA	3	36459254	STAC	1
3:36459975:C:T	GTEx_v7	Esophagus_Mucosa	ENSG00000144681	C	3.10088e-09	0.320972	1.55845e-06	NA	NA	3	36459975	STAC	1
3:36461306:A:G	GTEx_v7	Esophagus_Mucosa	ENSG00000144681	A	1.82977e-09	0.348134	1.55845e-06	NA	NA	3	36461306	STAC	1
3:36462047:A:G	GTEx_v7	Esophagus_Mucosa	ENSG00000144681	A	1.82977e-09	0.348134	1.55845e-06	NA	NA	3	36462047	STAC	1
3:36462482:A:T	GTEx_v7	Esophagus_Mucosa	ENSG00000144681	T	2.30835e-09	0.349642	1.55845e-06	NA	NA	3	36462482	STAC	1
3:36464275:C:T	GTEx_v7	Esophagus_Mucosa	ENSG00000144681	C	3.31507e-10	0.353765	1.55845e-06	NA	NA	3	36464275	STAC	1
3:36468079:G:T	GTEx_v7	Esophagus_Mucosa	ENSG00000144681	T	9.7487e-09	0.306993	1.55845e-06	NA	NA	3	36468079	STAC	1
3:36470003:A:G	GTEx_v7	Esophagus_Mucosa	ENSG00000144681	G	2.26606e-10	0.354242	1.55845e-06	NA	NA	3	36470003	STAC	1
3:36472496:A:G	GTEx_v7	Esophagus_Mucosa	ENSG00000144681	A	1.26232e-09	0.351053	1.55845e-06	NA	NA	3	36472496	STAC	1
3:36473840:C:T	GTEx_v7	Esophagus_Mucosa	ENSG00000144681	C	1.05099e-05	0.228579	1.55845e-06	NA	NA	3	36473840	STAC	1
3:36475321:A:T	GTEx_v7	Esophagus_Mucosa	ENSG00000144681	A	1.23326e-08	0.305526	1.55845e-06	NA	NA	3	36475321	STAC	1
3:36477883:C:T	GTEx_v7	Esophagus_Mucosa	ENSG00000144681	T	4.47128e-09	0.324754	1.55845e-06	NA	NA	3	36477883	STAC	1
3:36479219:G:T	GTEx_v7	Esophagus_Mucosa	ENSG00000144681	G	1.92664e-09	0.333558	1.55845e-06	NA	NA	3	36479219	STAC	1
3:36479269:C:T	GTEx_v7	Esophagus_Mucosa	ENSG00000144681	C	8.42649e-09	0.348952	1.55845e-06	NA	NA	3	36479269	STAC	1
3:36481385:C:G	GTEx_v7	Esophagus_Mucosa	ENSG00000144681	C	4.50883e-08	0.330282	1.55845e-06	NA	NA	3	36481385	STAC	1
3:36483437:G:GT	GTEx_v7	Esophagus_Mucosa	ENSG00000144681	GT	2.68808e-06	0.277611	1.55845e-06	NA	NA	3	36483437	STAC	1
3:36484823:C:T	GTEx_v7	Esophagus_Mucosa	ENSG00000144681	T	7.25909e-07	0.304273	1.55845e-06	NA	NA	3	36484823	STAC	1
3:36427967:A:AT	GTEx_v7	Esophagus_Muscularis	ENSG00000144681	A	3.99723e-05	0.264788	0.0475835	NA	NA	3	36427967	STAC	1
3:36429578:C:T	GTEx_v7	Esophagus_Muscularis	ENSG00000144681	C	4.93676e-05	0.257714	0.0475835	T	-	3	36429578	STAC	1
3:36417571:C:G	GTEx_v7	Skin_Not_Sun_Exposed_Suprapubic	ENSG00000144681	G	5.05554e-05	0.222842	0.0277844	NA	NA	3	36417571	STAC	1
3:36418521:A:G	GTEx_v7	Skin_Not_Sun_Exposed_Suprapubic	ENSG00000144681	G	2.12279e-05	0.21649	0.0277844	NA	NA	3	36418521	STAC	1
3:36419502:C:T	GTEx_v7	Skin_Not_Sun_Exposed_Suprapubic	ENSG00000144681	T	3.46756e-05	0.226226	0.0277844	NA	NA	3	36419502	STAC	1
3:36420993:A:G	GTEx_v7	Skin_Not_Sun_Exposed_Suprapubic	ENSG00000144681	A	3.46756e-05	0.226226	0.0277844	NA	NA	3	36420993	STAC	1
3:36421992:C:T	GTEx_v7	Skin_Not_Sun_Exposed_Suprapubic	ENSG00000144681	C	3.67568e-05	0.225524	0.0277844	NA	NA	3	36421992	STAC	1
3:36422064:A:G	GTEx_v7	Skin_Not_Sun_Exposed_Suprapubic	ENSG00000144681	A	6.00229e-05	0.220421	0.0277844	NA	NA	3	36422064	STAC	1
3:36422126:C:T	GTEx_v7	Skin_Not_Sun_Exposed_Suprapubic	ENSG00000144681	T	3.67568e-05	0.225524	0.0277844	NA	NA	3	36422126	STAC	1
3:36422216:C:T	GTEx_v7	Skin_Not_Sun_Exposed_Suprapubic	ENSG00000144681	C	3.67568e-05	0.225524	0.0277844	NA	NA	3	36422216	STAC	1
3:36422512:C:T	GTEx_v7	Skin_Not_Sun_Exposed_Suprapubic	ENSG00000144681	T	1.8101e-05	0.235769	0.0277844	NA	NA	3	36422512	STAC	1
3:36423657:A:T	GTEx_v7	Skin_Not_Sun_Exposed_Suprapubic	ENSG00000144681	A	3.67568e-05	0.225524	0.0277844	NA	NA	3	36423657	STAC	1
3:36424375:A:T	GTEx_v7	Skin_Not_Sun_Exposed_Suprapubic	ENSG00000144681	A	3.67568e-05	0.225524	0.0277844	NA	NA	3	36424375	STAC	1
3:36424483:A:G	GTEx_v7	Skin_Not_Sun_Exposed_Suprapubic	ENSG00000144681	A	3.67568e-05	0.225524	0.0277844	NA	NA	3	36424483	STAC	1
3:36424686:A:C	GTEx_v7	Skin_Not_Sun_Exposed_Suprapubic	ENSG00000144681	A	4.04558e-05	0.228601	0.0277844	NA	NA	3	36424686	STAC	1
3:36429484:C:T	GTEx_v7	Skin_Not_Sun_Exposed_Suprapubic	ENSG00000144681	C	2.82093e-05	0.235164	0.0277844	T	-	3	36429484	STAC	1
3:36446244:A:AATAG	GTEx_v7	Skin_Not_Sun_Exposed_Suprapubic	ENSG00000144681	AATAG	5.83968e-05	0.21457	0.0277844	NA	NA	3	36446244	STAC	1
3:36473840:C:T	GTEx_v7	Skin_Not_Sun_Exposed_Suprapubic	ENSG00000144681	C	1.84356e-05	0.209355	0.0277844	NA	NA	3	36473840	STAC	1
3:36417115:A:G	GTEx_v7	Skin_Sun_Exposed_Lower_leg	ENSG00000144681	A	3.87208e-07	0.21943	2.48389e-06	NA	NA	3	36417115	STAC	1
3:36417251:A:G	GTEx_v7	Skin_Sun_Exposed_Lower_leg	ENSG00000144681	G	4.84843e-07	0.209056	2.48389e-06	NA	NA	3	36417251	STAC	1
3:36417571:C:G	GTEx_v7	Skin_Sun_Exposed_Lower_leg	ENSG00000144681	G	1.25887e-09	0.270712	2.48389e-06	NA	NA	3	36417571	STAC	1
3:36418521:A:G	GTEx_v7	Skin_Sun_Exposed_Lower_leg	ENSG00000144681	G	1.17063e-07	0.221536	2.48389e-06	NA	NA	3	36418521	STAC	1
3:36419502:C:T	GTEx_v7	Skin_Sun_Exposed_Lower_leg	ENSG00000144681	T	1.62862e-09	0.268264	2.48389e-06	NA	NA	3	36419502	STAC	1
3:36420993:A:G	GTEx_v7	Skin_Sun_Exposed_Lower_leg	ENSG00000144681	A	1.62862e-09	0.268264	2.48389e-06	NA	NA	3	36420993	STAC	1
3:36421992:C:T	GTEx_v7	Skin_Sun_Exposed_Lower_leg	ENSG00000144681	C	2.02779e-09	0.266612	2.48389e-06	NA	NA	3	36421992	STAC	1
3:36422064:A:G	GTEx_v7	Skin_Sun_Exposed_Lower_leg	ENSG00000144681	A	1.91752e-09	0.267367	2.48389e-06	NA	NA	3	36422064	STAC	1
3:36422126:C:T	GTEx_v7	Skin_Sun_Exposed_Lower_leg	ENSG00000144681	T	1.53955e-09	0.268468	2.48389e-06	NA	NA	3	36422126	STAC	1
3:36422135:A:G	GTEx_v7	Skin_Sun_Exposed_Lower_leg	ENSG00000144681	A	9.75185e-07	0.226871	2.48389e-06	G	-	3	36422135	STAC	1
3:36422216:C:T	GTEx_v7	Skin_Sun_Exposed_Lower_leg	ENSG00000144681	C	1.53955e-09	0.268468	2.48389e-06	NA	NA	3	36422216	STAC	1
3:36422512:C:T	GTEx_v7	Skin_Sun_Exposed_Lower_leg	ENSG00000144681	T	1.53955e-09	0.268468	2.48389e-06	NA	NA	3	36422512	STAC	1
3:36423657:A:T	GTEx_v7	Skin_Sun_Exposed_Lower_leg	ENSG00000144681	A	1.53955e-09	0.268468	2.48389e-06	NA	NA	3	36423657	STAC	1
3:36424274:C:T	GTEx_v7	Skin_Sun_Exposed_Lower_leg	ENSG00000144681	C	3.84159e-07	0.23165	2.48389e-06	T	-	3	36424274	STAC	1
3:36424375:A:T	GTEx_v7	Skin_Sun_Exposed_Lower_leg	ENSG00000144681	A	1.53955e-09	0.268468	2.48389e-06	NA	NA	3	36424375	STAC	1
3:36424483:A:G	GTEx_v7	Skin_Sun_Exposed_Lower_leg	ENSG00000144681	A	1.53955e-09	0.268468	2.48389e-06	NA	NA	3	36424483	STAC	1
3:36424629:A:T	GTEx_v7	Skin_Sun_Exposed_Lower_leg	ENSG00000144681	T	2.44205e-09	0.268018	2.48389e-06	NA	NA	3	36424629	STAC	1
3:36424686:A:C	GTEx_v7	Skin_Sun_Exposed_Lower_leg	ENSG00000144681	A	3.32425e-09	0.265374	2.48389e-06	NA	NA	3	36424686	STAC	1
3:36425536:C:T	GTEx_v7	Skin_Sun_Exposed_Lower_leg	ENSG00000144681	C	1.07209e-06	0.224439	2.48389e-06	NA	NA	3	36425536	STAC	1
3:36426701:C:T	GTEx_v7	Skin_Sun_Exposed_Lower_leg	ENSG00000144681	C	8.69017e-09	0.257537	2.48389e-06	T	-	3	36426701	STAC	1
3:36427058:A:AT	GTEx_v7	Skin_Sun_Exposed_Lower_leg	ENSG00000144681	A	9.4431e-09	0.256816	2.48389e-06	NA	NA	3	36427058	STAC	1
3:36427967:A:AT	GTEx_v7	Skin_Sun_Exposed_Lower_leg	ENSG00000144681	A	7.79959e-08	0.243346	2.48389e-06	NA	NA	3	36427967	STAC	1
3:36429484:C:T	GTEx_v7	Skin_Sun_Exposed_Lower_leg	ENSG00000144681	C	1.14038e-08	0.256296	2.48389e-06	T	-	3	36429484	STAC	1
3:36429578:C:T	GTEx_v7	Skin_Sun_Exposed_Lower_leg	ENSG00000144681	C	4.00971e-09	0.263203	2.48389e-06	T	-	3	36429578	STAC	1
3:36429620:C:T	GTEx_v7	Skin_Sun_Exposed_Lower_leg	ENSG00000144681	T	2.10769e-06	0.216194	2.48389e-06	C	-	3	36429620	STAC	1
3:36431080:C:T	GTEx_v7	Skin_Sun_Exposed_Lower_leg	ENSG00000144681	T	9.51323e-09	0.254324	2.48389e-06	NA	NA	3	36431080	STAC	1
3:36432890:A:G	GTEx_v7	Skin_Sun_Exposed_Lower_leg	ENSG00000144681	G	1.5255e-06	0.218841	2.48389e-06	A	-	3	36432890	STAC	1
3:36433186:A:G	GTEx_v7	Skin_Sun_Exposed_Lower_leg	ENSG00000144681	A	1.54552e-06	0.218232	2.48389e-06	G	-	3	36433186	STAC	1
3:36433205:A:G	GTEx_v7	Skin_Sun_Exposed_Lower_leg	ENSG00000144681	G	7.99422e-09	0.255616	2.48389e-06	NA	NA	3	36433205	STAC	1
3:36434155:A:G	GTEx_v7	Skin_Sun_Exposed_Lower_leg	ENSG00000144681	A	7.99422e-09	0.255616	2.48389e-06	NA	NA	3	36434155	STAC	1
3:36434214:A:G	GTEx_v7	Skin_Sun_Exposed_Lower_leg	ENSG00000144681	G	7.99422e-09	0.255616	2.48389e-06	NA	NA	3	36434214	STAC	1
3:36440945:C:T	GTEx_v7	Skin_Sun_Exposed_Lower_leg	ENSG00000144681	C	5.18789e-08	0.236242	2.48389e-06	NA	NA	3	36440945	STAC	1
3:36441736:A:T	GTEx_v7	Skin_Sun_Exposed_Lower_leg	ENSG00000144681	A	1.17121e-07	0.229896	2.48389e-06	NA	NA	3	36441736	STAC	1
3:36441859:C:T	GTEx_v7	Skin_Sun_Exposed_Lower_leg	ENSG00000144681	T	1.17121e-07	0.229896	2.48389e-06	NA	NA	3	36441859	STAC	1
3:36442842:A:G	GTEx_v7	Skin_Sun_Exposed_Lower_leg	ENSG00000144681	G	1.17121e-07	0.229896	2.48389e-06	NA	NA	3	36442842	STAC	1
3:36443186:C:G	GTEx_v7	Skin_Sun_Exposed_Lower_leg	ENSG00000144681	G	4.39674e-10	0.264817	2.48389e-06	NA	NA	3	36443186	STAC	1
3:36443239:A:T	GTEx_v7	Skin_Sun_Exposed_Lower_leg	ENSG00000144681	T	9.58837e-08	0.231037	2.48389e-06	NA	NA	3	36443239	STAC	1
3:36446244:A:AATAG	GTEx_v7	Skin_Sun_Exposed_Lower_leg	ENSG00000144681	AATAG	3.04925e-09	0.251248	2.48389e-06	NA	NA	3	36446244	STAC	1
3:36454007:C:T	GTEx_v7	Skin_Sun_Exposed_Lower_leg	ENSG00000144681	T	2.50515e-09	0.248281	2.48389e-06	NA	NA	3	36454007	STAC	1
3:36456881:C:T	GTEx_v7	Skin_Sun_Exposed_Lower_leg	ENSG00000144681	T	2.60324e-07	0.218112	2.48389e-06	NA	NA	3	36456881	STAC	1
3:36457372:A:G	GTEx_v7	Skin_Sun_Exposed_Lower_leg	ENSG00000144681	G	1.00086e-09	0.253471	2.48389e-06	NA	NA	3	36457372	STAC	1
3:36458103:C:T	GTEx_v7	Skin_Sun_Exposed_Lower_leg	ENSG00000144681	T	7.95138e-10	0.258322	2.48389e-06	NA	NA	3	36458103	STAC	1
3:36459254:C:T	GTEx_v7	Skin_Sun_Exposed_Lower_leg	ENSG00000144681	C	1.29157e-09	0.252495	2.48389e-06	NA	NA	3	36459254	STAC	1
3:36459975:C:T	GTEx_v7	Skin_Sun_Exposed_Lower_leg	ENSG00000144681	C	1.21785e-09	0.253328	2.48389e-06	NA	NA	3	36459975	STAC	1
3:36461306:A:G	GTEx_v7	Skin_Sun_Exposed_Lower_leg	ENSG00000144681	A	5.18789e-08	0.236242	2.48389e-06	NA	NA	3	36461306	STAC	1
3:36462047:A:G	GTEx_v7	Skin_Sun_Exposed_Lower_leg	ENSG00000144681	A	5.18789e-08	0.236242	2.48389e-06	NA	NA	3	36462047	STAC	1
3:36462482:A:T	GTEx_v7	Skin_Sun_Exposed_Lower_leg	ENSG00000144681	T	1.68265e-07	0.229262	2.48389e-06	NA	NA	3	36462482	STAC	1
3:36464275:C:T	GTEx_v7	Skin_Sun_Exposed_Lower_leg	ENSG00000144681	C	1.77115e-07	0.22384	2.48389e-06	NA	NA	3	36464275	STAC	1
3:36468079:G:T	GTEx_v7	Skin_Sun_Exposed_Lower_leg	ENSG00000144681	T	3.17644e-09	0.242553	2.48389e-06	NA	NA	3	36468079	STAC	1
3:36470003:A:G	GTEx_v7	Skin_Sun_Exposed_Lower_leg	ENSG00000144681	G	1.64124e-07	0.222569	2.48389e-06	NA	NA	3	36470003	STAC	1
3:36472496:A:G	GTEx_v7	Skin_Sun_Exposed_Lower_leg	ENSG00000144681	A	1.03866e-07	0.230794	2.48389e-06	NA	NA	3	36472496	STAC	1
3:36473840:C:T	GTEx_v7	Skin_Sun_Exposed_Lower_leg	ENSG00000144681	C	4.19263e-08	0.213819	2.48389e-06	NA	NA	3	36473840	STAC	1
3:36475321:A:T	GTEx_v7	Skin_Sun_Exposed_Lower_leg	ENSG00000144681	A	1.01831e-09	0.252511	2.48389e-06	NA	NA	3	36475321	STAC	1
3:36477883:C:T	GTEx_v7	Skin_Sun_Exposed_Lower_leg	ENSG00000144681	T	7.26537e-07	0.207926	2.48389e-06	NA	NA	3	36477883	STAC	1
3:36479219:G:T	GTEx_v7	Skin_Sun_Exposed_Lower_leg	ENSG00000144681	G	1.56049e-06	0.20631	2.48389e-06	NA	NA	3	36479219	STAC	1
3:36479269:C:T	GTEx_v7	Skin_Sun_Exposed_Lower_leg	ENSG00000144681	C	3.66787e-05	0.189178	2.48389e-06	NA	NA	3	36479269	STAC	1
3:36481385:C:G	GTEx_v7	Skin_Sun_Exposed_Lower_leg	ENSG00000144681	C	2.95868e-05	0.18377	2.48389e-06	NA	NA	3	36481385	STAC	1
3:36483437:G:GT	GTEx_v7	Skin_Sun_Exposed_Lower_leg	ENSG00000144681	GT	4.96123e-06	0.197569	2.48389e-06	NA	NA	3	36483437	STAC	1
3:36484823:C:T	GTEx_v7	Skin_Sun_Exposed_Lower_leg	ENSG00000144681	T	1.88783e-06	0.211467	2.48389e-06	NA	NA	3	36484823	STAC	1
3:36417251:A:G	GTEx_v7	Testis	ENSG00000144681	G	8.14369e-06	-0.359812	0.0153197	NA	NA	3	36417251	STAC	1
3:36417571:C:G	GTEx_v7	Testis	ENSG00000144681	G	2.63217e-05	-0.376396	0.0153197	NA	NA	3	36417571	STAC	1
3:36419502:C:T	GTEx_v7	Testis	ENSG00000144681	T	2.63217e-05	-0.376396	0.0153197	NA	NA	3	36419502	STAC	1
3:36420993:A:G	GTEx_v7	Testis	ENSG00000144681	A	2.63217e-05	-0.376396	0.0153197	NA	NA	3	36420993	STAC	1
3:36421992:C:T	GTEx_v7	Testis	ENSG00000144681	C	2.03134e-05	-0.38233	0.0153197	NA	NA	3	36421992	STAC	1
3:36422064:A:G	GTEx_v7	Testis	ENSG00000144681	A	2.89313e-05	-0.376047	0.0153197	NA	NA	3	36422064	STAC	1
3:36422126:C:T	GTEx_v7	Testis	ENSG00000144681	T	2.63217e-05	-0.376396	0.0153197	NA	NA	3	36422126	STAC	1
3:36422216:C:T	GTEx_v7	Testis	ENSG00000144681	C	2.63217e-05	-0.376396	0.0153197	NA	NA	3	36422216	STAC	1
3:36422512:C:T	GTEx_v7	Testis	ENSG00000144681	T	2.55362e-05	-0.378017	0.0153197	NA	NA	3	36422512	STAC	1
3:36423657:A:T	GTEx_v7	Testis	ENSG00000144681	A	2.63217e-05	-0.376396	0.0153197	NA	NA	3	36423657	STAC	1
3:36424375:A:T	GTEx_v7	Testis	ENSG00000144681	A	2.63217e-05	-0.376396	0.0153197	NA	NA	3	36424375	STAC	1
3:36424483:A:G	GTEx_v7	Testis	ENSG00000144681	A	2.63217e-05	-0.376396	0.0153197	NA	NA	3	36424483	STAC	1
3:36424629:A:T	GTEx_v7	Testis	ENSG00000144681	T	2.34669e-05	-0.379492	0.0153197	NA	NA	3	36424629	STAC	1
3:36424686:A:C	GTEx_v7	Testis	ENSG00000144681	A	3.81147e-05	-0.37302	0.0153197	NA	NA	3	36424686	STAC	1
3:36427058:A:AT	GTEx_v7	Testis	ENSG00000144681	A	2.92795e-05	-0.376874	0.0153197	NA	NA	3	36427058	STAC	1
3:36429578:C:T	GTEx_v7	Testis	ENSG00000144681	C	3.11228e-05	-0.375047	0.0153197	T	+	3	36429578	STAC	1
3:36431080:C:T	GTEx_v7	Testis	ENSG00000144681	T	4.14661e-05	-0.369616	0.0153197	NA	NA	3	36431080	STAC	1
3:36433205:A:G	GTEx_v7	Testis	ENSG00000144681	G	2.34669e-05	-0.379492	0.0153197	NA	NA	3	36433205	STAC	1
3:36434155:A:G	GTEx_v7	Testis	ENSG00000144681	A	2.34669e-05	-0.379492	0.0153197	NA	NA	3	36434155	STAC	1
3:36434214:A:G	GTEx_v7	Testis	ENSG00000144681	G	2.34669e-05	-0.379492	0.0153197	NA	NA	3	36434214	STAC	1
3:36481385:C:G	GTEx_v7	Testis	ENSG00000144681	C	2.64236e-05	-0.367524	0.0153197	NA	NA	3	36481385	STAC	1
3:36483437:G:GT	GTEx_v7	Testis	ENSG00000144681	GT	3.06431e-05	-0.363029	0.0153197	NA	NA	3	36483437	STAC	1
3:36417115:A:G	GTEx_v7	Thyroid	ENSG00000144681	A	3.91058e-07	0.342532	3.9389e-05	NA	NA	3	36417115	STAC	1
3:36417571:C:G	GTEx_v7	Thyroid	ENSG00000144681	G	3.09907e-08	0.377773	3.9389e-05	NA	NA	3	36417571	STAC	1
3:36418521:A:G	GTEx_v7	Thyroid	ENSG00000144681	G	1.3026e-06	0.302706	3.9389e-05	NA	NA	3	36418521	STAC	1
3:36419502:C:T	GTEx_v7	Thyroid	ENSG00000144681	T	3.09907e-08	0.377773	3.9389e-05	NA	NA	3	36419502	STAC	1
3:36420993:A:G	GTEx_v7	Thyroid	ENSG00000144681	A	3.09907e-08	0.377773	3.9389e-05	NA	NA	3	36420993	STAC	1
3:36421992:C:T	GTEx_v7	Thyroid	ENSG00000144681	C	1.22463e-08	0.387161	3.9389e-05	NA	NA	3	36421992	STAC	1
3:36422064:A:G	GTEx_v7	Thyroid	ENSG00000144681	A	3.00027e-08	0.377941	3.9389e-05	NA	NA	3	36422064	STAC	1
3:36422126:C:T	GTEx_v7	Thyroid	ENSG00000144681	T	1.22463e-08	0.387161	3.9389e-05	NA	NA	3	36422126	STAC	1
3:36422135:A:G	GTEx_v7	Thyroid	ENSG00000144681	A	1.96924e-07	0.359741	3.9389e-05	G	-	3	36422135	STAC	1
3:36422216:C:T	GTEx_v7	Thyroid	ENSG00000144681	C	1.22463e-08	0.387161	3.9389e-05	NA	NA	3	36422216	STAC	1
3:36422512:C:T	GTEx_v7	Thyroid	ENSG00000144681	T	1.77937e-08	0.383998	3.9389e-05	NA	NA	3	36422512	STAC	1
3:36423657:A:T	GTEx_v7	Thyroid	ENSG00000144681	A	1.22463e-08	0.387161	3.9389e-05	NA	NA	3	36423657	STAC	1
3:36424274:C:T	GTEx_v7	Thyroid	ENSG00000144681	C	1.96924e-07	0.359741	3.9389e-05	T	-	3	36424274	STAC	1
3:36424375:A:T	GTEx_v7	Thyroid	ENSG00000144681	A	1.22463e-08	0.387161	3.9389e-05	NA	NA	3	36424375	STAC	1
3:36424483:A:G	GTEx_v7	Thyroid	ENSG00000144681	A	1.22463e-08	0.387161	3.9389e-05	NA	NA	3	36424483	STAC	1
3:36424629:A:T	GTEx_v7	Thyroid	ENSG00000144681	T	3.44314e-08	0.378368	3.9389e-05	NA	NA	3	36424629	STAC	1
3:36424686:A:C	GTEx_v7	Thyroid	ENSG00000144681	A	2.55695e-08	0.381261	3.9389e-05	NA	NA	3	36424686	STAC	1
3:36425536:C:T	GTEx_v7	Thyroid	ENSG00000144681	C	1.3804e-06	0.337152	3.9389e-05	NA	NA	3	36425536	STAC	1
3:36426701:C:T	GTEx_v7	Thyroid	ENSG00000144681	C	8.33375e-08	0.368629	3.9389e-05	T	-	3	36426701	STAC	1
3:36427058:A:AT	GTEx_v7	Thyroid	ENSG00000144681	A	1.1271e-07	0.365104	3.9389e-05	NA	NA	3	36427058	STAC	1
3:36427967:A:AT	GTEx_v7	Thyroid	ENSG00000144681	A	3.05278e-07	0.356302	3.9389e-05	NA	NA	3	36427967	STAC	1
3:36429484:C:T	GTEx_v7	Thyroid	ENSG00000144681	C	8.27276e-08	0.368779	3.9389e-05	T	-	3	36429484	STAC	1
3:36429578:C:T	GTEx_v7	Thyroid	ENSG00000144681	C	8.24931e-08	0.366984	3.9389e-05	T	-	3	36429578	STAC	1
3:36429620:C:T	GTEx_v7	Thyroid	ENSG00000144681	T	5.31707e-07	0.347107	3.9389e-05	C	-	3	36429620	STAC	1
3:36431080:C:T	GTEx_v7	Thyroid	ENSG00000144681	T	8.82879e-08	0.364253	3.9389e-05	NA	NA	3	36431080	STAC	1
3:36432890:A:G	GTEx_v7	Thyroid	ENSG00000144681	G	4.28148e-07	0.349755	3.9389e-05	A	-	3	36432890	STAC	1
3:36433186:A:G	GTEx_v7	Thyroid	ENSG00000144681	A	6.91625e-07	0.342555	3.9389e-05	G	-	3	36433186	STAC	1
3:36433205:A:G	GTEx_v7	Thyroid	ENSG00000144681	G	4.08819e-08	0.372828	3.9389e-05	NA	NA	3	36433205	STAC	1
3:36434155:A:G	GTEx_v7	Thyroid	ENSG00000144681	A	4.08819e-08	0.372828	3.9389e-05	NA	NA	3	36434155	STAC	1
3:36434214:A:G	GTEx_v7	Thyroid	ENSG00000144681	G	4.08819e-08	0.372828	3.9389e-05	NA	NA	3	36434214	STAC	1
3:36438212:C:T	GTEx_v7	Thyroid	ENSG00000144681	T	2.72969e-05	0.319723	3.9389e-05	NA	NA	3	36438212	STAC	1
3:36440945:C:T	GTEx_v7	Thyroid	ENSG00000144681	C	2.26537e-06	0.304715	3.9389e-05	NA	NA	3	36440945	STAC	1
3:36441736:A:T	GTEx_v7	Thyroid	ENSG00000144681	A	7.5788e-06	0.289453	3.9389e-05	NA	NA	3	36441736	STAC	1
3:36441859:C:T	GTEx_v7	Thyroid	ENSG00000144681	T	7.5788e-06	0.289453	3.9389e-05	NA	NA	3	36441859	STAC	1
3:36442842:A:G	GTEx_v7	Thyroid	ENSG00000144681	G	7.5788e-06	0.289453	3.9389e-05	NA	NA	3	36442842	STAC	1
3:36443186:C:G	GTEx_v7	Thyroid	ENSG00000144681	G	6.63856e-07	0.318494	3.9389e-05	NA	NA	3	36443186	STAC	1
3:36443239:A:T	GTEx_v7	Thyroid	ENSG00000144681	T	7.5788e-06	0.289453	3.9389e-05	NA	NA	3	36443239	STAC	1
3:36446244:A:AATAG	GTEx_v7	Thyroid	ENSG00000144681	AATAG	2.7875e-07	0.325134	3.9389e-05	NA	NA	3	36446244	STAC	1
3:36450379:A:G	GTEx_v7	Thyroid	ENSG00000144681	A	3.05327e-06	0.266583	3.9389e-05	NA	NA	3	36450379	STAC	1
3:36454007:C:T	GTEx_v7	Thyroid	ENSG00000144681	T	5.34983e-06	0.281778	3.9389e-05	NA	NA	3	36454007	STAC	1
3:36456881:C:T	GTEx_v7	Thyroid	ENSG00000144681	T	4.94111e-05	0.251547	3.9389e-05	NA	NA	3	36456881	STAC	1
3:36457372:A:G	GTEx_v7	Thyroid	ENSG00000144681	G	4.79244e-06	0.283638	3.9389e-05	NA	NA	3	36457372	STAC	1
3:36458103:C:T	GTEx_v7	Thyroid	ENSG00000144681	T	3.46306e-06	0.29047	3.9389e-05	NA	NA	3	36458103	STAC	1
3:36459254:C:T	GTEx_v7	Thyroid	ENSG00000144681	C	1.54447e-05	0.267805	3.9389e-05	NA	NA	3	36459254	STAC	1
3:36459975:C:T	GTEx_v7	Thyroid	ENSG00000144681	C	9.37157e-06	0.275619	3.9389e-05	NA	NA	3	36459975	STAC	1
3:36461306:A:G	GTEx_v7	Thyroid	ENSG00000144681	A	2.26537e-06	0.304715	3.9389e-05	NA	NA	3	36461306	STAC	1
3:36462047:A:G	GTEx_v7	Thyroid	ENSG00000144681	A	2.26537e-06	0.304715	3.9389e-05	NA	NA	3	36462047	STAC	1
3:36462482:A:T	GTEx_v7	Thyroid	ENSG00000144681	T	1.95625e-06	0.306823	3.9389e-05	NA	NA	3	36462482	STAC	1
3:36468079:G:T	GTEx_v7	Thyroid	ENSG00000144681	T	4.62415e-06	0.279142	3.9389e-05	NA	NA	3	36468079	STAC	1
3:36470003:A:G	GTEx_v7	Thyroid	ENSG00000144681	G	4.33415e-05	0.253071	3.9389e-05	NA	NA	3	36470003	STAC	1
3:36472496:A:G	GTEx_v7	Thyroid	ENSG00000144681	A	9.0686e-07	0.317457	3.9389e-05	NA	NA	3	36472496	STAC	1
3:36473840:C:T	GTEx_v7	Thyroid	ENSG00000144681	C	2.31984e-05	0.2433	3.9389e-05	NA	NA	3	36473840	STAC	1
3:36475321:A:T	GTEx_v7	Thyroid	ENSG00000144681	A	8.76875e-06	0.274762	3.9389e-05	NA	NA	3	36475321	STAC	1
3:36477883:C:T	GTEx_v7	Thyroid	ENSG00000144681	T	5.42754e-05	0.248551	3.9389e-05	NA	NA	3	36477883	STAC	1
3:36479219:G:T	GTEx_v7	Thyroid	ENSG00000144681	G	7.07754e-05	0.248822	3.9389e-05	NA	NA	3	36479219	STAC	1
3:36479269:C:T	GTEx_v7	Thyroid	ENSG00000144681	C	2.25379e-05	0.286007	3.9389e-05	NA	NA	3	36479269	STAC	1
3:36481385:C:G	GTEx_v7	Thyroid	ENSG00000144681	C	2.10674e-07	0.344102	3.9389e-05	NA	NA	3	36481385	STAC	1
3:36483437:G:GT	GTEx_v7	Thyroid	ENSG00000144681	GT	9.66628e-07	0.33279	3.9389e-05	NA	NA	3	36483437	STAC	1
3:36484823:C:T	GTEx_v7	Thyroid	ENSG00000144681	T	3.54223e-08	0.356631	3.9389e-05	NA	NA	3	36484823	STAC	1

## Sheet: ChromatinInteractionsAllTissues
GenomicLocus	region1	region2	FDR	type	DB	tissue/cell	inter/intra	SNPs	genes	ciMapFilt
1	3:36400001-36440000	3:36520001-36560000	4.33503e-21	HiC	GSE87112	Aorta	intra	rs1456069;rs7617700;rs4678530;rs139074880;rs62245716;rs56006618;rs73052247;rs57930526;rs59881573;rs113135397;rs112766131;rs73052248;rs73052252;rs4678867;rs76106538;rs56722971;rs56306821;rs58163920;rs60239415;rs1531134;rs17034991;rs74539227;rs528391640;rs77122382;rs2361037;rs2361038;rs2361039;rs17034995;rs201720745;rs17034997;rs76699580;rs58303436;rs12636967;rs12631541;rs75736780	NA	0
1	3:36400001-36440000	3:36720001-36760000	7.39336e-08	HiC	GSE87112	Aorta	intra	rs1456069;rs7617700;rs4678530;rs139074880;rs62245716;rs56006618;rs73052247;rs57930526;rs59881573;rs113135397;rs112766131;rs73052248;rs73052252;rs4678867;rs76106538;rs56722971;rs56306821;rs58163920;rs60239415;rs1531134;rs17034991;rs74539227;rs528391640;rs77122382;rs2361037;rs2361038;rs2361039;rs17034995;rs201720745;rs17034997;rs76699580;rs58303436;rs12636967;rs12631541;rs75736780	ENSG00000201315	1
1	3:36480001-36520000	3:36520001-36560000	5.75428e-08	HiC	GSE87112	Aorta	intra	rs79491237;3:36483437:G:GT;rs3749279	NA	0
3	10:6120001-6160000	10:6400001-6440000	7.49968e-11	HiC	GSE87112	Aorta	intra	rs7910656;rs4749957;rs4749959;rs7899110;rs6602437;rs34975410;rs7911362;rs151234895;rs11256667;rs12220852;rs4747865;rs4436455;rs578080615;rs10905773;rs3930531;rs10905806;rs4747880;rs6602450;rs2274359;rs2274358;rs531175729;rs547314988;rs11256848	NA	0
1	3:36480001-36520000	3:33920001-33960000	7.65246e-07	HiC	GSE87112	Aorta	intra	rs79491237;3:36483437:G:GT;rs3749279	NA	0
1	3:36400001-36440000	3:36040001-36080000	5.32009e-07	HiC	GSE87112	Aorta	intra	rs1456069;rs7617700;rs4678530;rs139074880;rs62245716;rs56006618;rs73052247;rs57930526;rs59881573;rs113135397;rs112766131;rs73052248;rs73052252;rs4678867;rs76106538;rs56722971;rs56306821;rs58163920;rs60239415;rs1531134;rs17034991;rs74539227;rs528391640;rs77122382;rs2361037;rs2361038;rs2361039;rs17034995;rs201720745;rs17034997;rs76699580;rs58303436;rs12636967;rs12631541;rs75736780	NA	0
3	10:6120001-6160000	10:6160001-6200000	4.73855e-14	HiC	GSE87112	GM12878	intra	rs7910656;rs4749957;rs4749959;rs7899110;rs6602437;rs34975410;rs7911362;rs151234895;rs11256667;rs12220852;rs4747865;rs4436455;rs578080615;rs10905773;rs3930531;rs10905806;rs4747880;rs6602450;rs2274359;rs2274358;rs531175729;rs547314988;rs11256848	ENSG00000170525:ENSG00000201581:ENSG00000263628	1
3	10:6120001-6160000	10:6320001-6360000	1.8946e-08	HiC	GSE87112	GM12878	intra	rs7910656;rs4749957;rs4749959;rs7899110;rs6602437;rs34975410;rs7911362;rs151234895;rs11256667;rs12220852;rs4747865;rs4436455;rs578080615;rs10905773;rs3930531;rs10905806;rs4747880;rs6602450;rs2274359;rs2274358;rs531175729;rs547314988;rs11256848	ENSG00000215244:ENSG00000226705	1
3	10:6120001-6160000	10:6400001-6440000	2.75527e-17	HiC	GSE87112	GM12878	intra	rs7910656;rs4749957;rs4749959;rs7899110;rs6602437;rs34975410;rs7911362;rs151234895;rs11256667;rs12220852;rs4747865;rs4436455;rs578080615;rs10905773;rs3930531;rs10905806;rs4747880;rs6602450;rs2274359;rs2274358;rs531175729;rs547314988;rs11256848	NA	0
3	10:6120001-6160000	10:6440001-6480000	3.49837e-18	HiC	GSE87112	GM12878	intra	rs7910656;rs4749957;rs4749959;rs7899110;rs6602437;rs34975410;rs7911362;rs151234895;rs11256667;rs12220852;rs4747865;rs4436455;rs578080615;rs10905773;rs3930531;rs10905806;rs4747880;rs6602450;rs2274359;rs2274358;rs531175729;rs547314988;rs11256848	NA	0
3	10:6160001-6200000	10:6320001-6360000	1.14246e-09	HiC	GSE87112	GM12878	intra	rs11593335;rs12268391;rs34861328;rs35522661;rs4749997;rs11256860;rs12571090;rs7894037;rs11256879;rs1073646;rs545058100;rs35272567;rs4750005	ENSG00000215244:ENSG00000226705	1
3	10:6160001-6200000	10:6400001-6440000	1.41231e-11	HiC	GSE87112	GM12878	intra	rs11593335;rs12268391;rs34861328;rs35522661;rs4749997;rs11256860;rs12571090;rs7894037;rs11256879;rs1073646;rs545058100;rs35272567;rs4750005	NA	0
3	10:6160001-6200000	10:6440001-6480000	2.73388e-10	HiC	GSE87112	GM12878	intra	rs11593335;rs12268391;rs34861328;rs35522661;rs4749997;rs11256860;rs12571090;rs7894037;rs11256879;rs1073646;rs545058100;rs35272567;rs4750005	NA	0
3	10:6120001-6160000	10:5720001-5760000	1.77305e-10	HiC	GSE87112	GM12878	intra	rs7910656;rs4749957;rs4749959;rs7899110;rs6602437;rs34975410;rs7911362;rs151234895;rs11256667;rs12220852;rs4747865;rs4436455;rs578080615;rs10905773;rs3930531;rs10905806;rs4747880;rs6602450;rs2274359;rs2274358;rs531175729;rs547314988;rs11256848	ENSG00000108021	1
3	10:6120001-6160000	10:5840001-5880000	2.21638e-19	HiC	GSE87112	GM12878	intra	rs7910656;rs4749957;rs4749959;rs7899110;rs6602437;rs34975410;rs7911362;rs151234895;rs11256667;rs12220852;rs4747865;rs4436455;rs578080615;rs10905773;rs3930531;rs10905806;rs4747880;rs6602450;rs2274359;rs2274358;rs531175729;rs547314988;rs11256848	ENSG00000272764	1
3	10:6160001-6200000	10:5840001-5880000	8.37222e-07	HiC	GSE87112	GM12878	intra	rs11593335;rs12268391;rs34861328;rs35522661;rs4749997;rs11256860;rs12571090;rs7894037;rs11256879;rs1073646;rs545058100;rs35272567;rs4750005	ENSG00000272764	1
3	10:6120001-6160000	10:6080001-6120000	4.61269e-24	HiC	GSE87112	GM12878	intra	rs7910656;rs4749957;rs4749959;rs7899110;rs6602437;rs34975410;rs7911362;rs151234895;rs11256667;rs12220852;rs4747865;rs4436455;rs578080615;rs10905773;rs3930531;rs10905806;rs4747880;rs6602450;rs2274359;rs2274358;rs531175729;rs547314988;rs11256848	ENSG00000134460:ENSG00000214015	1
3	10:6160001-6200000	10:6120001-6160000	4.73855e-14	HiC	GSE87112	GM12878	intra	rs11593335;rs12268391;rs34861328;rs35522661;rs4749997;rs11256860;rs12571090;rs7894037;rs11256879;rs1073646;rs545058100;rs35272567;rs4750005	ENSG00000134453	1
1	3:36400001-36440000	3:36440001-36480000	1.54972e-16	HiC	GSE87112	hESC	intra	rs1456069;rs7617700;rs4678530;rs139074880;rs62245716;rs56006618;rs73052247;rs57930526;rs59881573;rs113135397;rs112766131;rs73052248;rs73052252;rs4678867;rs76106538;rs56722971;rs56306821;rs58163920;rs60239415;rs1531134;rs17034991;rs74539227;rs528391640;rs77122382;rs2361037;rs2361038;rs2361039;rs17034995;rs201720745;rs17034997;rs76699580;rs58303436;rs12636967;rs12631541;rs75736780	NA	0
1	3:36400001-36440000	3:36520001-36560000	8.29263e-57	HiC	GSE87112	hESC	intra	rs1456069;rs7617700;rs4678530;rs139074880;rs62245716;rs56006618;rs73052247;rs57930526;rs59881573;rs113135397;rs112766131;rs73052248;rs73052252;rs4678867;rs76106538;rs56722971;rs56306821;rs58163920;rs60239415;rs1531134;rs17034991;rs74539227;rs528391640;rs77122382;rs2361037;rs2361038;rs2361039;rs17034995;rs201720745;rs17034997;rs76699580;rs58303436;rs12636967;rs12631541;rs75736780	NA	0
1	3:36400001-36440000	3:36680001-36720000	8.91217e-13	HiC	GSE87112	hESC	intra	rs1456069;rs7617700;rs4678530;rs139074880;rs62245716;rs56006618;rs73052247;rs57930526;rs59881573;rs113135397;rs112766131;rs73052248;rs73052252;rs4678867;rs76106538;rs56722971;rs56306821;rs58163920;rs60239415;rs1531134;rs17034991;rs74539227;rs528391640;rs77122382;rs2361037;rs2361038;rs2361039;rs17034995;rs201720745;rs17034997;rs76699580;rs58303436;rs12636967;rs12631541;rs75736780	NA	0
1	3:36400001-36440000	3:36720001-36760000	3.03469e-50	HiC	GSE87112	hESC	intra	rs1456069;rs7617700;rs4678530;rs139074880;rs62245716;rs56006618;rs73052247;rs57930526;rs59881573;rs113135397;rs112766131;rs73052248;rs73052252;rs4678867;rs76106538;rs56722971;rs56306821;rs58163920;rs60239415;rs1531134;rs17034991;rs74539227;rs528391640;rs77122382;rs2361037;rs2361038;rs2361039;rs17034995;rs201720745;rs17034997;rs76699580;rs58303436;rs12636967;rs12631541;rs75736780	ENSG00000201315	1
1	3:36400001-36440000	3:36760001-36800000	2.3134e-07	HiC	GSE87112	hESC	intra	rs1456069;rs7617700;rs4678530;rs139074880;rs62245716;rs56006618;rs73052247;rs57930526;rs59881573;rs113135397;rs112766131;rs73052248;rs73052252;rs4678867;rs76106538;rs56722971;rs56306821;rs58163920;rs60239415;rs1531134;rs17034991;rs74539227;rs528391640;rs77122382;rs2361037;rs2361038;rs2361039;rs17034995;rs201720745;rs17034997;rs76699580;rs58303436;rs12636967;rs12631541;rs75736780	ENSG00000163673	1
1	3:36440001-36480000	3:36520001-36560000	3.66156e-21	HiC	GSE87112	hESC	intra	rs113110492;rs17035015;rs79287010;rs7623911;rs17035024;rs73828877;rs73828878;rs10681235;rs7636993;rs728082;rs2885140;rs113517711;rs4678874;rs17035045;rs4678875;rs61333033;rs77050446;rs74583666;rs12630622;rs10514698;rs4678876;rs76995243;rs79750492;rs11129714;rs73063829;rs1869848;rs112252143;rs78365105	NA	0
1	3:36440001-36480000	3:36720001-36760000	1.14929e-24	HiC	GSE87112	hESC	intra	rs113110492;rs17035015;rs79287010;rs7623911;rs17035024;rs73828877;rs73828878;rs10681235;rs7636993;rs728082;rs2885140;rs113517711;rs4678874;rs17035045;rs4678875;rs61333033;rs77050446;rs74583666;rs12630622;rs10514698;rs4678876;rs76995243;rs79750492;rs11129714;rs73063829;rs1869848;rs112252143;rs78365105	ENSG00000201315	1
1	3:36480001-36520000	3:36520001-36560000	2.59821e-40	HiC	GSE87112	hESC	intra	rs79491237;3:36483437:G:GT;rs3749279	NA	0
1	3:36480001-36520000	3:36720001-36760000	9.38842e-15	HiC	GSE87112	hESC	intra	rs79491237;3:36483437:G:GT;rs3749279	ENSG00000201315	1
2	5:22640001-22680000	5:22960001-23000000	6.55177e-07	HiC	GSE87112	hESC	intra	rs9293026;rs10941967;rs10042849;rs6888927;rs6452086;rs6452087;rs7708701;rs6872869;rs6874411;rs268974;rs10037419;rs9293027;rs1545968;rs11294915;rs6452088;rs141858871;rs6882492;rs1545967;rs268975;rs10061490;rs7727322;rs7731921;rs7708605;rs2355850;rs10064006;rs1487413;rs1487412;rs1487410;rs268976;rs11743765;rs3103162;rs4299697;rs1038591;rs2169790;rs1038590;rs1038589;rs13185100;rs10472484;rs34616510;…	NA	0
2	5:22640001-22680000	5:23200001-23240000	6.70018e-13	HiC	GSE87112	hESC	intra	rs9293026;rs10941967;rs10042849;rs6888927;rs6452086;rs6452087;rs7708701;rs6872869;rs6874411;rs268974;rs10037419;rs9293027;rs1545968;rs11294915;rs6452088;rs141858871;rs6882492;rs1545967;rs268975;rs10061490;rs7727322;rs7731921;rs7708605;rs2355850;rs10064006;rs1487413;rs1487412;rs1487410;rs268976;rs11743765;rs3103162;rs4299697;rs1038591;rs2169790;rs1038590;rs1038589;rs13185100;rs10472484;rs34616510;…	ENSG00000264118	1
2	5:22640001-22680000	5:23360001-23400000	9.20069e-09	HiC	GSE87112	hESC	intra	rs9293026;rs10941967;rs10042849;rs6888927;rs6452086;rs6452087;rs7708701;rs6872869;rs6874411;rs268974;rs10037419;rs9293027;rs1545968;rs11294915;rs6452088;rs141858871;rs6882492;rs1545967;rs268975;rs10061490;rs7727322;rs7731921;rs7708605;rs2355850;rs10064006;rs1487413;rs1487412;rs1487410;rs268976;rs11743765;rs3103162;rs4299697;rs1038591;rs2169790;rs1038590;rs1038589;rs13185100;rs10472484;rs34616510;…	NA	0
2	5:22680001-22720000	5:23200001-23240000	6.17155e-08	HiC	GSE87112	hESC	intra	rs1487423;rs68057564;rs1487424;rs166549;rs34870336;rs7712164;rs7707354;rs9293030;rs9293031;rs9293032;rs9293033;rs9293034;rs10038915;rs269005;rs269006;rs13169440;rs923279;rs2355852;rs269012;rs6452089;rs10546591;rs269013;rs269019;rs33927193;rs418732;rs269020;rs10041331;rs11741433;rs6882171;rs6882337;rs6860776;rs1487405;rs1487404;rs4513651;rs10072315;rs13161449;rs13174730;rs10067423;rs1487403;rs7160…	ENSG00000264118	1
2	5:22720001-22760000	5:23200001-23240000	4.33313e-08	HiC	GSE87112	hESC	intra	rs72748714;rs72748717;rs12652487;rs7737131;rs12188885;rs12188887;rs72748721;rs12188256;rs7711076	ENSG00000264118	1
3	10:6120001-6160000	10:6400001-6440000	4.82407e-30	HiC	GSE87112	hESC	intra	rs7910656;rs4749957;rs4749959;rs7899110;rs6602437;rs34975410;rs7911362;rs151234895;rs11256667;rs12220852;rs4747865;rs4436455;rs578080615;rs10905773;rs3930531;rs10905806;rs4747880;rs6602450;rs2274359;rs2274358;rs531175729;rs547314988;rs11256848	NA	0
3	10:6120001-6160000	10:6800001-6840000	2.52257e-09	HiC	GSE87112	hESC	intra	rs7910656;rs4749957;rs4749959;rs7899110;rs6602437;rs34975410;rs7911362;rs151234895;rs11256667;rs12220852;rs4747865;rs4436455;rs578080615;rs10905773;rs3930531;rs10905806;rs4747880;rs6602450;rs2274359;rs2274358;rs531175729;rs547314988;rs11256848	ENSG00000238266	1
3	10:6160001-6200000	10:6400001-6440000	2.09063e-10	HiC	GSE87112	hESC	intra	rs11593335;rs12268391;rs34861328;rs35522661;rs4749997;rs11256860;rs12571090;rs7894037;rs11256879;rs1073646;rs545058100;rs35272567;rs4750005	NA	0
1	3:36400001-36440000	3:34040001-34080000	2.47711e-08	HiC	GSE87112	hESC	intra	rs1456069;rs7617700;rs4678530;rs139074880;rs62245716;rs56006618;rs73052247;rs57930526;rs59881573;rs113135397;rs112766131;rs73052248;rs73052252;rs4678867;rs76106538;rs56722971;rs56306821;rs58163920;rs60239415;rs1531134;rs17034991;rs74539227;rs528391640;rs77122382;rs2361037;rs2361038;rs2361039;rs17034995;rs201720745;rs17034997;rs76699580;rs58303436;rs12636967;rs12631541;rs75736780	NA	0
1	3:36440001-36480000	3:34040001-34080000	2.11821e-07	HiC	GSE87112	hESC	intra	rs113110492;rs17035015;rs79287010;rs7623911;rs17035024;rs73828877;rs73828878;rs10681235;rs7636993;rs728082;rs2885140;rs113517711;rs4678874;rs17035045;rs4678875;rs61333033;rs77050446;rs74583666;rs12630622;rs10514698;rs4678876;rs76995243;rs79750492;rs11129714;rs73063829;rs1869848;rs112252143;rs78365105	NA	0
1	3:36480001-36520000	3:34040001-34080000	3.95005e-11	HiC	GSE87112	hESC	intra	rs79491237;3:36483437:G:GT;rs3749279	NA	0
1	3:36400001-36440000	3:34080001-34120000	9.79359e-12	HiC	GSE87112	hESC	intra	rs1456069;rs7617700;rs4678530;rs139074880;rs62245716;rs56006618;rs73052247;rs57930526;rs59881573;rs113135397;rs112766131;rs73052248;rs73052252;rs4678867;rs76106538;rs56722971;rs56306821;rs58163920;rs60239415;rs1531134;rs17034991;rs74539227;rs528391640;rs77122382;rs2361037;rs2361038;rs2361039;rs17034995;rs201720745;rs17034997;rs76699580;rs58303436;rs12636967;rs12631541;rs75736780	NA	0
1	3:36400001-36440000	3:34400001-34440000	1.25982e-07	HiC	GSE87112	hESC	intra	rs1456069;rs7617700;rs4678530;rs139074880;rs62245716;rs56006618;rs73052247;rs57930526;rs59881573;rs113135397;rs112766131;rs73052248;rs73052252;rs4678867;rs76106538;rs56722971;rs56306821;rs58163920;rs60239415;rs1531134;rs17034991;rs74539227;rs528391640;rs77122382;rs2361037;rs2361038;rs2361039;rs17034995;rs201720745;rs17034997;rs76699580;rs58303436;rs12636967;rs12631541;rs75736780	NA	0
1	3:36400001-36440000	3:35360001-35400000	1.01388e-07	HiC	GSE87112	hESC	intra	rs1456069;rs7617700;rs4678530;rs139074880;rs62245716;rs56006618;rs73052247;rs57930526;rs59881573;rs113135397;rs112766131;rs73052248;rs73052252;rs4678867;rs76106538;rs56722971;rs56306821;rs58163920;rs60239415;rs1531134;rs17034991;rs74539227;rs528391640;rs77122382;rs2361037;rs2361038;rs2361039;rs17034995;rs201720745;rs17034997;rs76699580;rs58303436;rs12636967;rs12631541;rs75736780	NA	0
1	3:36400001-36440000	3:35960001-36000000	1.22115e-08	HiC	GSE87112	hESC	intra	rs1456069;rs7617700;rs4678530;rs139074880;rs62245716;rs56006618;rs73052247;rs57930526;rs59881573;rs113135397;rs112766131;rs73052248;rs73052252;rs4678867;rs76106538;rs56722971;rs56306821;rs58163920;rs60239415;rs1531134;rs17034991;rs74539227;rs528391640;rs77122382;rs2361037;rs2361038;rs2361039;rs17034995;rs201720745;rs17034997;rs76699580;rs58303436;rs12636967;rs12631541;rs75736780	NA	0
1	3:36480001-36520000	3:35960001-36000000	4.63468e-08	HiC	GSE87112	hESC	intra	rs79491237;3:36483437:G:GT;rs3749279	NA	0
1	3:36400001-36440000	3:36000001-36040000	4.97415e-19	HiC	GSE87112	hESC	intra	rs1456069;rs7617700;rs4678530;rs139074880;rs62245716;rs56006618;rs73052247;rs57930526;rs59881573;rs113135397;rs112766131;rs73052248;rs73052252;rs4678867;rs76106538;rs56722971;rs56306821;rs58163920;rs60239415;rs1531134;rs17034991;rs74539227;rs528391640;rs77122382;rs2361037;rs2361038;rs2361039;rs17034995;rs201720745;rs17034997;rs76699580;rs58303436;rs12636967;rs12631541;rs75736780	NA	0
1	3:36440001-36480000	3:36000001-36040000	2.2332e-08	HiC	GSE87112	hESC	intra	rs113110492;rs17035015;rs79287010;rs7623911;rs17035024;rs73828877;rs73828878;rs10681235;rs7636993;rs728082;rs2885140;rs113517711;rs4678874;rs17035045;rs4678875;rs61333033;rs77050446;rs74583666;rs12630622;rs10514698;rs4678876;rs76995243;rs79750492;rs11129714;rs73063829;rs1869848;rs112252143;rs78365105	NA	0
1	3:36480001-36520000	3:36000001-36040000	2.06024e-07	HiC	GSE87112	hESC	intra	rs79491237;3:36483437:G:GT;rs3749279	NA	0
1	3:36400001-36440000	3:36040001-36080000	1.34016e-28	HiC	GSE87112	hESC	intra	rs1456069;rs7617700;rs4678530;rs139074880;rs62245716;rs56006618;rs73052247;rs57930526;rs59881573;rs113135397;rs112766131;rs73052248;rs73052252;rs4678867;rs76106538;rs56722971;rs56306821;rs58163920;rs60239415;rs1531134;rs17034991;rs74539227;rs528391640;rs77122382;rs2361037;rs2361038;rs2361039;rs17034995;rs201720745;rs17034997;rs76699580;rs58303436;rs12636967;rs12631541;rs75736780	NA	0
1	3:36440001-36480000	3:36040001-36080000	7.7654e-09	HiC	GSE87112	hESC	intra	rs113110492;rs17035015;rs79287010;rs7623911;rs17035024;rs73828877;rs73828878;rs10681235;rs7636993;rs728082;rs2885140;rs113517711;rs4678874;rs17035045;rs4678875;rs61333033;rs77050446;rs74583666;rs12630622;rs10514698;rs4678876;rs76995243;rs79750492;rs11129714;rs73063829;rs1869848;rs112252143;rs78365105	NA	0
1	3:36480001-36520000	3:36040001-36080000	4.61361e-12	HiC	GSE87112	hESC	intra	rs79491237;3:36483437:G:GT;rs3749279	NA	0
1	3:36400001-36440000	3:36120001-36160000	3.382e-27	HiC	GSE87112	hESC	intra	rs1456069;rs7617700;rs4678530;rs139074880;rs62245716;rs56006618;rs73052247;rs57930526;rs59881573;rs113135397;rs112766131;rs73052248;rs73052252;rs4678867;rs76106538;rs56722971;rs56306821;rs58163920;rs60239415;rs1531134;rs17034991;rs74539227;rs528391640;rs77122382;rs2361037;rs2361038;rs2361039;rs17034995;rs201720745;rs17034997;rs76699580;rs58303436;rs12636967;rs12631541;rs75736780	NA	0
1	3:36440001-36480000	3:36120001-36160000	1.11274e-13	HiC	GSE87112	hESC	intra	rs113110492;rs17035015;rs79287010;rs7623911;rs17035024;rs73828877;rs73828878;rs10681235;rs7636993;rs728082;rs2885140;rs113517711;rs4678874;rs17035045;rs4678875;rs61333033;rs77050446;rs74583666;rs12630622;rs10514698;rs4678876;rs76995243;rs79750492;rs11129714;rs73063829;rs1869848;rs112252143;rs78365105	NA	0
1	3:36480001-36520000	3:36120001-36160000	1.57548e-09	HiC	GSE87112	hESC	intra	rs79491237;3:36483437:G:GT;rs3749279	NA	0
1	3:36400001-36440000	3:36200001-36240000	8.78922e-30	HiC	GSE87112	hESC	intra	rs1456069;rs7617700;rs4678530;rs139074880;rs62245716;rs56006618;rs73052247;rs57930526;rs59881573;rs113135397;rs112766131;rs73052248;rs73052252;rs4678867;rs76106538;rs56722971;rs56306821;rs58163920;rs60239415;rs1531134;rs17034991;rs74539227;rs528391640;rs77122382;rs2361037;rs2361038;rs2361039;rs17034995;rs201720745;rs17034997;rs76699580;rs58303436;rs12636967;rs12631541;rs75736780	ENSG00000236158	1
1	3:36440001-36480000	3:36200001-36240000	7.07518e-12	HiC	GSE87112	hESC	intra	rs113110492;rs17035015;rs79287010;rs7623911;rs17035024;rs73828877;rs73828878;rs10681235;rs7636993;rs728082;rs2885140;rs113517711;rs4678874;rs17035045;rs4678875;rs61333033;rs77050446;rs74583666;rs12630622;rs10514698;rs4678876;rs76995243;rs79750492;rs11129714;rs73063829;rs1869848;rs112252143;rs78365105	ENSG00000236158	1
1	3:36480001-36520000	3:36200001-36240000	9.74029e-10	HiC	GSE87112	hESC	intra	rs79491237;3:36483437:G:GT;rs3749279	ENSG00000236158	1
1	3:36400001-36440000	3:36240001-36280000	2.32317e-12	HiC	GSE87112	hESC	intra	rs1456069;rs7617700;rs4678530;rs139074880;rs62245716;rs56006618;rs73052247;rs57930526;rs59881573;rs113135397;rs112766131;rs73052248;rs73052252;rs4678867;rs76106538;rs56722971;rs56306821;rs58163920;rs60239415;rs1531134;rs17034991;rs74539227;rs528391640;rs77122382;rs2361037;rs2361038;rs2361039;rs17034995;rs201720745;rs17034997;rs76699580;rs58303436;rs12636967;rs12631541;rs75736780	NA	0
1	3:36400001-36440000	3:36320001-36360000	1.10285e-17	HiC	GSE87112	hESC	intra	rs1456069;rs7617700;rs4678530;rs139074880;rs62245716;rs56006618;rs73052247;rs57930526;rs59881573;rs113135397;rs112766131;rs73052248;rs73052252;rs4678867;rs76106538;rs56722971;rs56306821;rs58163920;rs60239415;rs1531134;rs17034991;rs74539227;rs528391640;rs77122382;rs2361037;rs2361038;rs2361039;rs17034995;rs201720745;rs17034997;rs76699580;rs58303436;rs12636967;rs12631541;rs75736780	NA	0
1	3:36440001-36480000	3:36320001-36360000	2.86196e-08	HiC	GSE87112	hESC	intra	rs113110492;rs17035015;rs79287010;rs7623911;rs17035024;rs73828877;rs73828878;rs10681235;rs7636993;rs728082;rs2885140;rs113517711;rs4678874;rs17035045;rs4678875;rs61333033;rs77050446;rs74583666;rs12630622;rs10514698;rs4678876;rs76995243;rs79750492;rs11129714;rs73063829;rs1869848;rs112252143;rs78365105	NA	0
1	3:36400001-36440000	3:36360001-36400000	3.70414e-16	HiC	GSE87112	hESC	intra	rs1456069;rs7617700;rs4678530;rs139074880;rs62245716;rs56006618;rs73052247;rs57930526;rs59881573;rs113135397;rs112766131;rs73052248;rs73052252;rs4678867;rs76106538;rs56722971;rs56306821;rs58163920;rs60239415;rs1531134;rs17034991;rs74539227;rs528391640;rs77122382;rs2361037;rs2361038;rs2361039;rs17034995;rs201720745;rs17034997;rs76699580;rs58303436;rs12636967;rs12631541;rs75736780	NA	0
1	3:36440001-36480000	3:36400001-36440000	1.54972e-16	HiC	GSE87112	hESC	intra	rs113110492;rs17035015;rs79287010;rs7623911;rs17035024;rs73828877;rs73828878;rs10681235;rs7636993;rs728082;rs2885140;rs113517711;rs4678874;rs17035045;rs4678875;rs61333033;rs77050446;rs74583666;rs12630622;rs10514698;rs4678876;rs76995243;rs79750492;rs11129714;rs73063829;rs1869848;rs112252143;rs78365105	ENSG00000144681	1
2	5:22640001-22680000	5:21600001-21640000	1.76579e-08	HiC	GSE87112	hESC	intra	rs9293026;rs10941967;rs10042849;rs6888927;rs6452086;rs6452087;rs7708701;rs6872869;rs6874411;rs268974;rs10037419;rs9293027;rs1545968;rs11294915;rs6452088;rs141858871;rs6882492;rs1545967;rs268975;rs10061490;rs7727322;rs7731921;rs7708605;rs2355850;rs10064006;rs1487413;rs1487412;rs1487410;rs268976;rs11743765;rs3103162;rs4299697;rs1038591;rs2169790;rs1038590;rs1038589;rs13185100;rs10472484;rs34616510;…	ENSG00000253766	1
2	5:22640001-22680000	5:21840001-21880000	3.60584e-14	HiC	GSE87112	hESC	intra	rs9293026;rs10941967;rs10042849;rs6888927;rs6452086;rs6452087;rs7708701;rs6872869;rs6874411;rs268974;rs10037419;rs9293027;rs1545968;rs11294915;rs6452088;rs141858871;rs6882492;rs1545967;rs268975;rs10061490;rs7727322;rs7731921;rs7708605;rs2355850;rs10064006;rs1487413;rs1487412;rs1487410;rs268976;rs11743765;rs3103162;rs4299697;rs1038591;rs2169790;rs1038590;rs1038589;rs13185100;rs10472484;rs34616510;…	NA	0
2	5:22680001-22720000	5:21840001-21880000	4.09959e-10	HiC	GSE87112	hESC	intra	rs1487423;rs68057564;rs1487424;rs166549;rs34870336;rs7712164;rs7707354;rs9293030;rs9293031;rs9293032;rs9293033;rs9293034;rs10038915;rs269005;rs269006;rs13169440;rs923279;rs2355852;rs269012;rs6452089;rs10546591;rs269013;rs269019;rs33927193;rs418732;rs269020;rs10041331;rs11741433;rs6882171;rs6882337;rs6860776;rs1487405;rs1487404;rs4513651;rs10072315;rs13161449;rs13174730;rs10067423;rs1487403;rs7160…	NA	0
2	5:22720001-22760000	5:21840001-21880000	3.84912e-08	HiC	GSE87112	hESC	intra	rs72748714;rs72748717;rs12652487;rs7737131;rs12188885;rs12188887;rs72748721;rs12188256;rs7711076	NA	0
2	5:22640001-22680000	5:21880001-21920000	1.39484e-10	HiC	GSE87112	hESC	intra	rs9293026;rs10941967;rs10042849;rs6888927;rs6452086;rs6452087;rs7708701;rs6872869;rs6874411;rs268974;rs10037419;rs9293027;rs1545968;rs11294915;rs6452088;rs141858871;rs6882492;rs1545967;rs268975;rs10061490;rs7727322;rs7731921;rs7708605;rs2355850;rs10064006;rs1487413;rs1487412;rs1487410;rs268976;rs11743765;rs3103162;rs4299697;rs1038591;rs2169790;rs1038590;rs1038589;rs13185100;rs10472484;rs34616510;…	ENSG00000213430	1
2	5:22680001-22720000	5:21880001-21920000	9.10765e-08	HiC	GSE87112	hESC	intra	rs1487423;rs68057564;rs1487424;rs166549;rs34870336;rs7712164;rs7707354;rs9293030;rs9293031;rs9293032;rs9293033;rs9293034;rs10038915;rs269005;rs269006;rs13169440;rs923279;rs2355852;rs269012;rs6452089;rs10546591;rs269013;rs269019;rs33927193;rs418732;rs269020;rs10041331;rs11741433;rs6882171;rs6882337;rs6860776;rs1487405;rs1487404;rs4513651;rs10072315;rs13161449;rs13174730;rs10067423;rs1487403;rs7160…	ENSG00000213430	1
2	5:22640001-22680000	5:22040001-22080000	1.18658e-10	HiC	GSE87112	hESC	intra	rs9293026;rs10941967;rs10042849;rs6888927;rs6452086;rs6452087;rs7708701;rs6872869;rs6874411;rs268974;rs10037419;rs9293027;rs1545968;rs11294915;rs6452088;rs141858871;rs6882492;rs1545967;rs268975;rs10061490;rs7727322;rs7731921;rs7708605;rs2355850;rs10064006;rs1487413;rs1487412;rs1487410;rs268976;rs11743765;rs3103162;rs4299697;rs1038591;rs2169790;rs1038590;rs1038589;rs13185100;rs10472484;rs34616510;…	NA	0
2	5:22640001-22680000	5:22200001-22240000	6.74868e-13	HiC	GSE87112	hESC	intra	rs9293026;rs10941967;rs10042849;rs6888927;rs6452086;rs6452087;rs7708701;rs6872869;rs6874411;rs268974;rs10037419;rs9293027;rs1545968;rs11294915;rs6452088;rs141858871;rs6882492;rs1545967;rs268975;rs10061490;rs7727322;rs7731921;rs7708605;rs2355850;rs10064006;rs1487413;rs1487412;rs1487410;rs268976;rs11743765;rs3103162;rs4299697;rs1038591;rs2169790;rs1038590;rs1038589;rs13185100;rs10472484;rs34616510;…	NA	0
2	5:22720001-22760000	5:22200001-22240000	1.69949e-12	HiC	GSE87112	hESC	intra	rs72748714;rs72748717;rs12652487;rs7737131;rs12188885;rs12188887;rs72748721;rs12188256;rs7711076	NA	0
2	5:22640001-22680000	5:22240001-22280000	4.94804e-39	HiC	GSE87112	hESC	intra	rs9293026;rs10941967;rs10042849;rs6888927;rs6452086;rs6452087;rs7708701;rs6872869;rs6874411;rs268974;rs10037419;rs9293027;rs1545968;rs11294915;rs6452088;rs141858871;rs6882492;rs1545967;rs268975;rs10061490;rs7727322;rs7731921;rs7708605;rs2355850;rs10064006;rs1487413;rs1487412;rs1487410;rs268976;rs11743765;rs3103162;rs4299697;rs1038591;rs2169790;rs1038590;rs1038589;rs13185100;rs10472484;rs34616510;…	NA	0
2	5:22680001-22720000	5:22240001-22280000	1.24186e-17	HiC	GSE87112	hESC	intra	rs1487423;rs68057564;rs1487424;rs166549;rs34870336;rs7712164;rs7707354;rs9293030;rs9293031;rs9293032;rs9293033;rs9293034;rs10038915;rs269005;rs269006;rs13169440;rs923279;rs2355852;rs269012;rs6452089;rs10546591;rs269013;rs269019;rs33927193;rs418732;rs269020;rs10041331;rs11741433;rs6882171;rs6882337;rs6860776;rs1487405;rs1487404;rs4513651;rs10072315;rs13161449;rs13174730;rs10067423;rs1487403;rs7160…	NA	0
2	5:22720001-22760000	5:22240001-22280000	3.87768e-32	HiC	GSE87112	hESC	intra	rs72748714;rs72748717;rs12652487;rs7737131;rs12188885;rs12188887;rs72748721;rs12188256;rs7711076	NA	0
2	5:22640001-22680000	5:22280001-22320000	5.55008e-09	HiC	GSE87112	hESC	intra	rs9293026;rs10941967;rs10042849;rs6888927;rs6452086;rs6452087;rs7708701;rs6872869;rs6874411;rs268974;rs10037419;rs9293027;rs1545968;rs11294915;rs6452088;rs141858871;rs6882492;rs1545967;rs268975;rs10061490;rs7727322;rs7731921;rs7708605;rs2355850;rs10064006;rs1487413;rs1487412;rs1487410;rs268976;rs11743765;rs3103162;rs4299697;rs1038591;rs2169790;rs1038590;rs1038589;rs13185100;rs10472484;rs34616510;…	NA	0
2	5:22720001-22760000	5:22280001-22320000	2.76662e-07	HiC	GSE87112	hESC	intra	rs72748714;rs72748717;rs12652487;rs7737131;rs12188885;rs12188887;rs72748721;rs12188256;rs7711076	NA	0
2	5:22640001-22680000	5:22320001-22360000	1.80319e-15	HiC	GSE87112	hESC	intra	rs9293026;rs10941967;rs10042849;rs6888927;rs6452086;rs6452087;rs7708701;rs6872869;rs6874411;rs268974;rs10037419;rs9293027;rs1545968;rs11294915;rs6452088;rs141858871;rs6882492;rs1545967;rs268975;rs10061490;rs7727322;rs7731921;rs7708605;rs2355850;rs10064006;rs1487413;rs1487412;rs1487410;rs268976;rs11743765;rs3103162;rs4299697;rs1038591;rs2169790;rs1038590;rs1038589;rs13185100;rs10472484;rs34616510;…	NA	0
2	5:22680001-22720000	5:22320001-22360000	8.99273e-13	HiC	GSE87112	hESC	intra	rs1487423;rs68057564;rs1487424;rs166549;rs34870336;rs7712164;rs7707354;rs9293030;rs9293031;rs9293032;rs9293033;rs9293034;rs10038915;rs269005;rs269006;rs13169440;rs923279;rs2355852;rs269012;rs6452089;rs10546591;rs269013;rs269019;rs33927193;rs418732;rs269020;rs10041331;rs11741433;rs6882171;rs6882337;rs6860776;rs1487405;rs1487404;rs4513651;rs10072315;rs13161449;rs13174730;rs10067423;rs1487403;rs7160…	NA	0
2	5:22720001-22760000	5:22320001-22360000	7.3338e-17	HiC	GSE87112	hESC	intra	rs72748714;rs72748717;rs12652487;rs7737131;rs12188885;rs12188887;rs72748721;rs12188256;rs7711076	NA	0
2	5:22640001-22680000	5:22360001-22400000	7.27234e-47	HiC	GSE87112	hESC	intra	rs9293026;rs10941967;rs10042849;rs6888927;rs6452086;rs6452087;rs7708701;rs6872869;rs6874411;rs268974;rs10037419;rs9293027;rs1545968;rs11294915;rs6452088;rs141858871;rs6882492;rs1545967;rs268975;rs10061490;rs7727322;rs7731921;rs7708605;rs2355850;rs10064006;rs1487413;rs1487412;rs1487410;rs268976;rs11743765;rs3103162;rs4299697;rs1038591;rs2169790;rs1038590;rs1038589;rs13185100;rs10472484;rs34616510;…	NA	0
2	5:22680001-22720000	5:22360001-22400000	1.14825e-17	HiC	GSE87112	hESC	intra	rs1487423;rs68057564;rs1487424;rs166549;rs34870336;rs7712164;rs7707354;rs9293030;rs9293031;rs9293032;rs9293033;rs9293034;rs10038915;rs269005;rs269006;rs13169440;rs923279;rs2355852;rs269012;rs6452089;rs10546591;rs269013;rs269019;rs33927193;rs418732;rs269020;rs10041331;rs11741433;rs6882171;rs6882337;rs6860776;rs1487405;rs1487404;rs4513651;rs10072315;rs13161449;rs13174730;rs10067423;rs1487403;rs7160…	NA	0
2	5:22720001-22760000	5:22360001-22400000	1.6455e-19	HiC	GSE87112	hESC	intra	rs72748714;rs72748717;rs12652487;rs7737131;rs12188885;rs12188887;rs72748721;rs12188256;rs7711076	NA	0
2	5:22640001-22680000	5:22400001-22440000	8.90664e-16	HiC	GSE87112	hESC	intra	rs9293026;rs10941967;rs10042849;rs6888927;rs6452086;rs6452087;rs7708701;rs6872869;rs6874411;rs268974;rs10037419;rs9293027;rs1545968;rs11294915;rs6452088;rs141858871;rs6882492;rs1545967;rs268975;rs10061490;rs7727322;rs7731921;rs7708605;rs2355850;rs10064006;rs1487413;rs1487412;rs1487410;rs268976;rs11743765;rs3103162;rs4299697;rs1038591;rs2169790;rs1038590;rs1038589;rs13185100;rs10472484;rs34616510;…	NA	0
2	5:22640001-22680000	5:22520001-22560000	7.97402e-25	HiC	GSE87112	hESC	intra	rs9293026;rs10941967;rs10042849;rs6888927;rs6452086;rs6452087;rs7708701;rs6872869;rs6874411;rs268974;rs10037419;rs9293027;rs1545968;rs11294915;rs6452088;rs141858871;rs6882492;rs1545967;rs268975;rs10061490;rs7727322;rs7731921;rs7708605;rs2355850;rs10064006;rs1487413;rs1487412;rs1487410;rs268976;rs11743765;rs3103162;rs4299697;rs1038591;rs2169790;rs1038590;rs1038589;rs13185100;rs10472484;rs34616510;…	NA	0
2	5:22680001-22720000	5:22520001-22560000	2.06407e-07	HiC	GSE87112	hESC	intra	rs1487423;rs68057564;rs1487424;rs166549;rs34870336;rs7712164;rs7707354;rs9293030;rs9293031;rs9293032;rs9293033;rs9293034;rs10038915;rs269005;rs269006;rs13169440;rs923279;rs2355852;rs269012;rs6452089;rs10546591;rs269013;rs269019;rs33927193;rs418732;rs269020;rs10041331;rs11741433;rs6882171;rs6882337;rs6860776;rs1487405;rs1487404;rs4513651;rs10072315;rs13161449;rs13174730;rs10067423;rs1487403;rs7160…	NA	0
2	5:22720001-22760000	5:22520001-22560000	1.33107e-08	HiC	GSE87112	hESC	intra	rs72748714;rs72748717;rs12652487;rs7737131;rs12188885;rs12188887;rs72748721;rs12188256;rs7711076	NA	0
2	5:22640001-22680000	5:22560001-22600000	8.63596e-08	HiC	GSE87112	hESC	intra	rs9293026;rs10941967;rs10042849;rs6888927;rs6452086;rs6452087;rs7708701;rs6872869;rs6874411;rs268974;rs10037419;rs9293027;rs1545968;rs11294915;rs6452088;rs141858871;rs6882492;rs1545967;rs268975;rs10061490;rs7727322;rs7731921;rs7708605;rs2355850;rs10064006;rs1487413;rs1487412;rs1487410;rs268976;rs11743765;rs3103162;rs4299697;rs1038591;rs2169790;rs1038590;rs1038589;rs13185100;rs10472484;rs34616510;…	ENSG00000249206	1
2	5:22640001-22680000	5:22600001-22640000	2.80685e-16	HiC	GSE87112	hESC	intra	rs9293026;rs10941967;rs10042849;rs6888927;rs6452086;rs6452087;rs7708701;rs6872869;rs6874411;rs268974;rs10037419;rs9293027;rs1545968;rs11294915;rs6452088;rs141858871;rs6882492;rs1545967;rs268975;rs10061490;rs7727322;rs7731921;rs7708605;rs2355850;rs10064006;rs1487413;rs1487412;rs1487410;rs268976;rs11743765;rs3103162;rs4299697;rs1038591;rs2169790;rs1038590;rs1038589;rs13185100;rs10472484;rs34616510;…	NA	0
1	3:36400001-36440000	3:36520001-36560000	1.03863e-10	HiC	GSE87112	IMR90	intra	rs1456069;rs7617700;rs4678530;rs139074880;rs62245716;rs56006618;rs73052247;rs57930526;rs59881573;rs113135397;rs112766131;rs73052248;rs73052252;rs4678867;rs76106538;rs56722971;rs56306821;rs58163920;rs60239415;rs1531134;rs17034991;rs74539227;rs528391640;rs77122382;rs2361037;rs2361038;rs2361039;rs17034995;rs201720745;rs17034997;rs76699580;rs58303436;rs12636967;rs12631541;rs75736780	NA	0
1	3:36400001-36440000	3:36720001-36760000	2.90728e-16	HiC	GSE87112	IMR90	intra	rs1456069;rs7617700;rs4678530;rs139074880;rs62245716;rs56006618;rs73052247;rs57930526;rs59881573;rs113135397;rs112766131;rs73052248;rs73052252;rs4678867;rs76106538;rs56722971;rs56306821;rs58163920;rs60239415;rs1531134;rs17034991;rs74539227;rs528391640;rs77122382;rs2361037;rs2361038;rs2361039;rs17034995;rs201720745;rs17034997;rs76699580;rs58303436;rs12636967;rs12631541;rs75736780	ENSG00000201315	1
1	3:36400001-36440000	3:37760001-37800000	2.56179e-08	HiC	GSE87112	IMR90	intra	rs1456069;rs7617700;rs4678530;rs139074880;rs62245716;rs56006618;rs73052247;rs57930526;rs59881573;rs113135397;rs112766131;rs73052248;rs73052252;rs4678867;rs76106538;rs56722971;rs56306821;rs58163920;rs60239415;rs1531134;rs17034991;rs74539227;rs528391640;rs77122382;rs2361037;rs2361038;rs2361039;rs17034995;rs201720745;rs17034997;rs76699580;rs58303436;rs12636967;rs12631541;rs75736780	ENSG00000235482	1
1	3:36440001-36480000	3:36520001-36560000	4.19939e-12	HiC	GSE87112	IMR90	intra	rs113110492;rs17035015;rs79287010;rs7623911;rs17035024;rs73828877;rs73828878;rs10681235;rs7636993;rs728082;rs2885140;rs113517711;rs4678874;rs17035045;rs4678875;rs61333033;rs77050446;rs74583666;rs12630622;rs10514698;rs4678876;rs76995243;rs79750492;rs11129714;rs73063829;rs1869848;rs112252143;rs78365105	NA	0
1	3:36480001-36520000	3:36520001-36560000	8.81178e-11	HiC	GSE87112	IMR90	intra	rs79491237;3:36483437:G:GT;rs3749279	NA	0
3	10:6120001-6160000	10:6160001-6200000	1.33659e-09	HiC	GSE87112	IMR90	intra	rs7910656;rs4749957;rs4749959;rs7899110;rs6602437;rs34975410;rs7911362;rs151234895;rs11256667;rs12220852;rs4747865;rs4436455;rs578080615;rs10905773;rs3930531;rs10905806;rs4747880;rs6602450;rs2274359;rs2274358;rs531175729;rs547314988;rs11256848	ENSG00000170525:ENSG00000201581:ENSG00000263628	1
3	10:6120001-6160000	10:6400001-6440000	8.7246e-69	HiC	GSE87112	IMR90	intra	rs7910656;rs4749957;rs4749959;rs7899110;rs6602437;rs34975410;rs7911362;rs151234895;rs11256667;rs12220852;rs4747865;rs4436455;rs578080615;rs10905773;rs3930531;rs10905806;rs4747880;rs6602450;rs2274359;rs2274358;rs531175729;rs547314988;rs11256848	NA	0
3	10:6120001-6160000	10:6440001-6480000	4.7449e-43	HiC	GSE87112	IMR90	intra	rs7910656;rs4749957;rs4749959;rs7899110;rs6602437;rs34975410;rs7911362;rs151234895;rs11256667;rs12220852;rs4747865;rs4436455;rs578080615;rs10905773;rs3930531;rs10905806;rs4747880;rs6602450;rs2274359;rs2274358;rs531175729;rs547314988;rs11256848	NA	0
3	10:6120001-6160000	10:6720001-6760000	5.06078e-08	HiC	GSE87112	IMR90	intra	rs7910656;rs4749957;rs4749959;rs7899110;rs6602437;rs34975410;rs7911362;rs151234895;rs11256667;rs12220852;rs4747865;rs4436455;rs578080615;rs10905773;rs3930531;rs10905806;rs4747880;rs6602450;rs2274359;rs2274358;rs531175729;rs547314988;rs11256848	NA	0
3	10:6120001-6160000	10:6760001-6800000	1.10747e-09	HiC	GSE87112	IMR90	intra	rs7910656;rs4749957;rs4749959;rs7899110;rs6602437;rs34975410;rs7911362;rs151234895;rs11256667;rs12220852;rs4747865;rs4436455;rs578080615;rs10905773;rs3930531;rs10905806;rs4747880;rs6602450;rs2274359;rs2274358;rs531175729;rs547314988;rs11256848	ENSG00000223784	1
3	10:6120001-6160000	10:6800001-6840000	8.70082e-16	HiC	GSE87112	IMR90	intra	rs7910656;rs4749957;rs4749959;rs7899110;rs6602437;rs34975410;rs7911362;rs151234895;rs11256667;rs12220852;rs4747865;rs4436455;rs578080615;rs10905773;rs3930531;rs10905806;rs4747880;rs6602450;rs2274359;rs2274358;rs531175729;rs547314988;rs11256848	ENSG00000238266	1
3	10:6120001-6160000	10:7440001-7480000	8.2422e-12	HiC	GSE87112	IMR90	intra	rs7910656;rs4749957;rs4749959;rs7899110;rs6602437;rs34975410;rs7911362;rs151234895;rs11256667;rs12220852;rs4747865;rs4436455;rs578080615;rs10905773;rs3930531;rs10905806;rs4747880;rs6602450;rs2274359;rs2274358;rs531175729;rs547314988;rs11256848	ENSG00000198879	1
3	10:6120001-6160000	10:7800001-7840000	8.25768e-07	HiC	GSE87112	IMR90	intra	rs7910656;rs4749957;rs4749959;rs7899110;rs6602437;rs34975410;rs7911362;rs151234895;rs11256667;rs12220852;rs4747865;rs4436455;rs578080615;rs10905773;rs3930531;rs10905806;rs4747880;rs6602450;rs2274359;rs2274358;rs531175729;rs547314988;rs11256848	ENSG00000151657:ENSG00000165629	1
3	10:6160001-6200000	10:6400001-6440000	6.92376e-27	HiC	GSE87112	IMR90	intra	rs11593335;rs12268391;rs34861328;rs35522661;rs4749997;rs11256860;rs12571090;rs7894037;rs11256879;rs1073646;rs545058100;rs35272567;rs4750005	NA	0
3	10:6160001-6200000	10:6440001-6480000	1.78315e-07	HiC	GSE87112	IMR90	intra	rs11593335;rs12268391;rs34861328;rs35522661;rs4749997;rs11256860;rs12571090;rs7894037;rs11256879;rs1073646;rs545058100;rs35272567;rs4750005	NA	0
3	10:6160001-6200000	10:7960001-8000000	2.52783e-08	HiC	GSE87112	IMR90	intra	rs11593335;rs12268391;rs34861328;rs35522661;rs4749997;rs11256860;rs12571090;rs7894037;rs11256879;rs1073646;rs545058100;rs35272567;rs4750005	NA	0
1	3:36440001-36480000	3:33920001-33960000	2.82469e-09	HiC	GSE87112	IMR90	intra	rs113110492;rs17035015;rs79287010;rs7623911;rs17035024;rs73828877;rs73828878;rs10681235;rs7636993;rs728082;rs2885140;rs113517711;rs4678874;rs17035045;rs4678875;rs61333033;rs77050446;rs74583666;rs12630622;rs10514698;rs4678876;rs76995243;rs79750492;rs11129714;rs73063829;rs1869848;rs112252143;rs78365105	NA	0
1	3:36480001-36520000	3:33920001-33960000	7.61164e-07	HiC	GSE87112	IMR90	intra	rs79491237;3:36483437:G:GT;rs3749279	NA	0
1	3:36400001-36440000	3:33960001-34000000	1.94301e-09	HiC	GSE87112	IMR90	intra	rs1456069;rs7617700;rs4678530;rs139074880;rs62245716;rs56006618;rs73052247;rs57930526;rs59881573;rs113135397;rs112766131;rs73052248;rs73052252;rs4678867;rs76106538;rs56722971;rs56306821;rs58163920;rs60239415;rs1531134;rs17034991;rs74539227;rs528391640;rs77122382;rs2361037;rs2361038;rs2361039;rs17034995;rs201720745;rs17034997;rs76699580;rs58303436;rs12636967;rs12631541;rs75736780	NA	0
1	3:36400001-36440000	3:34000001-34040000	1.51235e-11	HiC	GSE87112	IMR90	intra	rs1456069;rs7617700;rs4678530;rs139074880;rs62245716;rs56006618;rs73052247;rs57930526;rs59881573;rs113135397;rs112766131;rs73052248;rs73052252;rs4678867;rs76106538;rs56722971;rs56306821;rs58163920;rs60239415;rs1531134;rs17034991;rs74539227;rs528391640;rs77122382;rs2361037;rs2361038;rs2361039;rs17034995;rs201720745;rs17034997;rs76699580;rs58303436;rs12636967;rs12631541;rs75736780	NA	0
1	3:36480001-36520000	3:34000001-34040000	5.28619e-08	HiC	GSE87112	IMR90	intra	rs79491237;3:36483437:G:GT;rs3749279	NA	0
1	3:36400001-36440000	3:34040001-34080000	2.62315e-24	HiC	GSE87112	IMR90	intra	rs1456069;rs7617700;rs4678530;rs139074880;rs62245716;rs56006618;rs73052247;rs57930526;rs59881573;rs113135397;rs112766131;rs73052248;rs73052252;rs4678867;rs76106538;rs56722971;rs56306821;rs58163920;rs60239415;rs1531134;rs17034991;rs74539227;rs528391640;rs77122382;rs2361037;rs2361038;rs2361039;rs17034995;rs201720745;rs17034997;rs76699580;rs58303436;rs12636967;rs12631541;rs75736780	NA	0
1	3:36440001-36480000	3:34040001-34080000	3.45192e-07	HiC	GSE87112	IMR90	intra	rs113110492;rs17035015;rs79287010;rs7623911;rs17035024;rs73828877;rs73828878;rs10681235;rs7636993;rs728082;rs2885140;rs113517711;rs4678874;rs17035045;rs4678875;rs61333033;rs77050446;rs74583666;rs12630622;rs10514698;rs4678876;rs76995243;rs79750492;rs11129714;rs73063829;rs1869848;rs112252143;rs78365105	NA	0
1	3:36480001-36520000	3:34040001-34080000	1.4403e-10	HiC	GSE87112	IMR90	intra	rs79491237;3:36483437:G:GT;rs3749279	NA	0
1	3:36400001-36440000	3:34240001-34280000	4.54265e-10	HiC	GSE87112	IMR90	intra	rs1456069;rs7617700;rs4678530;rs139074880;rs62245716;rs56006618;rs73052247;rs57930526;rs59881573;rs113135397;rs112766131;rs73052248;rs73052252;rs4678867;rs76106538;rs56722971;rs56306821;rs58163920;rs60239415;rs1531134;rs17034991;rs74539227;rs528391640;rs77122382;rs2361037;rs2361038;rs2361039;rs17034995;rs201720745;rs17034997;rs76699580;rs58303436;rs12636967;rs12631541;rs75736780	ENSG00000236452	1
1	3:36480001-36520000	3:34240001-34280000	2.46255e-10	HiC	GSE87112	IMR90	intra	rs79491237;3:36483437:G:GT;rs3749279	ENSG00000236452	1
1	3:36400001-36440000	3:34280001-34320000	2.84912e-15	HiC	GSE87112	IMR90	intra	rs1456069;rs7617700;rs4678530;rs139074880;rs62245716;rs56006618;rs73052247;rs57930526;rs59881573;rs113135397;rs112766131;rs73052248;rs73052252;rs4678867;rs76106538;rs56722971;rs56306821;rs58163920;rs60239415;rs1531134;rs17034991;rs74539227;rs528391640;rs77122382;rs2361037;rs2361038;rs2361039;rs17034995;rs201720745;rs17034997;rs76699580;rs58303436;rs12636967;rs12631541;rs75736780	NA	0
1	3:36440001-36480000	3:34280001-34320000	9.11921e-12	HiC	GSE87112	IMR90	intra	rs113110492;rs17035015;rs79287010;rs7623911;rs17035024;rs73828877;rs73828878;rs10681235;rs7636993;rs728082;rs2885140;rs113517711;rs4678874;rs17035045;rs4678875;rs61333033;rs77050446;rs74583666;rs12630622;rs10514698;rs4678876;rs76995243;rs79750492;rs11129714;rs73063829;rs1869848;rs112252143;rs78365105	NA	0
1	3:36480001-36520000	3:34280001-34320000	4.07508e-09	HiC	GSE87112	IMR90	intra	rs79491237;3:36483437:G:GT;rs3749279	NA	0
1	3:36400001-36440000	3:34320001-34360000	9.81914e-16	HiC	GSE87112	IMR90	intra	rs1456069;rs7617700;rs4678530;rs139074880;rs62245716;rs56006618;rs73052247;rs57930526;rs59881573;rs113135397;rs112766131;rs73052248;rs73052252;rs4678867;rs76106538;rs56722971;rs56306821;rs58163920;rs60239415;rs1531134;rs17034991;rs74539227;rs528391640;rs77122382;rs2361037;rs2361038;rs2361039;rs17034995;rs201720745;rs17034997;rs76699580;rs58303436;rs12636967;rs12631541;rs75736780	NA	0
1	3:36440001-36480000	3:34320001-34360000	5.13803e-14	HiC	GSE87112	IMR90	intra	rs113110492;rs17035015;rs79287010;rs7623911;rs17035024;rs73828877;rs73828878;rs10681235;rs7636993;rs728082;rs2885140;rs113517711;rs4678874;rs17035045;rs4678875;rs61333033;rs77050446;rs74583666;rs12630622;rs10514698;rs4678876;rs76995243;rs79750492;rs11129714;rs73063829;rs1869848;rs112252143;rs78365105	NA	0
1	3:36480001-36520000	3:34320001-34360000	4.62957e-23	HiC	GSE87112	IMR90	intra	rs79491237;3:36483437:G:GT;rs3749279	NA	0
1	3:36400001-36440000	3:34360001-34400000	3.42883e-16	HiC	GSE87112	IMR90	intra	rs1456069;rs7617700;rs4678530;rs139074880;rs62245716;rs56006618;rs73052247;rs57930526;rs59881573;rs113135397;rs112766131;rs73052248;rs73052252;rs4678867;rs76106538;rs56722971;rs56306821;rs58163920;rs60239415;rs1531134;rs17034991;rs74539227;rs528391640;rs77122382;rs2361037;rs2361038;rs2361039;rs17034995;rs201720745;rs17034997;rs76699580;rs58303436;rs12636967;rs12631541;rs75736780	NA	0
1	3:36440001-36480000	3:34360001-34400000	3.06401e-08	HiC	GSE87112	IMR90	intra	rs113110492;rs17035015;rs79287010;rs7623911;rs17035024;rs73828877;rs73828878;rs10681235;rs7636993;rs728082;rs2885140;rs113517711;rs4678874;rs17035045;rs4678875;rs61333033;rs77050446;rs74583666;rs12630622;rs10514698;rs4678876;rs76995243;rs79750492;rs11129714;rs73063829;rs1869848;rs112252143;rs78365105	NA	0
1	3:36440001-36480000	3:34400001-34440000	1.25626e-07	HiC	GSE87112	IMR90	intra	rs113110492;rs17035015;rs79287010;rs7623911;rs17035024;rs73828877;rs73828878;rs10681235;rs7636993;rs728082;rs2885140;rs113517711;rs4678874;rs17035045;rs4678875;rs61333033;rs77050446;rs74583666;rs12630622;rs10514698;rs4678876;rs76995243;rs79750492;rs11129714;rs73063829;rs1869848;rs112252143;rs78365105	NA	0
1	3:36400001-36440000	3:34440001-34480000	2.31714e-08	HiC	GSE87112	IMR90	intra	rs1456069;rs7617700;rs4678530;rs139074880;rs62245716;rs56006618;rs73052247;rs57930526;rs59881573;rs113135397;rs112766131;rs73052248;rs73052252;rs4678867;rs76106538;rs56722971;rs56306821;rs58163920;rs60239415;rs1531134;rs17034991;rs74539227;rs528391640;rs77122382;rs2361037;rs2361038;rs2361039;rs17034995;rs201720745;rs17034997;rs76699580;rs58303436;rs12636967;rs12631541;rs75736780	NA	0
1	3:36400001-36440000	3:34480001-34520000	4.01235e-13	HiC	GSE87112	IMR90	intra	rs1456069;rs7617700;rs4678530;rs139074880;rs62245716;rs56006618;rs73052247;rs57930526;rs59881573;rs113135397;rs112766131;rs73052248;rs73052252;rs4678867;rs76106538;rs56722971;rs56306821;rs58163920;rs60239415;rs1531134;rs17034991;rs74539227;rs528391640;rs77122382;rs2361037;rs2361038;rs2361039;rs17034995;rs201720745;rs17034997;rs76699580;rs58303436;rs12636967;rs12631541;rs75736780	NA	0
1	3:36480001-36520000	3:34480001-34520000	9.94086e-15	HiC	GSE87112	IMR90	intra	rs79491237;3:36483437:G:GT;rs3749279	NA	0
1	3:36440001-36480000	3:34520001-34560000	9.86516e-08	HiC	GSE87112	IMR90	intra	rs113110492;rs17035015;rs79287010;rs7623911;rs17035024;rs73828877;rs73828878;rs10681235;rs7636993;rs728082;rs2885140;rs113517711;rs4678874;rs17035045;rs4678875;rs61333033;rs77050446;rs74583666;rs12630622;rs10514698;rs4678876;rs76995243;rs79750492;rs11129714;rs73063829;rs1869848;rs112252143;rs78365105	NA	0
1	3:36400001-36440000	3:34640001-34680000	2.35099e-13	HiC	GSE87112	IMR90	intra	rs1456069;rs7617700;rs4678530;rs139074880;rs62245716;rs56006618;rs73052247;rs57930526;rs59881573;rs113135397;rs112766131;rs73052248;rs73052252;rs4678867;rs76106538;rs56722971;rs56306821;rs58163920;rs60239415;rs1531134;rs17034991;rs74539227;rs528391640;rs77122382;rs2361037;rs2361038;rs2361039;rs17034995;rs201720745;rs17034997;rs76699580;rs58303436;rs12636967;rs12631541;rs75736780	NA	0
1	3:36480001-36520000	3:34640001-34680000	5.28815e-11	HiC	GSE87112	IMR90	intra	rs79491237;3:36483437:G:GT;rs3749279	NA	0
1	3:36400001-36440000	3:34680001-34720000	2.31977e-07	HiC	GSE87112	IMR90	intra	rs1456069;rs7617700;rs4678530;rs139074880;rs62245716;rs56006618;rs73052247;rs57930526;rs59881573;rs113135397;rs112766131;rs73052248;rs73052252;rs4678867;rs76106538;rs56722971;rs56306821;rs58163920;rs60239415;rs1531134;rs17034991;rs74539227;rs528391640;rs77122382;rs2361037;rs2361038;rs2361039;rs17034995;rs201720745;rs17034997;rs76699580;rs58303436;rs12636967;rs12631541;rs75736780	NA	0
1	3:36480001-36520000	3:34800001-34840000	1.30898e-07	HiC	GSE87112	IMR90	intra	rs79491237;3:36483437:G:GT;rs3749279	NA	0
1	3:36400001-36440000	3:34840001-34880000	3.09887e-08	HiC	GSE87112	IMR90	intra	rs1456069;rs7617700;rs4678530;rs139074880;rs62245716;rs56006618;rs73052247;rs57930526;rs59881573;rs113135397;rs112766131;rs73052248;rs73052252;rs4678867;rs76106538;rs56722971;rs56306821;rs58163920;rs60239415;rs1531134;rs17034991;rs74539227;rs528391640;rs77122382;rs2361037;rs2361038;rs2361039;rs17034995;rs201720745;rs17034997;rs76699580;rs58303436;rs12636967;rs12631541;rs75736780	NA	0
1	3:36440001-36480000	3:34840001-34880000	1.37074e-07	HiC	GSE87112	IMR90	intra	rs113110492;rs17035015;rs79287010;rs7623911;rs17035024;rs73828877;rs73828878;rs10681235;rs7636993;rs728082;rs2885140;rs113517711;rs4678874;rs17035045;rs4678875;rs61333033;rs77050446;rs74583666;rs12630622;rs10514698;rs4678876;rs76995243;rs79750492;rs11129714;rs73063829;rs1869848;rs112252143;rs78365105	NA	0
1	3:36400001-36440000	3:34880001-34920000	5.64861e-13	HiC	GSE87112	IMR90	intra	rs1456069;rs7617700;rs4678530;rs139074880;rs62245716;rs56006618;rs73052247;rs57930526;rs59881573;rs113135397;rs112766131;rs73052248;rs73052252;rs4678867;rs76106538;rs56722971;rs56306821;rs58163920;rs60239415;rs1531134;rs17034991;rs74539227;rs528391640;rs77122382;rs2361037;rs2361038;rs2361039;rs17034995;rs201720745;rs17034997;rs76699580;rs58303436;rs12636967;rs12631541;rs75736780	ENSG00000235534	1
1	3:36440001-36480000	3:34880001-34920000	6.84958e-07	HiC	GSE87112	IMR90	intra	rs113110492;rs17035015;rs79287010;rs7623911;rs17035024;rs73828877;rs73828878;rs10681235;rs7636993;rs728082;rs2885140;rs113517711;rs4678874;rs17035045;rs4678875;rs61333033;rs77050446;rs74583666;rs12630622;rs10514698;rs4678876;rs76995243;rs79750492;rs11129714;rs73063829;rs1869848;rs112252143;rs78365105	ENSG00000235534	1
1	3:36400001-36440000	3:34920001-34960000	1.26132e-07	HiC	GSE87112	IMR90	intra	rs1456069;rs7617700;rs4678530;rs139074880;rs62245716;rs56006618;rs73052247;rs57930526;rs59881573;rs113135397;rs112766131;rs73052248;rs73052252;rs4678867;rs76106538;rs56722971;rs56306821;rs58163920;rs60239415;rs1531134;rs17034991;rs74539227;rs528391640;rs77122382;rs2361037;rs2361038;rs2361039;rs17034995;rs201720745;rs17034997;rs76699580;rs58303436;rs12636967;rs12631541;rs75736780	NA	0
1	3:36400001-36440000	3:34960001-35000000	4.61906e-10	HiC	GSE87112	IMR90	intra	rs1456069;rs7617700;rs4678530;rs139074880;rs62245716;rs56006618;rs73052247;rs57930526;rs59881573;rs113135397;rs112766131;rs73052248;rs73052252;rs4678867;rs76106538;rs56722971;rs56306821;rs58163920;rs60239415;rs1531134;rs17034991;rs74539227;rs528391640;rs77122382;rs2361037;rs2361038;rs2361039;rs17034995;rs201720745;rs17034997;rs76699580;rs58303436;rs12636967;rs12631541;rs75736780	NA	0
1	3:36400001-36440000	3:35000001-35040000	7.9899e-08	HiC	GSE87112	IMR90	intra	rs1456069;rs7617700;rs4678530;rs139074880;rs62245716;rs56006618;rs73052247;rs57930526;rs59881573;rs113135397;rs112766131;rs73052248;rs73052252;rs4678867;rs76106538;rs56722971;rs56306821;rs58163920;rs60239415;rs1531134;rs17034991;rs74539227;rs528391640;rs77122382;rs2361037;rs2361038;rs2361039;rs17034995;rs201720745;rs17034997;rs76699580;rs58303436;rs12636967;rs12631541;rs75736780	NA	0
1	3:36440001-36480000	3:35040001-35080000	5.68609e-07	HiC	GSE87112	IMR90	intra	rs113110492;rs17035015;rs79287010;rs7623911;rs17035024;rs73828877;rs73828878;rs10681235;rs7636993;rs728082;rs2885140;rs113517711;rs4678874;rs17035045;rs4678875;rs61333033;rs77050446;rs74583666;rs12630622;rs10514698;rs4678876;rs76995243;rs79750492;rs11129714;rs73063829;rs1869848;rs112252143;rs78365105	NA	0
1	3:36480001-36520000	3:35040001-35080000	1.41271e-09	HiC	GSE87112	IMR90	intra	rs79491237;3:36483437:G:GT;rs3749279	NA	0
1	3:36480001-36520000	3:35160001-35200000	1.07133e-09	HiC	GSE87112	IMR90	intra	rs79491237;3:36483437:G:GT;rs3749279	NA	0
1	3:36400001-36440000	3:35240001-35280000	2.54938e-10	HiC	GSE87112	IMR90	intra	rs1456069;rs7617700;rs4678530;rs139074880;rs62245716;rs56006618;rs73052247;rs57930526;rs59881573;rs113135397;rs112766131;rs73052248;rs73052252;rs4678867;rs76106538;rs56722971;rs56306821;rs58163920;rs60239415;rs1531134;rs17034991;rs74539227;rs528391640;rs77122382;rs2361037;rs2361038;rs2361039;rs17034995;rs201720745;rs17034997;rs76699580;rs58303436;rs12636967;rs12631541;rs75736780	ENSG00000228767	1
1	3:36400001-36440000	3:35360001-35400000	2.20133e-16	HiC	GSE87112	IMR90	intra	rs1456069;rs7617700;rs4678530;rs139074880;rs62245716;rs56006618;rs73052247;rs57930526;rs59881573;rs113135397;rs112766131;rs73052248;rs73052252;rs4678867;rs76106538;rs56722971;rs56306821;rs58163920;rs60239415;rs1531134;rs17034991;rs74539227;rs528391640;rs77122382;rs2361037;rs2361038;rs2361039;rs17034995;rs201720745;rs17034997;rs76699580;rs58303436;rs12636967;rs12631541;rs75736780	NA	0
1	3:36440001-36480000	3:35360001-35400000	8.92575e-07	HiC	GSE87112	IMR90	intra	rs113110492;rs17035015;rs79287010;rs7623911;rs17035024;rs73828877;rs73828878;rs10681235;rs7636993;rs728082;rs2885140;rs113517711;rs4678874;rs17035045;rs4678875;rs61333033;rs77050446;rs74583666;rs12630622;rs10514698;rs4678876;rs76995243;rs79750492;rs11129714;rs73063829;rs1869848;rs112252143;rs78365105	NA	0
1	3:36480001-36520000	3:35360001-35400000	2.87473e-07	HiC	GSE87112	IMR90	intra	rs79491237;3:36483437:G:GT;rs3749279	NA	0
1	3:36440001-36480000	3:35600001-35640000	5.63514e-07	HiC	GSE87112	IMR90	intra	rs113110492;rs17035015;rs79287010;rs7623911;rs17035024;rs73828877;rs73828878;rs10681235;rs7636993;rs728082;rs2885140;rs113517711;rs4678874;rs17035045;rs4678875;rs61333033;rs77050446;rs74583666;rs12630622;rs10514698;rs4678876;rs76995243;rs79750492;rs11129714;rs73063829;rs1869848;rs112252143;rs78365105	NA	0
1	3:36400001-36440000	3:35720001-35760000	2.13112e-11	HiC	GSE87112	IMR90	intra	rs1456069;rs7617700;rs4678530;rs139074880;rs62245716;rs56006618;rs73052247;rs57930526;rs59881573;rs113135397;rs112766131;rs73052248;rs73052252;rs4678867;rs76106538;rs56722971;rs56306821;rs58163920;rs60239415;rs1531134;rs17034991;rs74539227;rs528391640;rs77122382;rs2361037;rs2361038;rs2361039;rs17034995;rs201720745;rs17034997;rs76699580;rs58303436;rs12636967;rs12631541;rs75736780	NA	0
1	3:36400001-36440000	3:36040001-36080000	1.8742e-10	HiC	GSE87112	IMR90	intra	rs1456069;rs7617700;rs4678530;rs139074880;rs62245716;rs56006618;rs73052247;rs57930526;rs59881573;rs113135397;rs112766131;rs73052248;rs73052252;rs4678867;rs76106538;rs56722971;rs56306821;rs58163920;rs60239415;rs1531134;rs17034991;rs74539227;rs528391640;rs77122382;rs2361037;rs2361038;rs2361039;rs17034995;rs201720745;rs17034997;rs76699580;rs58303436;rs12636967;rs12631541;rs75736780	NA	0
1	3:36440001-36480000	3:36040001-36080000	6.57134e-11	HiC	GSE87112	IMR90	intra	rs113110492;rs17035015;rs79287010;rs7623911;rs17035024;rs73828877;rs73828878;rs10681235;rs7636993;rs728082;rs2885140;rs113517711;rs4678874;rs17035045;rs4678875;rs61333033;rs77050446;rs74583666;rs12630622;rs10514698;rs4678876;rs76995243;rs79750492;rs11129714;rs73063829;rs1869848;rs112252143;rs78365105	NA	0
1	3:36480001-36520000	3:36040001-36080000	6.13114e-08	HiC	GSE87112	IMR90	intra	rs79491237;3:36483437:G:GT;rs3749279	NA	0
1	3:36400001-36440000	3:36120001-36160000	8.52534e-12	HiC	GSE87112	IMR90	intra	rs1456069;rs7617700;rs4678530;rs139074880;rs62245716;rs56006618;rs73052247;rs57930526;rs59881573;rs113135397;rs112766131;rs73052248;rs73052252;rs4678867;rs76106538;rs56722971;rs56306821;rs58163920;rs60239415;rs1531134;rs17034991;rs74539227;rs528391640;rs77122382;rs2361037;rs2361038;rs2361039;rs17034995;rs201720745;rs17034997;rs76699580;rs58303436;rs12636967;rs12631541;rs75736780	NA	0
2	5:22640001-22680000	5:20440001-20480000	1.85641e-08	HiC	GSE87112	IMR90	intra	rs9293026;rs10941967;rs10042849;rs6888927;rs6452086;rs6452087;rs7708701;rs6872869;rs6874411;rs268974;rs10037419;rs9293027;rs1545968;rs11294915;rs6452088;rs141858871;rs6882492;rs1545967;rs268975;rs10061490;rs7727322;rs7731921;rs7708605;rs2355850;rs10064006;rs1487413;rs1487412;rs1487410;rs268976;rs11743765;rs3103162;rs4299697;rs1038591;rs2169790;rs1038590;rs1038589;rs13185100;rs10472484;rs34616510;…	NA	0
2	5:22680001-22720000	5:22360001-22400000	3.01578e-07	HiC	GSE87112	IMR90	intra	rs1487423;rs68057564;rs1487424;rs166549;rs34870336;rs7712164;rs7707354;rs9293030;rs9293031;rs9293032;rs9293033;rs9293034;rs10038915;rs269005;rs269006;rs13169440;rs923279;rs2355852;rs269012;rs6452089;rs10546591;rs269013;rs269019;rs33927193;rs418732;rs269020;rs10041331;rs11741433;rs6882171;rs6882337;rs6860776;rs1487405;rs1487404;rs4513651;rs10072315;rs13161449;rs13174730;rs10067423;rs1487403;rs7160…	NA	0
3	10:6120001-6160000	10:3160001-3200000	3.34784e-07	HiC	GSE87112	IMR90	intra	rs7910656;rs4749957;rs4749959;rs7899110;rs6602437;rs34975410;rs7911362;rs151234895;rs11256667;rs12220852;rs4747865;rs4436455;rs578080615;rs10905773;rs3930531;rs10905806;rs4747880;rs6602450;rs2274359;rs2274358;rs531175729;rs547314988;rs11256848	ENSG00000237399	1
3	10:6160001-6200000	10:3160001-3200000	2.17623e-08	HiC	GSE87112	IMR90	intra	rs11593335;rs12268391;rs34861328;rs35522661;rs4749997;rs11256860;rs12571090;rs7894037;rs11256879;rs1073646;rs545058100;rs35272567;rs4750005	ENSG00000237399	1
3	10:6120001-6160000	10:5960001-6000000	1.50311e-16	HiC	GSE87112	IMR90	intra	rs7910656;rs4749957;rs4749959;rs7899110;rs6602437;rs34975410;rs7911362;rs151234895;rs11256667;rs12220852;rs4747865;rs4436455;rs578080615;rs10905773;rs3930531;rs10905806;rs4747880;rs6602450;rs2274359;rs2274358;rs531175729;rs547314988;rs11256848	ENSG00000232807	1
3	10:6120001-6160000	10:6080001-6120000	8.30426e-13	HiC	GSE87112	IMR90	intra	rs7910656;rs4749957;rs4749959;rs7899110;rs6602437;rs34975410;rs7911362;rs151234895;rs11256667;rs12220852;rs4747865;rs4436455;rs578080615;rs10905773;rs3930531;rs10905806;rs4747880;rs6602450;rs2274359;rs2274358;rs531175729;rs547314988;rs11256848	ENSG00000134460:ENSG00000214015	1
3	10:6160001-6200000	10:6120001-6160000	1.33659e-09	HiC	GSE87112	IMR90	intra	rs11593335;rs12268391;rs34861328;rs35522661;rs4749997;rs11256860;rs12571090;rs7894037;rs11256879;rs1073646;rs545058100;rs35272567;rs4750005	ENSG00000134453	1
1	3:36400001-36440000	3:36480001-36520000	7.35061e-11	HiC	GSE87112	Left_Ventricle	intra	rs1456069;rs7617700;rs4678530;rs139074880;rs62245716;rs56006618;rs73052247;rs57930526;rs59881573;rs113135397;rs112766131;rs73052248;rs73052252;rs4678867;rs76106538;rs56722971;rs56306821;rs58163920;rs60239415;rs1531134;rs17034991;rs74539227;rs528391640;rs77122382;rs2361037;rs2361038;rs2361039;rs17034995;rs201720745;rs17034997;rs76699580;rs58303436;rs12636967;rs12631541;rs75736780	NA	0
1	3:36400001-36440000	3:36520001-36560000	8.51456e-19	HiC	GSE87112	Left_Ventricle	intra	rs1456069;rs7617700;rs4678530;rs139074880;rs62245716;rs56006618;rs73052247;rs57930526;rs59881573;rs113135397;rs112766131;rs73052248;rs73052252;rs4678867;rs76106538;rs56722971;rs56306821;rs58163920;rs60239415;rs1531134;rs17034991;rs74539227;rs528391640;rs77122382;rs2361037;rs2361038;rs2361039;rs17034995;rs201720745;rs17034997;rs76699580;rs58303436;rs12636967;rs12631541;rs75736780	NA	0
1	3:36480001-36520000	3:36520001-36560000	1.06401e-17	HiC	GSE87112	Left_Ventricle	intra	rs79491237;3:36483437:G:GT;rs3749279	NA	0
2	5:22640001-22680000	5:23200001-23240000	9.17411e-13	HiC	GSE87112	Left_Ventricle	intra	rs9293026;rs10941967;rs10042849;rs6888927;rs6452086;rs6452087;rs7708701;rs6872869;rs6874411;rs268974;rs10037419;rs9293027;rs1545968;rs11294915;rs6452088;rs141858871;rs6882492;rs1545967;rs268975;rs10061490;rs7727322;rs7731921;rs7708605;rs2355850;rs10064006;rs1487413;rs1487412;rs1487410;rs268976;rs11743765;rs3103162;rs4299697;rs1038591;rs2169790;rs1038590;rs1038589;rs13185100;rs10472484;rs34616510;…	ENSG00000264118	1
3	10:6120001-6160000	10:6400001-6440000	1.47857e-14	HiC	GSE87112	Left_Ventricle	intra	rs7910656;rs4749957;rs4749959;rs7899110;rs6602437;rs34975410;rs7911362;rs151234895;rs11256667;rs12220852;rs4747865;rs4436455;rs578080615;rs10905773;rs3930531;rs10905806;rs4747880;rs6602450;rs2274359;rs2274358;rs531175729;rs547314988;rs11256848	NA	0
3	10:6120001-6160000	10:6440001-6480000	2.65186e-19	HiC	GSE87112	Left_Ventricle	intra	rs7910656;rs4749957;rs4749959;rs7899110;rs6602437;rs34975410;rs7911362;rs151234895;rs11256667;rs12220852;rs4747865;rs4436455;rs578080615;rs10905773;rs3930531;rs10905806;rs4747880;rs6602450;rs2274359;rs2274358;rs531175729;rs547314988;rs11256848	NA	0
1	3:36400001-36440000	3:34040001-34080000	7.02908e-12	HiC	GSE87112	Left_Ventricle	intra	rs1456069;rs7617700;rs4678530;rs139074880;rs62245716;rs56006618;rs73052247;rs57930526;rs59881573;rs113135397;rs112766131;rs73052248;rs73052252;rs4678867;rs76106538;rs56722971;rs56306821;rs58163920;rs60239415;rs1531134;rs17034991;rs74539227;rs528391640;rs77122382;rs2361037;rs2361038;rs2361039;rs17034995;rs201720745;rs17034997;rs76699580;rs58303436;rs12636967;rs12631541;rs75736780	NA	0
1	3:36480001-36520000	3:34040001-34080000	3.11926e-09	HiC	GSE87112	Left_Ventricle	intra	rs79491237;3:36483437:G:GT;rs3749279	NA	0
1	3:36400001-36440000	3:34080001-34120000	1.70166e-07	HiC	GSE87112	Left_Ventricle	intra	rs1456069;rs7617700;rs4678530;rs139074880;rs62245716;rs56006618;rs73052247;rs57930526;rs59881573;rs113135397;rs112766131;rs73052248;rs73052252;rs4678867;rs76106538;rs56722971;rs56306821;rs58163920;rs60239415;rs1531134;rs17034991;rs74539227;rs528391640;rs77122382;rs2361037;rs2361038;rs2361039;rs17034995;rs201720745;rs17034997;rs76699580;rs58303436;rs12636967;rs12631541;rs75736780	NA	0
1	3:36440001-36480000	3:34080001-34120000	9.47398e-17	HiC	GSE87112	Left_Ventricle	intra	rs113110492;rs17035015;rs79287010;rs7623911;rs17035024;rs73828877;rs73828878;rs10681235;rs7636993;rs728082;rs2885140;rs113517711;rs4678874;rs17035045;rs4678875;rs61333033;rs77050446;rs74583666;rs12630622;rs10514698;rs4678876;rs76995243;rs79750492;rs11129714;rs73063829;rs1869848;rs112252143;rs78365105	NA	0
1	3:36400001-36440000	3:34240001-34280000	5.87467e-09	HiC	GSE87112	Left_Ventricle	intra	rs1456069;rs7617700;rs4678530;rs139074880;rs62245716;rs56006618;rs73052247;rs57930526;rs59881573;rs113135397;rs112766131;rs73052248;rs73052252;rs4678867;rs76106538;rs56722971;rs56306821;rs58163920;rs60239415;rs1531134;rs17034991;rs74539227;rs528391640;rs77122382;rs2361037;rs2361038;rs2361039;rs17034995;rs201720745;rs17034997;rs76699580;rs58303436;rs12636967;rs12631541;rs75736780	ENSG00000236452	1
1	3:36480001-36520000	3:34320001-34360000	1.20381e-07	HiC	GSE87112	Left_Ventricle	intra	rs79491237;3:36483437:G:GT;rs3749279	NA	0
1	3:36400001-36440000	3:34360001-34400000	1.61099e-08	HiC	GSE87112	Left_Ventricle	intra	rs1456069;rs7617700;rs4678530;rs139074880;rs62245716;rs56006618;rs73052247;rs57930526;rs59881573;rs113135397;rs112766131;rs73052248;rs73052252;rs4678867;rs76106538;rs56722971;rs56306821;rs58163920;rs60239415;rs1531134;rs17034991;rs74539227;rs528391640;rs77122382;rs2361037;rs2361038;rs2361039;rs17034995;rs201720745;rs17034997;rs76699580;rs58303436;rs12636967;rs12631541;rs75736780	NA	0
1	3:36400001-36440000	3:34640001-34680000	1.44492e-08	HiC	GSE87112	Left_Ventricle	intra	rs1456069;rs7617700;rs4678530;rs139074880;rs62245716;rs56006618;rs73052247;rs57930526;rs59881573;rs113135397;rs112766131;rs73052248;rs73052252;rs4678867;rs76106538;rs56722971;rs56306821;rs58163920;rs60239415;rs1531134;rs17034991;rs74539227;rs528391640;rs77122382;rs2361037;rs2361038;rs2361039;rs17034995;rs201720745;rs17034997;rs76699580;rs58303436;rs12636967;rs12631541;rs75736780	NA	0
1	3:36440001-36480000	3:34640001-34680000	3.80436e-08	HiC	GSE87112	Left_Ventricle	intra	rs113110492;rs17035015;rs79287010;rs7623911;rs17035024;rs73828877;rs73828878;rs10681235;rs7636993;rs728082;rs2885140;rs113517711;rs4678874;rs17035045;rs4678875;rs61333033;rs77050446;rs74583666;rs12630622;rs10514698;rs4678876;rs76995243;rs79750492;rs11129714;rs73063829;rs1869848;rs112252143;rs78365105	NA	0
1	3:36400001-36440000	3:34840001-34880000	7.16049e-10	HiC	GSE87112	Left_Ventricle	intra	rs1456069;rs7617700;rs4678530;rs139074880;rs62245716;rs56006618;rs73052247;rs57930526;rs59881573;rs113135397;rs112766131;rs73052248;rs73052252;rs4678867;rs76106538;rs56722971;rs56306821;rs58163920;rs60239415;rs1531134;rs17034991;rs74539227;rs528391640;rs77122382;rs2361037;rs2361038;rs2361039;rs17034995;rs201720745;rs17034997;rs76699580;rs58303436;rs12636967;rs12631541;rs75736780	NA	0
1	3:36400001-36440000	3:35360001-35400000	8.47543e-13	HiC	GSE87112	Left_Ventricle	intra	rs1456069;rs7617700;rs4678530;rs139074880;rs62245716;rs56006618;rs73052247;rs57930526;rs59881573;rs113135397;rs112766131;rs73052248;rs73052252;rs4678867;rs76106538;rs56722971;rs56306821;rs58163920;rs60239415;rs1531134;rs17034991;rs74539227;rs528391640;rs77122382;rs2361037;rs2361038;rs2361039;rs17034995;rs201720745;rs17034997;rs76699580;rs58303436;rs12636967;rs12631541;rs75736780	NA	0
1	3:36440001-36480000	3:35600001-35640000	2.70497e-11	HiC	GSE87112	Left_Ventricle	intra	rs113110492;rs17035015;rs79287010;rs7623911;rs17035024;rs73828877;rs73828878;rs10681235;rs7636993;rs728082;rs2885140;rs113517711;rs4678874;rs17035045;rs4678875;rs61333033;rs77050446;rs74583666;rs12630622;rs10514698;rs4678876;rs76995243;rs79750492;rs11129714;rs73063829;rs1869848;rs112252143;rs78365105	NA	0
1	3:36480001-36520000	3:35600001-35640000	2.06782e-12	HiC	GSE87112	Left_Ventricle	intra	rs79491237;3:36483437:G:GT;rs3749279	NA	0
1	3:36440001-36480000	3:35960001-36000000	1.10638e-12	HiC	GSE87112	Left_Ventricle	intra	rs113110492;rs17035015;rs79287010;rs7623911;rs17035024;rs73828877;rs73828878;rs10681235;rs7636993;rs728082;rs2885140;rs113517711;rs4678874;rs17035045;rs4678875;rs61333033;rs77050446;rs74583666;rs12630622;rs10514698;rs4678876;rs76995243;rs79750492;rs11129714;rs73063829;rs1869848;rs112252143;rs78365105	NA	0
1	3:36400001-36440000	3:36040001-36080000	3.80694e-14	HiC	GSE87112	Left_Ventricle	intra	rs1456069;rs7617700;rs4678530;rs139074880;rs62245716;rs56006618;rs73052247;rs57930526;rs59881573;rs113135397;rs112766131;rs73052248;rs73052252;rs4678867;rs76106538;rs56722971;rs56306821;rs58163920;rs60239415;rs1531134;rs17034991;rs74539227;rs528391640;rs77122382;rs2361037;rs2361038;rs2361039;rs17034995;rs201720745;rs17034997;rs76699580;rs58303436;rs12636967;rs12631541;rs75736780	NA	0
1	3:36480001-36520000	3:36040001-36080000	6.30707e-12	HiC	GSE87112	Left_Ventricle	intra	rs79491237;3:36483437:G:GT;rs3749279	NA	0
1	3:36400001-36440000	3:36120001-36160000	2.77278e-12	HiC	GSE87112	Left_Ventricle	intra	rs1456069;rs7617700;rs4678530;rs139074880;rs62245716;rs56006618;rs73052247;rs57930526;rs59881573;rs113135397;rs112766131;rs73052248;rs73052252;rs4678867;rs76106538;rs56722971;rs56306821;rs58163920;rs60239415;rs1531134;rs17034991;rs74539227;rs528391640;rs77122382;rs2361037;rs2361038;rs2361039;rs17034995;rs201720745;rs17034997;rs76699580;rs58303436;rs12636967;rs12631541;rs75736780	NA	0
1	3:36440001-36480000	3:36120001-36160000	2.37689e-11	HiC	GSE87112	Left_Ventricle	intra	rs113110492;rs17035015;rs79287010;rs7623911;rs17035024;rs73828877;rs73828878;rs10681235;rs7636993;rs728082;rs2885140;rs113517711;rs4678874;rs17035045;rs4678875;rs61333033;rs77050446;rs74583666;rs12630622;rs10514698;rs4678876;rs76995243;rs79750492;rs11129714;rs73063829;rs1869848;rs112252143;rs78365105	NA	0
1	3:36480001-36520000	3:36400001-36440000	7.35061e-11	HiC	GSE87112	Left_Ventricle	intra	rs79491237;3:36483437:G:GT;rs3749279	ENSG00000144681	1
2	5:22640001-22680000	5:22520001-22560000	9.60377e-15	HiC	GSE87112	Left_Ventricle	intra	rs9293026;rs10941967;rs10042849;rs6888927;rs6452086;rs6452087;rs7708701;rs6872869;rs6874411;rs268974;rs10037419;rs9293027;rs1545968;rs11294915;rs6452088;rs141858871;rs6882492;rs1545967;rs268975;rs10061490;rs7727322;rs7731921;rs7708605;rs2355850;rs10064006;rs1487413;rs1487412;rs1487410;rs268976;rs11743765;rs3103162;rs4299697;rs1038591;rs2169790;rs1038590;rs1038589;rs13185100;rs10472484;rs34616510;…	NA	0
2	5:22640001-22680000	5:22600001-22640000	3.10929e-14	HiC	GSE87112	Left_Ventricle	intra	rs9293026;rs10941967;rs10042849;rs6888927;rs6452086;rs6452087;rs7708701;rs6872869;rs6874411;rs268974;rs10037419;rs9293027;rs1545968;rs11294915;rs6452088;rs141858871;rs6882492;rs1545967;rs268975;rs10061490;rs7727322;rs7731921;rs7708605;rs2355850;rs10064006;rs1487413;rs1487412;rs1487410;rs268976;rs11743765;rs3103162;rs4299697;rs1038591;rs2169790;rs1038590;rs1038589;rs13185100;rs10472484;rs34616510;…	NA	0
3	10:6120001-6160000	10:4320001-4360000	8.0718e-08	HiC	GSE87112	Left_Ventricle	intra	rs7910656;rs4749957;rs4749959;rs7899110;rs6602437;rs34975410;rs7911362;rs151234895;rs11256667;rs12220852;rs4747865;rs4436455;rs578080615;rs10905773;rs3930531;rs10905806;rs4747880;rs6602450;rs2274359;rs2274358;rs531175729;rs547314988;rs11256848	NA	0
3	10:6120001-6160000	10:5720001-5760000	1.47101e-08	HiC	GSE87112	Left_Ventricle	intra	rs7910656;rs4749957;rs4749959;rs7899110;rs6602437;rs34975410;rs7911362;rs151234895;rs11256667;rs12220852;rs4747865;rs4436455;rs578080615;rs10905773;rs3930531;rs10905806;rs4747880;rs6602450;rs2274359;rs2274358;rs531175729;rs547314988;rs11256848	ENSG00000108021	1
1	3:36400001-36440000	3:36520001-36560000	3.45793e-09	HiC	GSE87112	Liver	intra	rs1456069;rs7617700;rs4678530;rs139074880;rs62245716;rs56006618;rs73052247;rs57930526;rs59881573;rs113135397;rs112766131;rs73052248;rs73052252;rs4678867;rs76106538;rs56722971;rs56306821;rs58163920;rs60239415;rs1531134;rs17034991;rs74539227;rs528391640;rs77122382;rs2361037;rs2361038;rs2361039;rs17034995;rs201720745;rs17034997;rs76699580;rs58303436;rs12636967;rs12631541;rs75736780	NA	0
1	3:36400001-36440000	3:36720001-36760000	8.85877e-12	HiC	GSE87112	Liver	intra	rs1456069;rs7617700;rs4678530;rs139074880;rs62245716;rs56006618;rs73052247;rs57930526;rs59881573;rs113135397;rs112766131;rs73052248;rs73052252;rs4678867;rs76106538;rs56722971;rs56306821;rs58163920;rs60239415;rs1531134;rs17034991;rs74539227;rs528391640;rs77122382;rs2361037;rs2361038;rs2361039;rs17034995;rs201720745;rs17034997;rs76699580;rs58303436;rs12636967;rs12631541;rs75736780	ENSG00000201315	1
1	3:36440001-36480000	3:36520001-36560000	4.24451e-10	HiC	GSE87112	Liver	intra	rs113110492;rs17035015;rs79287010;rs7623911;rs17035024;rs73828877;rs73828878;rs10681235;rs7636993;rs728082;rs2885140;rs113517711;rs4678874;rs17035045;rs4678875;rs61333033;rs77050446;rs74583666;rs12630622;rs10514698;rs4678876;rs76995243;rs79750492;rs11129714;rs73063829;rs1869848;rs112252143;rs78365105	NA	0
1	3:36480001-36520000	3:36520001-36560000	1.02561e-11	HiC	GSE87112	Liver	intra	rs79491237;3:36483437:G:GT;rs3749279	NA	0
3	10:6120001-6160000	10:6400001-6440000	5.76788e-26	HiC	GSE87112	Liver	intra	rs7910656;rs4749957;rs4749959;rs7899110;rs6602437;rs34975410;rs7911362;rs151234895;rs11256667;rs12220852;rs4747865;rs4436455;rs578080615;rs10905773;rs3930531;rs10905806;rs4747880;rs6602450;rs2274359;rs2274358;rs531175729;rs547314988;rs11256848	NA	0
3	10:6120001-6160000	10:6440001-6480000	1.71752e-14	HiC	GSE87112	Liver	intra	rs7910656;rs4749957;rs4749959;rs7899110;rs6602437;rs34975410;rs7911362;rs151234895;rs11256667;rs12220852;rs4747865;rs4436455;rs578080615;rs10905773;rs3930531;rs10905806;rs4747880;rs6602450;rs2274359;rs2274358;rs531175729;rs547314988;rs11256848	NA	0
1	3:36400001-36440000	3:36440001-36480000	7.17138e-16	HiC	GSE87112	Mesenchymal_Stem_Cell	intra	rs1456069;rs7617700;rs4678530;rs139074880;rs62245716;rs56006618;rs73052247;rs57930526;rs59881573;rs113135397;rs112766131;rs73052248;rs73052252;rs4678867;rs76106538;rs56722971;rs56306821;rs58163920;rs60239415;rs1531134;rs17034991;rs74539227;rs528391640;rs77122382;rs2361037;rs2361038;rs2361039;rs17034995;rs201720745;rs17034997;rs76699580;rs58303436;rs12636967;rs12631541;rs75736780	NA	0
1	3:36400001-36440000	3:36520001-36560000	2.45994e-89	HiC	GSE87112	Mesenchymal_Stem_Cell	intra	rs1456069;rs7617700;rs4678530;rs139074880;rs62245716;rs56006618;rs73052247;rs57930526;rs59881573;rs113135397;rs112766131;rs73052248;rs73052252;rs4678867;rs76106538;rs56722971;rs56306821;rs58163920;rs60239415;rs1531134;rs17034991;rs74539227;rs528391640;rs77122382;rs2361037;rs2361038;rs2361039;rs17034995;rs201720745;rs17034997;rs76699580;rs58303436;rs12636967;rs12631541;rs75736780	NA	0
1	3:36400001-36440000	3:36680001-36720000	2.60499e-08	HiC	GSE87112	Mesenchymal_Stem_Cell	intra	rs1456069;rs7617700;rs4678530;rs139074880;rs62245716;rs56006618;rs73052247;rs57930526;rs59881573;rs113135397;rs112766131;rs73052248;rs73052252;rs4678867;rs76106538;rs56722971;rs56306821;rs58163920;rs60239415;rs1531134;rs17034991;rs74539227;rs528391640;rs77122382;rs2361037;rs2361038;rs2361039;rs17034995;rs201720745;rs17034997;rs76699580;rs58303436;rs12636967;rs12631541;rs75736780	NA	0
1	3:36400001-36440000	3:36720001-36760000	4.80912e-36	HiC	GSE87112	Mesenchymal_Stem_Cell	intra	rs1456069;rs7617700;rs4678530;rs139074880;rs62245716;rs56006618;rs73052247;rs57930526;rs59881573;rs113135397;rs112766131;rs73052248;rs73052252;rs4678867;rs76106538;rs56722971;rs56306821;rs58163920;rs60239415;rs1531134;rs17034991;rs74539227;rs528391640;rs77122382;rs2361037;rs2361038;rs2361039;rs17034995;rs201720745;rs17034997;rs76699580;rs58303436;rs12636967;rs12631541;rs75736780	ENSG00000201315	1
1	3:36400001-36440000	3:36760001-36800000	3.646e-09	HiC	GSE87112	Mesenchymal_Stem_Cell	intra	rs1456069;rs7617700;rs4678530;rs139074880;rs62245716;rs56006618;rs73052247;rs57930526;rs59881573;rs113135397;rs112766131;rs73052248;rs73052252;rs4678867;rs76106538;rs56722971;rs56306821;rs58163920;rs60239415;rs1531134;rs17034991;rs74539227;rs528391640;rs77122382;rs2361037;rs2361038;rs2361039;rs17034995;rs201720745;rs17034997;rs76699580;rs58303436;rs12636967;rs12631541;rs75736780	ENSG00000163673	1
1	3:36400001-36440000	3:37760001-37800000	5.21641e-07	HiC	GSE87112	Mesenchymal_Stem_Cell	intra	rs1456069;rs7617700;rs4678530;rs139074880;rs62245716;rs56006618;rs73052247;rs57930526;rs59881573;rs113135397;rs112766131;rs73052248;rs73052252;rs4678867;rs76106538;rs56722971;rs56306821;rs58163920;rs60239415;rs1531134;rs17034991;rs74539227;rs528391640;rs77122382;rs2361037;rs2361038;rs2361039;rs17034995;rs201720745;rs17034997;rs76699580;rs58303436;rs12636967;rs12631541;rs75736780	ENSG00000235482	1
1	3:36400001-36440000	3:38680001-38720000	3.8455e-09	HiC	GSE87112	Mesenchymal_Stem_Cell	intra	rs1456069;rs7617700;rs4678530;rs139074880;rs62245716;rs56006618;rs73052247;rs57930526;rs59881573;rs113135397;rs112766131;rs73052248;rs73052252;rs4678867;rs76106538;rs56722971;rs56306821;rs58163920;rs60239415;rs1531134;rs17034991;rs74539227;rs528391640;rs77122382;rs2361037;rs2361038;rs2361039;rs17034995;rs201720745;rs17034997;rs76699580;rs58303436;rs12636967;rs12631541;rs75736780	ENSG00000183873	1
1	3:36400001-36440000	3:38880001-38920000	8.8779e-08	HiC	GSE87112	Mesenchymal_Stem_Cell	intra	rs1456069;rs7617700;rs4678530;rs139074880;rs62245716;rs56006618;rs73052247;rs57930526;rs59881573;rs113135397;rs112766131;rs73052248;rs73052252;rs4678867;rs76106538;rs56722971;rs56306821;rs58163920;rs60239415;rs1531134;rs17034991;rs74539227;rs528391640;rs77122382;rs2361037;rs2361038;rs2361039;rs17034995;rs201720745;rs17034997;rs76699580;rs58303436;rs12636967;rs12631541;rs75736780	NA	0
1	3:36440001-36480000	3:36520001-36560000	2.26522e-12	HiC	GSE87112	Mesenchymal_Stem_Cell	intra	rs113110492;rs17035015;rs79287010;rs7623911;rs17035024;rs73828877;rs73828878;rs10681235;rs7636993;rs728082;rs2885140;rs113517711;rs4678874;rs17035045;rs4678875;rs61333033;rs77050446;rs74583666;rs12630622;rs10514698;rs4678876;rs76995243;rs79750492;rs11129714;rs73063829;rs1869848;rs112252143;rs78365105	NA	0
1	3:36440001-36480000	3:36720001-36760000	1.93901e-07	HiC	GSE87112	Mesenchymal_Stem_Cell	intra	rs113110492;rs17035015;rs79287010;rs7623911;rs17035024;rs73828877;rs73828878;rs10681235;rs7636993;rs728082;rs2885140;rs113517711;rs4678874;rs17035045;rs4678875;rs61333033;rs77050446;rs74583666;rs12630622;rs10514698;rs4678876;rs76995243;rs79750492;rs11129714;rs73063829;rs1869848;rs112252143;rs78365105	ENSG00000201315	1
1	3:36480001-36520000	3:36520001-36560000	2.50402e-10	HiC	GSE87112	Mesenchymal_Stem_Cell	intra	rs79491237;3:36483437:G:GT;rs3749279	NA	0
2	5:22640001-22680000	5:22880001-22920000	4.87776e-09	HiC	GSE87112	Mesenchymal_Stem_Cell	intra	rs9293026;rs10941967;rs10042849;rs6888927;rs6452086;rs6452087;rs7708701;rs6872869;rs6874411;rs268974;rs10037419;rs9293027;rs1545968;rs11294915;rs6452088;rs141858871;rs6882492;rs1545967;rs268975;rs10061490;rs7727322;rs7731921;rs7708605;rs2355850;rs10064006;rs1487413;rs1487412;rs1487410;rs268976;rs11743765;rs3103162;rs4299697;rs1038591;rs2169790;rs1038590;rs1038589;rs13185100;rs10472484;rs34616510;…	NA	0
2	5:22640001-22680000	5:23080001-23120000	1.56459e-10	HiC	GSE87112	Mesenchymal_Stem_Cell	intra	rs9293026;rs10941967;rs10042849;rs6888927;rs6452086;rs6452087;rs7708701;rs6872869;rs6874411;rs268974;rs10037419;rs9293027;rs1545968;rs11294915;rs6452088;rs141858871;rs6882492;rs1545967;rs268975;rs10061490;rs7727322;rs7731921;rs7708605;rs2355850;rs10064006;rs1487413;rs1487412;rs1487410;rs268976;rs11743765;rs3103162;rs4299697;rs1038591;rs2169790;rs1038590;rs1038589;rs13185100;rs10472484;rs34616510;…	NA	0
2	5:22640001-22680000	5:23200001-23240000	9.18915e-28	HiC	GSE87112	Mesenchymal_Stem_Cell	intra	rs9293026;rs10941967;rs10042849;rs6888927;rs6452086;rs6452087;rs7708701;rs6872869;rs6874411;rs268974;rs10037419;rs9293027;rs1545968;rs11294915;rs6452088;rs141858871;rs6882492;rs1545967;rs268975;rs10061490;rs7727322;rs7731921;rs7708605;rs2355850;rs10064006;rs1487413;rs1487412;rs1487410;rs268976;rs11743765;rs3103162;rs4299697;rs1038591;rs2169790;rs1038590;rs1038589;rs13185100;rs10472484;rs34616510;…	ENSG00000264118	1
2	5:22640001-22680000	5:23240001-23280000	1.28325e-11	HiC	GSE87112	Mesenchymal_Stem_Cell	intra	rs9293026;rs10941967;rs10042849;rs6888927;rs6452086;rs6452087;rs7708701;rs6872869;rs6874411;rs268974;rs10037419;rs9293027;rs1545968;rs11294915;rs6452088;rs141858871;rs6882492;rs1545967;rs268975;rs10061490;rs7727322;rs7731921;rs7708605;rs2355850;rs10064006;rs1487413;rs1487412;rs1487410;rs268976;rs11743765;rs3103162;rs4299697;rs1038591;rs2169790;rs1038590;rs1038589;rs13185100;rs10472484;rs34616510;…	ENSG00000250319	1
2	5:22640001-22680000	5:23360001-23400000	2.7763e-12	HiC	GSE87112	Mesenchymal_Stem_Cell	intra	rs9293026;rs10941967;rs10042849;rs6888927;rs6452086;rs6452087;rs7708701;rs6872869;rs6874411;rs268974;rs10037419;rs9293027;rs1545968;rs11294915;rs6452088;rs141858871;rs6882492;rs1545967;rs268975;rs10061490;rs7727322;rs7731921;rs7708605;rs2355850;rs10064006;rs1487413;rs1487412;rs1487410;rs268976;rs11743765;rs3103162;rs4299697;rs1038591;rs2169790;rs1038590;rs1038589;rs13185100;rs10472484;rs34616510;…	NA	0
2	5:22640001-22680000	5:23400001-23440000	7.54832e-07	HiC	GSE87112	Mesenchymal_Stem_Cell	intra	rs9293026;rs10941967;rs10042849;rs6888927;rs6452086;rs6452087;rs7708701;rs6872869;rs6874411;rs268974;rs10037419;rs9293027;rs1545968;rs11294915;rs6452088;rs141858871;rs6882492;rs1545967;rs268975;rs10061490;rs7727322;rs7731921;rs7708605;rs2355850;rs10064006;rs1487413;rs1487412;rs1487410;rs268976;rs11743765;rs3103162;rs4299697;rs1038591;rs2169790;rs1038590;rs1038589;rs13185100;rs10472484;rs34616510;…	NA	0
2	5:22640001-22680000	5:23680001-23720000	3.54851e-12	HiC	GSE87112	Mesenchymal_Stem_Cell	intra	rs9293026;rs10941967;rs10042849;rs6888927;rs6452086;rs6452087;rs7708701;rs6872869;rs6874411;rs268974;rs10037419;rs9293027;rs1545968;rs11294915;rs6452088;rs141858871;rs6882492;rs1545967;rs268975;rs10061490;rs7727322;rs7731921;rs7708605;rs2355850;rs10064006;rs1487413;rs1487412;rs1487410;rs268976;rs11743765;rs3103162;rs4299697;rs1038591;rs2169790;rs1038590;rs1038589;rs13185100;rs10472484;rs34616510;…	ENSG00000249607	1
2	5:22680001-22720000	5:23200001-23240000	9.07003e-07	HiC	GSE87112	Mesenchymal_Stem_Cell	intra	rs1487423;rs68057564;rs1487424;rs166549;rs34870336;rs7712164;rs7707354;rs9293030;rs9293031;rs9293032;rs9293033;rs9293034;rs10038915;rs269005;rs269006;rs13169440;rs923279;rs2355852;rs269012;rs6452089;rs10546591;rs269013;rs269019;rs33927193;rs418732;rs269020;rs10041331;rs11741433;rs6882171;rs6882337;rs6860776;rs1487405;rs1487404;rs4513651;rs10072315;rs13161449;rs13174730;rs10067423;rs1487403;rs7160…	ENSG00000264118	1
2	5:22720001-22760000	5:23080001-23120000	2.13511e-08	HiC	GSE87112	Mesenchymal_Stem_Cell	intra	rs72748714;rs72748717;rs12652487;rs7737131;rs12188885;rs12188887;rs72748721;rs12188256;rs7711076	NA	0
2	5:22720001-22760000	5:23200001-23240000	4.29288e-13	HiC	GSE87112	Mesenchymal_Stem_Cell	intra	rs72748714;rs72748717;rs12652487;rs7737131;rs12188885;rs12188887;rs72748721;rs12188256;rs7711076	ENSG00000264118	1
3	10:6120001-6160000	10:6320001-6360000	1.00504e-10	HiC	GSE87112	Mesenchymal_Stem_Cell	intra	rs7910656;rs4749957;rs4749959;rs7899110;rs6602437;rs34975410;rs7911362;rs151234895;rs11256667;rs12220852;rs4747865;rs4436455;rs578080615;rs10905773;rs3930531;rs10905806;rs4747880;rs6602450;rs2274359;rs2274358;rs531175729;rs547314988;rs11256848	ENSG00000215244:ENSG00000226705	1
3	10:6120001-6160000	10:6400001-6440000	1.39947e-59	HiC	GSE87112	Mesenchymal_Stem_Cell	intra	rs7910656;rs4749957;rs4749959;rs7899110;rs6602437;rs34975410;rs7911362;rs151234895;rs11256667;rs12220852;rs4747865;rs4436455;rs578080615;rs10905773;rs3930531;rs10905806;rs4747880;rs6602450;rs2274359;rs2274358;rs531175729;rs547314988;rs11256848	NA	0
3	10:6120001-6160000	10:6440001-6480000	1.97237e-33	HiC	GSE87112	Mesenchymal_Stem_Cell	intra	rs7910656;rs4749957;rs4749959;rs7899110;rs6602437;rs34975410;rs7911362;rs151234895;rs11256667;rs12220852;rs4747865;rs4436455;rs578080615;rs10905773;rs3930531;rs10905806;rs4747880;rs6602450;rs2274359;rs2274358;rs531175729;rs547314988;rs11256848	NA	0
3	10:6120001-6160000	10:6720001-6760000	4.05774e-15	HiC	GSE87112	Mesenchymal_Stem_Cell	intra	rs7910656;rs4749957;rs4749959;rs7899110;rs6602437;rs34975410;rs7911362;rs151234895;rs11256667;rs12220852;rs4747865;rs4436455;rs578080615;rs10905773;rs3930531;rs10905806;rs4747880;rs6602450;rs2274359;rs2274358;rs531175729;rs547314988;rs11256848	NA	0
3	10:6120001-6160000	10:6920001-6960000	3.51318e-10	HiC	GSE87112	Mesenchymal_Stem_Cell	intra	rs7910656;rs4749957;rs4749959;rs7899110;rs6602437;rs34975410;rs7911362;rs151234895;rs11256667;rs12220852;rs4747865;rs4436455;rs578080615;rs10905773;rs3930531;rs10905806;rs4747880;rs6602450;rs2274359;rs2274358;rs531175729;rs547314988;rs11256848	NA	0
3	10:6120001-6160000	10:7440001-7480000	2.03245e-22	HiC	GSE87112	Mesenchymal_Stem_Cell	intra	rs7910656;rs4749957;rs4749959;rs7899110;rs6602437;rs34975410;rs7911362;rs151234895;rs11256667;rs12220852;rs4747865;rs4436455;rs578080615;rs10905773;rs3930531;rs10905806;rs4747880;rs6602450;rs2274359;rs2274358;rs531175729;rs547314988;rs11256848	ENSG00000198879	1
3	10:6160001-6200000	10:6400001-6440000	1.34627e-20	HiC	GSE87112	Mesenchymal_Stem_Cell	intra	rs11593335;rs12268391;rs34861328;rs35522661;rs4749997;rs11256860;rs12571090;rs7894037;rs11256879;rs1073646;rs545058100;rs35272567;rs4750005	NA	0
3	10:6160001-6200000	10:6440001-6480000	1.35282e-11	HiC	GSE87112	Mesenchymal_Stem_Cell	intra	rs11593335;rs12268391;rs34861328;rs35522661;rs4749997;rs11256860;rs12571090;rs7894037;rs11256879;rs1073646;rs545058100;rs35272567;rs4750005	NA	0
3	10:6160001-6200000	10:7440001-7480000	3.9398e-08	HiC	GSE87112	Mesenchymal_Stem_Cell	intra	rs11593335;rs12268391;rs34861328;rs35522661;rs4749997;rs11256860;rs12571090;rs7894037;rs11256879;rs1073646;rs545058100;rs35272567;rs4750005	ENSG00000198879	1
1	3:36400001-36440000	3:33920001-33960000	1.28761e-13	HiC	GSE87112	Mesenchymal_Stem_Cell	intra	rs1456069;rs7617700;rs4678530;rs139074880;rs62245716;rs56006618;rs73052247;rs57930526;rs59881573;rs113135397;rs112766131;rs73052248;rs73052252;rs4678867;rs76106538;rs56722971;rs56306821;rs58163920;rs60239415;rs1531134;rs17034991;rs74539227;rs528391640;rs77122382;rs2361037;rs2361038;rs2361039;rs17034995;rs201720745;rs17034997;rs76699580;rs58303436;rs12636967;rs12631541;rs75736780	NA	0
1	3:36440001-36480000	3:33920001-33960000	6.61908e-07	HiC	GSE87112	Mesenchymal_Stem_Cell	intra	rs113110492;rs17035015;rs79287010;rs7623911;rs17035024;rs73828877;rs73828878;rs10681235;rs7636993;rs728082;rs2885140;rs113517711;rs4678874;rs17035045;rs4678875;rs61333033;rs77050446;rs74583666;rs12630622;rs10514698;rs4678876;rs76995243;rs79750492;rs11129714;rs73063829;rs1869848;rs112252143;rs78365105	NA	0
1	3:36400001-36440000	3:33960001-34000000	3.7504e-08	HiC	GSE87112	Mesenchymal_Stem_Cell	intra	rs1456069;rs7617700;rs4678530;rs139074880;rs62245716;rs56006618;rs73052247;rs57930526;rs59881573;rs113135397;rs112766131;rs73052248;rs73052252;rs4678867;rs76106538;rs56722971;rs56306821;rs58163920;rs60239415;rs1531134;rs17034991;rs74539227;rs528391640;rs77122382;rs2361037;rs2361038;rs2361039;rs17034995;rs201720745;rs17034997;rs76699580;rs58303436;rs12636967;rs12631541;rs75736780	NA	0
1	3:36400001-36440000	3:34000001-34040000	1.56289e-08	HiC	GSE87112	Mesenchymal_Stem_Cell	intra	rs1456069;rs7617700;rs4678530;rs139074880;rs62245716;rs56006618;rs73052247;rs57930526;rs59881573;rs113135397;rs112766131;rs73052248;rs73052252;rs4678867;rs76106538;rs56722971;rs56306821;rs58163920;rs60239415;rs1531134;rs17034991;rs74539227;rs528391640;rs77122382;rs2361037;rs2361038;rs2361039;rs17034995;rs201720745;rs17034997;rs76699580;rs58303436;rs12636967;rs12631541;rs75736780	NA	0
1	3:36400001-36440000	3:34040001-34080000	7.371e-29	HiC	GSE87112	Mesenchymal_Stem_Cell	intra	rs1456069;rs7617700;rs4678530;rs139074880;rs62245716;rs56006618;rs73052247;rs57930526;rs59881573;rs113135397;rs112766131;rs73052248;rs73052252;rs4678867;rs76106538;rs56722971;rs56306821;rs58163920;rs60239415;rs1531134;rs17034991;rs74539227;rs528391640;rs77122382;rs2361037;rs2361038;rs2361039;rs17034995;rs201720745;rs17034997;rs76699580;rs58303436;rs12636967;rs12631541;rs75736780	NA	0
1	3:36440001-36480000	3:34040001-34080000	8.68976e-16	HiC	GSE87112	Mesenchymal_Stem_Cell	intra	rs113110492;rs17035015;rs79287010;rs7623911;rs17035024;rs73828877;rs73828878;rs10681235;rs7636993;rs728082;rs2885140;rs113517711;rs4678874;rs17035045;rs4678875;rs61333033;rs77050446;rs74583666;rs12630622;rs10514698;rs4678876;rs76995243;rs79750492;rs11129714;rs73063829;rs1869848;rs112252143;rs78365105	NA	0
1	3:36480001-36520000	3:34040001-34080000	3.7338e-12	HiC	GSE87112	Mesenchymal_Stem_Cell	intra	rs79491237;3:36483437:G:GT;rs3749279	NA	0
1	3:36400001-36440000	3:34080001-34120000	1.15571e-16	HiC	GSE87112	Mesenchymal_Stem_Cell	intra	rs1456069;rs7617700;rs4678530;rs139074880;rs62245716;rs56006618;rs73052247;rs57930526;rs59881573;rs113135397;rs112766131;rs73052248;rs73052252;rs4678867;rs76106538;rs56722971;rs56306821;rs58163920;rs60239415;rs1531134;rs17034991;rs74539227;rs528391640;rs77122382;rs2361037;rs2361038;rs2361039;rs17034995;rs201720745;rs17034997;rs76699580;rs58303436;rs12636967;rs12631541;rs75736780	NA	0
1	3:36440001-36480000	3:34080001-34120000	7.33211e-08	HiC	GSE87112	Mesenchymal_Stem_Cell	intra	rs113110492;rs17035015;rs79287010;rs7623911;rs17035024;rs73828877;rs73828878;rs10681235;rs7636993;rs728082;rs2885140;rs113517711;rs4678874;rs17035045;rs4678875;rs61333033;rs77050446;rs74583666;rs12630622;rs10514698;rs4678876;rs76995243;rs79750492;rs11129714;rs73063829;rs1869848;rs112252143;rs78365105	NA	0
1	3:36400001-36440000	3:34200001-34240000	2.72055e-08	HiC	GSE87112	Mesenchymal_Stem_Cell	intra	rs1456069;rs7617700;rs4678530;rs139074880;rs62245716;rs56006618;rs73052247;rs57930526;rs59881573;rs113135397;rs112766131;rs73052248;rs73052252;rs4678867;rs76106538;rs56722971;rs56306821;rs58163920;rs60239415;rs1531134;rs17034991;rs74539227;rs528391640;rs77122382;rs2361037;rs2361038;rs2361039;rs17034995;rs201720745;rs17034997;rs76699580;rs58303436;rs12636967;rs12631541;rs75736780	ENSG00000226320	1
1	3:36440001-36480000	3:34200001-34240000	6.18699e-08	HiC	GSE87112	Mesenchymal_Stem_Cell	intra	rs113110492;rs17035015;rs79287010;rs7623911;rs17035024;rs73828877;rs73828878;rs10681235;rs7636993;rs728082;rs2885140;rs113517711;rs4678874;rs17035045;rs4678875;rs61333033;rs77050446;rs74583666;rs12630622;rs10514698;rs4678876;rs76995243;rs79750492;rs11129714;rs73063829;rs1869848;rs112252143;rs78365105	ENSG00000226320	1
1	3:36400001-36440000	3:34240001-34280000	1.44741e-12	HiC	GSE87112	Mesenchymal_Stem_Cell	intra	rs1456069;rs7617700;rs4678530;rs139074880;rs62245716;rs56006618;rs73052247;rs57930526;rs59881573;rs113135397;rs112766131;rs73052248;rs73052252;rs4678867;rs76106538;rs56722971;rs56306821;rs58163920;rs60239415;rs1531134;rs17034991;rs74539227;rs528391640;rs77122382;rs2361037;rs2361038;rs2361039;rs17034995;rs201720745;rs17034997;rs76699580;rs58303436;rs12636967;rs12631541;rs75736780	ENSG00000236452	1
1	3:36480001-36520000	3:34240001-34280000	6.05695e-07	HiC	GSE87112	Mesenchymal_Stem_Cell	intra	rs79491237;3:36483437:G:GT;rs3749279	ENSG00000236452	1
1	3:36400001-36440000	3:34280001-34320000	1.88867e-31	HiC	GSE87112	Mesenchymal_Stem_Cell	intra	rs1456069;rs7617700;rs4678530;rs139074880;rs62245716;rs56006618;rs73052247;rs57930526;rs59881573;rs113135397;rs112766131;rs73052248;rs73052252;rs4678867;rs76106538;rs56722971;rs56306821;rs58163920;rs60239415;rs1531134;rs17034991;rs74539227;rs528391640;rs77122382;rs2361037;rs2361038;rs2361039;rs17034995;rs201720745;rs17034997;rs76699580;rs58303436;rs12636967;rs12631541;rs75736780	NA	0
1	3:36440001-36480000	3:34280001-34320000	1.44741e-12	HiC	GSE87112	Mesenchymal_Stem_Cell	intra	rs113110492;rs17035015;rs79287010;rs7623911;rs17035024;rs73828877;rs73828878;rs10681235;rs7636993;rs728082;rs2885140;rs113517711;rs4678874;rs17035045;rs4678875;rs61333033;rs77050446;rs74583666;rs12630622;rs10514698;rs4678876;rs76995243;rs79750492;rs11129714;rs73063829;rs1869848;rs112252143;rs78365105	NA	0
1	3:36480001-36520000	3:34280001-34320000	8.75137e-13	HiC	GSE87112	Mesenchymal_Stem_Cell	intra	rs79491237;3:36483437:G:GT;rs3749279	NA	0
1	3:36400001-36440000	3:34320001-34360000	4.41844e-17	HiC	GSE87112	Mesenchymal_Stem_Cell	intra	rs1456069;rs7617700;rs4678530;rs139074880;rs62245716;rs56006618;rs73052247;rs57930526;rs59881573;rs113135397;rs112766131;rs73052248;rs73052252;rs4678867;rs76106538;rs56722971;rs56306821;rs58163920;rs60239415;rs1531134;rs17034991;rs74539227;rs528391640;rs77122382;rs2361037;rs2361038;rs2361039;rs17034995;rs201720745;rs17034997;rs76699580;rs58303436;rs12636967;rs12631541;rs75736780	NA	0
1	3:36440001-36480000	3:34320001-34360000	1.30585e-10	HiC	GSE87112	Mesenchymal_Stem_Cell	intra	rs113110492;rs17035015;rs79287010;rs7623911;rs17035024;rs73828877;rs73828878;rs10681235;rs7636993;rs728082;rs2885140;rs113517711;rs4678874;rs17035045;rs4678875;rs61333033;rs77050446;rs74583666;rs12630622;rs10514698;rs4678876;rs76995243;rs79750492;rs11129714;rs73063829;rs1869848;rs112252143;rs78365105	NA	0
1	3:36480001-36520000	3:34320001-34360000	3.61848e-09	HiC	GSE87112	Mesenchymal_Stem_Cell	intra	rs79491237;3:36483437:G:GT;rs3749279	NA	0
1	3:36400001-36440000	3:34360001-34400000	4.32572e-08	HiC	GSE87112	Mesenchymal_Stem_Cell	intra	rs1456069;rs7617700;rs4678530;rs139074880;rs62245716;rs56006618;rs73052247;rs57930526;rs59881573;rs113135397;rs112766131;rs73052248;rs73052252;rs4678867;rs76106538;rs56722971;rs56306821;rs58163920;rs60239415;rs1531134;rs17034991;rs74539227;rs528391640;rs77122382;rs2361037;rs2361038;rs2361039;rs17034995;rs201720745;rs17034997;rs76699580;rs58303436;rs12636967;rs12631541;rs75736780	NA	0
1	3:36400001-36440000	3:34480001-34520000	2.58678e-13	HiC	GSE87112	Mesenchymal_Stem_Cell	intra	rs1456069;rs7617700;rs4678530;rs139074880;rs62245716;rs56006618;rs73052247;rs57930526;rs59881573;rs113135397;rs112766131;rs73052248;rs73052252;rs4678867;rs76106538;rs56722971;rs56306821;rs58163920;rs60239415;rs1531134;rs17034991;rs74539227;rs528391640;rs77122382;rs2361037;rs2361038;rs2361039;rs17034995;rs201720745;rs17034997;rs76699580;rs58303436;rs12636967;rs12631541;rs75736780	NA	0
1	3:36400001-36440000	3:34640001-34680000	6.37271e-07	HiC	GSE87112	Mesenchymal_Stem_Cell	intra	rs1456069;rs7617700;rs4678530;rs139074880;rs62245716;rs56006618;rs73052247;rs57930526;rs59881573;rs113135397;rs112766131;rs73052248;rs73052252;rs4678867;rs76106538;rs56722971;rs56306821;rs58163920;rs60239415;rs1531134;rs17034991;rs74539227;rs528391640;rs77122382;rs2361037;rs2361038;rs2361039;rs17034995;rs201720745;rs17034997;rs76699580;rs58303436;rs12636967;rs12631541;rs75736780	NA	0
1	3:36400001-36440000	3:34680001-34720000	5.6039e-08	HiC	GSE87112	Mesenchymal_Stem_Cell	intra	rs1456069;rs7617700;rs4678530;rs139074880;rs62245716;rs56006618;rs73052247;rs57930526;rs59881573;rs113135397;rs112766131;rs73052248;rs73052252;rs4678867;rs76106538;rs56722971;rs56306821;rs58163920;rs60239415;rs1531134;rs17034991;rs74539227;rs528391640;rs77122382;rs2361037;rs2361038;rs2361039;rs17034995;rs201720745;rs17034997;rs76699580;rs58303436;rs12636967;rs12631541;rs75736780	NA	0
1	3:36400001-36440000	3:34840001-34880000	2.64077e-13	HiC	GSE87112	Mesenchymal_Stem_Cell	intra	rs1456069;rs7617700;rs4678530;rs139074880;rs62245716;rs56006618;rs73052247;rs57930526;rs59881573;rs113135397;rs112766131;rs73052248;rs73052252;rs4678867;rs76106538;rs56722971;rs56306821;rs58163920;rs60239415;rs1531134;rs17034991;rs74539227;rs528391640;rs77122382;rs2361037;rs2361038;rs2361039;rs17034995;rs201720745;rs17034997;rs76699580;rs58303436;rs12636967;rs12631541;rs75736780	NA	0
1	3:36400001-36440000	3:34880001-34920000	8.01754e-09	HiC	GSE87112	Mesenchymal_Stem_Cell	intra	rs1456069;rs7617700;rs4678530;rs139074880;rs62245716;rs56006618;rs73052247;rs57930526;rs59881573;rs113135397;rs112766131;rs73052248;rs73052252;rs4678867;rs76106538;rs56722971;rs56306821;rs58163920;rs60239415;rs1531134;rs17034991;rs74539227;rs528391640;rs77122382;rs2361037;rs2361038;rs2361039;rs17034995;rs201720745;rs17034997;rs76699580;rs58303436;rs12636967;rs12631541;rs75736780	ENSG00000235534	1
1	3:36400001-36440000	3:34920001-34960000	1.62521e-07	HiC	GSE87112	Mesenchymal_Stem_Cell	intra	rs1456069;rs7617700;rs4678530;rs139074880;rs62245716;rs56006618;rs73052247;rs57930526;rs59881573;rs113135397;rs112766131;rs73052248;rs73052252;rs4678867;rs76106538;rs56722971;rs56306821;rs58163920;rs60239415;rs1531134;rs17034991;rs74539227;rs528391640;rs77122382;rs2361037;rs2361038;rs2361039;rs17034995;rs201720745;rs17034997;rs76699580;rs58303436;rs12636967;rs12631541;rs75736780	NA	0
1	3:36400001-36440000	3:35040001-35080000	3.20737e-08	HiC	GSE87112	Mesenchymal_Stem_Cell	intra	rs1456069;rs7617700;rs4678530;rs139074880;rs62245716;rs56006618;rs73052247;rs57930526;rs59881573;rs113135397;rs112766131;rs73052248;rs73052252;rs4678867;rs76106538;rs56722971;rs56306821;rs58163920;rs60239415;rs1531134;rs17034991;rs74539227;rs528391640;rs77122382;rs2361037;rs2361038;rs2361039;rs17034995;rs201720745;rs17034997;rs76699580;rs58303436;rs12636967;rs12631541;rs75736780	NA	0
1	3:36400001-36440000	3:35360001-35400000	1.31191e-08	HiC	GSE87112	Mesenchymal_Stem_Cell	intra	rs1456069;rs7617700;rs4678530;rs139074880;rs62245716;rs56006618;rs73052247;rs57930526;rs59881573;rs113135397;rs112766131;rs73052248;rs73052252;rs4678867;rs76106538;rs56722971;rs56306821;rs58163920;rs60239415;rs1531134;rs17034991;rs74539227;rs528391640;rs77122382;rs2361037;rs2361038;rs2361039;rs17034995;rs201720745;rs17034997;rs76699580;rs58303436;rs12636967;rs12631541;rs75736780	NA	0
1	3:36400001-36440000	3:35960001-36000000	3.37585e-11	HiC	GSE87112	Mesenchymal_Stem_Cell	intra	rs1456069;rs7617700;rs4678530;rs139074880;rs62245716;rs56006618;rs73052247;rs57930526;rs59881573;rs113135397;rs112766131;rs73052248;rs73052252;rs4678867;rs76106538;rs56722971;rs56306821;rs58163920;rs60239415;rs1531134;rs17034991;rs74539227;rs528391640;rs77122382;rs2361037;rs2361038;rs2361039;rs17034995;rs201720745;rs17034997;rs76699580;rs58303436;rs12636967;rs12631541;rs75736780	NA	0
1	3:36400001-36440000	3:36040001-36080000	1.61626e-14	HiC	GSE87112	Mesenchymal_Stem_Cell	intra	rs1456069;rs7617700;rs4678530;rs139074880;rs62245716;rs56006618;rs73052247;rs57930526;rs59881573;rs113135397;rs112766131;rs73052248;rs73052252;rs4678867;rs76106538;rs56722971;rs56306821;rs58163920;rs60239415;rs1531134;rs17034991;rs74539227;rs528391640;rs77122382;rs2361037;rs2361038;rs2361039;rs17034995;rs201720745;rs17034997;rs76699580;rs58303436;rs12636967;rs12631541;rs75736780	NA	0
1	3:36440001-36480000	3:36040001-36080000	9.36034e-09	HiC	GSE87112	Mesenchymal_Stem_Cell	intra	rs113110492;rs17035015;rs79287010;rs7623911;rs17035024;rs73828877;rs73828878;rs10681235;rs7636993;rs728082;rs2885140;rs113517711;rs4678874;rs17035045;rs4678875;rs61333033;rs77050446;rs74583666;rs12630622;rs10514698;rs4678876;rs76995243;rs79750492;rs11129714;rs73063829;rs1869848;rs112252143;rs78365105	NA	0
1	3:36480001-36520000	3:36040001-36080000	3.74407e-07	HiC	GSE87112	Mesenchymal_Stem_Cell	intra	rs79491237;3:36483437:G:GT;rs3749279	NA	0
1	3:36400001-36440000	3:36120001-36160000	1.75596e-14	HiC	GSE87112	Mesenchymal_Stem_Cell	intra	rs1456069;rs7617700;rs4678530;rs139074880;rs62245716;rs56006618;rs73052247;rs57930526;rs59881573;rs113135397;rs112766131;rs73052248;rs73052252;rs4678867;rs76106538;rs56722971;rs56306821;rs58163920;rs60239415;rs1531134;rs17034991;rs74539227;rs528391640;rs77122382;rs2361037;rs2361038;rs2361039;rs17034995;rs201720745;rs17034997;rs76699580;rs58303436;rs12636967;rs12631541;rs75736780	NA	0
1	3:36480001-36520000	3:36120001-36160000	3.5089e-08	HiC	GSE87112	Mesenchymal_Stem_Cell	intra	rs79491237;3:36483437:G:GT;rs3749279	NA	0
1	3:36400001-36440000	3:36200001-36240000	5.07201e-18	HiC	GSE87112	Mesenchymal_Stem_Cell	intra	rs1456069;rs7617700;rs4678530;rs139074880;rs62245716;rs56006618;rs73052247;rs57930526;rs59881573;rs113135397;rs112766131;rs73052248;rs73052252;rs4678867;rs76106538;rs56722971;rs56306821;rs58163920;rs60239415;rs1531134;rs17034991;rs74539227;rs528391640;rs77122382;rs2361037;rs2361038;rs2361039;rs17034995;rs201720745;rs17034997;rs76699580;rs58303436;rs12636967;rs12631541;rs75736780	ENSG00000236158	1
1	3:36400001-36440000	3:36240001-36280000	4.93812e-13	HiC	GSE87112	Mesenchymal_Stem_Cell	intra	rs1456069;rs7617700;rs4678530;rs139074880;rs62245716;rs56006618;rs73052247;rs57930526;rs59881573;rs113135397;rs112766131;rs73052248;rs73052252;rs4678867;rs76106538;rs56722971;rs56306821;rs58163920;rs60239415;rs1531134;rs17034991;rs74539227;rs528391640;rs77122382;rs2361037;rs2361038;rs2361039;rs17034995;rs201720745;rs17034997;rs76699580;rs58303436;rs12636967;rs12631541;rs75736780	NA	0
1	3:36400001-36440000	3:36320001-36360000	2.81992e-14	HiC	GSE87112	Mesenchymal_Stem_Cell	intra	rs1456069;rs7617700;rs4678530;rs139074880;rs62245716;rs56006618;rs73052247;rs57930526;rs59881573;rs113135397;rs112766131;rs73052248;rs73052252;rs4678867;rs76106538;rs56722971;rs56306821;rs58163920;rs60239415;rs1531134;rs17034991;rs74539227;rs528391640;rs77122382;rs2361037;rs2361038;rs2361039;rs17034995;rs201720745;rs17034997;rs76699580;rs58303436;rs12636967;rs12631541;rs75736780	NA	0
1	3:36400001-36440000	3:36360001-36400000	4.26659e-22	HiC	GSE87112	Mesenchymal_Stem_Cell	intra	rs1456069;rs7617700;rs4678530;rs139074880;rs62245716;rs56006618;rs73052247;rs57930526;rs59881573;rs113135397;rs112766131;rs73052248;rs73052252;rs4678867;rs76106538;rs56722971;rs56306821;rs58163920;rs60239415;rs1531134;rs17034991;rs74539227;rs528391640;rs77122382;rs2361037;rs2361038;rs2361039;rs17034995;rs201720745;rs17034997;rs76699580;rs58303436;rs12636967;rs12631541;rs75736780	NA	0
1	3:36440001-36480000	3:36400001-36440000	7.17138e-16	HiC	GSE87112	Mesenchymal_Stem_Cell	intra	rs113110492;rs17035015;rs79287010;rs7623911;rs17035024;rs73828877;rs73828878;rs10681235;rs7636993;rs728082;rs2885140;rs113517711;rs4678874;rs17035045;rs4678875;rs61333033;rs77050446;rs74583666;rs12630622;rs10514698;rs4678876;rs76995243;rs79750492;rs11129714;rs73063829;rs1869848;rs112252143;rs78365105	ENSG00000144681	1
2	5:22640001-22680000	5:22040001-22080000	1.18966e-09	HiC	GSE87112	Mesenchymal_Stem_Cell	intra	rs9293026;rs10941967;rs10042849;rs6888927;rs6452086;rs6452087;rs7708701;rs6872869;rs6874411;rs268974;rs10037419;rs9293027;rs1545968;rs11294915;rs6452088;rs141858871;rs6882492;rs1545967;rs268975;rs10061490;rs7727322;rs7731921;rs7708605;rs2355850;rs10064006;rs1487413;rs1487412;rs1487410;rs268976;rs11743765;rs3103162;rs4299697;rs1038591;rs2169790;rs1038590;rs1038589;rs13185100;rs10472484;rs34616510;…	NA	0
2	5:22640001-22680000	5:22200001-22240000	5.99171e-13	HiC	GSE87112	Mesenchymal_Stem_Cell	intra	rs9293026;rs10941967;rs10042849;rs6888927;rs6452086;rs6452087;rs7708701;rs6872869;rs6874411;rs268974;rs10037419;rs9293027;rs1545968;rs11294915;rs6452088;rs141858871;rs6882492;rs1545967;rs268975;rs10061490;rs7727322;rs7731921;rs7708605;rs2355850;rs10064006;rs1487413;rs1487412;rs1487410;rs268976;rs11743765;rs3103162;rs4299697;rs1038591;rs2169790;rs1038590;rs1038589;rs13185100;rs10472484;rs34616510;…	NA	0
2	5:22640001-22680000	5:22240001-22280000	4.24622e-16	HiC	GSE87112	Mesenchymal_Stem_Cell	intra	rs9293026;rs10941967;rs10042849;rs6888927;rs6452086;rs6452087;rs7708701;rs6872869;rs6874411;rs268974;rs10037419;rs9293027;rs1545968;rs11294915;rs6452088;rs141858871;rs6882492;rs1545967;rs268975;rs10061490;rs7727322;rs7731921;rs7708605;rs2355850;rs10064006;rs1487413;rs1487412;rs1487410;rs268976;rs11743765;rs3103162;rs4299697;rs1038591;rs2169790;rs1038590;rs1038589;rs13185100;rs10472484;rs34616510;…	NA	0
2	5:22640001-22680000	5:22320001-22360000	1.92432e-10	HiC	GSE87112	Mesenchymal_Stem_Cell	intra	rs9293026;rs10941967;rs10042849;rs6888927;rs6452086;rs6452087;rs7708701;rs6872869;rs6874411;rs268974;rs10037419;rs9293027;rs1545968;rs11294915;rs6452088;rs141858871;rs6882492;rs1545967;rs268975;rs10061490;rs7727322;rs7731921;rs7708605;rs2355850;rs10064006;rs1487413;rs1487412;rs1487410;rs268976;rs11743765;rs3103162;rs4299697;rs1038591;rs2169790;rs1038590;rs1038589;rs13185100;rs10472484;rs34616510;…	NA	0
2	5:22640001-22680000	5:22360001-22400000	2.76977e-20	HiC	GSE87112	Mesenchymal_Stem_Cell	intra	rs9293026;rs10941967;rs10042849;rs6888927;rs6452086;rs6452087;rs7708701;rs6872869;rs6874411;rs268974;rs10037419;rs9293027;rs1545968;rs11294915;rs6452088;rs141858871;rs6882492;rs1545967;rs268975;rs10061490;rs7727322;rs7731921;rs7708605;rs2355850;rs10064006;rs1487413;rs1487412;rs1487410;rs268976;rs11743765;rs3103162;rs4299697;rs1038591;rs2169790;rs1038590;rs1038589;rs13185100;rs10472484;rs34616510;…	NA	0
2	5:22720001-22760000	5:22360001-22400000	2.13511e-08	HiC	GSE87112	Mesenchymal_Stem_Cell	intra	rs72748714;rs72748717;rs12652487;rs7737131;rs12188885;rs12188887;rs72748721;rs12188256;rs7711076	NA	0
2	5:22640001-22680000	5:22400001-22440000	8.19315e-09	HiC	GSE87112	Mesenchymal_Stem_Cell	intra	rs9293026;rs10941967;rs10042849;rs6888927;rs6452086;rs6452087;rs7708701;rs6872869;rs6874411;rs268974;rs10037419;rs9293027;rs1545968;rs11294915;rs6452088;rs141858871;rs6882492;rs1545967;rs268975;rs10061490;rs7727322;rs7731921;rs7708605;rs2355850;rs10064006;rs1487413;rs1487412;rs1487410;rs268976;rs11743765;rs3103162;rs4299697;rs1038591;rs2169790;rs1038590;rs1038589;rs13185100;rs10472484;rs34616510;…	NA	0
2	5:22640001-22680000	5:22520001-22560000	1.97231e-27	HiC	GSE87112	Mesenchymal_Stem_Cell	intra	rs9293026;rs10941967;rs10042849;rs6888927;rs6452086;rs6452087;rs7708701;rs6872869;rs6874411;rs268974;rs10037419;rs9293027;rs1545968;rs11294915;rs6452088;rs141858871;rs6882492;rs1545967;rs268975;rs10061490;rs7727322;rs7731921;rs7708605;rs2355850;rs10064006;rs1487413;rs1487412;rs1487410;rs268976;rs11743765;rs3103162;rs4299697;rs1038591;rs2169790;rs1038590;rs1038589;rs13185100;rs10472484;rs34616510;…	NA	0
2	5:22720001-22760000	5:22520001-22560000	7.00903e-08	HiC	GSE87112	Mesenchymal_Stem_Cell	intra	rs72748714;rs72748717;rs12652487;rs7737131;rs12188885;rs12188887;rs72748721;rs12188256;rs7711076	NA	0
2	5:22640001-22680000	5:22600001-22640000	6.05925e-11	HiC	GSE87112	Mesenchymal_Stem_Cell	intra	rs9293026;rs10941967;rs10042849;rs6888927;rs6452086;rs6452087;rs7708701;rs6872869;rs6874411;rs268974;rs10037419;rs9293027;rs1545968;rs11294915;rs6452088;rs141858871;rs6882492;rs1545967;rs268975;rs10061490;rs7727322;rs7731921;rs7708605;rs2355850;rs10064006;rs1487413;rs1487412;rs1487410;rs268976;rs11743765;rs3103162;rs4299697;rs1038591;rs2169790;rs1038590;rs1038589;rs13185100;rs10472484;rs34616510;…	NA	0
1	3:36400001-36440000	3:36440001-36480000	2.5596e-22	HiC	GSE87112	Mesendoderm	intra	rs1456069;rs7617700;rs4678530;rs139074880;rs62245716;rs56006618;rs73052247;rs57930526;rs59881573;rs113135397;rs112766131;rs73052248;rs73052252;rs4678867;rs76106538;rs56722971;rs56306821;rs58163920;rs60239415;rs1531134;rs17034991;rs74539227;rs528391640;rs77122382;rs2361037;rs2361038;rs2361039;rs17034995;rs201720745;rs17034997;rs76699580;rs58303436;rs12636967;rs12631541;rs75736780	NA	0
1	3:36400001-36440000	3:36480001-36520000	3.83479e-08	HiC	GSE87112	Mesendoderm	intra	rs1456069;rs7617700;rs4678530;rs139074880;rs62245716;rs56006618;rs73052247;rs57930526;rs59881573;rs113135397;rs112766131;rs73052248;rs73052252;rs4678867;rs76106538;rs56722971;rs56306821;rs58163920;rs60239415;rs1531134;rs17034991;rs74539227;rs528391640;rs77122382;rs2361037;rs2361038;rs2361039;rs17034995;rs201720745;rs17034997;rs76699580;rs58303436;rs12636967;rs12631541;rs75736780	NA	0
1	3:36400001-36440000	3:36520001-36560000	2.40766e-82	HiC	GSE87112	Mesendoderm	intra	rs1456069;rs7617700;rs4678530;rs139074880;rs62245716;rs56006618;rs73052247;rs57930526;rs59881573;rs113135397;rs112766131;rs73052248;rs73052252;rs4678867;rs76106538;rs56722971;rs56306821;rs58163920;rs60239415;rs1531134;rs17034991;rs74539227;rs528391640;rs77122382;rs2361037;rs2361038;rs2361039;rs17034995;rs201720745;rs17034997;rs76699580;rs58303436;rs12636967;rs12631541;rs75736780	NA	0
1	3:36400001-36440000	3:36680001-36720000	2.88144e-17	HiC	GSE87112	Mesendoderm	intra	rs1456069;rs7617700;rs4678530;rs139074880;rs62245716;rs56006618;rs73052247;rs57930526;rs59881573;rs113135397;rs112766131;rs73052248;rs73052252;rs4678867;rs76106538;rs56722971;rs56306821;rs58163920;rs60239415;rs1531134;rs17034991;rs74539227;rs528391640;rs77122382;rs2361037;rs2361038;rs2361039;rs17034995;rs201720745;rs17034997;rs76699580;rs58303436;rs12636967;rs12631541;rs75736780	NA	0
1	3:36400001-36440000	3:36720001-36760000	3.72687e-67	HiC	GSE87112	Mesendoderm	intra	rs1456069;rs7617700;rs4678530;rs139074880;rs62245716;rs56006618;rs73052247;rs57930526;rs59881573;rs113135397;rs112766131;rs73052248;rs73052252;rs4678867;rs76106538;rs56722971;rs56306821;rs58163920;rs60239415;rs1531134;rs17034991;rs74539227;rs528391640;rs77122382;rs2361037;rs2361038;rs2361039;rs17034995;rs201720745;rs17034997;rs76699580;rs58303436;rs12636967;rs12631541;rs75736780	ENSG00000201315	1
1	3:36400001-36440000	3:36760001-36800000	1.62725e-19	HiC	GSE87112	Mesendoderm	intra	rs1456069;rs7617700;rs4678530;rs139074880;rs62245716;rs56006618;rs73052247;rs57930526;rs59881573;rs113135397;rs112766131;rs73052248;rs73052252;rs4678867;rs76106538;rs56722971;rs56306821;rs58163920;rs60239415;rs1531134;rs17034991;rs74539227;rs528391640;rs77122382;rs2361037;rs2361038;rs2361039;rs17034995;rs201720745;rs17034997;rs76699580;rs58303436;rs12636967;rs12631541;rs75736780	ENSG00000163673	1
1	3:36400001-36440000	3:36840001-36880000	2.41702e-08	HiC	GSE87112	Mesendoderm	intra	rs1456069;rs7617700;rs4678530;rs139074880;rs62245716;rs56006618;rs73052247;rs57930526;rs59881573;rs113135397;rs112766131;rs73052248;rs73052252;rs4678867;rs76106538;rs56722971;rs56306821;rs58163920;rs60239415;rs1531134;rs17034991;rs74539227;rs528391640;rs77122382;rs2361037;rs2361038;rs2361039;rs17034995;rs201720745;rs17034997;rs76699580;rs58303436;rs12636967;rs12631541;rs75736780	NA	0
1	3:36440001-36480000	3:36520001-36560000	1.46397e-47	HiC	GSE87112	Mesendoderm	intra	rs113110492;rs17035015;rs79287010;rs7623911;rs17035024;rs73828877;rs73828878;rs10681235;rs7636993;rs728082;rs2885140;rs113517711;rs4678874;rs17035045;rs4678875;rs61333033;rs77050446;rs74583666;rs12630622;rs10514698;rs4678876;rs76995243;rs79750492;rs11129714;rs73063829;rs1869848;rs112252143;rs78365105	NA	0
1	3:36440001-36480000	3:36720001-36760000	2.14482e-34	HiC	GSE87112	Mesendoderm	intra	rs113110492;rs17035015;rs79287010;rs7623911;rs17035024;rs73828877;rs73828878;rs10681235;rs7636993;rs728082;rs2885140;rs113517711;rs4678874;rs17035045;rs4678875;rs61333033;rs77050446;rs74583666;rs12630622;rs10514698;rs4678876;rs76995243;rs79750492;rs11129714;rs73063829;rs1869848;rs112252143;rs78365105	ENSG00000201315	1
1	3:36480001-36520000	3:36520001-36560000	3.07465e-36	HiC	GSE87112	Mesendoderm	intra	rs79491237;3:36483437:G:GT;rs3749279	NA	0
1	3:36480001-36520000	3:36720001-36760000	4.24067e-25	HiC	GSE87112	Mesendoderm	intra	rs79491237;3:36483437:G:GT;rs3749279	ENSG00000201315	1
2	5:22640001-22680000	5:22880001-22920000	2.02933e-09	HiC	GSE87112	Mesendoderm	intra	rs9293026;rs10941967;rs10042849;rs6888927;rs6452086;rs6452087;rs7708701;rs6872869;rs6874411;rs268974;rs10037419;rs9293027;rs1545968;rs11294915;rs6452088;rs141858871;rs6882492;rs1545967;rs268975;rs10061490;rs7727322;rs7731921;rs7708605;rs2355850;rs10064006;rs1487413;rs1487412;rs1487410;rs268976;rs11743765;rs3103162;rs4299697;rs1038591;rs2169790;rs1038590;rs1038589;rs13185100;rs10472484;rs34616510;…	NA	0
2	5:22640001-22680000	5:23080001-23120000	8.64808e-10	HiC	GSE87112	Mesendoderm	intra	rs9293026;rs10941967;rs10042849;rs6888927;rs6452086;rs6452087;rs7708701;rs6872869;rs6874411;rs268974;rs10037419;rs9293027;rs1545968;rs11294915;rs6452088;rs141858871;rs6882492;rs1545967;rs268975;rs10061490;rs7727322;rs7731921;rs7708605;rs2355850;rs10064006;rs1487413;rs1487412;rs1487410;rs268976;rs11743765;rs3103162;rs4299697;rs1038591;rs2169790;rs1038590;rs1038589;rs13185100;rs10472484;rs34616510;…	NA	0
2	5:22640001-22680000	5:23200001-23240000	3.81158e-17	HiC	GSE87112	Mesendoderm	intra	rs9293026;rs10941967;rs10042849;rs6888927;rs6452086;rs6452087;rs7708701;rs6872869;rs6874411;rs268974;rs10037419;rs9293027;rs1545968;rs11294915;rs6452088;rs141858871;rs6882492;rs1545967;rs268975;rs10061490;rs7727322;rs7731921;rs7708605;rs2355850;rs10064006;rs1487413;rs1487412;rs1487410;rs268976;rs11743765;rs3103162;rs4299697;rs1038591;rs2169790;rs1038590;rs1038589;rs13185100;rs10472484;rs34616510;…	ENSG00000264118	1
2	5:22640001-22680000	5:23360001-23400000	4.55232e-07	HiC	GSE87112	Mesendoderm	intra	rs9293026;rs10941967;rs10042849;rs6888927;rs6452086;rs6452087;rs7708701;rs6872869;rs6874411;rs268974;rs10037419;rs9293027;rs1545968;rs11294915;rs6452088;rs141858871;rs6882492;rs1545967;rs268975;rs10061490;rs7727322;rs7731921;rs7708605;rs2355850;rs10064006;rs1487413;rs1487412;rs1487410;rs268976;rs11743765;rs3103162;rs4299697;rs1038591;rs2169790;rs1038590;rs1038589;rs13185100;rs10472484;rs34616510;…	NA	0
2	5:22720001-22760000	5:23080001-23120000	1.0374e-07	HiC	GSE87112	Mesendoderm	intra	rs72748714;rs72748717;rs12652487;rs7737131;rs12188885;rs12188887;rs72748721;rs12188256;rs7711076	NA	0
2	5:22720001-22760000	5:23200001-23240000	1.35555e-07	HiC	GSE87112	Mesendoderm	intra	rs72748714;rs72748717;rs12652487;rs7737131;rs12188885;rs12188887;rs72748721;rs12188256;rs7711076	ENSG00000264118	1
3	10:6120001-6160000	10:6400001-6440000	3.27399e-34	HiC	GSE87112	Mesendoderm	intra	rs7910656;rs4749957;rs4749959;rs7899110;rs6602437;rs34975410;rs7911362;rs151234895;rs11256667;rs12220852;rs4747865;rs4436455;rs578080615;rs10905773;rs3930531;rs10905806;rs4747880;rs6602450;rs2274359;rs2274358;rs531175729;rs547314988;rs11256848	NA	0
3	10:6120001-6160000	10:6440001-6480000	4.09981e-23	HiC	GSE87112	Mesendoderm	intra	rs7910656;rs4749957;rs4749959;rs7899110;rs6602437;rs34975410;rs7911362;rs151234895;rs11256667;rs12220852;rs4747865;rs4436455;rs578080615;rs10905773;rs3930531;rs10905806;rs4747880;rs6602450;rs2274359;rs2274358;rs531175729;rs547314988;rs11256848	NA	0
3	10:6120001-6160000	10:6720001-6760000	4.38586e-09	HiC	GSE87112	Mesendoderm	intra	rs7910656;rs4749957;rs4749959;rs7899110;rs6602437;rs34975410;rs7911362;rs151234895;rs11256667;rs12220852;rs4747865;rs4436455;rs578080615;rs10905773;rs3930531;rs10905806;rs4747880;rs6602450;rs2274359;rs2274358;rs531175729;rs547314988;rs11256848	NA	0
3	10:6120001-6160000	10:7440001-7480000	8.70847e-07	HiC	GSE87112	Mesendoderm	intra	rs7910656;rs4749957;rs4749959;rs7899110;rs6602437;rs34975410;rs7911362;rs151234895;rs11256667;rs12220852;rs4747865;rs4436455;rs578080615;rs10905773;rs3930531;rs10905806;rs4747880;rs6602450;rs2274359;rs2274358;rs531175729;rs547314988;rs11256848	ENSG00000198879	1
3	10:6160001-6200000	10:6400001-6440000	6.65395e-09	HiC	GSE87112	Mesendoderm	intra	rs11593335;rs12268391;rs34861328;rs35522661;rs4749997;rs11256860;rs12571090;rs7894037;rs11256879;rs1073646;rs545058100;rs35272567;rs4750005	NA	0
1	3:36400001-36440000	3:34040001-34080000	3.62426e-07	HiC	GSE87112	Mesendoderm	intra	rs1456069;rs7617700;rs4678530;rs139074880;rs62245716;rs56006618;rs73052247;rs57930526;rs59881573;rs113135397;rs112766131;rs73052248;rs73052252;rs4678867;rs76106538;rs56722971;rs56306821;rs58163920;rs60239415;rs1531134;rs17034991;rs74539227;rs528391640;rs77122382;rs2361037;rs2361038;rs2361039;rs17034995;rs201720745;rs17034997;rs76699580;rs58303436;rs12636967;rs12631541;rs75736780	NA	0
1	3:36440001-36480000	3:34040001-34080000	4.40176e-09	HiC	GSE87112	Mesendoderm	intra	rs113110492;rs17035015;rs79287010;rs7623911;rs17035024;rs73828877;rs73828878;rs10681235;rs7636993;rs728082;rs2885140;rs113517711;rs4678874;rs17035045;rs4678875;rs61333033;rs77050446;rs74583666;rs12630622;rs10514698;rs4678876;rs76995243;rs79750492;rs11129714;rs73063829;rs1869848;rs112252143;rs78365105	NA	0
1	3:36400001-36440000	3:34320001-34360000	8.07383e-09	HiC	GSE87112	Mesendoderm	intra	rs1456069;rs7617700;rs4678530;rs139074880;rs62245716;rs56006618;rs73052247;rs57930526;rs59881573;rs113135397;rs112766131;rs73052248;rs73052252;rs4678867;rs76106538;rs56722971;rs56306821;rs58163920;rs60239415;rs1531134;rs17034991;rs74539227;rs528391640;rs77122382;rs2361037;rs2361038;rs2361039;rs17034995;rs201720745;rs17034997;rs76699580;rs58303436;rs12636967;rs12631541;rs75736780	NA	0
1	3:36400001-36440000	3:34840001-34880000	4.78328e-07	HiC	GSE87112	Mesendoderm	intra	rs1456069;rs7617700;rs4678530;rs139074880;rs62245716;rs56006618;rs73052247;rs57930526;rs59881573;rs113135397;rs112766131;rs73052248;rs73052252;rs4678867;rs76106538;rs56722971;rs56306821;rs58163920;rs60239415;rs1531134;rs17034991;rs74539227;rs528391640;rs77122382;rs2361037;rs2361038;rs2361039;rs17034995;rs201720745;rs17034997;rs76699580;rs58303436;rs12636967;rs12631541;rs75736780	NA	0
1	3:36400001-36440000	3:34880001-34920000	4.77237e-11	HiC	GSE87112	Mesendoderm	intra	rs1456069;rs7617700;rs4678530;rs139074880;rs62245716;rs56006618;rs73052247;rs57930526;rs59881573;rs113135397;rs112766131;rs73052248;rs73052252;rs4678867;rs76106538;rs56722971;rs56306821;rs58163920;rs60239415;rs1531134;rs17034991;rs74539227;rs528391640;rs77122382;rs2361037;rs2361038;rs2361039;rs17034995;rs201720745;rs17034997;rs76699580;rs58303436;rs12636967;rs12631541;rs75736780	ENSG00000235534	1
1	3:36400001-36440000	3:35960001-36000000	2.1656e-09	HiC	GSE87112	Mesendoderm	intra	rs1456069;rs7617700;rs4678530;rs139074880;rs62245716;rs56006618;rs73052247;rs57930526;rs59881573;rs113135397;rs112766131;rs73052248;rs73052252;rs4678867;rs76106538;rs56722971;rs56306821;rs58163920;rs60239415;rs1531134;rs17034991;rs74539227;rs528391640;rs77122382;rs2361037;rs2361038;rs2361039;rs17034995;rs201720745;rs17034997;rs76699580;rs58303436;rs12636967;rs12631541;rs75736780	NA	0
1	3:36400001-36440000	3:36000001-36040000	1.84739e-12	HiC	GSE87112	Mesendoderm	intra	rs1456069;rs7617700;rs4678530;rs139074880;rs62245716;rs56006618;rs73052247;rs57930526;rs59881573;rs113135397;rs112766131;rs73052248;rs73052252;rs4678867;rs76106538;rs56722971;rs56306821;rs58163920;rs60239415;rs1531134;rs17034991;rs74539227;rs528391640;rs77122382;rs2361037;rs2361038;rs2361039;rs17034995;rs201720745;rs17034997;rs76699580;rs58303436;rs12636967;rs12631541;rs75736780	NA	0
1	3:36400001-36440000	3:36040001-36080000	7.23647e-33	HiC	GSE87112	Mesendoderm	intra	rs1456069;rs7617700;rs4678530;rs139074880;rs62245716;rs56006618;rs73052247;rs57930526;rs59881573;rs113135397;rs112766131;rs73052248;rs73052252;rs4678867;rs76106538;rs56722971;rs56306821;rs58163920;rs60239415;rs1531134;rs17034991;rs74539227;rs528391640;rs77122382;rs2361037;rs2361038;rs2361039;rs17034995;rs201720745;rs17034997;rs76699580;rs58303436;rs12636967;rs12631541;rs75736780	NA	0
1	3:36440001-36480000	3:36040001-36080000	5.80363e-14	HiC	GSE87112	Mesendoderm	intra	rs113110492;rs17035015;rs79287010;rs7623911;rs17035024;rs73828877;rs73828878;rs10681235;rs7636993;rs728082;rs2885140;rs113517711;rs4678874;rs17035045;rs4678875;rs61333033;rs77050446;rs74583666;rs12630622;rs10514698;rs4678876;rs76995243;rs79750492;rs11129714;rs73063829;rs1869848;rs112252143;rs78365105	NA	0
1	3:36480001-36520000	3:36040001-36080000	1.91988e-16	HiC	GSE87112	Mesendoderm	intra	rs79491237;3:36483437:G:GT;rs3749279	NA	0
1	3:36400001-36440000	3:36120001-36160000	4.88932e-38	HiC	GSE87112	Mesendoderm	intra	rs1456069;rs7617700;rs4678530;rs139074880;rs62245716;rs56006618;rs73052247;rs57930526;rs59881573;rs113135397;rs112766131;rs73052248;rs73052252;rs4678867;rs76106538;rs56722971;rs56306821;rs58163920;rs60239415;rs1531134;rs17034991;rs74539227;rs528391640;rs77122382;rs2361037;rs2361038;rs2361039;rs17034995;rs201720745;rs17034997;rs76699580;rs58303436;rs12636967;rs12631541;rs75736780	NA	0
1	3:36440001-36480000	3:36120001-36160000	6.3177e-33	HiC	GSE87112	Mesendoderm	intra	rs113110492;rs17035015;rs79287010;rs7623911;rs17035024;rs73828877;rs73828878;rs10681235;rs7636993;rs728082;rs2885140;rs113517711;rs4678874;rs17035045;rs4678875;rs61333033;rs77050446;rs74583666;rs12630622;rs10514698;rs4678876;rs76995243;rs79750492;rs11129714;rs73063829;rs1869848;rs112252143;rs78365105	NA	0
1	3:36480001-36520000	3:36120001-36160000	1.10356e-22	HiC	GSE87112	Mesendoderm	intra	rs79491237;3:36483437:G:GT;rs3749279	NA	0
1	3:36400001-36440000	3:36200001-36240000	8.37731e-44	HiC	GSE87112	Mesendoderm	intra	rs1456069;rs7617700;rs4678530;rs139074880;rs62245716;rs56006618;rs73052247;rs57930526;rs59881573;rs113135397;rs112766131;rs73052248;rs73052252;rs4678867;rs76106538;rs56722971;rs56306821;rs58163920;rs60239415;rs1531134;rs17034991;rs74539227;rs528391640;rs77122382;rs2361037;rs2361038;rs2361039;rs17034995;rs201720745;rs17034997;rs76699580;rs58303436;rs12636967;rs12631541;rs75736780	ENSG00000236158	1
1	3:36440001-36480000	3:36200001-36240000	1.03108e-12	HiC	GSE87112	Mesendoderm	intra	rs113110492;rs17035015;rs79287010;rs7623911;rs17035024;rs73828877;rs73828878;rs10681235;rs7636993;rs728082;rs2885140;rs113517711;rs4678874;rs17035045;rs4678875;rs61333033;rs77050446;rs74583666;rs12630622;rs10514698;rs4678876;rs76995243;rs79750492;rs11129714;rs73063829;rs1869848;rs112252143;rs78365105	ENSG00000236158	1
1	3:36480001-36520000	3:36200001-36240000	1.65986e-12	HiC	GSE87112	Mesendoderm	intra	rs79491237;3:36483437:G:GT;rs3749279	ENSG00000236158	1
1	3:36400001-36440000	3:36240001-36280000	1.66253e-28	HiC	GSE87112	Mesendoderm	intra	rs1456069;rs7617700;rs4678530;rs139074880;rs62245716;rs56006618;rs73052247;rs57930526;rs59881573;rs113135397;rs112766131;rs73052248;rs73052252;rs4678867;rs76106538;rs56722971;rs56306821;rs58163920;rs60239415;rs1531134;rs17034991;rs74539227;rs528391640;rs77122382;rs2361037;rs2361038;rs2361039;rs17034995;rs201720745;rs17034997;rs76699580;rs58303436;rs12636967;rs12631541;rs75736780	NA	0
1	3:36440001-36480000	3:36240001-36280000	1.97984e-09	HiC	GSE87112	Mesendoderm	intra	rs113110492;rs17035015;rs79287010;rs7623911;rs17035024;rs73828877;rs73828878;rs10681235;rs7636993;rs728082;rs2885140;rs113517711;rs4678874;rs17035045;rs4678875;rs61333033;rs77050446;rs74583666;rs12630622;rs10514698;rs4678876;rs76995243;rs79750492;rs11129714;rs73063829;rs1869848;rs112252143;rs78365105	NA	0
1	3:36400001-36440000	3:36320001-36360000	5.14418e-14	HiC	GSE87112	Mesendoderm	intra	rs1456069;rs7617700;rs4678530;rs139074880;rs62245716;rs56006618;rs73052247;rs57930526;rs59881573;rs113135397;rs112766131;rs73052248;rs73052252;rs4678867;rs76106538;rs56722971;rs56306821;rs58163920;rs60239415;rs1531134;rs17034991;rs74539227;rs528391640;rs77122382;rs2361037;rs2361038;rs2361039;rs17034995;rs201720745;rs17034997;rs76699580;rs58303436;rs12636967;rs12631541;rs75736780	NA	0
1	3:36440001-36480000	3:36320001-36360000	6.20015e-09	HiC	GSE87112	Mesendoderm	intra	rs113110492;rs17035015;rs79287010;rs7623911;rs17035024;rs73828877;rs73828878;rs10681235;rs7636993;rs728082;rs2885140;rs113517711;rs4678874;rs17035045;rs4678875;rs61333033;rs77050446;rs74583666;rs12630622;rs10514698;rs4678876;rs76995243;rs79750492;rs11129714;rs73063829;rs1869848;rs112252143;rs78365105	NA	0
1	3:36400001-36440000	3:36360001-36400000	1.77056e-18	HiC	GSE87112	Mesendoderm	intra	rs1456069;rs7617700;rs4678530;rs139074880;rs62245716;rs56006618;rs73052247;rs57930526;rs59881573;rs113135397;rs112766131;rs73052248;rs73052252;rs4678867;rs76106538;rs56722971;rs56306821;rs58163920;rs60239415;rs1531134;rs17034991;rs74539227;rs528391640;rs77122382;rs2361037;rs2361038;rs2361039;rs17034995;rs201720745;rs17034997;rs76699580;rs58303436;rs12636967;rs12631541;rs75736780	NA	0
1	3:36440001-36480000	3:36400001-36440000	2.5596e-22	HiC	GSE87112	Mesendoderm	intra	rs113110492;rs17035015;rs79287010;rs7623911;rs17035024;rs73828877;rs73828878;rs10681235;rs7636993;rs728082;rs2885140;rs113517711;rs4678874;rs17035045;rs4678875;rs61333033;rs77050446;rs74583666;rs12630622;rs10514698;rs4678876;rs76995243;rs79750492;rs11129714;rs73063829;rs1869848;rs112252143;rs78365105	ENSG00000144681	1
1	3:36480001-36520000	3:36400001-36440000	3.83479e-08	HiC	GSE87112	Mesendoderm	intra	rs79491237;3:36483437:G:GT;rs3749279	ENSG00000144681	1
2	5:22640001-22680000	5:21840001-21880000	3.17416e-13	HiC	GSE87112	Mesendoderm	intra	rs9293026;rs10941967;rs10042849;rs6888927;rs6452086;rs6452087;rs7708701;rs6872869;rs6874411;rs268974;rs10037419;rs9293027;rs1545968;rs11294915;rs6452088;rs141858871;rs6882492;rs1545967;rs268975;rs10061490;rs7727322;rs7731921;rs7708605;rs2355850;rs10064006;rs1487413;rs1487412;rs1487410;rs268976;rs11743765;rs3103162;rs4299697;rs1038591;rs2169790;rs1038590;rs1038589;rs13185100;rs10472484;rs34616510;…	NA	0
2	5:22720001-22760000	5:21840001-21880000	1.06929e-17	HiC	GSE87112	Mesendoderm	intra	rs72748714;rs72748717;rs12652487;rs7737131;rs12188885;rs12188887;rs72748721;rs12188256;rs7711076	NA	0
2	5:22640001-22680000	5:21880001-21920000	1.90442e-16	HiC	GSE87112	Mesendoderm	intra	rs9293026;rs10941967;rs10042849;rs6888927;rs6452086;rs6452087;rs7708701;rs6872869;rs6874411;rs268974;rs10037419;rs9293027;rs1545968;rs11294915;rs6452088;rs141858871;rs6882492;rs1545967;rs268975;rs10061490;rs7727322;rs7731921;rs7708605;rs2355850;rs10064006;rs1487413;rs1487412;rs1487410;rs268976;rs11743765;rs3103162;rs4299697;rs1038591;rs2169790;rs1038590;rs1038589;rs13185100;rs10472484;rs34616510;…	ENSG00000213430	1
2	5:22680001-22720000	5:21880001-21920000	1.01481e-08	HiC	GSE87112	Mesendoderm	intra	rs1487423;rs68057564;rs1487424;rs166549;rs34870336;rs7712164;rs7707354;rs9293030;rs9293031;rs9293032;rs9293033;rs9293034;rs10038915;rs269005;rs269006;rs13169440;rs923279;rs2355852;rs269012;rs6452089;rs10546591;rs269013;rs269019;rs33927193;rs418732;rs269020;rs10041331;rs11741433;rs6882171;rs6882337;rs6860776;rs1487405;rs1487404;rs4513651;rs10072315;rs13161449;rs13174730;rs10067423;rs1487403;rs7160…	ENSG00000213430	1
2	5:22720001-22760000	5:21880001-21920000	2.67654e-08	HiC	GSE87112	Mesendoderm	intra	rs72748714;rs72748717;rs12652487;rs7737131;rs12188885;rs12188887;rs72748721;rs12188256;rs7711076	ENSG00000213430	1
2	5:22640001-22680000	5:22040001-22080000	9.61743e-09	HiC	GSE87112	Mesendoderm	intra	rs9293026;rs10941967;rs10042849;rs6888927;rs6452086;rs6452087;rs7708701;rs6872869;rs6874411;rs268974;rs10037419;rs9293027;rs1545968;rs11294915;rs6452088;rs141858871;rs6882492;rs1545967;rs268975;rs10061490;rs7727322;rs7731921;rs7708605;rs2355850;rs10064006;rs1487413;rs1487412;rs1487410;rs268976;rs11743765;rs3103162;rs4299697;rs1038591;rs2169790;rs1038590;rs1038589;rs13185100;rs10472484;rs34616510;…	NA	0
2	5:22640001-22680000	5:22200001-22240000	8.7459e-19	HiC	GSE87112	Mesendoderm	intra	rs9293026;rs10941967;rs10042849;rs6888927;rs6452086;rs6452087;rs7708701;rs6872869;rs6874411;rs268974;rs10037419;rs9293027;rs1545968;rs11294915;rs6452088;rs141858871;rs6882492;rs1545967;rs268975;rs10061490;rs7727322;rs7731921;rs7708605;rs2355850;rs10064006;rs1487413;rs1487412;rs1487410;rs268976;rs11743765;rs3103162;rs4299697;rs1038591;rs2169790;rs1038590;rs1038589;rs13185100;rs10472484;rs34616510;…	NA	0
2	5:22680001-22720000	5:22200001-22240000	7.5452e-07	HiC	GSE87112	Mesendoderm	intra	rs1487423;rs68057564;rs1487424;rs166549;rs34870336;rs7712164;rs7707354;rs9293030;rs9293031;rs9293032;rs9293033;rs9293034;rs10038915;rs269005;rs269006;rs13169440;rs923279;rs2355852;rs269012;rs6452089;rs10546591;rs269013;rs269019;rs33927193;rs418732;rs269020;rs10041331;rs11741433;rs6882171;rs6882337;rs6860776;rs1487405;rs1487404;rs4513651;rs10072315;rs13161449;rs13174730;rs10067423;rs1487403;rs7160…	NA	0
2	5:22720001-22760000	5:22200001-22240000	1.98046e-16	HiC	GSE87112	Mesendoderm	intra	rs72748714;rs72748717;rs12652487;rs7737131;rs12188885;rs12188887;rs72748721;rs12188256;rs7711076	NA	0
2	5:22640001-22680000	5:22240001-22280000	1.0097e-45	HiC	GSE87112	Mesendoderm	intra	rs9293026;rs10941967;rs10042849;rs6888927;rs6452086;rs6452087;rs7708701;rs6872869;rs6874411;rs268974;rs10037419;rs9293027;rs1545968;rs11294915;rs6452088;rs141858871;rs6882492;rs1545967;rs268975;rs10061490;rs7727322;rs7731921;rs7708605;rs2355850;rs10064006;rs1487413;rs1487412;rs1487410;rs268976;rs11743765;rs3103162;rs4299697;rs1038591;rs2169790;rs1038590;rs1038589;rs13185100;rs10472484;rs34616510;…	NA	0
2	5:22680001-22720000	5:22240001-22280000	3.65927e-29	HiC	GSE87112	Mesendoderm	intra	rs1487423;rs68057564;rs1487424;rs166549;rs34870336;rs7712164;rs7707354;rs9293030;rs9293031;rs9293032;rs9293033;rs9293034;rs10038915;rs269005;rs269006;rs13169440;rs923279;rs2355852;rs269012;rs6452089;rs10546591;rs269013;rs269019;rs33927193;rs418732;rs269020;rs10041331;rs11741433;rs6882171;rs6882337;rs6860776;rs1487405;rs1487404;rs4513651;rs10072315;rs13161449;rs13174730;rs10067423;rs1487403;rs7160…	NA	0
2	5:22720001-22760000	5:22240001-22280000	5.50001e-40	HiC	GSE87112	Mesendoderm	intra	rs72748714;rs72748717;rs12652487;rs7737131;rs12188885;rs12188887;rs72748721;rs12188256;rs7711076	NA	0
2	5:22640001-22680000	5:22280001-22320000	2.8415e-15	HiC	GSE87112	Mesendoderm	intra	rs9293026;rs10941967;rs10042849;rs6888927;rs6452086;rs6452087;rs7708701;rs6872869;rs6874411;rs268974;rs10037419;rs9293027;rs1545968;rs11294915;rs6452088;rs141858871;rs6882492;rs1545967;rs268975;rs10061490;rs7727322;rs7731921;rs7708605;rs2355850;rs10064006;rs1487413;rs1487412;rs1487410;rs268976;rs11743765;rs3103162;rs4299697;rs1038591;rs2169790;rs1038590;rs1038589;rs13185100;rs10472484;rs34616510;…	NA	0
2	5:22720001-22760000	5:22280001-22320000	1.25726e-14	HiC	GSE87112	Mesendoderm	intra	rs72748714;rs72748717;rs12652487;rs7737131;rs12188885;rs12188887;rs72748721;rs12188256;rs7711076	NA	0
2	5:22640001-22680000	5:22320001-22360000	6.31183e-37	HiC	GSE87112	Mesendoderm	intra	rs9293026;rs10941967;rs10042849;rs6888927;rs6452086;rs6452087;rs7708701;rs6872869;rs6874411;rs268974;rs10037419;rs9293027;rs1545968;rs11294915;rs6452088;rs141858871;rs6882492;rs1545967;rs268975;rs10061490;rs7727322;rs7731921;rs7708605;rs2355850;rs10064006;rs1487413;rs1487412;rs1487410;rs268976;rs11743765;rs3103162;rs4299697;rs1038591;rs2169790;rs1038590;rs1038589;rs13185100;rs10472484;rs34616510;…	NA	0
2	5:22680001-22720000	5:22320001-22360000	3.32628e-11	HiC	GSE87112	Mesendoderm	intra	rs1487423;rs68057564;rs1487424;rs166549;rs34870336;rs7712164;rs7707354;rs9293030;rs9293031;rs9293032;rs9293033;rs9293034;rs10038915;rs269005;rs269006;rs13169440;rs923279;rs2355852;rs269012;rs6452089;rs10546591;rs269013;rs269019;rs33927193;rs418732;rs269020;rs10041331;rs11741433;rs6882171;rs6882337;rs6860776;rs1487405;rs1487404;rs4513651;rs10072315;rs13161449;rs13174730;rs10067423;rs1487403;rs7160…	NA	0
2	5:22720001-22760000	5:22320001-22360000	1.43879e-25	HiC	GSE87112	Mesendoderm	intra	rs72748714;rs72748717;rs12652487;rs7737131;rs12188885;rs12188887;rs72748721;rs12188256;rs7711076	NA	0
2	5:22640001-22680000	5:22360001-22400000	6.61478e-28	HiC	GSE87112	Mesendoderm	intra	rs9293026;rs10941967;rs10042849;rs6888927;rs6452086;rs6452087;rs7708701;rs6872869;rs6874411;rs268974;rs10037419;rs9293027;rs1545968;rs11294915;rs6452088;rs141858871;rs6882492;rs1545967;rs268975;rs10061490;rs7727322;rs7731921;rs7708605;rs2355850;rs10064006;rs1487413;rs1487412;rs1487410;rs268976;rs11743765;rs3103162;rs4299697;rs1038591;rs2169790;rs1038590;rs1038589;rs13185100;rs10472484;rs34616510;…	NA	0
2	5:22680001-22720000	5:22360001-22400000	2.89327e-08	HiC	GSE87112	Mesendoderm	intra	rs1487423;rs68057564;rs1487424;rs166549;rs34870336;rs7712164;rs7707354;rs9293030;rs9293031;rs9293032;rs9293033;rs9293034;rs10038915;rs269005;rs269006;rs13169440;rs923279;rs2355852;rs269012;rs6452089;rs10546591;rs269013;rs269019;rs33927193;rs418732;rs269020;rs10041331;rs11741433;rs6882171;rs6882337;rs6860776;rs1487405;rs1487404;rs4513651;rs10072315;rs13161449;rs13174730;rs10067423;rs1487403;rs7160…	NA	0
2	5:22720001-22760000	5:22360001-22400000	1.44758e-24	HiC	GSE87112	Mesendoderm	intra	rs72748714;rs72748717;rs12652487;rs7737131;rs12188885;rs12188887;rs72748721;rs12188256;rs7711076	NA	0
2	5:22640001-22680000	5:22400001-22440000	4.37056e-17	HiC	GSE87112	Mesendoderm	intra	rs9293026;rs10941967;rs10042849;rs6888927;rs6452086;rs6452087;rs7708701;rs6872869;rs6874411;rs268974;rs10037419;rs9293027;rs1545968;rs11294915;rs6452088;rs141858871;rs6882492;rs1545967;rs268975;rs10061490;rs7727322;rs7731921;rs7708605;rs2355850;rs10064006;rs1487413;rs1487412;rs1487410;rs268976;rs11743765;rs3103162;rs4299697;rs1038591;rs2169790;rs1038590;rs1038589;rs13185100;rs10472484;rs34616510;…	NA	0
2	5:22720001-22760000	5:22400001-22440000	5.90096e-09	HiC	GSE87112	Mesendoderm	intra	rs72748714;rs72748717;rs12652487;rs7737131;rs12188885;rs12188887;rs72748721;rs12188256;rs7711076	NA	0
2	5:22640001-22680000	5:22480001-22520000	6.01811e-08	HiC	GSE87112	Mesendoderm	intra	rs9293026;rs10941967;rs10042849;rs6888927;rs6452086;rs6452087;rs7708701;rs6872869;rs6874411;rs268974;rs10037419;rs9293027;rs1545968;rs11294915;rs6452088;rs141858871;rs6882492;rs1545967;rs268975;rs10061490;rs7727322;rs7731921;rs7708605;rs2355850;rs10064006;rs1487413;rs1487412;rs1487410;rs268976;rs11743765;rs3103162;rs4299697;rs1038591;rs2169790;rs1038590;rs1038589;rs13185100;rs10472484;rs34616510;…	NA	0
2	5:22640001-22680000	5:22520001-22560000	2.63702e-42	HiC	GSE87112	Mesendoderm	intra	rs9293026;rs10941967;rs10042849;rs6888927;rs6452086;rs6452087;rs7708701;rs6872869;rs6874411;rs268974;rs10037419;rs9293027;rs1545968;rs11294915;rs6452088;rs141858871;rs6882492;rs1545967;rs268975;rs10061490;rs7727322;rs7731921;rs7708605;rs2355850;rs10064006;rs1487413;rs1487412;rs1487410;rs268976;rs11743765;rs3103162;rs4299697;rs1038591;rs2169790;rs1038590;rs1038589;rs13185100;rs10472484;rs34616510;…	NA	0
2	5:22680001-22720000	5:22520001-22560000	6.01811e-08	HiC	GSE87112	Mesendoderm	intra	rs1487423;rs68057564;rs1487424;rs166549;rs34870336;rs7712164;rs7707354;rs9293030;rs9293031;rs9293032;rs9293033;rs9293034;rs10038915;rs269005;rs269006;rs13169440;rs923279;rs2355852;rs269012;rs6452089;rs10546591;rs269013;rs269019;rs33927193;rs418732;rs269020;rs10041331;rs11741433;rs6882171;rs6882337;rs6860776;rs1487405;rs1487404;rs4513651;rs10072315;rs13161449;rs13174730;rs10067423;rs1487403;rs7160…	NA	0
2	5:22720001-22760000	5:22520001-22560000	5.42024e-13	HiC	GSE87112	Mesendoderm	intra	rs72748714;rs72748717;rs12652487;rs7737131;rs12188885;rs12188887;rs72748721;rs12188256;rs7711076	NA	0
2	5:22640001-22680000	5:22600001-22640000	8.39856e-12	HiC	GSE87112	Mesendoderm	intra	rs9293026;rs10941967;rs10042849;rs6888927;rs6452086;rs6452087;rs7708701;rs6872869;rs6874411;rs268974;rs10037419;rs9293027;rs1545968;rs11294915;rs6452088;rs141858871;rs6882492;rs1545967;rs268975;rs10061490;rs7727322;rs7731921;rs7708605;rs2355850;rs10064006;rs1487413;rs1487412;rs1487410;rs268976;rs11743765;rs3103162;rs4299697;rs1038591;rs2169790;rs1038590;rs1038589;rs13185100;rs10472484;rs34616510;…	NA	0
3	10:6120001-6160000	10:5960001-6000000	1.04329e-08	HiC	GSE87112	Mesendoderm	intra	rs7910656;rs4749957;rs4749959;rs7899110;rs6602437;rs34975410;rs7911362;rs151234895;rs11256667;rs12220852;rs4747865;rs4436455;rs578080615;rs10905773;rs3930531;rs10905806;rs4747880;rs6602450;rs2274359;rs2274358;rs531175729;rs547314988;rs11256848	ENSG00000232807	1
3	10:6120001-6160000	10:6080001-6120000	3.56011e-09	HiC	GSE87112	Mesendoderm	intra	rs7910656;rs4749957;rs4749959;rs7899110;rs6602437;rs34975410;rs7911362;rs151234895;rs11256667;rs12220852;rs4747865;rs4436455;rs578080615;rs10905773;rs3930531;rs10905806;rs4747880;rs6602450;rs2274359;rs2274358;rs531175729;rs547314988;rs11256848	ENSG00000134460:ENSG00000214015	1
1	3:36400001-36440000	3:34040001-34080000	1.74561e-07	HiC	GSE87112	Pancreas	intra	rs1456069;rs7617700;rs4678530;rs139074880;rs62245716;rs56006618;rs73052247;rs57930526;rs59881573;rs113135397;rs112766131;rs73052248;rs73052252;rs4678867;rs76106538;rs56722971;rs56306821;rs58163920;rs60239415;rs1531134;rs17034991;rs74539227;rs528391640;rs77122382;rs2361037;rs2361038;rs2361039;rs17034995;rs201720745;rs17034997;rs76699580;rs58303436;rs12636967;rs12631541;rs75736780	NA	0
3	10:6120001-6160000	10:6400001-6440000	9.92966e-08	HiC	GSE87112	Spleen	intra	rs7910656;rs4749957;rs4749959;rs7899110;rs6602437;rs34975410;rs7911362;rs151234895;rs11256667;rs12220852;rs4747865;rs4436455;rs578080615;rs10905773;rs3930531;rs10905806;rs4747880;rs6602450;rs2274359;rs2274358;rs531175729;rs547314988;rs11256848	NA	0
3	10:6120001-6160000	10:6440001-6480000	2.89968e-15	HiC	GSE87112	Spleen	intra	rs7910656;rs4749957;rs4749959;rs7899110;rs6602437;rs34975410;rs7911362;rs151234895;rs11256667;rs12220852;rs4747865;rs4436455;rs578080615;rs10905773;rs3930531;rs10905806;rs4747880;rs6602450;rs2274359;rs2274358;rs531175729;rs547314988;rs11256848	NA	0
3	10:6160001-6200000	10:6400001-6440000	2.09807e-08	HiC	GSE87112	Spleen	intra	rs11593335;rs12268391;rs34861328;rs35522661;rs4749997;rs11256860;rs12571090;rs7894037;rs11256879;rs1073646;rs545058100;rs35272567;rs4750005	NA	0
1	3:36400001-36440000	3:36440001-36480000	3.00871e-08	HiC	GSE87112	Trophoblast-like_Cell	intra	rs1456069;rs7617700;rs4678530;rs139074880;rs62245716;rs56006618;rs73052247;rs57930526;rs59881573;rs113135397;rs112766131;rs73052248;rs73052252;rs4678867;rs76106538;rs56722971;rs56306821;rs58163920;rs60239415;rs1531134;rs17034991;rs74539227;rs528391640;rs77122382;rs2361037;rs2361038;rs2361039;rs17034995;rs201720745;rs17034997;rs76699580;rs58303436;rs12636967;rs12631541;rs75736780	NA	0
1	3:36400001-36440000	3:36520001-36560000	3.93015e-20	HiC	GSE87112	Trophoblast-like_Cell	intra	rs1456069;rs7617700;rs4678530;rs139074880;rs62245716;rs56006618;rs73052247;rs57930526;rs59881573;rs113135397;rs112766131;rs73052248;rs73052252;rs4678867;rs76106538;rs56722971;rs56306821;rs58163920;rs60239415;rs1531134;rs17034991;rs74539227;rs528391640;rs77122382;rs2361037;rs2361038;rs2361039;rs17034995;rs201720745;rs17034997;rs76699580;rs58303436;rs12636967;rs12631541;rs75736780	NA	0
1	3:36400001-36440000	3:36720001-36760000	1.29751e-19	HiC	GSE87112	Trophoblast-like_Cell	intra	rs1456069;rs7617700;rs4678530;rs139074880;rs62245716;rs56006618;rs73052247;rs57930526;rs59881573;rs113135397;rs112766131;rs73052248;rs73052252;rs4678867;rs76106538;rs56722971;rs56306821;rs58163920;rs60239415;rs1531134;rs17034991;rs74539227;rs528391640;rs77122382;rs2361037;rs2361038;rs2361039;rs17034995;rs201720745;rs17034997;rs76699580;rs58303436;rs12636967;rs12631541;rs75736780	ENSG00000201315	1
1	3:36440001-36480000	3:36520001-36560000	5.3215e-15	HiC	GSE87112	Trophoblast-like_Cell	intra	rs113110492;rs17035015;rs79287010;rs7623911;rs17035024;rs73828877;rs73828878;rs10681235;rs7636993;rs728082;rs2885140;rs113517711;rs4678874;rs17035045;rs4678875;rs61333033;rs77050446;rs74583666;rs12630622;rs10514698;rs4678876;rs76995243;rs79750492;rs11129714;rs73063829;rs1869848;rs112252143;rs78365105	NA	0
1	3:36440001-36480000	3:36720001-36760000	6.29059e-08	HiC	GSE87112	Trophoblast-like_Cell	intra	rs113110492;rs17035015;rs79287010;rs7623911;rs17035024;rs73828877;rs73828878;rs10681235;rs7636993;rs728082;rs2885140;rs113517711;rs4678874;rs17035045;rs4678875;rs61333033;rs77050446;rs74583666;rs12630622;rs10514698;rs4678876;rs76995243;rs79750492;rs11129714;rs73063829;rs1869848;rs112252143;rs78365105	ENSG00000201315	1
1	3:36480001-36520000	3:36520001-36560000	1.21244e-11	HiC	GSE87112	Trophoblast-like_Cell	intra	rs79491237;3:36483437:G:GT;rs3749279	NA	0
3	10:6120001-6160000	10:6400001-6440000	8.36168e-19	HiC	GSE87112	Trophoblast-like_Cell	intra	rs7910656;rs4749957;rs4749959;rs7899110;rs6602437;rs34975410;rs7911362;rs151234895;rs11256667;rs12220852;rs4747865;rs4436455;rs578080615;rs10905773;rs3930531;rs10905806;rs4747880;rs6602450;rs2274359;rs2274358;rs531175729;rs547314988;rs11256848	NA	0
3	10:6120001-6160000	10:6720001-6760000	7.66562e-07	HiC	GSE87112	Trophoblast-like_Cell	intra	rs7910656;rs4749957;rs4749959;rs7899110;rs6602437;rs34975410;rs7911362;rs151234895;rs11256667;rs12220852;rs4747865;rs4436455;rs578080615;rs10905773;rs3930531;rs10905806;rs4747880;rs6602450;rs2274359;rs2274358;rs531175729;rs547314988;rs11256848	NA	0
3	10:6160001-6200000	10:6400001-6440000	1.36672e-10	HiC	GSE87112	Trophoblast-like_Cell	intra	rs11593335;rs12268391;rs34861328;rs35522661;rs4749997;rs11256860;rs12571090;rs7894037;rs11256879;rs1073646;rs545058100;rs35272567;rs4750005	NA	0
1	3:36400001-36440000	3:34040001-34080000	2.92201e-07	HiC	GSE87112	Trophoblast-like_Cell	intra	rs1456069;rs7617700;rs4678530;rs139074880;rs62245716;rs56006618;rs73052247;rs57930526;rs59881573;rs113135397;rs112766131;rs73052248;rs73052252;rs4678867;rs76106538;rs56722971;rs56306821;rs58163920;rs60239415;rs1531134;rs17034991;rs74539227;rs528391640;rs77122382;rs2361037;rs2361038;rs2361039;rs17034995;rs201720745;rs17034997;rs76699580;rs58303436;rs12636967;rs12631541;rs75736780	NA	0
1	3:36400001-36440000	3:36040001-36080000	2.21137e-10	HiC	GSE87112	Trophoblast-like_Cell	intra	rs1456069;rs7617700;rs4678530;rs139074880;rs62245716;rs56006618;rs73052247;rs57930526;rs59881573;rs113135397;rs112766131;rs73052248;rs73052252;rs4678867;rs76106538;rs56722971;rs56306821;rs58163920;rs60239415;rs1531134;rs17034991;rs74539227;rs528391640;rs77122382;rs2361037;rs2361038;rs2361039;rs17034995;rs201720745;rs17034997;rs76699580;rs58303436;rs12636967;rs12631541;rs75736780	NA	0
1	3:36400001-36440000	3:36200001-36240000	1.55551e-11	HiC	GSE87112	Trophoblast-like_Cell	intra	rs1456069;rs7617700;rs4678530;rs139074880;rs62245716;rs56006618;rs73052247;rs57930526;rs59881573;rs113135397;rs112766131;rs73052248;rs73052252;rs4678867;rs76106538;rs56722971;rs56306821;rs58163920;rs60239415;rs1531134;rs17034991;rs74539227;rs528391640;rs77122382;rs2361037;rs2361038;rs2361039;rs17034995;rs201720745;rs17034997;rs76699580;rs58303436;rs12636967;rs12631541;rs75736780	ENSG00000236158	1
1	3:36400001-36440000	3:36240001-36280000	7.38734e-09	HiC	GSE87112	Trophoblast-like_Cell	intra	rs1456069;rs7617700;rs4678530;rs139074880;rs62245716;rs56006618;rs73052247;rs57930526;rs59881573;rs113135397;rs112766131;rs73052248;rs73052252;rs4678867;rs76106538;rs56722971;rs56306821;rs58163920;rs60239415;rs1531134;rs17034991;rs74539227;rs528391640;rs77122382;rs2361037;rs2361038;rs2361039;rs17034995;rs201720745;rs17034997;rs76699580;rs58303436;rs12636967;rs12631541;rs75736780	NA	0
1	3:36400001-36440000	3:36360001-36400000	2.53155e-09	HiC	GSE87112	Trophoblast-like_Cell	intra	rs1456069;rs7617700;rs4678530;rs139074880;rs62245716;rs56006618;rs73052247;rs57930526;rs59881573;rs113135397;rs112766131;rs73052248;rs73052252;rs4678867;rs76106538;rs56722971;rs56306821;rs58163920;rs60239415;rs1531134;rs17034991;rs74539227;rs528391640;rs77122382;rs2361037;rs2361038;rs2361039;rs17034995;rs201720745;rs17034997;rs76699580;rs58303436;rs12636967;rs12631541;rs75736780	NA	0
1	3:36440001-36480000	3:36400001-36440000	3.00871e-08	HiC	GSE87112	Trophoblast-like_Cell	intra	rs113110492;rs17035015;rs79287010;rs7623911;rs17035024;rs73828877;rs73828878;rs10681235;rs7636993;rs728082;rs2885140;rs113517711;rs4678874;rs17035045;rs4678875;rs61333033;rs77050446;rs74583666;rs12630622;rs10514698;rs4678876;rs76995243;rs79750492;rs11129714;rs73063829;rs1869848;rs112252143;rs78365105	ENSG00000144681	1
2	5:22680001-22720000	5:22240001-22280000	1.9612e-07	HiC	GSE87112	Trophoblast-like_Cell	intra	rs1487423;rs68057564;rs1487424;rs166549;rs34870336;rs7712164;rs7707354;rs9293030;rs9293031;rs9293032;rs9293033;rs9293034;rs10038915;rs269005;rs269006;rs13169440;rs923279;rs2355852;rs269012;rs6452089;rs10546591;rs269013;rs269019;rs33927193;rs418732;rs269020;rs10041331;rs11741433;rs6882171;rs6882337;rs6860776;rs1487405;rs1487404;rs4513651;rs10072315;rs13161449;rs13174730;rs10067423;rs1487403;rs7160…	NA	0
2	5:22720001-22760000	5:22240001-22280000	5.67926e-11	HiC	GSE87112	Trophoblast-like_Cell	intra	rs72748714;rs72748717;rs12652487;rs7737131;rs12188885;rs12188887;rs72748721;rs12188256;rs7711076	NA	0
2	5:22640001-22680000	5:22360001-22400000	7.23114e-10	HiC	GSE87112	Trophoblast-like_Cell	intra	rs9293026;rs10941967;rs10042849;rs6888927;rs6452086;rs6452087;rs7708701;rs6872869;rs6874411;rs268974;rs10037419;rs9293027;rs1545968;rs11294915;rs6452088;rs141858871;rs6882492;rs1545967;rs268975;rs10061490;rs7727322;rs7731921;rs7708605;rs2355850;rs10064006;rs1487413;rs1487412;rs1487410;rs268976;rs11743765;rs3103162;rs4299697;rs1038591;rs2169790;rs1038590;rs1038589;rs13185100;rs10472484;rs34616510;…	NA	0

## Sheet: Legend
For sheets Genes, C5, C3 MIR and C3 TFT (full results of gene-based and gene set-based tests)
p-value: empirical p-value (based on one million permutations) of rank of gene or gene set, which rank is the averaged rank across the different methods. (Psychiatric Genomics Consortium, 2015. Nat Neurosci 18: 199-209)
q-value: false discovery rate q-value
For sheet Intercorrelations (intercorrelations between ranks according to the different gene-based or gene set-based methods)
min_p: uncorrected minimal p-value within
min_p_sidak: minimal p-value adjusted according to Sidak's method
FISHER: Fisher's method of combining correlated p-values modified according to Makambi, 2003. Journal of Applied Statistics 30: 225-234 and Kost & McDermott, 2002. Statistics & Probability Letters 60: 183-190.
Z_P_fix: fixed-effect z-score statistics
setscreen_P1: a slightly modified version of Makambi's method
setscreen_P2: the method of Delongchamp et al, 2006. BMC Bioinformatics. 7 Suppl 2: S11.
ECS: effective chi-squared test (Li et al, 2010. PloS one 5:e14480)
GATES: extended Simes test (Li et al, 2011. American journal of human genetics. 88: 283-293)
GeneSet_PValue_Wilcoxon: Wilcoxon method (Li et al, 2010. PloS one 5:e14480)
GeneSet_PValue_HYST: hybrid set-based test (Li et al, 2010. PloS one 5:e14480)
For sheet eQTL in all tissues (according to external databases, Watanabe et al, 2017. Nat Commun 8: 017-01261)
uniqID : Unique ID of SNPs consists of chr:position:allele1:allele2 where alleles are alphabetically ordered.
chr : chromosome
pos : position on hg19
DB : Data source of eQTLs. Currently GTEx, BloodeQTL, BIOS and BRAINEAC are available.
tissue : Tissue type
Gene : ENSG ID
Symbol : Gene symbol
P-value : P-value of eQTLs
FDR : FDR of eQTLs. Note that method to compute FDR differs between data sources.
signed_stats : Signed test statistics, the actual value depends on the data source.
	Please refer the online tutorial for details
RiskIncAllele : Risk increasing allele obtained from input GWAS summary statistics.
	NA if signed effect is not provided in the input file.
	SNPs which are not in the input GWAS but included from reference panel are also encoded as "NA".
alignedDirection : The direction of effect to gene expression after aligning risk increasing allele of GWAS and tested allele of eQTLs.
	+ when the risk increasing allele increase the expression of the gene, "-" when the risk increasing allele decrease the expression of the gene.
	NA if risk increasing allele is not defined.
	Please refer the tutorial on the FUMA website for details.
eqtlMapFilt : If the eQTL was used for eQTL mapping 1, otherwise 0. It can be 0 when the SNP has filtered by functional annotations such as CADD score.
For sheet Chromatin interactions in all tissues (according to external databases, Watanabe et al, 2017. Nat Commun 8: 017-01261)
GenomicLocus : Index of genomic loci where the significant interaction is overlapped.
region1 : One end of significant chromatin interaction which overlap with at least one candidate SNPs in one of the genomic risk loci.
region2 : The other end of significant chromatin interaction. This region could be located outside the risk loci.
FDR : FDR of interaction.
type : Type of chromatin interaction data, e.g. Hi-C or ChIA-PET
DB : The name of data source.
tissue/cell : Tissue or cell type of the interaction.
intra/inter : Intra- or Inter-chromosomal interaction.
SNPs : rsID of candidate SNPs which are overlapping with the region 1.
genes : ENSG ID of genes whose promoter regions are overlapped with region 2.
ciMapFilt : If the interaction used for mapping 1, otherwise 0. It can be 0 due to one of the following reasons.
	1) region 2 is not mapped to any gene
	2) genes mapped by region 2 are not user selected gene type (such as protein coding genes)
	3) SNPs overlapping region 1 are filtered out by other functional filtering such as CADD score
	4) When filtering based on enhancer and/or promoter is activated, either region 1 is not overlapping with any enhancer or region 2 is not overlapping with any promoter
