# Supplementary material for: Genome-wide association analysis reveals KCTD12 and miR-383-binding genes in the background of rumination
Source: Transl Psychiatry. 2019 Mar 18;9:119. doi: 10.1038/s41398-019-0454-1 (PMC6423133; doi:10.1038/s41398-019-0454-1)
Supplement: Supplementary file 4 [file 41398_2019_454_MOESM4_ESM.xls]

## Sheet: Genes
Gene	p-value	q-value
C1QTNF5	2.8e-05	0.23076
USP2	3.8e-05	0.23076
MFRP	4e-05	0.23076
TOB1	4.1e-05	0.23076
TOB1-AS1	4.6e-05	0.23076
CADM4	6.5e-05	0.271728
RNF26	7.9e-05	0.279044
DPYSL5	8.9e-05	0.279044
ERCC1	0.000105	0.28845
CD3EAP	0.000115	0.28845
SPRR2G	0.000198	0.451486
PPP1R13L	0.000218	0.455667
RLN3	0.000255	0.460445
SPRR2C	0.000257	0.460445
ENPP5	0.000346	0.533128
LINC01721	0.000399	0.533128
IFNA8	0.000425	0.533128
PPP1R7	0.000441	0.533128
EPO	0.000476	0.533128
NRTN	0.000485	0.533128
ENPP4	0.000495	0.533128
HMP19	0.000504	0.533128
C5orf47	0.000514	0.533128
TMEM256	0.00056	0.533128
MIR6812	0.000622	0.533128
TGFB2-AS1	0.000624	0.533128
OSGEPL1	0.000646	0.533128
PIGT	0.000661	0.533128
NLGN1-AS1	0.000687	0.533128
FAM110A	0.000692	0.533128
SBF1	0.000706	0.533128
ZNF428	0.000719	0.533128
RRP15	0.000796	0.533128
PEX2	0.000841	0.533128
GARNL3	0.000848	0.533128
STEAP4	0.000864	0.533128
INPP5K	0.00087	0.533128
PTGDR	0.000874	0.533128
NMS	0.0009	0.533128
LOC105375429	0.000914	0.533128
WNT2B	0.00092	0.533128
LOC101926892	0.000926	0.533128
SRRM5	0.000931	0.533128
OSGEPL1-AS1	0.000972	0.533128
FEN1	0.000993	0.533128
MIR611	0.001001	0.533128
TMEM258	0.001056	0.533128
BHLHE22	0.001075	0.533128
MIR1908	0.001079	0.533128
TSNAX	0.001083	0.533128
DCAF11	0.001084	0.533128
LINC00582	0.001128	0.544099
FUT6	0.001219	0.575075
PPP6R2	0.001247	0.575075
APOC4	0.001261	0.575075
FADS1	0.001404	0.619584
OR6C4	0.001408	0.619584
CD300LG	0.00145	0.627065
MIR4687	0.001518	0.645345
APOC4-APOC2	0.001549	0.647549
APOC2	0.0016	0.654077
DBNDD2	0.001632	0.654077
FAM175A	0.001678	0.654077
ADM2	0.001685	0.654077
LINC01593	0.001695	0.654077
SPRR2F	0.001744	0.654692
MIB2	0.001756	0.654692
CLPTM1	0.00178	0.654692
LOC101929445	0.001801	0.654692
MIR3201	0.00183	0.65573
ETV6	0.001936	0.67558
LRRC58	0.001971	0.67558
MPP2	0.002008	0.67558
RMDN2	0.00202	0.67558
ANKRD50	0.002032	0.67558
LOC150776	0.002047	0.67558
ZNF266	0.002079	0.67723
MRPS18C	0.002116	0.679986
C11orf94	0.002215	0.679986
HELQ	0.002265	0.679986
MIR3149	0.002308	0.679986
LY6E	0.002319	0.679986
PASK	0.002353	0.679986
FADS2	0.002372	0.679986
CYP7B1	0.002389	0.679986
TMEM95	0.002411	0.679986
LOC100507250	0.002415	0.679986
THY1	0.002418	0.679986
ETFBKMT	0.002431	0.679986
IL20RA	0.002454	0.679986
FITM1	0.002467	0.679986
ALKAL2	0.002583	0.698267
PGBD5	0.002589	0.698267
GALNTL5	0.002662	0.703296
EMC9	0.002734	0.703296
PTGS1	0.002765	0.703296
TPP2	0.002818	0.703296
FOXC2-AS1	0.002819	0.703296
ZNF675	0.002833	0.703296
ZNF177	0.00284	0.703296
PEX16	0.002852	0.703296
PSME1	0.00286	0.703296
SLC35B4	0.002894	0.704748
MIR4784	0.003045	0.729067
SYS1-DBNDD2	0.003052	0.729067
ZNF195	0.003109	0.733724
SUCLG2-AS1	0.00313	0.733724
C14orf93	0.003215	0.746671
RMDN2-AS1	0.003257	0.749486
A1CF	0.003304	0.75339
ITGB3BP	0.003438	0.772051
SGO2	0.003503	0.772051
PITPNA	0.003555	0.772051
TPRX1	0.003555	0.772051
ALDH1A2	0.003589	0.772051
ABCB4	0.003628	0.772051
LOC401463	0.003636	0.772051
PHKG1	0.003646	0.772051
EBI3	0.003737	0.772051
RNF144A-AS1	0.00375	0.772051
BICC1	0.003828	0.772051
MIR1273H	0.003848	0.772051
SAMM50	0.003884	0.772051
METTL21C	0.003915	0.772051
ATP10D	0.003966	0.772051
MIR4255	0.003993	0.772051
FLVCR2	0.004002	0.772051
TASP1	0.00418	0.772051
LONRF2	0.004205	0.772051
LINC01265	0.004227	0.772051
NOX4	0.004314	0.772051
TSPAN19	0.004328	0.772051
STAM	0.004354	0.772051
MIR3116-2	0.004376	0.772051
MIR3116-1	0.004472	0.772051
MTBP	0.004487	0.772051
EFCAB7	0.004523	0.772051
SLC35A1	0.004532	0.772051
GHDC	0.004564	0.772051
GREM1	0.004568	0.772051
ADH6	0.004595	0.772051
MZT2A	0.004595	0.772051
ZNF835	0.004602	0.772051
ZNF615	0.004624	0.772051
CKMT1B	0.004673	0.772051
IL27RA	0.004678	0.772051
MRPL13	0.004713	0.772051
KCTD12	0.004817	0.772051
DPYSL4	0.004828	0.772051
CXCR6	0.004831	0.772051
BMPER	0.004835	0.772051
FLJ30679	0.004839	0.772051
HOMER1	0.004858	0.772051
FAF2	0.00487	0.772051
SLC17A8	0.004907	0.772051
SNAR-F	0.004932	0.772051
DNAJB9	0.005039	0.772051
C2orf27A	0.005105	0.772051
PIK3R4	0.00517	0.772051
SNX9	0.005207	0.772051
PPA1	0.005208	0.772051
STAM-AS1	0.005225	0.772051
KIAA0895	0.005228	0.772051
RPS24	0.005288	0.772051
GPR3	0.005297	0.772051
TMEM184B	0.005343	0.772051
CBX7	0.005381	0.772051
MIR4435-2HG	0.005404	0.772051
ZNF699	0.005414	0.772051
LINC01146	0.005438	0.772051
MIR375	0.00547	0.772051
CD164L2	0.005492	0.772051
TWF1	0.005516	0.772051
UGGT1	0.005518	0.772051
CDC42EP3	0.00557	0.772051
CCDC74A	0.005623	0.772051
FERMT1	0.00563	0.772051
HSPH1	0.005644	0.772051
ANKAR	0.00566	0.772051
ORMDL1	0.005675	0.772051
DLEU2L	0.005712	0.772051
VMO1	0.005747	0.772051
C7orf57	0.005751	0.772051
LOC101926933	0.005763	0.772051
ARHGAP1	0.005811	0.772051
TMEM242	0.005844	0.772051
AMER3	0.005878	0.772051
ZFAND5	0.005886	0.772051
PDP2	0.005942	0.772051
LINC01503	0.005951	0.772051
CHCHD2	0.005973	0.772051
SORCS2	0.00598	0.772051
USP1	0.006015	0.772051
ALG6	0.006016	0.772051
MIR670HG	0.006096	0.772051
SIM1	0.00613	0.772051
NHEG1	0.006178	0.772051
NOC2LP2	0.006179	0.772051
TSSC2	0.006227	0.772051
PPP1R9B	0.006233	0.772051
MAPK8IP1	0.006239	0.772051
BRK1	0.006243	0.772051
MEIS2	0.006255	0.772051
NUMBL	0.006326	0.772051
GCSH	0.006334	0.772051
LINC00701	0.006364	0.772051
APOF	0.00648	0.772051
SPATA19	0.006508	0.772051
STRC	0.006522	0.772051
UCN	0.006528	0.772051
DHRS4	0.006539	0.772051
LOC100131289	0.006569	0.772051
MAP10	0.006573	0.772051
ACP1	0.006587	0.772051
MYEOV	0.006695	0.779546
LMF2	0.0068	0.779546
MIR1261	0.006815	0.779546
ID3	0.006828	0.779546
ZNF681	0.006871	0.779546
CCDC94	0.006926	0.779546
HAUS4	0.00693	0.779546
KCNK3	0.006948	0.779546
C18orf15	0.007015	0.779546
THAP5	0.007027	0.779546
LOC339539	0.007085	0.779546
KCTD18	0.007101	0.779546
SH3YL1	0.007111	0.779546
RAB20	0.00715	0.779546
MIR1323	0.007248	0.779546
TGOLN2	0.007303	0.779546
DDX25	0.007322	0.779546
LINC01094	0.007355	0.779546
MIR7-3	0.007378	0.779546
DHRS4-AS1	0.007393	0.779546
RPSAP58	0.007405	0.779546
FEZF1	0.007412	0.779546
WASF2	0.007412	0.779546
PRMT5-AS1	0.007448	0.779546
ABTB1	0.007457	0.779546
SPOCK2	0.007459	0.779546
MIR3945	0.007591	0.78716
MIR3945HG	0.00762	0.78716
LOC286177	0.007626	0.78716
PRMT5	0.007784	0.79971
SNPH	0.007812	0.79971
GPR65	0.0079	0.79971
POM121L10P	0.007906	0.79971
TRNT1	0.007907	0.79971
LINC00243	0.007986	0.801843
TUBD1	0.007998	0.801843
ZNF559-ZNF177	0.008024	0.801843
WFIKKN2	0.008079	0.804136
STAT2	0.008131	0.806113
POLR3A	0.008221	0.809223
TMEM92	0.008315	0.809223
WFS1	0.008331	0.809223
PPP1R17	0.008333	0.809223
HSD17B3-AS1	0.008363	0.809223
ADAMTSL1	0.008418	0.809223
SAMD14	0.008444	0.809223
LOC101927884	0.008445	0.809223
EN1	0.008461	0.809223
CNPY1	0.008485	0.809223
TRIM54	0.008629	0.817314
LINC01925	0.008635	0.817314
KNG1	0.008727	0.822916
PTCHD3	0.008827	0.825124
TNFSF15	0.00883	0.825124
ASAP2	0.008865	0.825124
POP7	0.008882	0.825124
LINC02466	0.008977	0.82736
ANKRD29	0.008993	0.82736
HS6ST3	0.009028	0.82736
LINC01260	0.009047	0.82736
LAYN	0.009071	0.82736
LINC01468	0.009253	0.833174
LINC01413	0.009256	0.833174
TAF1A-AS1	0.00931	0.833174
RBP7	0.009368	0.833174
SCPEP1	0.009377	0.833174
KLHL36	0.009404	0.833174
MIR181C	0.009447	0.833174
AKR1B1	0.009455	0.833174
FOXC2	0.009473	0.833174
LOC101928417	0.009494	0.833174
GALC	0.00951	0.833174
MIR6828	0.009562	0.833174
TVP23A	0.009568	0.833174
ZNF408	0.009614	0.833174
LOC105378269	0.009633	0.833174
MIR181D	0.009708	0.834335
SNORD154	0.009728	0.834335
SMLR1	0.009769	0.834335
LOC101929073	0.009795	0.834335
ERCC2	0.009813	0.834335
EN2	0.009846	0.834335
TYW3	0.009933	0.838873
CDH23-AS1	0.010086	0.843558
PITPNA-AS1	0.010093	0.843558
LINC01763	0.010102	0.843558
DGKG	0.010123	0.843558
CORIN	0.01027	0.852243
BMP4	0.010318	0.852243
METRN	0.010349	0.852243
SRRM4	0.010431	0.852243
FCN3	0.010538	0.852243
SYS1	0.010551	0.852243
LRGUK	0.010602	0.852243
GADD45G	0.01061	0.852243
ACTR3BP5	0.010617	0.852243
INTS13	0.01069	0.852243
MRPL37	0.010718	0.852243
GRIK2	0.010749	0.852243
CABP7	0.010753	0.852243
ZGPAT	0.010828	0.852243
OGFR-AS1	0.010835	0.852243
SULT1E1	0.010845	0.852243
AJUBA	0.010857	0.852243
ATG13	0.010875	0.852243
ATP1A1-AS1	0.01089	0.852243
C18orf63	0.010921	0.852243
NOTCH3	0.010989	0.852243
PCK2	0.011006	0.852243
RLN2	0.01101	0.852243
HCN3	0.011047	0.852243
INMT	0.01109	0.852243
TPSD1	0.011114	0.852243
PCSK1	0.011171	0.852243
PKLR	0.011198	0.852243
CCDC96	0.011316	0.852243
SENP2	0.011321	0.852243
CGRRF1	0.011332	0.852243
ORMDL2	0.011426	0.852243
CCR1	0.011474	0.852243
LINC01018	0.011524	0.852243
IL23A	0.011611	0.852243
HMGCLL1	0.011645	0.852243
STMND1	0.011692	0.852243
ZNF559	0.011738	0.852243
SLC35E3	0.011739	0.852243
CACNG2	0.011748	0.852243
FEZF1-AS1	0.011756	0.852243
SMTNL1	0.011784	0.852243
GALNT8	0.011785	0.852243
PLEKHA7	0.011785	0.852243
ADH1A	0.01186	0.852243
ARFRP1	0.01186	0.852243
STAM2	0.011879	0.852243
TGFB2	0.011889	0.852243
SEPT7P9	0.011893	0.852243
AMN1	0.011947	0.852243
STXBP3	0.011977	0.852243
SDAD1P1	0.012012	0.852243
MYO1B	0.012055	0.852243
LOC100507377	0.012062	0.852243
LINC01880	0.012144	0.855626
ACTL6B	0.012214	0.856521
BIRC5	0.012225	0.856521
NUP107	0.012268	0.85714
EPHA10	0.012365	0.861517
GDF3	0.012477	0.866912
ZNF876P	0.012734	0.877627
LINC01162	0.012767	0.877627
KREMEN1	0.012871	0.877627
SPOCK3	0.012876	0.877627
RPN1	0.012915	0.877627
DLX4	0.012944	0.877627
FANCD2OS	0.012954	0.877627
ERICH3-AS1	0.013079	0.877627
KANK4	0.013104	0.877627
SLC35G4	0.013155	0.877627
BMS1	0.013179	0.877627
EXOC3L4	0.013272	0.877627
LOC101929710	0.013306	0.877627
LINC02450	0.01338	0.877627
LINC02382	0.013381	0.877627
ZNF718	0.013399	0.877627
MPV17	0.013422	0.877627
LINC00999	0.013508	0.877627
CEACAM19	0.013512	0.877627
MCM8-AS1	0.013545	0.877627
LOC100129931	0.013599	0.877627
LINC01237	0.013649	0.877627
HTR3B	0.013703	0.877627
HSD17B7P2	0.013809	0.877627
CCDC130	0.01385	0.877627
TP53TG5	0.013885	0.877627
HAGHL	0.013903	0.877627
PGAP3	0.013908	0.877627
NLGN2	0.013959	0.877627
SLC12A9-AS1	0.013964	0.877627
CHRM4	0.013983	0.877627
ANGPTL3	0.013986	0.877627
DNAJC14	0.014063	0.877627
MAFF	0.014065	0.877627
LOC202181	0.014092	0.877627
HYPK	0.014104	0.877627
UBE2D2	0.014139	0.877627
CCNYL2	0.01418	0.877627
IL18	0.014255	0.877627
GCNT4	0.014275	0.877627
ASH1L	0.014278	0.877627
POLR2L	0.014326	0.877627
TMEM235	0.014329	0.877627
LOC100499489	0.014367	0.877627
LINC01790	0.014441	0.877627
CXCR2	0.014476	0.877627
TCF12	0.014566	0.877627
LOC339166	0.014578	0.877627
MIR7-3HG	0.014582	0.877627
MIR129-2	0.0146	0.877627
FZD2	0.014669	0.877627
DEFB134	0.014688	0.877627
ERBB2	0.014714	0.877627
TEX12	0.014739	0.877627
SLC30A10	0.014843	0.877627
CCDC34	0.014873	0.877627
ANLN	0.014946	0.877627
SERINC4	0.014947	0.877627
C19orf81	0.014949	0.877627
EGLN1	0.015123	0.877627
MIR3148	0.015202	0.877627
LINC01102	0.015216	0.877627
UBE2L6	0.015237	0.877627
NLRX1	0.015284	0.877627
MYRF	0.015317	0.877627
ARPC2	0.015427	0.877627
KLHL33	0.015447	0.877627
LOC285095	0.01545	0.877627
SLC25A45	0.015472	0.877627
NABP2	0.015533	0.877627
FOXI1	0.015679	0.877627
TMEM169	0.015688	0.877627
NARFL	0.015691	0.877627
TXNL1	0.015784	0.877627
CHRNA6	0.015795	0.877627
GKN2	0.015843	0.877627
LRRIQ1	0.015857	0.877627
NDUFB1	0.015861	0.877627
MRGBP	0.015883	0.877627
MDK	0.01592	0.877627
DYNLRB2	0.015921	0.877627
WLS	0.016019	0.877627
MIR1282	0.016055	0.877627
LOC101927907	0.016097	0.877627
DIRC3-AS1	0.016146	0.877627
ZNF525	0.016231	0.877627
SNORD150	0.016309	0.877627
ZNF841	0.016318	0.877627
STK32C	0.016335	0.877627
RHBG	0.01635	0.877627
GNAS	0.016376	0.877627
KRTAP19-6	0.016376	0.877627
KAZN	0.01651	0.877627
CNTRL	0.01657	0.877627
FGF14-IT1	0.016586	0.877627
LINC00460	0.016591	0.877627
SNAI3	0.016609	0.877627
KRTCAP2	0.016627	0.877627
TESC	0.01666	0.877627
TSNAX-DISC1	0.016682	0.877627
BATF3	0.016716	0.877627
C11orf63	0.016726	0.877627
TSPAN4	0.016729	0.877627
USP14	0.016733	0.877627
PCDH1	0.016746	0.877627
SULT1A2	0.016788	0.877627
GAL3ST4	0.016821	0.877627
FST	0.016823	0.877627
LYSMD1	0.016884	0.877627
TRDMT1	0.016917	0.877627
MIR3682	0.016932	0.877627
MIR4688	0.017017	0.877627
LINC02178	0.017036	0.877627
CD151	0.01708	0.877627
CDCA8	0.017098	0.877627
CCDC78	0.017127	0.877627
PNPLA2	0.01716	0.877627
ZNF614	0.017161	0.877627
CFAP58-AS1	0.017165	0.877627
ALKAL1	0.017199	0.877627
ZNF735	0.017261	0.877627
CDK12	0.01731	0.877627
C19orf57	0.017331	0.877627
PNMT	0.017383	0.877627
LARP6	0.01741	0.877627
EVX2	0.017438	0.877627
BCO2	0.017446	0.877627
TAS2R16	0.017485	0.877627
LINC02246	0.017583	0.877627
LINC01399	0.017591	0.877627
MFAP1	0.017608	0.877627
ENOX1-AS2	0.01767	0.877627
RAB6B	0.01769	0.877627
ZNF268	0.017707	0.877627
LINC02091	0.017717	0.877627
ANXA11	0.017801	0.877627
MIOS	0.017801	0.877627
SNX29	0.017823	0.877627
HTRA1	0.017831	0.877627
WASHC2C	0.017905	0.877627
STIM1	0.017929	0.877627
CRACR2B	0.017936	0.877627
CCNG1	0.01794	0.877627
SERF2-C15ORF63	0.018001	0.877627
ATMIN	0.018018	0.877627
SARNP	0.01807	0.877627
MIR3164	0.018151	0.877627
CCDC153	0.018193	0.877627
DNAJB12	0.018238	0.877627
PRKACB	0.018274	0.877627
LOC613266	0.018323	0.877627
TNFRSF6B	0.018325	0.877627
MED1	0.018336	0.877627
FIP1L1	0.018357	0.877627
SLC39A5	0.018429	0.877627
LINC01762	0.018448	0.877627
CLDN17	0.018451	0.877627
LOC283028	0.018467	0.877627
CATSPER2	0.018512	0.877627
DOC2B	0.018591	0.877627
RPL23P8	0.018746	0.877627
CENPA	0.01875	0.877627
SIRPB2	0.018759	0.877627
STAC2	0.018811	0.877627
TARBP1	0.018829	0.877627
TRMT11	0.018844	0.877627
LINC00384	0.018895	0.877627
FBXL20	0.018961	0.877627
LOC102724502	0.018992	0.877627
CCL3	0.019063	0.877627
OR6M1	0.019069	0.877627
ANKRD52	0.019071	0.877627
SGF29	0.019086	0.877627
KLRF2	0.019113	0.877627
TEX21P	0.019172	0.877627
LOC101927472	0.019207	0.877627
AACSP1	0.01926	0.877627
VWA3B	0.019301	0.877627
GLTPD2	0.019316	0.877627
NAALAD2	0.019316	0.877627
LINC02120	0.019329	0.877627
ZNF267	0.019336	0.877627
ATCAY	0.019391	0.877627
PGR	0.019419	0.877627
MTERF4	0.019421	0.877627
TSHZ1	0.019481	0.877627
PDZD3	0.019485	0.877627
LZTFL1	0.019504	0.877627
PGM1	0.019546	0.877627
MIR1305	0.019558	0.877627
PSMB5	0.01956	0.877627
SLC16A3	0.019637	0.877627
FAM205C	0.019651	0.877627
ARL17B	0.019653	0.877627
LOC441666	0.019683	0.877627
MYO1D	0.019702	0.877627
BTBD16	0.019704	0.877627
C1orf204	0.019711	0.877627
HFE2	0.019722	0.877627
COQ10A	0.019756	0.877627
ZMIZ1-AS1	0.019806	0.877627
CDK13	0.019824	0.877627
ZNF732	0.019846	0.877627
LOC102723330	0.019904	0.877627
SERF2	0.019908	0.877627
GADD45A	0.019947	0.877627
CCDC97	0.019954	0.877627
KHDRBS1	0.019959	0.877627
FAM173A	0.019976	0.877627
DPM3	0.020006	0.877627
ZBTB14	0.020014	0.877627
PLBD1	0.02012	0.878411
MCM8	0.020181	0.878411
FYN	0.020364	0.878411
DZIP1L	0.020372	0.878411
DGUOK	0.020378	0.878411
PTGFR	0.020527	0.878411
CAMK2N2	0.020592	0.878411
C16orf70	0.020634	0.878411
VMP1	0.020634	0.878411
LOXL3	0.020671	0.878411
RAC2	0.020675	0.878411
FAM110C	0.020677	0.878411
NCAPH2	0.020707	0.878411
NANOS3	0.020711	0.878411
FGGY	0.020783	0.878411
CLYBL-AS2	0.020866	0.878411
MALT1	0.020926	0.878411
FBXL16	0.021011	0.878411
ATP1A1	0.021024	0.878411
CENPN	0.021079	0.878411
ANO7	0.021089	0.878411
SAE1	0.021156	0.878411
GMFB	0.021199	0.878411
TP53BP1	0.021209	0.878411
MFSD2B	0.021214	0.878411
JAKMIP2-AS1	0.021246	0.878411
LOC102467226	0.021249	0.878411
TFAP2D	0.021294	0.878411
DOCK7	0.021344	0.878411
MIR571	0.021366	0.878411
MIR4436B1	0.021377	0.878411
NARS	0.021444	0.878411
PRDM14	0.021517	0.878411
CCDC127	0.021543	0.878411
BLMH	0.02155	0.878411
LOC105370586	0.021573	0.878411
MIR4436B2	0.021601	0.878411
GDF11	0.021609	0.878411
RSL1D1	0.021635	0.878411
LOC100506444	0.021642	0.878411
TLX1NB	0.021642	0.878411
ENPP2	0.021652	0.878411
SMCO2	0.021662	0.878411
LOC105374820	0.02167	0.878411
LOC100129055	0.021707	0.878411
MIR548AB	0.021718	0.878411
TREML4	0.02175	0.878411
MIR622	0.021833	0.878411
RPE65	0.021843	0.878411
GALNT12	0.021851	0.878411
SCNM1	0.021855	0.878411
IGSF10	0.021892	0.878411
GSG2	0.021923	0.878411
TFR2	0.021923	0.878411
SLC35F6	0.021994	0.878609
LINC01515	0.021998	0.878609
TXNL4B	0.022095	0.879531
JAKMIP2	0.022125	0.879531
TMEM86A	0.02222	0.879531
PIN4P1	0.022222	0.879531
LINC01164	0.02227	0.879531
ANKRD20A19P	0.022306	0.879531
XRCC5	0.02233	0.879531
RALGDS	0.022364	0.879531
MYBL1	0.02243	0.879531
ANKRD16	0.022448	0.879531
PRR15	0.022463	0.879531
HINT3	0.022489	0.879531
MIR6795	0.022492	0.879531
LINC01124	0.022512	0.879531
LOC100996263	0.022596	0.879987
CAPRIN1	0.022651	0.879987
CNPY2	0.022662	0.879987
PAN2	0.022664	0.879987
CCDC63	0.022733	0.880518
EIF2B4	0.022753	0.880518
FZD10-AS1	0.022783	0.880518
LINC00603	0.022851	0.881788
PPIP5K1P1-CATSPER2	0.022923	0.883207
PVR	0.023123	0.887969
CMC2	0.023144	0.887969
TNFAIP8L2	0.023198	0.887969
LOC105374620	0.023227	0.887969
GABRG1	0.023242	0.887969
GLT1D1	0.023259	0.887969
LOC101927914	0.023321	0.888688
ADAMTS9-AS2	0.0234	0.888688
GTPBP3	0.023445	0.888688
MIOX	0.023461	0.888688
MMP2	0.023521	0.888688
CKMT1A	0.023589	0.888688
NUPR1	0.023636	0.888688
LOC643072	0.023694	0.888688
SLC50A1	0.023698	0.888688
RBMS2	0.023722	0.888688
NEDD8	0.023781	0.888688
LINC01537	0.023916	0.888688
OGFR	0.024027	0.888688
LOC105377716	0.024039	0.888688
LINC01209	0.0241	0.888688
MRPS17	0.024105	0.888688
EMILIN3	0.024108	0.888688
GRK2	0.02411	0.888688
NUPR2	0.024209	0.888688
MDP1	0.024262	0.888688
CHMP4A	0.024267	0.888688
ELL3	0.024285	0.888688
HPR	0.024315	0.888688
LINC02022	0.024343	0.888688
DPPA3	0.024345	0.888688
LINC00851	0.024493	0.888688
ZNF141	0.02458	0.888688
CTSB	0.024692	0.888688
SNORD147	0.0247	0.888688
EFNA3	0.024712	0.888688
EXOC3L1	0.024713	0.888688
GPR148	0.024725	0.888688
FAM126A	0.024812	0.888688
DPH6	0.024814	0.888688
LPIN3	0.024817	0.888688
TMEM208	0.024915	0.888688
DAD1	0.024935	0.888688
ETHE1	0.024944	0.888688
KRTAP1-5	0.025	0.888688
LINC01288	0.025028	0.888688
AS-PTPRE	0.025085	0.888688
H3F3C	0.025094	0.888688
GJA3	0.02513	0.888688
LOC101929217	0.02513	0.888688
MIR5586	0.025202	0.888688
RNF41	0.025228	0.888688
PPP2R5C	0.025276	0.888688
GOSR2	0.025281	0.888688
NEDD8-MDP1	0.025289	0.888688
ZNF664	0.02529	0.888688
ZNF654	0.02542	0.888688
FBXO18	0.02545	0.888688
LINC00838	0.025462	0.888688
BIN3-IT1	0.025493	0.888688
KRTAP1-4	0.025546	0.888688
RXRG	0.025607	0.888688
CEP55	0.025622	0.888688
SLC12A9	0.025643	0.888688
ANAPC5	0.02565	0.888688
ERICH3	0.025651	0.888688
C20orf85	0.025678	0.888688
PRKG1-AS1	0.025745	0.888688
SBDS	0.025757	0.888688
PCNAP1	0.025785	0.888688
MIR6875	0.025787	0.888688
ACAD9	0.025807	0.888688
LINC01848	0.025846	0.888688
MBOAT4	0.02587	0.888688
LOC101928398	0.025902	0.888688
LINC01448	0.025915	0.888688
RPS6KB1	0.025958	0.888688
GAPT	0.025978	0.888688
GPC2	0.026007	0.888688
CCT6A	0.026018	0.888688
ALPK1	0.026036	0.888688
CES4A	0.026064	0.888688
CGGBP1	0.026077	0.888688
MIR5000	0.026082	0.888688
ZNF766	0.02614	0.888688
CLK2P1	0.026171	0.888688
RPL13AP17	0.026183	0.888688
GPR4	0.02624	0.888688
C7orf43	0.026275	0.888688
CLEC11A	0.0263	0.888688
CCDC57	0.026379	0.888688
MIR4658	0.026398	0.888688
TM4SF5	0.026401	0.888688
MIR4531	0.026408	0.888688
FAM21EP	0.02644	0.888688
CACNA1S	0.026471	0.888688
CORO6	0.026502	0.888688
MIR328	0.026544	0.888845
MIR219A1	0.02658	0.888845
GBX1	0.026613	0.888845
TNFAIP8L2-SCNM1	0.026688	0.890165
SSBP3-AS1	0.026734	0.890166
SUMF2	0.026759	0.890166
UBE2CP5	0.026888	0.891639
NAT10	0.026915	0.891639
LINC01838	0.026956	0.891639
IRAK3	0.02724	0.891639
TIMELESS	0.027262	0.891639
KCTD16	0.027416	0.891639
MIR1827	0.02743	0.891639
FXYD4	0.027431	0.891639
TMEM198B	0.027452	0.891639
BOP1	0.027654	0.891639
FGFR1OP2	0.027716	0.891639
EVA1A	0.027797	0.891639
LINC01248	0.027799	0.891639
SPTY2D1	0.027874	0.891639
LINC00588	0.027885	0.891639
MAPKAP1	0.02799	0.891639
LIME1	0.028012	0.891639
CACNA1C-AS1	0.028019	0.891639
LOC105378052	0.028033	0.891639
MIR7976	0.028062	0.891639
ELF5	0.028107	0.891639
RPL19	0.028121	0.891639
COMMD2	0.02815	0.891639
CASC19	0.028198	0.891639
GIF	0.028302	0.891639
PREX2	0.028313	0.891639
LOC101928087	0.028407	0.891639
SLCO2B1	0.028438	0.891639
MARCH7	0.028471	0.891639
ATF7IP	0.028511	0.891639
FASTKD5	0.028567	0.891639
LINC01103	0.028715	0.891639
CCL17	0.028748	0.891639
CPSF2	0.028749	0.891639
SPRTN	0.028756	0.891639
LOC102723729	0.028785	0.891639
KRT32	0.028786	0.891639
LINC00861	0.028792	0.891639
SLC39A7	0.028828	0.891639
LINC02079	0.028837	0.891639
OPALIN	0.028912	0.891639
PA2G4P4	0.02892	0.891639
ELMO3	0.028965	0.891639
DEPDC4	0.028979	0.891639
BNIP3L	0.029042	0.891639
HNRNPUL1	0.029053	0.891639
YES1	0.029059	0.891639
STAB2	0.029068	0.891639
TTC31	0.029113	0.891639
EMP3	0.029121	0.891639
ANKLE1	0.029149	0.891639
CLEC2B	0.029231	0.891639
NACAP1	0.029242	0.891639
ZC3H18	0.029265	0.891639
PDIA3	0.029312	0.891639
PLEKHG4B	0.029323	0.891639
HCN1	0.029503	0.891639
MYO3A	0.029546	0.891639
MIR6787	0.029559	0.891639
MIR4272	0.029572	0.891639
ANHX	0.029602	0.891639
VIP	0.029606	0.891639
RND2	0.029626	0.891639
DHX38	0.029634	0.891639
CD302	0.029665	0.891639
LINC00571	0.029722	0.891639
RFC3	0.029727	0.891639
FHOD1	0.02974	0.891639
TSSK4	0.02976	0.891639
LINC02370	0.029761	0.891639
STRCP1	0.029799	0.891639
CCNI2	0.029829	0.891639
DCANP1	0.029872	0.891639
COL9A3	0.029902	0.891639
LHB	0.029947	0.891639
OTOG	0.02996	0.891639
NTPCR	0.029972	0.891639
LOC101059948	0.030066	0.891639
CCL18	0.030122	0.891639
MIR6798	0.030134	0.891639
CGB3	0.030162	0.891639
RUVBL2	0.030179	0.891639
HSD17B8	0.030218	0.891639
UBE4B	0.030226	0.891639
SNX17	0.030241	0.891639
CLDN11	0.03028	0.891639
DOK1	0.030342	0.891639
SYT11	0.03036	0.891639
MRS2P2	0.030362	0.891639
CSMD2-AS1	0.030374	0.891639
LHX3	0.030384	0.891639
FNDC7	0.030461	0.891639
TREML3P	0.030543	0.891639
GOLGA2P5	0.030574	0.891639
OR2W5	0.030576	0.891639
MIR6746	0.030586	0.891639
KLHL24	0.030617	0.891639
C19orf25	0.030618	0.891639
HNRNPA0	0.030707	0.891639
ELOVL4	0.030714	0.891639
LINC00526	0.030715	0.891639
CRBN	0.030735	0.891639
CANT1	0.030737	0.891639
LOC105374704	0.030779	0.891639
INPP4B	0.03078	0.891639
SYT9	0.030846	0.891639
MIR3942	0.030847	0.891639
STAP2	0.030864	0.891639
KPRP	0.030869	0.891639
ZNF33B	0.030885	0.891639
SV2B	0.030896	0.891639
ITPRIP	0.030973	0.891639
MIR3160-1	0.030973	0.891639
MIR3160-2	0.030995	0.891639
MIR6783	0.031082	0.891639
LOC101929549	0.031197	0.891639
RING1	0.031214	0.891639
LOC100288123	0.031245	0.891639
RAB18	0.031268	0.891639
IQCC	0.031284	0.891639
NUP98	0.031356	0.891639
FYCO1	0.031404	0.891639
DTYMK	0.031411	0.891639
ABO	0.031435	0.891639
FANCD2	0.03146	0.891639
GSG1	0.031477	0.891639
SDHA	0.031579	0.891639
NANOGNB	0.031629	0.891639
ABLIM2	0.031638	0.891639
ZNF844	0.031644	0.891639
LINC02328	0.031655	0.891639
B4GALT7	0.031666	0.891639
SVOP	0.031687	0.891639
LPCAT2	0.031703	0.891639
SPRR2E	0.031729	0.891639
MMP19	0.031736	0.891639
DCTN6	0.031758	0.891639
PPM1N	0.031908	0.891639
USP25	0.031969	0.891639
SLC35C1	0.031983	0.891639
MIR512-1	0.031997	0.891639
MIR512-2	0.031999	0.891639
MIR298	0.032006	0.891639
ANKRD33B	0.032035	0.891639
TPRA1	0.032103	0.891639
CCK	0.032106	0.891639
MRPL53	0.032171	0.891639
LOC101927322	0.032175	0.891639
UROD	0.032186	0.891639
USP2-AS1	0.032249	0.891639
AKAP11	0.03225	0.891639
MIR296	0.032315	0.891639
MATN1-AS1	0.032337	0.891639
JAG1	0.032341	0.891639
EFHD1	0.032354	0.891639
UBE2QL1	0.03239	0.891639
EFNA1	0.032402	0.891639
LOC101929076	0.032458	0.891639
LAIR2	0.03247	0.891639
MIR6825	0.032491	0.891639
IQSEC1	0.032572	0.892661
LOC400553	0.032615	0.892661
FNDC3B	0.032635	0.892661
RPP40	0.032698	0.893305
ALG3	0.032746	0.893305
CLEC19A	0.032801	0.893305
MOSPD3	0.032801	0.893305
GRM3	0.032898	0.894513
LINC01719	0.032971	0.894513
ZNF513	0.032981	0.894513
SH3RF3-AS1	0.033014	0.894513
BEST2	0.033064	0.894513
PTPRD	0.033066	0.894513
ZNF316	0.033124	0.894513
FSD1	0.033172	0.894513
SLC34A2	0.033177	0.894513
CD200R1L	0.033202	0.894513
DDA1	0.033295	0.896056
PNPLA8	0.033436	0.897325
OR5M8	0.033438	0.897325
LOC101927310	0.033474	0.897325
GTF2IRD1P1	0.033502	0.897325
CDON	0.033521	0.897325
CATSPER2P1	0.033645	0.899684
IFNK	0.033759	0.901771
DPRX	0.033802	0.901959
LDLRAD4-AS1	0.0339	0.903613
MIR2467	0.033941	0.903691
GARS	0.033975	0.903691
KDM2A	0.034086	0.905683
ZNF480	0.034219	0.906673
TMEM134	0.03425	0.906673
DIRC3	0.034289	0.906673
ANKRD18DP	0.034297	0.906673
ITGB6	0.034304	0.906673
IFITM4P	0.034364	0.906899
TRIL	0.034415	0.906899
CAT	0.034421	0.906899
LINC01139	0.034542	0.908389
LOC103611081	0.03455	0.908389
HARBI1	0.034597	0.908588
ACTR6	0.03463	0.908588
CCDC142	0.034702	0.908593
POMK	0.034768	0.908593
CCL24	0.034827	0.908593
SH3BP1	0.03485	0.908593
CYP21A2	0.034856	0.908593
TAF1A	0.034884	0.908593
MIR5708	0.034892	0.908593
LOC101927051	0.03492	0.908593
MIR4289	0.035037	0.910693
MED10	0.035155	0.911215
MCM2	0.035257	0.911215
VWA5B2	0.035292	0.911215
AKNAD1	0.035293	0.911215
SCYL2	0.035365	0.911215
TRPM4	0.035376	0.911215
GLIS3	0.035417	0.911215
LINC01637	0.035455	0.911215
NBR2	0.035467	0.911215
KRT35	0.035503	0.911215
LOC101928791	0.035506	0.911215
HEATR5B	0.035541	0.911215
TIMM10	0.035577	0.911215
KLHL8	0.035581	0.911215
TPCN2	0.035632	0.911215
CEACAM3	0.035662	0.911215
MIR519C	0.03568	0.911215
ZMAT5	0.035711	0.911215
BCL7A	0.035834	0.9127
GAPVD1	0.035842	0.9127
RPL32	0.036029	0.913366
TRIP6	0.03607	0.913366
GTF2IP23	0.036106	0.913366
SULT1B1	0.036157	0.913366
SNHG26	0.036201	0.913366
KLHL42	0.03622	0.913366
TOMM70	0.036258	0.913366
PHLDB3	0.036392	0.913366
OAZ2	0.036439	0.913366
EMC3-AS1	0.036441	0.913366
ZSCAN29	0.036483	0.913366
VN1R4	0.036549	0.913366
LOC644794	0.036578	0.913366
GAS2L2	0.036586	0.913366
BBX	0.036608	0.913366
LOC100996671	0.036612	0.913366
CLMP	0.036687	0.913366
ZNF487	0.036764	0.913366
HRAT5	0.036793	0.913366
LINC02343	0.036803	0.913366
ANO8	0.03683	0.913366
PTAR1	0.036846	0.913366
IFT57	0.036886	0.913366
KRTAP1-3	0.036915	0.913366
TMEM41A	0.036981	0.913366
NOL3	0.03699	0.913366
RAPGEF4-AS1	0.037027	0.913366
CBL	0.037057	0.913366
DAP	0.037137	0.913366
TYRP1	0.037182	0.913366
LRRC29	0.037274	0.913366
STK11	0.037276	0.913366
PPM1G	0.037401	0.913366
ARL17A	0.03741	0.913366
ELOC	0.03744	0.913366
GADL1	0.037477	0.913366
MIR4469	0.037529	0.913366
FGF14	0.037535	0.913366
EREG	0.037586	0.913366
LOC101928131	0.037586	0.913366
TOMM34	0.037598	0.913366
RNASE10	0.037612	0.913366
LINC00462	0.037687	0.913366
GFY	0.037812	0.913366
CCDC105	0.037821	0.913366
CEND1	0.037919	0.913366
HOXC11	0.037941	0.913366
TXNIP	0.038015	0.913366
RNF166	0.038049	0.913366
FADS3	0.038061	0.913366
GNG12	0.038107	0.913366
NCEH1	0.038132	0.913366
SSTR3	0.038193	0.913366
RNFT1	0.038217	0.913366
ZCCHC4	0.03824	0.913366
LDHAL6B	0.038272	0.913366
MAPK1IP1L	0.038311	0.913366
TMEM70	0.038332	0.913366
EPHA5-AS1	0.038401	0.913366
FBXW8	0.038434	0.913366
MTHFSD	0.038473	0.913366
SHANK2-AS3	0.038513	0.913366
CCDC28B	0.038516	0.913366
FBXL8	0.038522	0.913366
MIR3174	0.038618	0.913366
DUSP7	0.038626	0.913366
CPO	0.038656	0.913366
RGS20	0.038689	0.913366
EBF2	0.038698	0.913366
SLC13A1	0.038722	0.913366
KRTAP11-1	0.038738	0.913366
LINC01990	0.038744	0.913366
LOC101593348	0.038752	0.913366
AIFM3	0.038766	0.913366
SETDB2	0.038766	0.913366
TMEM144	0.038808	0.913366
HNRNPF	0.038833	0.913366
IFNE	0.038836	0.913366
LOC105375512	0.03885	0.913366
TXLNA	0.03888	0.913366
PTPRE	0.038898	0.913366
LOC101927269	0.038904	0.913366
C16orf46	0.038957	0.913366
MIR1909	0.038963	0.913366
DUSP10	0.038999	0.913366
SCYL1	0.039	0.913366
NTRK2	0.039072	0.913366
GCNT2	0.039089	0.913366
NBPF9	0.039109	0.913366
PTP4A2	0.039152	0.913519
WDR76	0.03939	0.917599
TPPP3	0.0394	0.917599
LINC01255	0.039466	0.918283
CIAPIN1	0.039657	0.921872
LINC00844	0.039796	0.923972
SULT1A1	0.039821	0.923972
CNTN3	0.039868	0.924207
CNEP1R1	0.039918	0.924512
MIR3940	0.040006	0.924914
TCL1A	0.040021	0.924914
SLFN12	0.040046	0.924914
GATA6	0.040172	0.92511
TUBGCP4	0.04018	0.92511
LAMTOR4	0.040195	0.92511
GPR75	0.040202	0.92511
HSDL2	0.040242	0.925182
ZNF286A	0.040298	0.925621
ABHD8	0.040346	0.925809
MIR4482	0.04038	0.925809
LOC105373021	0.04052	0.9268
VCPIP1	0.040532	0.9268
MIR3156-2	0.040538	0.9268
LOC729732	0.04059	0.9268
TMEM106A	0.040608	0.9268
FGF18	0.040648	0.92687
SLC2A4RG	0.040726	0.927805
LOC101928775	0.040805	0.927806
JCHAIN	0.04086	0.927806
ZNF37A	0.040867	0.927806
KCCAT333	0.040874	0.927806
HSF1	0.040913	0.927806
PREPL	0.040948	0.927806
LCE1F	0.040996	0.928056
MIR612	0.041058	0.928236
LINC00939	0.041113	0.928236
DGKE	0.041115	0.928236
OCEL1	0.04117	0.928326
EPB41L2	0.04122	0.928326
TMOD4	0.04123	0.928326
FAM187B	0.041288	0.928437
ST20	0.041325	0.928437
OR2T33	0.041346	0.928437
PDE10A	0.041478	0.928681
PRIMA1	0.041494	0.928681
ZNF354A	0.041503	0.928681
RASL10B	0.041518	0.928681
GNG8	0.041542	0.928681
WRNIP1	0.041795	0.929457
NR4A3	0.041799	0.929457
ALG2	0.041836	0.929457
STX17-AS1	0.041856	0.929457
EHMT1	0.041898	0.929457
LOC101928174	0.04192	0.929457
MOGS	0.041921	0.929457
YKT6	0.04198	0.929457
LOC105369911	0.042008	0.929457
ORC3	0.042014	0.929457
EPN2-IT1	0.042049	0.929457
C3orf38	0.042084	0.929457
SEPT8	0.042157	0.929457
CS	0.042175	0.929457
LINC01831	0.042204	0.929457
SNRPD2P2	0.042213	0.929457
PECAM1	0.04236	0.929457
CDC42P3	0.042383	0.929457
LACTB2	0.042445	0.929457
COL4A3BP	0.042468	0.929457
GGA1	0.042522	0.929457
SRRT	0.042561	0.929457
LINC01923	0.042599	0.929457
MIR1180	0.0426	0.929457
MIR1224	0.042643	0.929457
BCAT1	0.042655	0.929457
CNIH1	0.042719	0.929457
RNU5F-1	0.042791	0.929457
MIR6818	0.04281	0.929457
CADM3-AS1	0.042845	0.929457
DNAJC5G	0.042848	0.929457
USP43	0.042857	0.929457
CC2D1A	0.042868	0.929457
MIR135B	0.042905	0.929457
LINC01055	0.042918	0.929457
LINC01531	0.042942	0.929457
PLA2G5	0.042965	0.929457
SIRPG	0.042993	0.929457
HTRA4	0.043133	0.929457
MORC3	0.043148	0.929457
PRSS48	0.04315	0.929457
EML3	0.043194	0.929457
GATM	0.043212	0.929457
LOC101929767	0.043227	0.929457
MIR548H1	0.043379	0.929457
TRIM55	0.043379	0.929457
SLC2A8	0.043382	0.929457
PLA2R1	0.043551	0.929457
LINC02052	0.043608	0.929457
IRGQ	0.043621	0.929457
LINC01567	0.043635	0.929457
SEMA6C	0.04364	0.929457
GSTO1	0.043644	0.929457
NIT2	0.043723	0.929457
SETDB2-PHF11	0.043768	0.929457
C1orf109	0.043771	0.929457
TESC-AS1	0.043796	0.929457
CKAP4	0.043874	0.929457
PLSCR3	0.043898	0.929457
TMEM256-PLSCR3	0.043931	0.929457
LINC01375	0.04397	0.929457
LINC01596	0.044005	0.929457
MIR5089	0.044075	0.929457
PSPC1	0.044097	0.929457
MIR143	0.044111	0.929457
MIR548AE2	0.044169	0.929457
CRH	0.044255	0.929457
SEC61B	0.04427	0.929457
TPO	0.044386	0.929457
IGFL3	0.044462	0.929457
DNAJC3	0.044466	0.929457
SUN3	0.044491	0.929457
LCE1E	0.044611	0.929457
TCAP	0.04465	0.929457
SNORD17	0.044673	0.929457
SNORA7A	0.044689	0.929457
LOC101928211	0.044724	0.929457
TRAM1	0.044741	0.929457
MIR1272	0.04476	0.929457
PFKFB3	0.044779	0.929457
ASPRV1	0.044781	0.929457
MIR4707	0.044896	0.929457
VPS37C	0.04491	0.929457
ACHE	0.044931	0.929457
HAUS2	0.045083	0.929457
RXRB	0.045124	0.929457
MIR4689	0.04513	0.929457
LOC100288748	0.045196	0.929457
SPTY2D1-AS1	0.045201	0.929457
OGDH	0.045302	0.929457
PCNX4	0.045331	0.929457
FHL3	0.045347	0.929457
PUS3	0.045382	0.929457
PDCD5	0.045383	0.929457
SYCE1	0.045392	0.929457
UCKL1-AS1	0.045421	0.929457
MYOD1	0.045457	0.929457
EPB41L5	0.045463	0.929457
NMNAT1	0.045509	0.929457
MMP23A	0.045517	0.929457
SDHAF2	0.045564	0.929457
DPYD-AS1	0.045589	0.929457
MMP23B	0.045624	0.929457
AKR1B10	0.04566	0.929457
APBB1IP	0.045711	0.929457
GBA	0.045738	0.929457
APIP	0.045746	0.929457
IRAK4	0.045789	0.929457
FOXS1	0.045895	0.929457
HSPA5	0.045896	0.929457
TMEM216	0.045977	0.929457
OCSTAMP	0.046053	0.929457
MIR5697	0.046058	0.929457
GPI	0.04607	0.929457
LINC02185	0.046084	0.929457
SLC9A5	0.046158	0.929457
CACNA1H	0.04631	0.929457
ZNF571-AS1	0.046381	0.929457
PRSS54	0.046394	0.929457
SEMA5A	0.046403	0.929457
RILP	0.046405	0.929457
E2F4	0.046501	0.929457
SLIT3	0.046517	0.929457
HDLBP	0.046526	0.929457
COQ9	0.046551	0.929457
SNORD113-2	0.046633	0.929457
SNORD24	0.046684	0.929457
OR52B6	0.046699	0.929457
AIFM2	0.046734	0.929457
ZNF713	0.046748	0.929457
ZFP36L2	0.046815	0.929457
EPN2	0.046823	0.929457
SPRNP1	0.046823	0.929457
SNORD36B	0.046828	0.929457
LINC00967	0.046866	0.929457
SNORD113-1	0.046876	0.929457
RNASE13	0.04692	0.929457
KDM4A	0.046965	0.929457
LOC101928737	0.046994	0.929457
KIF18B	0.047058	0.929457
ARHGAP39	0.047098	0.929457
MIR515-1	0.047099	0.929457
ZFP57	0.047127	0.929457
MIR515-2	0.047167	0.929457
YIPF4	0.047172	0.929457
NRG1-IT1	0.047188	0.929457
EMC3	0.047229	0.929457
TBC1D2B	0.047328	0.929457
GSG1L2	0.047346	0.929457
TCN1	0.047428	0.929457
SLC7A2	0.047444	0.929457
GDF7	0.047483	0.929457
DOLPP1	0.047515	0.929457
MIR5192	0.047539	0.929457
LOC101929279	0.047542	0.929457
CES5A	0.047554	0.929457
CDC42SE2	0.04757	0.929457
C8orf44	0.047586	0.929457
USP5	0.047679	0.929457
MUC17	0.047689	0.929457
LOC101927640	0.047695	0.929457
CASKIN1	0.047742	0.929457
CPSF7	0.047881	0.929457
MIR7641-1	0.047887	0.929457
LINC02092	0.047948	0.929457
GPR137B	0.047973	0.929457
LCN1	0.04798	0.929457
SHD	0.048071	0.929457
CCDC162P	0.048126	0.929457
ZNF91	0.048149	0.929457
CCDC126	0.048232	0.929457
UBXN2A	0.048295	0.929457
LINC01504	0.048321	0.929457
OXCT2	0.048422	0.929457
TBCB	0.048425	0.929457
ADAL	0.048434	0.929457
TALAM1	0.048501	0.929457
FDFT1	0.04852	0.929457
DCTN1	0.048575	0.929457
LOC101927666	0.048719	0.929457
KCNE4	0.048761	0.929457
KCNK17	0.048765	0.929457
MRPL50	0.048806	0.929457
HNF4G	0.048827	0.929457
SNED1	0.048875	0.929457
CBLL1	0.048952	0.929457
MIR4671	0.048963	0.929457
TMEM261	0.049003	0.929457
TMBIM4	0.049031	0.929457
ASNSD1	0.049079	0.929457
TEP1	0.049083	0.929457
LOC554223	0.049088	0.929457
NRN1	0.049105	0.929457
LOC101927974	0.049112	0.929457
PLEKHH1	0.049118	0.929457
PARM1	0.049167	0.929457
DHRS7	0.049173	0.929457
DCTN1-AS1	0.049179	0.929457
RNF187	0.049192	0.929457
PAMR1	0.04922	0.929457
LINC00210	0.049308	0.929457
TPRKB	0.049317	0.929457
LRRC57	0.049319	0.929457
FAM200B	0.049377	0.929457
RIMS3	0.049389	0.929457
FGF10	0.049401	0.929457
MAN1A2	0.049442	0.929457
PMS2	0.049451	0.929457
ZAN	0.049452	0.929457
LOC100288254	0.049545	0.929457
RAB7A	0.049546	0.929457
SNX5	0.049553	0.929457
ASCC2	0.049573	0.929457
LRRC74B	0.049603	0.929457
MGME1	0.049622	0.929457
AKR1E2	0.049715	0.929457
SNORD3J	0.049722	0.929457
PLCG1	0.04974	0.929457
RHOG	0.049749	0.929457
FAM86C1	0.049812	0.929457
LINC01647	0.04983	0.929457
ZNF571	0.049866	0.929457
PSMB6	0.049978	0.929457
LINC00854	0.049984	0.929457
LOC105370068	0.050031	0.929457
MTA2	0.050129	0.929457
PLGRKT	0.050129	0.929457
CRMP1	0.050161	0.929457
MGC72080	0.050178	0.929457
PHYKPL	0.050352	0.929457
MIR4636	0.050367	0.929457
LINC00696	0.050467	0.929457
LINC01898	0.05048	0.929457
MIR4305	0.050484	0.929457
TPK1	0.050485	0.929457
MUC15	0.050575	0.929457
PTS	0.050589	0.929457
LINC00408	0.050599	0.929457
LINC00457	0.050664	0.929457
SMIM17	0.050688	0.929457
SNORA38B	0.050691	0.929457
SNAI3-AS1	0.05084	0.929457
MYLK2	0.050858	0.929457
CEACAM21	0.050875	0.929457
GPC5-AS2	0.05098	0.929457
HTRA2	0.051012	0.929457
TREML5P	0.051055	0.929457
BABAM1	0.051156	0.929457
ROBO1	0.051227	0.929457
AP4E1	0.051316	0.929457
ZDHHC18	0.051349	0.929457
DDX23	0.051381	0.929457
TBC1D3P1-DHX40P1	0.051399	0.929457
ZNF540	0.051471	0.929457
HDAC10	0.051477	0.929457
AUP1	0.051482	0.929457
B9D1	0.051501	0.929457
SNORD36A	0.051506	0.929457
MIR643	0.051528	0.929457
MIR3664	0.051537	0.929457
MIR8063	0.051555	0.929457
LOC102725193	0.051561	0.929457
LTBP3	0.051577	0.929457
C1orf229	0.051608	0.929457
AGAP4	0.051616	0.929457
MOG	0.051707	0.929457
NDUFA9	0.05172	0.929457
DLL1	0.051721	0.929457
SNORA75B	0.051735	0.929457
CCDC85C	0.051778	0.929457
MIR1283-1	0.051862	0.929457
CHIA	0.051941	0.929457
LINC01484	0.051958	0.929457
TPSG1	0.051997	0.929457
RRAS2	0.052025	0.929457
PARG	0.052075	0.929457
GMPR2	0.052088	0.929457
IL5RA	0.052111	0.929457
LINC01847	0.052125	0.929457
EPRS	0.052158	0.929457
ATIC	0.052179	0.929457
OR2M1P	0.052211	0.929457
UGT2B11	0.052247	0.929457
OR5AC2	0.052285	0.929457
COQ6	0.052288	0.929457
NELFCD	0.052337	0.929457
MIR4314	0.052371	0.929457
MIR1297	0.052391	0.929457
EPB41L4A-AS2	0.052404	0.929457
RPS29	0.05247	0.929457
PSEN2	0.052607	0.929457
LNCPRESS2	0.05265	0.929457
NUDCD2	0.052663	0.929457
MPHOSPH8	0.052697	0.929457
LACTB2-AS1	0.052728	0.929457
TMEM248	0.052755	0.929457
C7orf34	0.052756	0.929457
FAM240A	0.052773	0.929457
VSTM2A-OT1	0.052805	0.929457
LOC100507431	0.05287	0.929457
SURF1	0.053076	0.929457
NUBP1	0.053132	0.929457
LINC01336	0.053188	0.929457
RB1CC1	0.053218	0.929457
MIR7843	0.05324	0.929457
WDCP	0.053293	0.929457
C8orf82	0.053316	0.929457
CASS4	0.053404	0.929457
LINC01314	0.053413	0.929457
TRDN	0.053416	0.929457
LOC105375800	0.05343	0.929457
LOC102724301	0.053449	0.929457
UQCR10	0.053451	0.929457
DNM3OS	0.053507	0.929457
CNGA3	0.053513	0.929457
COG6	0.053519	0.929457
EPN2-AS1	0.053536	0.929457
ZFP64	0.053537	0.929457
BIN3	0.053557	0.929457
LOC100507406	0.053597	0.929457
LINC00867	0.053615	0.929457
RNF170	0.053662	0.929457
TMEM225	0.053673	0.929457
POLK	0.053684	0.929457
THAP1	0.053696	0.929457
ZNF10	0.053753	0.929457
CATSPER4	0.05384	0.929457
ITGB2-AS1	0.053875	0.929457
MIR190B	0.053941	0.929457
LRRC37A11P	0.053996	0.929457
SSPN	0.054021	0.929457
CBARP	0.05403	0.929457
UHRF1BP1L	0.054148	0.929457
LOC103352541	0.054171	0.929457
C2orf15	0.054203	0.929457
AARSD1	0.054249	0.929457
FKBP1B	0.054292	0.929457
PRELID3A	0.054303	0.929457
MYH7	0.054354	0.929457
LOC100506497	0.054375	0.929457
KRTAP7-1	0.054379	0.929457
PDHX	0.05452	0.929457
MTAP	0.054527	0.929457
DHRS9	0.054533	0.929457
CH25H	0.054556	0.929457
MIR6871	0.054611	0.929457
KLF12	0.054627	0.929457
FLII	0.054629	0.929457
ZFAND4	0.054636	0.929457
TRABD2A	0.054656	0.929457
SRI	0.054703	0.929457
LINC02332	0.054711	0.929457
USH1C	0.054827	0.929457
SIK2	0.054828	0.929457
TADA2B	0.05485	0.929457
DNAJC13	0.054919	0.929457
MIR2681	0.054961	0.929457
MIR1471	0.054972	0.929457
PTGES3L-AARSD1	0.054982	0.929457
LOC285074	0.054983	0.929457
DAB1-AS1	0.054995	0.929457
LOC102723885	0.055013	0.929457
FAM189B	0.055028	0.929457
ACTG1P17	0.055105	0.929538
HECTD3	0.055127	0.929538
PRB2	0.055164	0.929538
KHSRP	0.055181	0.929538
EIF4A3	0.05525	0.930076
LDLR	0.055375	0.931183
FLJ37035	0.055435	0.931183
GOLGA6L7P	0.055459	0.931183
ST8SIA6-AS1	0.055555	0.931183
CA7	0.055584	0.931183
CYTIP	0.055592	0.931183
LIX1	0.055602	0.931183
AMBRA1	0.055633	0.931183
FAM173B	0.055718	0.931183
LINC02108	0.055744	0.931183
CD5	0.055774	0.931183
OVOL3	0.055807	0.931183
SGPP2	0.055817	0.931183
PACS2	0.055966	0.931183
PGCP1	0.056048	0.931183
POTEA	0.056146	0.931183
RNASE7	0.056248	0.931183
CRTAM	0.056282	0.931183
RFLNB	0.056286	0.931183
PDXP	0.05629	0.931183
MIR4714	0.056305	0.931183
ITGB2	0.056372	0.931183
VAV2	0.056382	0.931183
AHRR	0.056482	0.931183
FAM81A	0.056503	0.931183
SNRPG	0.056562	0.931183
SHANK1	0.056578	0.931183
NCAM1-AS1	0.05661	0.931183
LINC02211	0.056623	0.931183
HYI	0.056669	0.931183
ASH1L-AS1	0.056697	0.931183
IVL	0.056839	0.931183
KIAA0586	0.056862	0.931183
TFRC	0.056862	0.931183
APOC3	0.056894	0.931183
PYROXD2	0.056935	0.931183
SLC25A41	0.056939	0.931183
LINC00667	0.056969	0.931183
GINS4	0.05697	0.931183
REXO1	0.056986	0.931183
LOC101927755	0.057084	0.931183
DGKZ	0.057182	0.931183
SRC	0.057256	0.931183
TRIM46	0.057262	0.931183
TREML2	0.05729	0.931183
CCDC9	0.057304	0.931183
PPIE	0.057368	0.931183
FMNL2	0.057431	0.931183
RBPMS2	0.057464	0.931183
LOC390877	0.057497	0.931183
ASB10	0.057506	0.931183
MIR555	0.057535	0.931183
LINC01650	0.057552	0.931183
XPA	0.057588	0.931183
LINC01215	0.057599	0.931183
C1orf141	0.057633	0.931183
CDK10	0.057658	0.931183
PINLYP	0.05767	0.931183
LOC102724153	0.057672	0.931183
FER1L6	0.057691	0.931183
SNORD113-9	0.057714	0.931183
WNT8A	0.057715	0.931183
WWTR1-AS1	0.057729	0.931183
CAPNS2	0.057757	0.931183
AOX1	0.057766	0.931183
CACFD1	0.057814	0.931183
ERMN	0.057869	0.931183
LINC00620	0.05789	0.931183
MFSD10	0.057918	0.931183
KLRA1P	0.057962	0.931183
HCG4	0.058085	0.931183
SORCS3-AS1	0.058148	0.931183
LOC653653	0.058149	0.931183
CDC14A	0.058159	0.931183
C4B_2	0.058216	0.931183
RPS6KC1	0.058251	0.931183
MIR4711	0.058277	0.931183
C4B	0.058278	0.931183
H2AFY2	0.058314	0.931183
RPS7P5	0.05834	0.931183
ST20-AS1	0.058352	0.931183
ANAPC13	0.05836	0.931183
SNORD113-4	0.058417	0.9315
PRPF8	0.058599	0.932777
LIPT1	0.058687	0.932777
ANKRD12	0.05871	0.932777
ZNF554	0.058731	0.932777
LINC00976	0.058739	0.932777
BCAR4	0.058751	0.932777
ST20-MTHFS	0.058774	0.932777
DPH6-AS1	0.058828	0.932777
LOC101926915	0.058914	0.932777
LOC100507464	0.05893	0.932777
LINC01465	0.059051	0.932777
HAND1	0.059085	0.932777
ACTC1	0.059097	0.932777
PCDH9	0.05914	0.932777
BPNT1	0.05918	0.932777
STX2	0.059226	0.932777
CYR61	0.059256	0.932777
BACH1-IT3	0.059264	0.932777
CYP4F22	0.059266	0.932777
INAFM1	0.059305	0.932777
LINC01224	0.059406	0.932777
TPD52	0.059418	0.932777
PCYOX1	0.059423	0.932777
SNORD113-5	0.059428	0.932777
PDCD6	0.05944	0.932777
PPP4R2	0.059464	0.932777
LOC401052	0.059534	0.933292
DNAH8	0.059673	0.934788
BRCA1	0.059704	0.934788
MALL	0.059814	0.934896
HSF4	0.059887	0.934896
PLPP3	0.059894	0.934896
MALAT1	0.059915	0.934896
LOC101929592	0.05994	0.934896
MIR3977	0.060049	0.934896
CACNG4	0.060055	0.934896
RAD51AP2	0.060104	0.934896
MXD1	0.060261	0.934896
SNORD36C	0.060286	0.934896
SYT3	0.060327	0.934896
CRY2	0.060328	0.934896
EXTL3	0.060349	0.934896
PPIP5K1	0.060366	0.934896
CCDC40	0.060402	0.934896
MAGOHB	0.060443	0.934896
LPA	0.060466	0.934896
GCH1	0.060505	0.934896
SPATA5L1	0.060552	0.934896
CDR2	0.06059	0.934896
MYO7B	0.060711	0.934896
MUC1	0.060739	0.934896
MIR199A2	0.060751	0.934896
KIAA0895L	0.060756	0.934896
MIR4734	0.060852	0.934896
TUT1	0.060861	0.934896
LLGL1	0.060905	0.934896
SNORD114-6	0.06091	0.934896
NIPSNAP2	0.060913	0.934896
LOC728392	0.060915	0.934896
NRSN1	0.06093	0.934896
ZG16	0.060948	0.934896
AHNAK	0.061024	0.934896
SURF2	0.061041	0.934896
REP15	0.061077	0.934896
PIF1	0.061083	0.934896
LINC00572	0.06109	0.934896
SNORD113-6	0.061235	0.935454
LOC642943	0.061327	0.935454
NKX6-3	0.061339	0.935454
MIR92B	0.061408	0.935454
FEM1A	0.061514	0.935454
LOC105377267	0.061558	0.935454
GALNT5	0.061593	0.935454
PTGES3L	0.061612	0.935454
SNORD114-2	0.061614	0.935454
LNP1	0.061621	0.935454
MIR5692A1	0.061645	0.935454
TSG1	0.061722	0.935454
ZIC1	0.061725	0.935454
RBPJ	0.06173	0.935454
VAT1	0.0618	0.935454
LEPROTL1	0.061833	0.935454
NEIL1	0.061867	0.935454
ATAD2B	0.061926	0.935454
UFSP1	0.061941	0.935454
BAGE3	0.062067	0.935454
LINC02397	0.06207	0.935454
MIR5692A2	0.062073	0.935454
CTCF	0.062078	0.935454
BAGE	0.062177	0.935454
ALB	0.062349	0.935454
ADAM15	0.062363	0.935454
MOGAT1	0.06238	0.935454
ENAM	0.062489	0.935454
MIR631	0.062498	0.935454
GABBR1	0.062517	0.935454
GAS1RR	0.062564	0.935454
BAGE4	0.062605	0.935454
PIFO	0.062609	0.935454
SIRPG-AS1	0.062621	0.935454
ZNF788	0.062638	0.935454
LSR	0.062652	0.935454
LINC00400	0.062664	0.935454
LINC01179	0.062687	0.935454
BAGE2	0.062697	0.935454
LOC105378853	0.062698	0.935454
NTSR1	0.062785	0.935454
ZNF587	0.062792	0.935454
RAB14	0.062794	0.935454
ATP5G1	0.062818	0.935454
PAIP2B	0.062838	0.935454
CEBPD	0.062842	0.935454
CTLA4	0.062888	0.935583
ZNF189	0.062944	0.935861
BAGE5	0.06301	0.936288
STAG3	0.06315	0.936653
STRA6	0.063199	0.936653
DHODH	0.063241	0.936653
MARVELD1	0.063276	0.936653
SOCS5	0.063285	0.936653
LGI4	0.063295	0.936653
PATL1	0.063296	0.936653
LCAL1	0.063337	0.936707
OSBPL11	0.063452	0.937855
FBXL5	0.063547	0.938635
SMTN	0.063586	0.938635
TMEM30B	0.063617	0.938635
POLR2I	0.063871	0.940196
POU6F2-AS2	0.063874	0.940196
NEAT1	0.0639	0.940196
SLC2A9	0.063906	0.940196
ADD1	0.063963	0.940196
XRCC1	0.063965	0.940196
CCM2L	0.064049	0.940196
SNORD113-7	0.064169	0.940196
PARP4	0.064197	0.940196
ATG4B	0.064235	0.940196
LOC101929926	0.064282	0.940196
CYFIP2	0.064298	0.940196
HSPA8	0.06434	0.940196
C16orf78	0.064362	0.940196
KPNA3	0.064393	0.940196
MIRLET7I	0.064393	0.940196
PLBD1-AS1	0.064417	0.940196
RCBTB2	0.064419	0.940196
AHSG	0.064435	0.940196
MIR145	0.06449	0.940211
ESR2	0.064511	0.940211
MSTO1	0.064584	0.940371
PGGT1B	0.064597	0.940371
LCMT2	0.064681	0.940517
ZNF350	0.064737	0.940517
AKR1B15	0.06482	0.940517
CPVL	0.064829	0.940517
RB1	0.064829	0.940517
MIR4775	0.064832	0.940517
NUP62	0.064935	0.941467
DGUOK-AS1	0.064978	0.941546
RABGEF1	0.065062	0.942219
GRPEL2	0.065216	0.942828
GSK3B	0.065232	0.942828
DOCK5	0.065281	0.942828
NXNL1	0.06529	0.942828
SNORA52	0.065292	0.942828
LOC171391	0.065404	0.942961
GRPEL2-AS1	0.065411	0.942961
BST2	0.065414	0.942961
RARS2	0.065553	0.944148
ZNF679	0.065654	0.944148
SNORD114-1	0.065659	0.944148
LYZL1	0.065727	0.944148
ADHFE1	0.065803	0.944148
PAX4	0.065815	0.944148
MALRD1	0.065891	0.944148
LOC100505795	0.065925	0.944148
ZFP69B	0.065964	0.944148
SELENOM	0.065978	0.944148
LOC101927932	0.066021	0.944148
TACR1	0.066029	0.944148
BRD8	0.066045	0.944148
AKIRIN2	0.066054	0.944148
TMIGD1	0.066061	0.944148
LAMA2	0.066123	0.944496
CHURC1	0.066168	0.944601
KIR3DL2	0.066346	0.946594
RUNDC1	0.066423	0.946594
MIR2278	0.066448	0.946594
OLFML3	0.066494	0.946594
RUNX3	0.066531	0.946594
TINF2	0.066534	0.946594
KRTCAP3	0.06663	0.946999
HADH	0.066638	0.946999
NES	0.06676	0.948195
FNTA	0.066947	0.949964
PSG4	0.066982	0.949964
LOC105373394	0.06701	0.949964
REXO1L2P	0.067036	0.949964
SLC29A3	0.067079	0.950036
LRRC8B	0.067134	0.950279
MIR583	0.067179	0.950372
DISC1	0.067287	0.950372
UBE3C	0.06729	0.950372
KCNQ3	0.067297	0.950372
VKORC1L1	0.06733	0.950372
THBS3	0.067435	0.951318
RRM2	0.067736	0.954404
KIF20A	0.06778	0.954404
WBP1	0.067832	0.954404
DYNLL2	0.067844	0.954404
ARPP21	0.067857	0.954404
INO80B-WBP1	0.067882	0.954404
APP	0.068035	0.955582
B3GNT2	0.068042	0.955582
INO80B	0.068271	0.956813
GRIN2C	0.068322	0.956813
PDHA2	0.068354	0.956813
CHAC2	0.068371	0.956813
PGAP2	0.068415	0.956813
OR2M7	0.068417	0.956813
LMLN-AS1	0.068457	0.956813
FOXP4-AS1	0.068462	0.956813
LOC100996437	0.068473	0.956813
SCARF1	0.06857	0.957479
ETS2	0.068597	0.957479
DUSP11	0.068656	0.957725
ZNRF4	0.068691	0.957725
VRTN	0.068816	0.958935
BCL2L12	0.068927	0.959948
LOC101928418	0.069114	0.962019
FAM214A	0.069159	0.962111
SEC14L4	0.069279	0.962764
LOC101928985	0.069371	0.962764
OR6C76	0.06944	0.962764
CBFA2T3	0.069465	0.962764
DPYD-AS2	0.06947	0.962764
SLC23A3	0.069552	0.962764
C5orf42	0.069561	0.962764
DLGAP1-AS5	0.069632	0.962764
SPINK5	0.069707	0.962764
IRF3	0.069718	0.962764
OR6C68	0.069759	0.962764
LOC101927078	0.069863	0.962764
CBLN1	0.069916	0.962764
GATS	0.069918	0.962764
MTX2	0.069992	0.962764
MLEC	0.070001	0.962764
TIFAB	0.070043	0.962764
LINC01950	0.070109	0.962764
ZNF575	0.070156	0.962764
SFRP5	0.070195	0.962764
RCAN2	0.070222	0.962764
MIR7977	0.070252	0.962764
COX6A2	0.07027	0.962764
MIR3156-3	0.070277	0.962764
IVD	0.070284	0.962764
SUGCT	0.070294	0.962764
PKIA	0.070319	0.962764
MIR6887	0.070326	0.962764
GIMAP2	0.070371	0.962764
PTPRF	0.07039	0.962764
LINC01518	0.070399	0.962764
CIDECP	0.070464	0.962764
LINC00441	0.070585	0.962764
DEFA5	0.070632	0.962764
ZNF148	0.070683	0.962764
CCL22	0.070728	0.962764
TPM3	0.070765	0.962764
TCEA1	0.070804	0.962764
STXBP5	0.071065	0.962764
SNORD114-3	0.071084	0.962764
CPEB4	0.071095	0.962764
MIR885	0.071125	0.962764
MECOM	0.071144	0.962764
LINC02186	0.071165	0.962764
MIR1276	0.071167	0.962764
RPGRIP1L	0.071216	0.962764
MIR3686	0.071218	0.962764
HACD3	0.071236	0.962764
SDC4P	0.071276	0.962764
LINC00839	0.071346	0.962764
CCDC166	0.071377	0.962764
ZNF350-AS1	0.071427	0.962764
CPEB2-AS1	0.071458	0.962764
GTF3C2	0.071491	0.962764
MIR5692C2	0.071507	0.962764
LINC01752	0.071517	0.962764
ZIC4	0.071523	0.962764
LY75-CD302	0.071552	0.962764
PER4	0.071559	0.962764
PDCD2L	0.071563	0.962764
TMF1	0.071616	0.962764
PLVAP	0.071628	0.962764
PRKCA	0.071628	0.962764
ZNF613	0.071664	0.962764
RPLP2	0.071712	0.962764
LRRC24	0.071744	0.962764
KIR2DS4	0.071816	0.962764
ZNF626	0.071816	0.962764
BMP8B	0.071928	0.963224
C4orf33	0.071976	0.963224
MIR548AI	0.07201	0.963224
SNORD114-5	0.072019	0.963224
PTPRG-AS1	0.072125	0.963224
CLEC2A	0.072186	0.963224
EFNA4	0.07224	0.963224
IGSF23	0.072295	0.963224
OSTC	0.0723	0.963224
DENND5B	0.072318	0.963224
HGSNAT	0.072341	0.963224
SEPT2	0.072345	0.963224
EGFEM1P	0.072382	0.963224
LOC100131347	0.072388	0.963224
HLA-G	0.072492	0.964097
MIR8052	0.072692	0.964811
LGALS1	0.072695	0.964811
CCDC90B	0.072704	0.964811
ANAPC4	0.072713	0.964811
DDC-AS1	0.072738	0.964811
ITFG2-AS1	0.072833	0.965084
CRYBA2	0.072884	0.965084
GSPT1	0.072891	0.965084
PLEKHG4	0.072928	0.965084
TUBGCP6	0.072951	0.965084
ELN	0.073075	0.965897
ZNF669	0.073109	0.965897
C17orf67	0.073128	0.965897
PQLC2	0.073248	0.966552
NBR1	0.073273	0.966552
MIR4486	0.073408	0.966552
SNORD114-4	0.073466	0.966552
EBPL	0.073483	0.966552
RTN2	0.07353	0.966552
TPSB2	0.073624	0.966552
ZNF280D	0.073645	0.966552
PEX11B	0.073741	0.966552
DAZL	0.073744	0.966552
RBBP6	0.073764	0.966552
LINC01581	0.073936	0.966552
WHAMM	0.074094	0.966552
CDH16	0.074125	0.966552
MIR548AZ	0.074147	0.966552
VIM-AS1	0.074153	0.966552
LOC100506175	0.074244	0.966552
PCOLCE	0.074321	0.966552
VLDLR-AS1	0.074322	0.966552
C9orf153	0.074387	0.966552
DLEU7	0.074401	0.966552
ANXA4	0.074422	0.966552
LINC02224	0.074426	0.966552
PRR13	0.074534	0.966552
HP	0.074538	0.966552
SNORD114-7	0.07455	0.966552
CTDSPL2	0.074618	0.966552
EOGT	0.074815	0.966552
MTMR3	0.074824	0.966552
CC2D2A	0.074889	0.966552
FOXN4	0.074921	0.966552
LOC100505915	0.074922	0.966552
SCG5	0.074937	0.966552
MIR5580	0.075035	0.966552
BLOC1S1	0.075108	0.966552
MIR194-1	0.075121	0.966552
MIR215	0.075147	0.966552
FBXO11	0.075148	0.966552
ANXA3	0.075157	0.966552
VSTM2A	0.075215	0.966552
LOC646762	0.075225	0.966552
PWAR6	0.075245	0.966552
CRYAA	0.075295	0.966552
IL21-AS1	0.075323	0.966552
NOC3L	0.075372	0.966552
UBE3B	0.075412	0.966552
GOLGA1	0.075441	0.966552
TPPP2	0.075467	0.966552
COL19A1	0.075482	0.966552
ZNF484	0.075545	0.966552
COX6C	0.075609	0.966552
PTGR2	0.075625	0.966552
SEMA3D	0.07566	0.966552
CECR3	0.075691	0.966552
DCST1-AS1	0.075701	0.966552
PPP3R1	0.075707	0.966552
OR51B6	0.075789	0.966552
MIR5687	0.075845	0.966552
SNORD124	0.075886	0.966552
OR13C2	0.075916	0.966552
FAM206A	0.075973	0.966552
WDHD1	0.075988	0.966552
LINC02212	0.076016	0.966552
LOC101929057	0.076021	0.966552
LOC102724652	0.076022	0.966552
MSRB1	0.076034	0.966552
TMEM132D-AS2	0.076246	0.966552
MIR6880	0.076284	0.966552
ZFR2	0.076354	0.966552
LOC101927120	0.076365	0.966552
B4GALNT3	0.076367	0.966552
DLGAP5	0.076425	0.966552
OR52E2	0.07649	0.966552
MRPS34	0.076502	0.966552
LOC100287015	0.076513	0.966552
LINC01895	0.076521	0.966552
MIR6513	0.076551	0.966552
LOC101927391	0.076572	0.966552
ADAM17	0.076583	0.966552
OR10V1	0.076647	0.966552
KRTAP25-1	0.076664	0.966552
NSD1	0.076679	0.966552
USP22	0.076691	0.966552
LINC02396	0.076707	0.966552
SUCLG1	0.076714	0.966552
NME3	0.076751	0.966552
ZDHHC1	0.076757	0.966552
ZMYM5	0.076773	0.966552
RPL7A	0.07684	0.966552
IGFL2	0.076844	0.966552
PRKACG	0.07686	0.966552
FAM160B2	0.07687	0.966552
LINC02475	0.07692	0.966552
COL28A1	0.076941	0.966552
LSAMP	0.076968	0.966552
LOC102724784	0.077027	0.966552
RAD21-AS1	0.077072	0.966552
LOC100144595	0.077083	0.966552
LOC105375166	0.077144	0.966552
ZNF440	0.077174	0.966552
[truncated: 23,372 more rows]

## Sheet: C5
Gene set	p-value	q-value
GO_PROXIMAL_DISTAL_PATTERN_FORMATION	0.00034	0.974618
GO_RETINOL_METABOLIC_PROCESS	0.000598	0.974618
GO_PANCREAS_DEVELOPMENT	0.001706	0.974618
GO_NEGATIVE_REGULATION_OF_LEUKOCYTE_MIGRATION	0.002175	0.974618
GO_REGULATION_OF_RESPIRATORY_GASEOUS_EXCHANGE	0.002586	0.974618
GO_BASAL_LAMINA	0.003908	0.974618
GO_CYTOSOLIC_TRANSPORT	0.004264	0.974618
GO_POSITIVE_REGULATION_OF_SKELETAL_MUSCLE_TISSUE_DEVELOPMENT	0.004311	0.974618
GO_PRIMARY_ALCOHOL_METABOLIC_PROCESS	0.004521	0.974618
GO_MICROFILAMENT_MOTOR_ACTIVITY	0.004746	0.974618
GO_REGULATION_OF_TISSUE_REMODELING	0.004763	0.974618
GO_CELLULAR_RESPONSE_TO_ACID_CHEMICAL	0.005037	0.974618
GO_TRANSCRIPTION_FROM_RNA_POLYMERASE_III_PROMOTER	0.005696	0.974618
GO_NOTCH_SIGNALING_PATHWAY	0.005724	0.974618
GO_BONE_RESORPTION	0.006331	0.974618
GO_NEGATIVE_REGULATION_OF_TISSUE_REMODELING	0.006619	0.974618
GO_LIPASE_INHIBITOR_ACTIVITY	0.007364	0.974618
GO__DE_NOVO_PROTEIN_FOLDING	0.007787	0.974618
GO_ORGANIC_ACID_BIOSYNTHETIC_PROCESS	0.008124	0.974618
GO_NEGATIVE_REGULATION_OF_CELLULAR_RESPONSE_TO_GROWTH_FACTOR_STIMULUS	0.008289	0.974618
GO_REGULATION_OF_COAGULATION	0.008395	0.974618
GO_REGULATION_OF_WOUND_HEALING	0.00884	0.974618
GO_FIBRINOLYSIS	0.008911	0.974618
GO_LOW_DENSITY_LIPOPROTEIN_PARTICLE_BINDING	0.008987	0.974618
GO_MONOCARBOXYLIC_ACID_BIOSYNTHETIC_PROCESS	0.009001	0.974618
GO_QUATERNARY_AMMONIUM_GROUP_BINDING	0.00952	0.974618
GO_RESPONSE_TO_VITAMIN_A	0.009523	0.974618
GO_POSITIVE_REGULATION_OF_VASCULATURE_DEVELOPMENT	0.00956	0.974618
GO_PITUITARY_GLAND_DEVELOPMENT	0.009662	0.974618
GO_VACUOLAR_TRANSPORT	0.010006	0.974618
GO_REGULATION_OF_RESPIRATORY_SYSTEM_PROCESS	0.010234	0.974618
GO_STEM_CELL_PROLIFERATION	0.010356	0.974618
GO_POSITIVE_REGULATION_OF_DENDRITE_MORPHOGENESIS	0.010927	0.974618
GO_OXIDOREDUCTASE_ACTIVITY_ACTING_ON_THE_ALDEHYDE_OR_OXO_GROUP_OF_DONORS_NAD_OR_NADP_AS_ACCEPTOR	0.010957	0.974618
GO_BONE_REMODELING	0.011097	0.974618
GO_ANGIOGENESIS	0.011152	0.974618
GO_TISSUE_REMODELING	0.011222	0.974618
GO_OXIDOREDUCTASE_ACTIVITY_ACTING_ON_CH_OH_GROUP_OF_DONORS	0.011666	0.974618
GO_NEGATIVE_REGULATION_OF_CALCIUM_ION_TRANSPORT_INTO_CYTOSOL	0.011903	0.974618
GO_SPROUTING_ANGIOGENESIS	0.012009	0.974618
GO_INNER_MITOCHONDRIAL_MEMBRANE_ORGANIZATION	0.012078	0.974618
GO_HYPEROSMOTIC_RESPONSE	0.012407	0.974618
GO_DNA_DIRECTED_RNA_POLYMERASE_III_COMPLEX	0.012456	0.974618
GO_PHOSPHATIDYLCHOLINE_METABOLIC_PROCESS	0.01264	0.974618
GO_DIENCEPHALON_DEVELOPMENT	0.013676	0.974618
GO_TISSUE_MIGRATION	0.01397	0.974618
GO_PEPTIDE_HORMONE_RECEPTOR_BINDING	0.013981	0.974618
GO_REGULATION_OF_BMP_SIGNALING_PATHWAY	0.014242	0.974618
GO_SMOOTH_ENDOPLASMIC_RETICULUM	0.014393	0.974618
GO_NUCLEAR_CYCLIN_DEPENDENT_PROTEIN_KINASE_HOLOENZYME_COMPLEX	0.014599	0.974618
GO_VOLTAGE_GATED_CATION_CHANNEL_ACTIVITY	0.014845	0.974618
GO_POSITIVE_REGULATION_OF_EPITHELIAL_CELL_MIGRATION	0.015155	0.974618
GO_CATION_SUGAR_SYMPORTER_ACTIVITY	0.016402	0.974618
GO_MEMBRANE_DOCKING	0.016718	0.974618
GO_HEPARAN_SULFATE_PROTEOGLYCAN_METABOLIC_PROCESS	0.016871	0.974618
GO_BLOOD_VESSEL_ENDOTHELIAL_CELL_MIGRATION	0.01695	0.974618
GO_REGULATION_OF_LAMELLIPODIUM_ORGANIZATION	0.01705	0.974618
GO_GROWTH_FACTOR_RECEPTOR_BINDING	0.017577	0.974618
GO_OXIDOREDUCTASE_ACTIVITY_ACTING_ON_THE_CH_OH_GROUP_OF_DONORS_NAD_OR_NADP_AS_ACCEPTOR	0.017971	0.974618
GO_CELL_MIGRATION_INVOLVED_IN_SPROUTING_ANGIOGENESIS	0.018651	0.974618
GO_REGULATION_OF_BLOOD_CIRCULATION	0.019193	0.974618
GO_NEGATIVE_REGULATION_OF_CHEMOTAXIS	0.019314	0.974618
GO_GLUCOSYLTRANSFERASE_ACTIVITY	0.019593	0.974618
GO_REGULATION_OF_VASCULATURE_DEVELOPMENT	0.019713	0.974618
GO_LYSOPHOSPHOLIPASE_ACTIVITY	0.020113	0.974618
GO_NEGATIVE_REGULATION_OF_FIBROBLAST_PROLIFERATION	0.020132	0.974618
GO_NEGATIVE_REGULATION_OF_BMP_SIGNALING_PATHWAY	0.020198	0.974618
GO_POSITIVE_REGULATION_OF_EPITHELIAL_TO_MESENCHYMAL_TRANSITION	0.020579	0.974618
GO_NEGATIVE_REGULATION_OF_TRANSCRIPTION_REGULATORY_REGION_DNA_BINDING	0.02099	0.974618
GO_POSITIVE_REGULATION_OF_SMOOTH_MUSCLE_CELL_MIGRATION	0.021081	0.974618
GO_DRUG_TRANSPORTER_ACTIVITY	0.021278	0.974618
GO_POSITIVE_REGULATION_OF_CALCIUM_ION_DEPENDENT_EXOCYTOSIS	0.021285	0.974618
GO_PHOSPHATE_TRANSMEMBRANE_TRANSPORTER_ACTIVITY	0.021324	0.974618
GO_NEGATIVE_REGULATION_OF_CALCIUM_ION_TRANSPORT	0.021379	0.974618
GO_SULFUR_AMINO_ACID_METABOLIC_PROCESS	0.021432	0.974618
GO_MYOBLAST_DIFFERENTIATION	0.021954	0.974618
GO_GROWTH_FACTOR_ACTIVITY	0.022231	0.974618
GO_LAMELLIPODIUM_ASSEMBLY	0.022368	0.974618
GO_CELLULAR_RESPONSE_TO_PROSTAGLANDIN_STIMULUS	0.022532	0.974618
GO_CARBOHYDRATE_TRANSPORTER_ACTIVITY	0.023288	0.974618
GO_REGULATION_OF_EXTRINSIC_APOPTOTIC_SIGNALING_PATHWAY_IN_ABSENCE_OF_LIGAND	0.023496	0.974618
GO_NEGATIVE_REGULATION_OF_BIOMINERAL_TISSUE_DEVELOPMENT	0.02396	0.974618
GO_EPITHELIAL_CELL_MORPHOGENESIS	0.02457	0.974618
GO_CELL_PROLIFERATION_IN_FOREBRAIN	0.024633	0.974618
GO_VITAMIN_METABOLIC_PROCESS	0.024978	0.974618
GO_REGULATION_OF_EPITHELIAL_TO_MESENCHYMAL_TRANSITION	0.025101	0.974618
GO_LIPASE_ACTIVITY	0.025135	0.974618
GO_AMMONIUM_ION_BINDING	0.025286	0.974618
GO_POSITIVE_REGULATION_OF_MUSCLE_CONTRACTION	0.025493	0.974618
GO_REGULATION_OF_TRANSCRIPTION_FROM_RNA_POLYMERASE_II_PROMOTER_IN_RESPONSE_TO_HYPOXIA	0.025755	0.974618
GO_CYTOKINE_ACTIVITY	0.026121	0.974618
GO_LYTIC_VACUOLE_ORGANIZATION	0.026155	0.974618
GO_REGULATION_OF_EXOSOMAL_SECRETION	0.026226	0.974618
GO_ACTIN_FILAMENT	0.02636	0.974618
GO_NEGATIVE_REGULATION_OF_PROTEIN_BINDING	0.026888	0.974618
GO_ALDEHYDE_DEHYDROGENASE_NAD_ACTIVITY	0.026898	0.974618
GO_MUSCLE_SYSTEM_PROCESS	0.027274	0.974618
GO_REGULATION_OF_BONE_REMODELING	0.027282	0.974618
GO_REGULATION_OF_ENDOTHELIAL_CELL_PROLIFERATION	0.027599	0.974618
GO_HEPARAN_SULFATE_PROTEOGLYCAN_BIOSYNTHETIC_PROCESS	0.028228	0.974618
GO_POSITIVE_REGULATION_OF_EXCITATORY_POSTSYNAPTIC_POTENTIAL	0.028308	0.974618
GO_MYELIN_SHEATH	0.028369	0.974618
GO_REGULATION_OF_DENDRITE_MORPHOGENESIS	0.028549	0.974618
GO_ENDOTHELIAL_CELL_MIGRATION	0.028561	0.974618
GO_VESICLE_DOCKING	0.028628	0.974618
GO_REGULATION_OF_SULFUR_METABOLIC_PROCESS	0.028867	0.974618
GO_TERPENOID_METABOLIC_PROCESS	0.029478	0.974618
GO_PHOSPHOLIPASE_ACTIVITY	0.029699	0.974618
GO_CELLULAR_ALDEHYDE_METABOLIC_PROCESS	0.030121	0.974618
GO_NEGATIVE_REGULATION_OF_WOUND_HEALING	0.030272	0.974618
GO_KINESIN_BINDING	0.030298	0.974618
GO_PHOSPHATIDYLINOSITOL_METABOLIC_PROCESS	0.030431	0.974618
GO_ORGANOPHOSPHATE_ESTER_TRANSMEMBRANE_TRANSPORTER_ACTIVITY	0.030967	0.974618
GO_CELL_ADHESION_MOLECULE_BINDING	0.031147	0.974618
GO_CARBOXYLIC_ESTER_HYDROLASE_ACTIVITY	0.031352	0.974618
GO_NEGATIVE_REGULATION_OF_CALCIUM_ION_IMPORT	0.031462	0.974618
GO_NEGATIVE_REGULATION_OF_RECEPTOR_MEDIATED_ENDOCYTOSIS	0.032052	0.974618
GO_RETINOIC_ACID_METABOLIC_PROCESS	0.032118	0.974618
GO_NOTCH_RECEPTOR_PROCESSING	0.032139	0.974618
GO_POSITIVE_REGULATION_OF_CELL_PROJECTION_ORGANIZATION	0.032675	0.974618
GO_EPITHELIAL_CELL_PROLIFERATION	0.033154	0.974618
GO_NEGATIVE_REGULATION_OF_TRANSMEMBRANE_RECEPTOR_PROTEIN_SERINE_THREONINE_KINASE_SIGNALING_PATHWAY	0.033549	0.974618
GO_REGULATION_OF_ICOSANOID_SECRETION	0.033559	0.974618
GO_POSITIVE_REGULATION_OF_CALCIUM_ION_IMPORT	0.033693	0.974618
GO_CARBOHYDRATE_TRANSPORT	0.033872	0.974618
GO_POSITIVE_REGULATION_OF_RELEASE_OF_SEQUESTERED_CALCIUM_ION_INTO_CYTOSOL	0.033905	0.974618
GO_SOLUTE_PROTON_SYMPORTER_ACTIVITY	0.034009	0.974618
GO_REGULATION_OF_AUTOPHAGOSOME_ASSEMBLY	0.034114	0.974618
GO_VASCULAR_PROCESS_IN_CIRCULATORY_SYSTEM	0.034292	0.974618
GO_MUSCLE_CONTRACTION	0.034317	0.974618
GO_REGULATION_OF_SMOOTH_MUSCLE_CELL_MIGRATION	0.034494	0.974618
GO_THREONINE_TYPE_PEPTIDASE_ACTIVITY	0.034619	0.974618
GO_2_IRON_2_SULFUR_CLUSTER_BINDING	0.034679	0.974618
GO_PHOSPHATIDYLINOSITOL_BIOSYNTHETIC_PROCESS	0.034774	0.974618
GO_DEVELOPMENTAL_MATURATION	0.034976	0.974618
GO_NEGATIVE_REGULATION_OF_RECEPTOR_ACTIVITY	0.035147	0.974618
GO_GLYCEROLIPID_BIOSYNTHETIC_PROCESS	0.035312	0.974618
GO_NEGATIVE_REGULATION_OF_CALCIUM_MEDIATED_SIGNALING	0.035325	0.974618
GO_OXIDOREDUCTASE_ACTIVITY_ACTING_ON_THE_ALDEHYDE_OR_OXO_GROUP_OF_DONORS	0.035384	0.974618
GO_POSITIVE_REGULATION_OF_EXOCYTOSIS	0.035462	0.974618
GO_TRIGLYCERIDE_RICH_LIPOPROTEIN_PARTICLE	0.035478	0.974618
GO_POSITIVE_REGULATION_OF_CALCIUM_ION_TRANSMEMBRANE_TRANSPORT	0.03571	0.974618
GO_DRUG_TRANSPORT	0.035877	0.974618
GO_POSITIVE_REGULATION_OF_PROTEIN_DEPOLYMERIZATION	0.036553	0.974618
GO_NEGATIVE_REGULATION_OF_CALCIUM_ION_TRANSMEMBRANE_TRANSPORT	0.03706	0.974618
GO_PRESYNAPSE	0.03734	0.974618
GO_ESTABLISHMENT_OF_EPITHELIAL_CELL_POLARITY	0.037818	0.974618
GO_NEGATIVE_REGULATION_OF_MUSCLE_CELL_DIFFERENTIATION	0.037869	0.974618
GO_REGULATION_OF_EXIT_FROM_MITOSIS	0.038299	0.974618
GO_NUCLEOTIDE_TRANSPORT	0.038479	0.974618
GO_REGULATION_OF_EXCRETION	0.039206	0.974618
GO_ARTERY_MORPHOGENESIS	0.039457	0.974618
GO_REGULATION_OF_CALCIUM_ION_TRANSPORT	0.039657	0.974618
GO_HIGH_DENSITY_LIPOPROTEIN_PARTICLE	0.039687	0.974618
GO_SUGAR_TRANSMEMBRANE_TRANSPORTER_ACTIVITY	0.039801	0.974618
GO_NUCLEOTIDE_EXCISION_REPAIR_DNA_INCISION	0.039887	0.974618
GO_HEPARAN_SULFATE_SULFOTRANSFERASE_ACTIVITY	0.039985	0.974618
GO_PRESYNAPTIC_MEMBRANE	0.040065	0.974618
GO_EXPLORATION_BEHAVIOR	0.040175	0.974618
GO_PROTEIN_DEGLYCOSYLATION	0.040495	0.974618
GO_RHYTHMIC_PROCESS	0.04079	0.974618
GO_ESCRT_COMPLEX	0.040911	0.974618
GO_POSITIVE_REGULATION_OF_DENDRITE_DEVELOPMENT	0.04121	0.974618
GO_REGULATION_OF_NEURONAL_SYNAPTIC_PLASTICITY	0.041333	0.974618
GO_NEURON_PROJECTION_TERMINUS	0.041642	0.974618
GO_REGULATION_OF_ACTIN_FILAMENT_DEPOLYMERIZATION	0.042387	0.974618
GO_CARBOHYDRATE_DERIVATIVE_TRANSPORTER_ACTIVITY	0.042392	0.974618
GO_REGULATION_OF_RENAL_SYSTEM_PROCESS	0.042948	0.974618
GO_VACUOLE_ORGANIZATION	0.042958	0.974618
GO_CELLULAR_RESPONSE_TO_ZINC_ION	0.042969	0.974618
GO_MEMBRANE_BIOGENESIS	0.043106	0.974618
GO_RAC_PROTEIN_SIGNAL_TRANSDUCTION	0.043122	0.974618
GO_NUCLEOTIDE_TRANSMEMBRANE_TRANSPORTER_ACTIVITY	0.043152	0.974618
GO_POSITIVE_REGULATION_OF_INNATE_IMMUNE_RESPONSE	0.043332	0.974618
GO_T_CELL_LINEAGE_COMMITMENT	0.043391	0.974618
GO_HORMONE_METABOLIC_PROCESS	0.043785	0.974618
GO_PHOSPHOLIPID_BIOSYNTHETIC_PROCESS	0.043961	0.974618
GO_GOLGI_ASSOCIATED_VESICLE	0.043992	0.974618
GO_UBIQUITIN_LIKE_PROTEIN_SPECIFIC_PROTEASE_ACTIVITY	0.044873	0.974618
GO_APICAL_PLASMA_MEMBRANE	0.044924	0.974618
GO_SYNAPTIC_VESICLE_LOCALIZATION	0.044957	0.974618
GO_OXIDOREDUCTASE_ACTIVITY_ACTING_ON_A_SULFUR_GROUP_OF_DONORS	0.04525	0.974618
GO_PHOSPHATIDYLSERINE_BINDING	0.045275	0.974618
GO_FORELIMB_MORPHOGENESIS	0.045277	0.974618
GO_AXON_PART	0.045605	0.974618
GO_FEAR_RESPONSE	0.045615	0.974618
GO_NUCLEAR_LOCALIZATION_SEQUENCE_BINDING	0.045757	0.974618
GO_REGULATION_OF_VACUOLE_ORGANIZATION	0.045848	0.974618
GO_REGULATION_OF_LONG_TERM_NEURONAL_SYNAPTIC_PLASTICITY	0.046191	0.974618
GO_POSITIVE_REGULATION_OF_CALCIUM_ION_TRANSPORT	0.046353	0.974618
GO_ENDOSOME_ORGANIZATION	0.046538	0.974618
GO_NEGATIVE_REGULATION_OF_RESPONSE_TO_CYTOKINE_STIMULUS	0.046555	0.974618
GO_HEPATICOBILIARY_SYSTEM_DEVELOPMENT	0.04687	0.974618
GO_REGULATION_OF_RENAL_SODIUM_EXCRETION	0.047338	0.974618
GO_MYOSIN_COMPLEX	0.047389	0.974618
GO_PEPTIDASE_INHIBITOR_ACTIVITY	0.047757	0.974618
GO_LAMELLAR_BODY	0.047779	0.974618
GO_POSITIVE_REGULATION_OF_GENE_EXPRESSION_EPIGENETIC	0.047892	0.974618
GO_EMBRYONIC_FORELIMB_MORPHOGENESIS	0.047985	0.974618
GO_ENDOPLASMIC_RETICULUM_TO_CYTOSOL_TRANSPORT	0.047989	0.974618
GO_LABYRINTHINE_LAYER_BLOOD_VESSEL_DEVELOPMENT	0.048164	0.974618
GO_POSITIVE_REGULATION_OF_LAMELLIPODIUM_ORGANIZATION	0.048594	0.974618
GO_PROTEIN_K63_LINKED_DEUBIQUITINATION	0.048636	0.974618
GO_FATTY_ACID_DERIVATIVE_BIOSYNTHETIC_PROCESS	0.049114	0.974618
GO_DIGESTIVE_SYSTEM_DEVELOPMENT	0.049163	0.974618
GO_MEMBRANE_ASSEMBLY	0.049166	0.974618
GO_POSITIVE_REGULATION_OF_NF_KAPPAB_IMPORT_INTO_NUCLEUS	0.049583	0.974618
GO_LAMELLIPODIUM_ORGANIZATION	0.049588	0.974618
GO_STEM_CELL_DIVISION	0.049829	0.974618
GO_RESPONSE_TO_LEAD_ION	0.049935	0.974618
GO_NEGATIVE_REGULATION_OF_EXOCYTOSIS	0.05003	0.974618
GO_PROTEIN_LIPID_COMPLEX	0.050286	0.974618
GO_AMEBOIDAL_TYPE_CELL_MIGRATION	0.050643	0.974618
GO_CARDIAC_RIGHT_VENTRICLE_MORPHOGENESIS	0.050659	0.974618
GO_MULTIVESICULAR_BODY_ORGANIZATION	0.051035	0.974618
GO_VOLTAGE_GATED_ION_CHANNEL_ACTIVITY	0.051169	0.974618
GO_REGULATION_OF_CATION_CHANNEL_ACTIVITY	0.051786	0.974618
GO_REGULATION_OF_URINE_VOLUME	0.052421	0.974618
GO_CELLULAR_DEFENSE_RESPONSE	0.053187	0.974618
GO_POSITIVE_REGULATION_OF_LYMPHOCYTE_APOPTOTIC_PROCESS	0.053591	0.974618
GO_REGULATION_OF_ERBB_SIGNALING_PATHWAY	0.053906	0.974618
GO_EXTRACELLULAR_STRUCTURE_ORGANIZATION	0.054225	0.974618
GO_REGULATION_OF_CALCIUM_ION_TRANSPORT_INTO_CYTOSOL	0.054337	0.974618
GO_PHOSPHATIDYLCHOLINE_BINDING	0.054834	0.974618
GO_INOSITOL_PHOSPHATE_PHOSPHATASE_ACTIVITY	0.055073	0.974618
GO_ANCHORED_COMPONENT_OF_MEMBRANE	0.055758	0.974618
GO_MODULATION_OF_EXCITATORY_POSTSYNAPTIC_POTENTIAL	0.055823	0.974618
GO_METHIONINE_METABOLIC_PROCESS	0.055834	0.974618
GO_NON_MEMBRANE_SPANNING_PROTEIN_TYROSINE_KINASE_ACTIVITY	0.056085	0.974618
GO_POSITIVE_REGULATION_OF_NOTCH_SIGNALING_PATHWAY	0.056425	0.974618
GO_PHOSPHOLIPASE_BINDING	0.056886	0.974618
GO_NEGATIVE_REGULATION_OF_LEUKOCYTE_DIFFERENTIATION	0.057088	0.974618
GO_CYCLIN_DEPENDENT_PROTEIN_KINASE_HOLOENZYME_COMPLEX	0.057161	0.974618
GO_CELLULAR_RESPONSE_TO_RETINOIC_ACID	0.057214	0.974618
GO_REGULATION_OF_DNA_METHYLATION	0.057227	0.974618
GO_ATP_GENERATION_FROM_ADP	0.057526	0.974618
GO_ANATOMICAL_STRUCTURE_MATURATION	0.057678	0.974618
GO_LATE_ENDOSOME_MEMBRANE	0.057769	0.974618
GO_NEURON_APOPTOTIC_PROCESS	0.058049	0.974618
GO_MITOCHONDRIAL_MEMBRANE_ORGANIZATION	0.058054	0.974618
GO_NEGATIVE_REGULATION_OF_PRODUCTION_OF_MOLECULAR_MEDIATOR_OF_IMMUNE_RESPONSE	0.058164	0.974618
GO_GABA_RECEPTOR_ACTIVITY	0.058461	0.974618
GO_NEURON_PROJECTION_GUIDANCE	0.058541	0.974618
GO_MODULATION_OF_TRANSCRIPTION_IN_OTHER_ORGANISM_INVOLVED_IN_SYMBIOTIC_INTERACTION	0.058859	0.974618
GO_PROTEIN_SECRETION	0.059433	0.974618
GO_POSITIVE_REGULATION_OF_CALCIUM_ION_TRANSPORT_INTO_CYTOSOL	0.059543	0.974618
GO_NEGATIVE_REGULATION_OF_PEPTIDASE_ACTIVITY	0.059792	0.974618
GO_REGULATION_OF_PROTEIN_BINDING	0.05985	0.974618
GO_REGULATION_OF_RECEPTOR_ACTIVITY	0.05992	0.974618
GO_PEPTIDE_CROSS_LINKING	0.060044	0.974618
GO_LIPOSACCHARIDE_METABOLIC_PROCESS	0.060171	0.974618
GO_NEGATIVE_REGULATION_OF_MAP_KINASE_ACTIVITY	0.060226	0.974618
GO_VITAMIN_BINDING	0.060615	0.974618
GO_INTRINSIC_APOPTOTIC_SIGNALING_PATHWAY_BY_P53_CLASS_MEDIATOR	0.060874	0.974618
GO_POSITIVE_REGULATION_OF_LEUKOCYTE_APOPTOTIC_PROCESS	0.061079	0.974618
GO_REGULATION_OF_FATTY_ACID_METABOLIC_PROCESS	0.061171	0.974618
GO_PEPTIDE_HORMONE_PROCESSING	0.061279	0.974618
GO_PROTEOGLYCAN_METABOLIC_PROCESS	0.061325	0.974618
GO_CELL_PROJECTION_CYTOPLASM	0.061574	0.974618
GO_CELLULAR_HORMONE_METABOLIC_PROCESS	0.062083	0.974618
GO_FIBRIL_ORGANIZATION	0.062558	0.974618
GO_REGULATION_OF_MYOBLAST_DIFFERENTIATION	0.063034	0.974618
GO_POSITIVE_REGULATION_OF_SMOOTH_MUSCLE_CONTRACTION	0.063856	0.974618
GO_CELLULAR_RESPONSE_TO_AMINO_ACID_STIMULUS	0.064098	0.974618
GO_CELLULAR_RESPONSE_TO_GAMMA_RADIATION	0.064318	0.974618
GO_CYSTEINE_TYPE_ENDOPEPTIDASE_ACTIVITY	0.064474	0.974618
GO_POSITIVE_REGULATION_OF_CALCIUM_MEDIATED_SIGNALING	0.065071	0.974618
GO_POSITIVE_REGULATION_OF_CELL_MORPHOGENESIS_INVOLVED_IN_DIFFERENTIATION	0.065275	0.974618
GO_RESPONSE_TO_TESTOSTERONE	0.0653	0.974618
GO_POSITIVE_REGULATION_OF_ORGANIC_ACID_TRANSPORT	0.065388	0.974618
GO_ESTABLISHMENT_OF_CELL_POLARITY	0.065605	0.974618
GO_REGULATION_OF_EPITHELIAL_CELL_PROLIFERATION	0.06599	0.974618
GO_VESICLE_DOCKING_INVOLVED_IN_EXOCYTOSIS	0.066496	0.974618
GO_SIGNAL_RELEASE	0.066642	0.974618
GO_RNA_POLYMERASE_ACTIVITY	0.066753	0.974618
GO_EXTERNAL_SIDE_OF_PLASMA_MEMBRANE	0.066834	0.974618
GO_REGULATION_OF_ION_HOMEOSTASIS	0.067048	0.974618
GO_POSITIVE_REGULATION_OF_STEM_CELL_DIFFERENTIATION	0.067154	0.974618
GO_SOLUTE_CATION_SYMPORTER_ACTIVITY	0.067266	0.974618
GO_NEUROTRANSMITTER_TRANSPORT	0.067482	0.974618
GO_POSITIVE_REGULATION_OF_SEQUESTERING_OF_CALCIUM_ION	0.06773	0.974618
GO_CATION_CHANNEL_COMPLEX	0.067831	0.974618
GO_BLOOD_MICROPARTICLE	0.067881	0.974618
GO_SOMATIC_STEM_CELL_DIVISION	0.067917	0.974618
GO_EMBRYONIC_DIGESTIVE_TRACT_DEVELOPMENT	0.068524	0.974618
GO_NEGATIVE_REGULATION_OF_NEUROLOGICAL_SYSTEM_PROCESS	0.0687	0.974618
GO_POSITIVE_REGULATION_OF_TRIGLYCERIDE_METABOLIC_PROCESS	0.068978	0.974618
GO_SMOOTH_MUSCLE_CONTRACTION	0.069181	0.974618
GO_POSITIVE_REGULATION_OF_CALCIUM_ION_TRANSMEMBRANE_TRANSPORTER_ACTIVITY	0.06936	0.974618
GO_GLYCOSAMINOGLYCAN_BINDING	0.069576	0.974618
GO_REGULATION_OF_CARDIAC_CONDUCTION	0.06971	0.974618
GO_REGULATION_OF_INTRACELLULAR_ESTROGEN_RECEPTOR_SIGNALING_PATHWAY	0.070019	0.974618
GO_GLYCEROPHOSPHOLIPID_METABOLIC_PROCESS	0.070335	0.974618
GO_NEUTROPHIL_MEDIATED_IMMUNITY	0.070559	0.974618
GO_GAP_JUNCTION	0.070851	0.974618
GO_POSITIVE_REGULATION_OF_ACTIN_NUCLEATION	0.07089	0.974618
GO_RECEPTOR_REGULATOR_ACTIVITY	0.071034	0.974618
GO_PHOSPHOLIPASE_C_ACTIVITY	0.071067	0.974618
GO_PYRUVATE_METABOLIC_PROCESS	0.071603	0.974618
GO_REGULATION_OF_EPITHELIAL_CELL_MIGRATION	0.071703	0.974618
GO_NADH_METABOLIC_PROCESS	0.072018	0.974618
GO_PHOSPHATIDYLINOSITOL_PHOSPHATE_PHOSPHATASE_ACTIVITY	0.072229	0.974618
GO_PROTEOGLYCAN_BIOSYNTHETIC_PROCESS	0.072277	0.974618
GO_PROTEIN_HETEROTETRAMERIZATION	0.072396	0.974618
GO_NEGATIVE_REGULATION_OF_COAGULATION	0.072428	0.974618
GO_RHYTHMIC_BEHAVIOR	0.073256	0.974618
GO_POSITIVE_REGULATION_OF_MYOBLAST_DIFFERENTIATION	0.073492	0.974618
GO_REGULATION_OF_SYNAPTIC_TRANSMISSION_GABAERGIC	0.073692	0.974618
GO_POSITIVE_REGULATION_OF_NEURON_PROJECTION_DEVELOPMENT	0.07388	0.974618
GO_UNSATURATED_FATTY_ACID_BIOSYNTHETIC_PROCESS	0.074242	0.974618
GO_REGULATION_OF_CELLULAR_RESPONSE_TO_GROWTH_FACTOR_STIMULUS	0.074392	0.974618
GO_CAMP_MEDIATED_SIGNALING	0.074523	0.974618
GO_SERINE_HYDROLASE_ACTIVITY	0.074624	0.974618
GO_G_PROTEIN_COUPLED_CHEMOATTRACTANT_RECEPTOR_ACTIVITY	0.074885	0.974618
GO_PROTEIN_AUTOPHOSPHORYLATION	0.074887	0.974618
GO_POSITIVE_REGULATION_OF_PROTEIN_OLIGOMERIZATION	0.075571	0.974618
GO_MOLTING_CYCLE	0.075704	0.974618
GO_G_PROTEIN_COUPLED_RECEPTOR_SIGNALING_PATHWAY_COUPLED_TO_CYCLIC_NUCLEOTIDE_SECOND_MESSENGER	0.07573	0.974618
GO_NEURON_CELL_CELL_ADHESION	0.07578	0.974618
GO_ACETYLGLUCOSAMINYLTRANSFERASE_ACTIVITY	0.076309	0.974618
GO_SYNTAXIN_1_BINDING	0.07654	0.974618
GO_PHOSPHATIDYLETHANOLAMINE_METABOLIC_PROCESS	0.07662	0.974618
GO_REGULATION_OF_CYSTEINE_TYPE_ENDOPEPTIDASE_ACTIVITY	0.076848	0.974618
GO_FILAMENTOUS_ACTIN	0.076912	0.974618
GO_ACTION_POTENTIAL	0.077033	0.974618
GO_LIPOPOLYSACCHARIDE_MEDIATED_SIGNALING_PATHWAY	0.077272	0.974618
GO_NEURON_DEATH	0.077792	0.974618
GO_REGULATION_OF_SYNAPTIC_TRANSMISSION_GLUTAMATERGIC	0.077966	0.974618
GO_ANTEROGRADE_AXONAL_TRANSPORT	0.07797	0.974618
GO_POSITIVE_REGULATION_OF_PROTEIN_ACETYLATION	0.078012	0.974618
GO_REGULATION_OF_RYANODINE_SENSITIVE_CALCIUM_RELEASE_CHANNEL_ACTIVITY	0.078309	0.974618
GO_POSITIVE_REGULATION_OF_PEPTIDASE_ACTIVITY	0.07885	0.974618
GO_NEGATIVE_REGULATION_OF_CHROMATIN_MODIFICATION	0.079308	0.974618
GO_REGULATION_OF_PROTEIN_ACETYLATION	0.079416	0.974618
GO_DETECTION_OF_MECHANICAL_STIMULUS	0.079473	0.974618
GO_CELLULAR_RESPONSE_TO_EPIDERMAL_GROWTH_FACTOR_STIMULUS	0.079776	0.974618
GO_PHOSPHATIDYLCHOLINE_ACYL_CHAIN_REMODELING	0.079799	0.974618
GO_PROTEIN_MODIFICATION_BY_SMALL_PROTEIN_REMOVAL	0.080234	0.974618
GO_ENDOPLASMIC_RETICULUM_CALCIUM_ION_HOMEOSTASIS	0.080302	0.974618
GO_MUSCLE_ORGAN_DEVELOPMENT	0.080445	0.974618
GO_TRANSLATION_REGULATOR_ACTIVITY_NUCLEIC_ACID_BINDING	0.080515	0.974618
GO_NEGATIVE_REGULATION_OF_NEURON_APOPTOTIC_PROCESS	0.081031	0.974618
GO_NEGATIVE_REGULATION_OF_RESPONSE_TO_WOUNDING	0.081068	0.974618
GO_REGULATION_OF_VASOCONSTRICTION	0.08122	0.974618
GO_PRESYNAPTIC_ACTIVE_ZONE	0.081299	0.974618
GO_SULFOTRANSFERASE_ACTIVITY	0.081375	0.974618
GO_DRUG_TRANSMEMBRANE_TRANSPORT	0.081409	0.974618
GO_NEURAL_PRECURSOR_CELL_PROLIFERATION	0.081549	0.974618
GO_POSITIVE_REGULATION_OF_FATTY_ACID_BIOSYNTHETIC_PROCESS	0.081582	0.974618
GO_CELLULAR_RESPONSE_TO_FATTY_ACID	0.081638	0.974618
GO_POSITIVE_REGULATION_OF_REGULATED_SECRETORY_PATHWAY	0.082449	0.974618
GO_PRE_AUTOPHAGOSOMAL_STRUCTURE	0.082839	0.974618
GO_RESPONSE_TO_MECHANICAL_STIMULUS	0.083081	0.974618
GO_EXTRINSIC_COMPONENT_OF_CYTOPLASMIC_SIDE_OF_PLASMA_MEMBRANE	0.084041	0.974618
GO_NEGATIVE_REGULATION_OF_SIGNAL_TRANSDUCTION_IN_ABSENCE_OF_LIGAND	0.08436	0.974618
GO_PHAGOCYTOSIS	0.084661	0.974618
GO_CELL_RECOGNITION	0.084921	0.974618
GO_AXON_CYTOPLASM	0.085038	0.974618
GO_IMPORT_INTO_CELL	0.085446	0.974618
GO_VESICLE_MEDIATED_TRANSPORT_BETWEEN_ENDOSOMAL_COMPARTMENTS	0.085503	0.974618
GO_INSULIN_SECRETION	0.085814	0.974618
GO_CYCLIC_NUCLEOTIDE_MEDIATED_SIGNALING	0.086163	0.974618
GO_RRNA_TRANSCRIPTION	0.086344	0.974618
GO_HOMEOSTASIS_OF_NUMBER_OF_CELLS_WITHIN_A_TISSUE	0.08638	0.974618
GO_REGULATION_OF_GRANULOCYTE_DIFFERENTIATION	0.086471	0.974618
GO_DETECTION_OF_MECHANICAL_STIMULUS_INVOLVED_IN_SENSORY_PERCEPTION	0.086648	0.974618
GO_STEROID_METABOLIC_PROCESS	0.086731	0.974618
GO_NEPHRON_TUBULE_FORMATION	0.086849	0.974618
GO_PHOTORECEPTOR_CELL_DEVELOPMENT	0.086977	0.974618
GO_ION_CHANNEL_BINDING	0.087209	0.974618
GO_NEGATIVE_REGULATION_OF_MUSCLE_TISSUE_DEVELOPMENT	0.087242	0.974618
GO_NEGATIVE_REGULATION_OF_NEURON_DEATH	0.087629	0.974618
GO_REGULATION_OF_LAMELLIPODIUM_ASSEMBLY	0.087893	0.974618
GO_REGULATION_OF_RESPONSE_TO_CYTOKINE_STIMULUS	0.087989	0.974618
GO_AUTOPHAGOSOME	0.088536	0.974618
GO_OLIGODENDROCYTE_DIFFERENTIATION	0.088554	0.974618
GO_REGULATION_OF_CALCIUM_ION_IMPORT	0.088776	0.974618
GO_REGULATION_OF_EXOCYTOSIS	0.089956	0.974618
GO_PROTEIN_K48_LINKED_DEUBIQUITINATION	0.09013	0.974618
GO_REGULATION_OF_TRANSPORTER_ACTIVITY	0.0902	0.974618
GO_PEPTIDE_SECRETION	0.090277	0.974618
GO_PEPTIDASE_REGULATOR_ACTIVITY	0.090419	0.974618
GO_QUINONE_BINDING	0.090629	0.974618
GO_REGULATION_OF_PRODUCTION_OF_MOLECULAR_MEDIATOR_OF_IMMUNE_RESPONSE	0.090774	0.974618
GO_VOLTAGE_GATED_SODIUM_CHANNEL_ACTIVITY	0.090862	0.974618
GO_ISOPRENOID_METABOLIC_PROCESS	0.091276	0.974618
GO_MACROMOLECULAR_COMPLEX_REMODELING	0.091342	0.974618
GO_POSITIVE_REGULATION_OF_MUSCLE_TISSUE_DEVELOPMENT	0.091538	0.974618
GO_POSITIVE_REGULATION_OF_NEURON_DIFFERENTIATION	0.09156	0.974618
GO_REGULATION_OF_CALCIUM_ION_TRANSMEMBRANE_TRANSPORT	0.09174	0.974618
GO_GLYCOPROTEIN_BINDING	0.091746	0.974618
GO_REGULATION_OF_STEM_CELL_DIFFERENTIATION	0.09193	0.974618
GO_NEGATIVE_REGULATION_OF_OSTEOCLAST_DIFFERENTIATION	0.091945	0.974618
GO_ENDOPLASMIC_RETICULUM_GOLGI_INTERMEDIATE_COMPARTMENT	0.092227	0.974618
GO_RECEPTOR_AGONIST_ACTIVITY	0.092708	0.974618
GO_EPHRIN_RECEPTOR_BINDING	0.092995	0.974618
GO_POSITIVE_REGULATION_OF_EPIDERMIS_DEVELOPMENT	0.093515	0.974618
GO_FAT_CELL_DIFFERENTIATION	0.093625	0.974618
GO_CELL_MATURATION	0.093695	0.974618
GO_RESPONSE_TO_RETINOIC_ACID	0.093756	0.974618
GO_MYELIN_ASSEMBLY	0.093838	0.974618
GO_INTERSTRAND_CROSS_LINK_REPAIR	0.093944	0.974618
GO_LIPOPROTEIN_METABOLIC_PROCESS	0.09396	0.974618
GO_PEPTIDYL_TYROSINE_AUTOPHOSPHORYLATION	0.094143	0.974618
GO_HORMONE_TRANSPORT	0.094274	0.974618
GO_PHOSPHATIDYLETHANOLAMINE_ACYL_CHAIN_REMODELING	0.0943	0.974618
GO_NEGATIVE_REGULATION_OF_CATECHOLAMINE_SECRETION	0.094499	0.974618
GO_NEGATIVE_REGULATION_OF_ERBB_SIGNALING_PATHWAY	0.09464	0.974618
GO_ENDOPLASMIC_RETICULUM_GOLGI_INTERMEDIATE_COMPARTMENT_MEMBRANE	0.094672	0.974618
GO_TOR_SIGNALING	0.094795	0.974618
GO_SERINE_FAMILY_AMINO_ACID_METABOLIC_PROCESS	0.095412	0.974618
GO_REGULATION_OF_MESONEPHROS_DEVELOPMENT	0.095653	0.974618
GO_FC_GAMMA_RECEPTOR_SIGNALING_PATHWAY	0.095858	0.974618
GO_REGULATION_OF_FATTY_ACID_BIOSYNTHETIC_PROCESS	0.095955	0.974618
GO_CALCIUM_ION_REGULATED_EXOCYTOSIS_OF_NEUROTRANSMITTER	0.09596	0.974618
GO_OLIGODENDROCYTE_DEVELOPMENT	0.096246	0.974618
GO_PERIPHERAL_NERVOUS_SYSTEM_DEVELOPMENT	0.096533	0.974618
GO_POSITIVE_REGULATION_OF_B_CELL_PROLIFERATION	0.09696	0.974618
GO_CALCIUM_ION_REGULATED_EXOCYTOSIS	0.096985	0.974618
GO_ENDOSOME_TO_LYSOSOME_TRANSPORT	0.097096	0.974618
GO_CELLULAR_RESPONSE_TO_CAMP	0.097357	0.974618
GO_SYNAPSE_ASSEMBLY	0.097442	0.974618
GO_MYELOID_CELL_ACTIVATION_INVOLVED_IN_IMMUNE_RESPONSE	0.097584	0.974618
GO_LRR_DOMAIN_BINDING	0.097649	0.974618
GO_INSULIN_LIKE_GROWTH_FACTOR_BINDING	0.097836	0.974618
GO_REGULATION_OF_LEUKOCYTE_MIGRATION	0.097956	0.974618
GO_NEGATIVE_REGULATION_OF_OSSIFICATION	0.098154	0.974618
GO_KINASE_REGULATOR_ACTIVITY	0.098342	0.974618
GO_REGULATION_OF_TRANSMEMBRANE_RECEPTOR_PROTEIN_SERINE_THREONINE_KINASE_SIGNALING_PATHWAY	0.098945	0.974618
GO_ADHERENS_JUNCTION_ORGANIZATION	0.09896	0.974618
GO_MAIN_AXON	0.099499	0.974618
GO_VOLTAGE_GATED_POTASSIUM_CHANNEL_ACTIVITY	0.099521	0.974618
GO_RAC_GTPASE_BINDING	0.099561	0.974618
GO_NEGATIVE_REGULATION_OF_CATABOLIC_PROCESS	0.10046	0.974618
GO_DNA_TEMPLATED_TRANSCRIPTION_TERMINATION	0.101252	0.974618
GO_RESPONSE_TO_GAMMA_RADIATION	0.101345	0.974618
GO_REGULATION_OF_CALCIUM_ION_TRANSMEMBRANE_TRANSPORTER_ACTIVITY	0.101529	0.974618
GO_VOLTAGE_GATED_CALCIUM_CHANNEL_COMPLEX	0.101603	0.974618
GO_REGULATION_OF_RELEASE_OF_SEQUESTERED_CALCIUM_ION_INTO_CYTOSOL_BY_SARCOPLASMIC_RETICULUM	0.101684	0.974618
GO_FATTY_ACID_BIOSYNTHETIC_PROCESS	0.101695	0.974618
GO_ALCOHOL_BINDING	0.101989	0.974618
GO_POSITIVE_REGULATION_OF_BEHAVIOR	0.102117	0.974618
GO_REGULATION_OF_CARDIAC_MUSCLE_CELL_DIFFERENTIATION	0.102338	0.974618
GO_ALDO_KETO_REDUCTASE_NADP_ACTIVITY	0.102351	0.974618
GO_NEGATIVE_REGULATION_OF_CARBOHYDRATE_METABOLIC_PROCESS	0.102755	0.974618
GO_CELL_CHEMOTAXIS	0.103389	0.974618
GO_ASTROCYTE_DEVELOPMENT	0.10361	0.974618
GO_POSITIVE_REGULATION_OF_PROTEIN_COMPLEX_DISASSEMBLY	0.103627	0.974618
GO_NEGATIVE_REGULATION_OF_CELLULAR_CATABOLIC_PROCESS	0.10386	0.974618
GO_REGULATION_OF_NEUROTRANSMITTER_RECEPTOR_ACTIVITY	0.104067	0.974618
GO_NEUROBLAST_PROLIFERATION	0.105082	0.974618
GO_MULTIVESICULAR_BODY	0.105945	0.974618
GO_FLAVIN_ADENINE_DINUCLEOTIDE_BINDING	0.105985	0.974618
GO_MODIFIED_AMINO_ACID_BINDING	0.106264	0.974618
GO_CIRCADIAN_RHYTHM	0.106416	0.974618
GO_CELLULAR_LIPID_CATABOLIC_PROCESS	0.106515	0.974618
GO_INNATE_IMMUNE_RESPONSE_ACTIVATING_CELL_SURFACE_RECEPTOR_SIGNALING_PATHWAY	0.106629	0.974618
GO_B_CELL_DIFFERENTIATION	0.106718	0.974618
GO_BILE_ACID_AND_BILE_SALT_TRANSPORT	0.106901	0.974618
GO_TRANSLATION_REGULATOR_ACTIVITY	0.106936	0.974618
GO_REGULATION_OF_BONE_DEVELOPMENT	0.106982	0.974618
GO_ADP_BINDING	0.107252	0.974618
GO_REGULATION_OF_ISOTYPE_SWITCHING	0.107474	0.974618
GO_NEGATIVE_REGULATION_OF_HEMOPOIESIS	0.10758	0.974618
GO_GABA_RECEPTOR_COMPLEX	0.107689	0.974618
GO_POSITIVE_REGULATION_OF_NATURAL_KILLER_CELL_MEDIATED_IMMUNITY	0.107823	0.974618
GO_POSITIVE_REGULATION_OF_CATION_CHANNEL_ACTIVITY	0.107855	0.974618
GO_NEGATIVE_REGULATION_OF_CATION_CHANNEL_ACTIVITY	0.108083	0.974618
GO_REVERSE_CHOLESTEROL_TRANSPORT	0.108227	0.974618
GO_ENDOPLASMIC_RETICULUM_SUBCOMPARTMENT	0.108412	0.974618
GO_DAMAGED_DNA_BINDING	0.108669	0.974618
GO_POSITIVE_REGULATION_OF_PEPTIDE_SECRETION	0.108847	0.974618
GO_ORGANIC_ACID_TRANSPORT	0.109186	0.974618
GO_CALMODULIN_BINDING	0.10993	0.974618
GO_LIPOPOLYSACCHARIDE_BINDING	0.110024	0.974618
GO_KINASE_INHIBITOR_ACTIVITY	0.110026	0.974618
GO_REGULATION_OF_CALCIUM_MEDIATED_SIGNALING	0.110142	0.974618
GO_CHONDROCYTE_DIFFERENTIATION	0.110189	0.974618
GO_UDP_GLYCOSYLTRANSFERASE_ACTIVITY	0.110554	0.974618
GO_NEGATIVE_REGULATION_OF_HISTONE_ACETYLATION	0.110615	0.974618
GO_REGULATION_OF_CIRCADIAN_RHYTHM	0.111639	0.974618
GO_OXIDOREDUCTASE_COMPLEX	0.111722	0.974618
GO_PHOSPHOLIPID_DEPHOSPHORYLATION	0.111753	0.974618
GO_POSITIVE_REGULATION_OF_BINDING	0.112083	0.974618
GO_SIGNAL_TRANSDUCTION_BY_P53_CLASS_MEDIATOR	0.112107	0.974618
GO_INOSITOL_PHOSPHATE_METABOLIC_PROCESS	0.113135	0.974618
GO_ACUTE_PHASE_RESPONSE	0.113518	0.974618
GO_REGULATION_OF_RELEASE_OF_SEQUESTERED_CALCIUM_ION_INTO_CYTOSOL	0.113581	0.974618
GO_GLIAL_CELL_DIFFERENTIATION	0.113663	0.974618
GO_POSITIVE_REGULATION_OF_NEURON_APOPTOTIC_PROCESS	0.113679	0.974618
GO_ORGANIC_ACID_TRANSMEMBRANE_TRANSPORT	0.114155	0.974618
GO_MONOCARBOXYLIC_ACID_TRANSPORT	0.114201	0.974618
GO_ORGANELLE_FUSION	0.115051	0.974618
GO_REGULATION_OF_VOLTAGE_GATED_CALCIUM_CHANNEL_ACTIVITY	0.115614	0.974618
GO_ADENYLATE_CYCLASE_MODULATING_G_PROTEIN_COUPLED_RECEPTOR_SIGNALING_PATHWAY	0.115712	0.974618
GO_OSTEOBLAST_DIFFERENTIATION	0.115811	0.974618
GO_REGULATION_OF_MUSCLE_TISSUE_DEVELOPMENT	0.115818	0.974618
GO_REGULATION_OF_DEFENSE_RESPONSE_TO_VIRUS_BY_VIRUS	0.116204	0.974618
GO_REGULATION_OF_CELL_CYCLE_ARREST	0.116654	0.974618
GO_NEGATIVE_REGULATION_OF_LOCOMOTION	0.116897	0.974618
GO_REGULATION_OF_BINDING	0.117313	0.974618
GO_REGULATION_OF_CIRCADIAN_SLEEP_WAKE_CYCLE	0.117322	0.974618
GO_RIBONUCLEOSIDE_CATABOLIC_PROCESS	0.117386	0.974618
GO_CELL_CELL_ADHERENS_JUNCTION	0.117892	0.974618
GO_REGULATED_EXOCYTOSIS	0.11813	0.974618
GO_GAMMA_AMINOBUTYRIC_ACID_SIGNALING_PATHWAY	0.11829	0.974618
GO_UDP_GALACTOSYLTRANSFERASE_ACTIVITY	0.118755	0.974618
GO_POSITIVE_REGULATION_OF_SMOOTH_MUSCLE_CELL_PROLIFERATION	0.119029	0.974618
GO_CARBOHYDRATE_DERIVATIVE_TRANSPORT	0.119471	0.974618
GO_RESPONSE_TO_PLATELET_DERIVED_GROWTH_FACTOR	0.120469	0.974618
GO_PROTEIN_IMPORT	0.120586	0.974618
GO_GLOMERULUS_DEVELOPMENT	0.120763	0.974618
GO_MULTICELLULAR_ORGANISMAL_RESPONSE_TO_STRESS	0.1212	0.974618
GO_HMG_BOX_DOMAIN_BINDING	0.121214	0.974618
GO_GENETIC_IMPRINTING	0.121305	0.974618
GO_LIPID_CATABOLIC_PROCESS	0.121347	0.974618
GO_HYDROGEN_TRANSPORT	0.121629	0.974618
GO_CELL_JUNCTION_ORGANIZATION	0.122089	0.974618
GO_REGULATION_OF_EPIDERMAL_CELL_DIFFERENTIATION	0.122176	0.974618
GO_NUCLEOCYTOPLASMIC_TRANSPORTER_ACTIVITY	0.122182	0.974618
GO_IRE1_MEDIATED_UNFOLDED_PROTEIN_RESPONSE	0.12239	0.974618
GO_POSITIVE_REGULATION_OF_MULTICELLULAR_ORGANISMAL_METABOLIC_PROCESS	0.122407	0.974618
GO_NEGATIVE_REGULATION_OF_ENDOCYTOSIS	0.12258	0.974618
GO_PHOSPHATIDYLINOSITOL_DEPHOSPHORYLATION	0.122908	0.974618
GO_CARBON_CARBON_LYASE_ACTIVITY	0.1232	0.974618
GO_PRENYLTRANSFERASE_ACTIVITY	0.123221	0.974618
GO_ISOPRENOID_BINDING	0.12376	0.974618
GO_REGULATION_OF_EXTRACELLULAR_MATRIX_ORGANIZATION	0.124059	0.974618
GO_CELLULAR_COMPONENT_MAINTENANCE	0.124172	0.974618
GO_POSITIVE_REGULATION_OF_NEURAL_PRECURSOR_CELL_PROLIFERATION	0.124232	0.974618
GO_RESPONSE_TO_ORGANOPHOSPHORUS	0.124774	0.974618
GO_MICROTUBULE_BUNDLE_FORMATION	0.125572	0.974618
GO_BRUSH_BORDER	0.125655	0.974618
GO_MYD88_INDEPENDENT_TOLL_LIKE_RECEPTOR_SIGNALING_PATHWAY	0.126075	0.974618
GO_RECEPTOR_ACTIVATOR_ACTIVITY	0.126103	0.974618
GO_NEGATIVE_REGULATION_OF_NUCLEOTIDE_METABOLIC_PROCESS	0.12628	0.974618
GO_EPHRIN_RECEPTOR_SIGNALING_PATHWAY	0.126454	0.974618
GO_INTERCELLULAR_BRIDGE	0.126841	0.974618
GO_ASPARTATE_FAMILY_AMINO_ACID_METABOLIC_PROCESS	0.127354	0.974618
GO_NEGATIVE_REGULATION_OF_REGULATED_SECRETORY_PATHWAY	0.127566	0.974618
GO_POSITIVE_REGULATION_OF_DNA_RECOMBINATION	0.127804	0.974618
GO_DNA_TEMPLATED_TRANSCRIPTION_INITIATION	0.127848	0.974618
GO_POSITIVE_REGULATION_OF_EMBRYONIC_DEVELOPMENT	0.12802	0.974618
GO_NUCLEAR_IMPORT	0.128049	0.974618
GO_PROTEIN_KINASE_C_ACTIVITY	0.128106	0.974618
GO_POSITIVE_REGULATION_OF_CYTOPLASMIC_TRANSPORT	0.128147	0.974618
GO_DEFENSE_RESPONSE_TO_GRAM_NEGATIVE_BACTERIUM	0.12825	0.974618
GO_REGULATION_OF_PATHWAY_RESTRICTED_SMAD_PROTEIN_PHOSPHORYLATION	0.128641	0.974618
GO_NEGATIVE_REGULATION_OF_CANONICAL_WNT_SIGNALING_PATHWAY	0.128666	0.974618
GO_FAT_SOLUBLE_VITAMIN_METABOLIC_PROCESS	0.128733	0.974618
GO_SYNAPTIC_VESICLE_CYCLE	0.129007	0.974618
GO_SECOND_MESSENGER_MEDIATED_SIGNALING	0.129022	0.974618
GO_COPI_COATED_VESICLE	0.129085	0.974618
GO_MICROVILLUS	0.129096	0.974618
GO_RESPONSE_TO_ESTRADIOL	0.1294	0.974618
GO_REGULATION_OF_CANONICAL_WNT_SIGNALING_PATHWAY	0.129408	0.974618
GO_CARDIAC_VENTRICLE_DEVELOPMENT	0.129931	0.974618
GO_NEGATIVE_REGULATION_OF_INTERLEUKIN_6_PRODUCTION	0.130601	0.974618
GO_PERIKARYON	0.130645	0.974618
GO_TERMINAL_BOUTON	0.130945	0.974618
GO_RESPONSE_TO_CAMP	0.13097	0.974618
GO_RESPONSE_TO_FATTY_ACID	0.131007	0.974618
GO_POSITIVE_REGULATION_OF_INSULIN_SECRETION_INVOLVED_IN_CELLULAR_RESPONSE_TO_GLUCOSE_STIMULUS	0.131053	0.974618
GO_RESPONSE_TO_PROSTAGLANDIN	0.131441	0.974618
GO_NEGATIVE_REGULATION_OF_RESPONSE_TO_EXTERNAL_STIMULUS	0.131446	0.974618
GO_REGULATION_OF_CHEMOTAXIS	0.131487	0.974618
GO_RESPONSE_TO_INTERLEUKIN_1	0.131573	0.974618
GO_GLIAL_CELL_DEVELOPMENT	0.131728	0.974618
GO_POSITIVE_REGULATION_OF_SYNAPTIC_TRANSMISSION	0.131878	0.974618
GO_PROTEIN_COMPLEX_INVOLVED_IN_CELL_ADHESION	0.132129	0.974618
GO_LEUKOCYTE_PROLIFERATION	0.132273	0.974618
GO_POSITIVE_REGULATION_OF_SYNAPTIC_TRANSMISSION_GLUTAMATERGIC	0.132374	0.974618
GO_NARROW_PORE_CHANNEL_ACTIVITY	0.13255	0.974618
GO_PRE_AUTOPHAGOSOMAL_STRUCTURE_MEMBRANE	0.132974	0.974618
GO_POSITIVE_REGULATION_OF_CELL_CYCLE_ARREST	0.133178	0.974618
GO_TRANSCRIPTION_COREPRESSOR_ACTIVITY	0.133495	0.974618
GO_RESPONSE_TO_X_RAY	0.133747	0.974618
GO_NEGATIVE_REGULATION_OF_CYCLIC_NUCLEOTIDE_METABOLIC_PROCESS	0.134013	0.974618
GO_NUCLEOTIDE_EXCISION_REPAIR_PREINCISION_COMPLEX_STABILIZATION	0.134335	0.974618
GO_MODULATION_OF_SYNAPTIC_TRANSMISSION	0.134501	0.974618
GO_NEGATIVE_REGULATION_OF_JNK_CASCADE	0.134841	0.974618
GO_POSITIVE_REGULATION_OF_EPIDERMAL_CELL_DIFFERENTIATION	0.135149	0.974618
GO_EXOCYST	0.135171	0.974618
GO_REGULATION_OF_MAMMARY_GLAND_EPITHELIAL_CELL_PROLIFERATION	0.135486	0.974618
GO_REGULATION_OF_OSSIFICATION	0.135547	0.974618
GO_QUINONE_METABOLIC_PROCESS	0.13559	0.974618
GO_TRANSCRIPTIONAL_REPRESSOR_ACTIVITY_RNA_POLYMERASE_II_TRANSCRIPTION_REGULATORY_REGION_SEQUENCE_SPECIFIC_BINDING	0.135775	0.974618
GO_NLS_BEARING_PROTEIN_IMPORT_INTO_NUCLEUS	0.135806	0.974618
GO_AMINOPEPTIDASE_ACTIVITY	0.135931	0.974618
GO_EXTRINSIC_COMPONENT_OF_PLASMA_MEMBRANE	0.136017	0.974618
GO_PROTEIN_KINASE_C_SIGNALING	0.136054	0.974618
GO_CELL_CORTEX_REGION	0.136239	0.974618
GO_BLOOD_VESSEL_REMODELING	0.136313	0.974618
GO_POSITIVE_REGULATION_OF_SMALL_GTPASE_MEDIATED_SIGNAL_TRANSDUCTION	0.136342	0.974618
GO_GDP_BINDING	0.136392	0.974618
GO_NEGATIVE_REGULATION_OF_ION_TRANSPORT	0.137745	0.974618
GO_GUANYL_NUCLEOTIDE_EXCHANGE_FACTOR_ACTIVITY	0.138019	0.974618
GO_MACROAUTOPHAGY	0.139088	0.974618
GO_OOGENESIS	0.139404	0.974618
GO_MACROMITOPHAGY	0.13942	0.974618
GO_TASTE_RECEPTOR_ACTIVITY	0.139863	0.974618
GO_COPPER_ION_BINDING	0.139908	0.974618
GO_LONG_CHAIN_FATTY_ACID_TRANSPORT	0.140159	0.974618
GO_POSITIVE_REGULATION_OF_HORMONE_SECRETION	0.140164	0.974618
GO_XENOPHAGY	0.14114	0.974618
GO_REGULATION_OF_MUSCLE_CONTRACTION	0.141933	0.974618
GO_NEURON_MATURATION	0.141999	0.974618
GO_GAMMA_TUBULIN_COMPLEX	0.142318	0.974618
GO_NEGATIVE_REGULATION_OF_PROTEIN_ACETYLATION	0.142332	0.974618
GO_EXODEOXYRIBONUCLEASE_ACTIVITY	0.142994	0.974618
GO_NEGATIVE_REGULATION_OF_ACTIN_FILAMENT_DEPOLYMERIZATION	0.143126	0.974618
GO_BLOOD_COAGULATION_INTRINSIC_PATHWAY	0.14348	0.974618
GO_CALCIUM_CHANNEL_COMPLEX	0.143483	0.974618
GO_EPIDERMIS_MORPHOGENESIS	0.143507	0.974618
GO_GRANULOCYTE_ACTIVATION	0.143683	0.974618
GO_REGULATION_OF_DEFENSE_RESPONSE_TO_VIRUS	0.143797	0.974618
GO_FEMALE_GAMETE_GENERATION	0.144045	0.974618
GO_NUCLEOBASE_CONTAINING_COMPOUND_TRANSMEMBRANE_TRANSPORTER_ACTIVITY	0.144356	0.974618
GO_POSITIVE_REGULATION_OF_HOMEOSTATIC_PROCESS	0.144359	0.974618
GO_TRNA_METHYLATION	0.144387	0.974618
GO_TYPE_I_INTERFERON_RECEPTOR_BINDING	0.144478	0.974618
GO_POLYOL_METABOLIC_PROCESS	0.144692	0.974618
GO_RENAL_SYSTEM_PROCESS	0.144825	0.974618
GO_REGULATION_OF_GENE_EXPRESSION_BY_GENETIC_IMPRINTING	0.145313	0.974618
GO_ANTIGEN_PROCESSING_AND_PRESENTATION_VIA_MHC_CLASS_IB	0.145504	0.974618
GO_CELLULAR_AMINO_ACID_BIOSYNTHETIC_PROCESS	0.145702	0.974618
GO_EXTRINSIC_COMPONENT_OF_MEMBRANE	0.145956	0.974618
GO_NEGATIVE_REGULATION_OF_CATION_TRANSMEMBRANE_TRANSPORT	0.146152	0.974618
GO_TRANSLATION_REPRESSOR_ACTIVITY	0.146422	0.974618
GO_REGULATION_OF_RESPONSE_TO_BIOTIC_STIMULUS	0.146707	0.974618
GO_SMAD_BINDING	0.146962	0.974618
GO_ESTABLISHMENT_OF_SPINDLE_ORIENTATION	0.148178	0.974618
GO_REGULATION_OF_SEQUESTERING_OF_CALCIUM_ION	0.148423	0.974618
GO_RESPONSE_TO_TRANSITION_METAL_NANOPARTICLE	0.149361	0.974618
GO_MECHANORECEPTOR_DIFFERENTIATION	0.1497	0.974618
GO_POLYSACCHARIDE_CATABOLIC_PROCESS	0.149737	0.974618
GO_AMIDE_TRANSPORT	0.149919	0.974618
GO_T_HELPER_1_TYPE_IMMUNE_RESPONSE	0.150147	0.974618
GO_ADRENAL_GLAND_DEVELOPMENT	0.150683	0.974618
GO_POSITIVE_REGULATION_OF_COAGULATION	0.150855	0.974618
GO_TRNA_METHYLTRANSFERASE_ACTIVITY	0.151024	0.974618
GO_REGULATION_OF_MUSCLE_SYSTEM_PROCESS	0.151471	0.974618
GO_ENDOTHELIAL_CELL_PROLIFERATION	0.151809	0.974618
GO_THIOL_DEPENDENT_UBIQUITIN_SPECIFIC_PROTEASE_ACTIVITY	0.151866	0.974618
GO_VASCULAR_ENDOTHELIAL_GROWTH_FACTOR_RECEPTOR_SIGNALING_PATHWAY	0.152058	0.974618
GO_CHEMOKINE_BINDING	0.152511	0.974618
GO_CELL_PROJECTION_ASSEMBLY	0.152824	0.974618
GO_CYTOPLASMIC_STRESS_GRANULE	0.1531	0.974618
GO_REGULATION_OF_EPIDERMIS_DEVELOPMENT	0.153584	0.974618
GO_NEGATIVE_REGULATION_OF_MYELOID_LEUKOCYTE_DIFFERENTIATION	0.153991	0.974618
GO_REGULATION_OF_VASCULAR_ENDOTHELIAL_GROWTH_FACTOR_PRODUCTION	0.154435	0.974618
GO_PRESYNAPTIC_PROCESS_INVOLVED_IN_SYNAPTIC_TRANSMISSION	0.154816	0.974618
GO_UROGENITAL_SYSTEM_DEVELOPMENT	0.154851	0.974618
GO_VENTRICULAR_CARDIAC_MUSCLE_TISSUE_DEVELOPMENT	0.155248	0.974618
GO_ARTERY_DEVELOPMENT	0.155482	0.974618
GO_NEGATIVE_REGULATION_OF_MYOBLAST_DIFFERENTIATION	0.155483	0.974618
GO_CELLULAR_RESPONSE_TO_PROSTAGLANDIN_E_STIMULUS	0.155497	0.974618
GO_NEGATIVE_REGULATION_OF_TRANSPORTER_ACTIVITY	0.155707	0.974618
GO_POSITIVE_REGULATION_OF_LAMELLIPODIUM_ASSEMBLY	0.155773	0.974618
GO_ETHANOLAMINE_CONTAINING_COMPOUND_METABOLIC_PROCESS	0.155878	0.974618
GO_RESPONSE_TO_THYROID_HORMONE	0.155935	0.974618
GO_POSITIVE_REGULATION_OF_INSULIN_SECRETION	0.156019	0.974618
GO_REGULATION_OF_PROTEIN_HOMODIMERIZATION_ACTIVITY	0.156606	0.974618
GO_MYELOID_LEUKOCYTE_MEDIATED_IMMUNITY	0.1567	0.974618
GO_REGULATION_OF_CALCIUM_ION_DEPENDENT_EXOCYTOSIS	0.157098	0.974618
GO_CELLULAR_RESPONSE_TO_GLUCOSE_STARVATION	0.157399	0.974618
GO_POSITIVE_REGULATION_OF_T_CELL_APOPTOTIC_PROCESS	0.157668	0.974618
GO_STABILIZATION_OF_MEMBRANE_POTENTIAL	0.157715	0.974618
GO_NEGATIVE_REGULATION_OF_EXTRINSIC_APOPTOTIC_SIGNALING_PATHWAY	0.15811	0.974618
GO_NEGATIVE_REGULATION_OF_HISTONE_MODIFICATION	0.158251	0.974618
GO_RESPONSE_TO_NITRIC_OXIDE	0.158308	0.974618
GO_STEROL_METABOLIC_PROCESS	0.159004	0.974618
GO_HAIR_CELL_DIFFERENTIATION	0.159212	0.974618
GO_PROTEIN_TYROSINE_KINASE_ACTIVITY	0.159483	0.974618
GO_MULTICELLULAR_ORGANISMAL_SIGNALING	0.159499	0.974618
GO_RESPONSE_TO_FUNGUS	0.159715	0.974618
GO_ANAPHASE_PROMOTING_COMPLEX	0.159993	0.974618
GO_PROTEIN_LIPID_COMPLEX_SUBUNIT_ORGANIZATION	0.160577	0.974618
GO_SKIN_EPIDERMIS_DEVELOPMENT	0.161774	0.974618
GO_VESICLE_LOCALIZATION	0.161838	0.974618
GO_REGULATION_OF_ACTIN_FILAMENT_BASED_MOVEMENT	0.162002	0.974618
GO_REGULATION_OF_TRANSCRIPTION_FROM_RNA_POLYMERASE_III_PROMOTER	0.162205	0.974618
GO_RESPONSE_TO_LIPOPROTEIN_PARTICLE	0.162532	0.974618
GO_POSITIVE_REGULATION_OF_ENDOTHELIAL_CELL_PROLIFERATION	0.162539	0.974618
GO_SULFUR_COMPOUND_BIOSYNTHETIC_PROCESS	0.162547	0.974618
GO_PROTEIN_EXIT_FROM_ENDOPLASMIC_RETICULUM	0.162564	0.974618
GO_ACTIVATION_OF_CYSTEINE_TYPE_ENDOPEPTIDASE_ACTIVITY	0.162906	0.974618
GO_POSITIVE_REGULATION_OF_B_CELL_ACTIVATION	0.163687	0.974618
GO_MUSCLE_CELL_MIGRATION	0.16371	0.974618
GO_REGULATION_OF_HISTONE_DEACETYLATION	0.164139	0.974618
GO_PROTEIN_SERINE_THREONINE_PHOSPHATASE_ACTIVITY	0.164165	0.974618
GO_ENDOPLASMIC_RETICULUM_ORGANIZATION	0.164182	0.974618
GO_WATER_SOLUBLE_VITAMIN_METABOLIC_PROCESS	0.16437	0.974618
GO_LIPOPROTEIN_PARTICLE_RECEPTOR_ACTIVITY	0.164382	0.974618
GO_REGULATION_OF_MONOCYTE_CHEMOTAXIS	0.164602	0.974618
GO_REGULATION_OF_KERATINOCYTE_DIFFERENTIATION	0.164693	0.974618
GO_REGULATION_OF_DENDRITE_EXTENSION	0.164919	0.974618
GO_RESPONSE_TO_PROGESTERONE	0.164925	0.974618
GO_CELLULAR_MODIFIED_AMINO_ACID_METABOLIC_PROCESS	0.165043	0.974618
GO_NEGATIVE_REGULATION_OF_TOLL_LIKE_RECEPTOR_SIGNALING_PATHWAY	0.165133	0.974618
GO_CEREBRAL_CORTEX_DEVELOPMENT	0.165309	0.974618
GO_T_CELL_PROLIFERATION	0.165418	0.974618
GO_PTERIDINE_CONTAINING_COMPOUND_BIOSYNTHETIC_PROCESS	0.165897	0.974618
GO_ENSHEATHMENT_OF_NEURONS	0.165903	0.974618
GO_POSITIVE_REGULATION_OF_CIRCADIAN_RHYTHM	0.165965	0.974618
GO_NEGATIVE_REGULATION_OF_APOPTOTIC_SIGNALING_PATHWAY	0.165995	0.974618
GO_REGULATION_OF_CARDIAC_MUSCLE_CELL_CONTRACTION	0.166592	0.974618
GO_NEGATIVE_REGULATION_OF_PEPTIDYL_SERINE_PHOSPHORYLATION	0.166628	0.974618
GO_ALPHA_AMINO_ACID_METABOLIC_PROCESS	0.166761	0.974618
GO_LATE_ENDOSOME	0.167477	0.974618
GO_REGULATION_OF_TOLERANCE_INDUCTION	0.167756	0.974618
GO_ACTIN_BASED_CELL_PROJECTION	0.168022	0.974618
GO_HETEROPHILIC_CELL_CELL_ADHESION_VIA_PLASMA_MEMBRANE_CELL_ADHESION_MOLECULES	0.168025	0.974618
GO_REGULATION_OF_MACROPHAGE_DIFFERENTIATION	0.168298	0.974618
GO_PROTEOGLYCAN_BINDING	0.168304	0.974618
GO_POSITIVE_REGULATION_OF_CELL_GROWTH	0.16831	0.974618
GO_CARDIAC_MUSCLE_TISSUE_MORPHOGENESIS	0.168846	0.974618
GO_POSITIVE_REGULATION_OF_TISSUE_REMODELING	0.168896	0.974618
GO_RESPONSE_TO_ACIDIC_PH	0.169387	0.974618
GO_FIBROBLAST_GROWTH_FACTOR_RECEPTOR_BINDING	0.169796	0.974618
GO_REGULATION_OF_GLYCOGEN_METABOLIC_PROCESS	0.170289	0.974618
GO_PROTEIN_LOCALIZATION_TO_NUCLEUS	0.170579	0.974618
GO_U5_SNRNP	0.170809	0.974618
GO_BLOOD_COAGULATION_FIBRIN_CLOT_FORMATION	0.170886	0.974618
GO_NODE_OF_RANVIER	0.171154	0.974618
GO_3_5_CYCLIC_AMP_PHOSPHODIESTERASE_ACTIVITY	0.171843	0.974618
GO_STAT_CASCADE	0.172381	0.974618
GO_NUCLEAR_UBIQUITIN_LIGASE_COMPLEX	0.172844	0.974618
GO_POSITIVE_REGULATION_OF_VASOCONSTRICTION	0.172846	0.974618
GO_EYE_PHOTORECEPTOR_CELL_DEVELOPMENT	0.172912	0.974618
GO_VOLTAGE_GATED_CALCIUM_CHANNEL_ACTIVITY	0.172948	0.974618
GO_REGULATION_OF_KERATINOCYTE_PROLIFERATION	0.173089	0.974618
GO_RESPONSE_TO_MERCURY_ION	0.173111	0.974618
GO_GLYCOSPHINGOLIPID_METABOLIC_PROCESS	0.173125	0.974618
GO_RESPONSE_TO_IRON_ION	0.173169	0.974618
GO_ERROR_PRONE_TRANSLESION_SYNTHESIS	0.173221	0.974618
GO_ENDOCRINE_SYSTEM_DEVELOPMENT	0.17367	0.974618
GO_REGULATION_OF_HEART_CONTRACTION	0.173673	0.974618
GO_M_BAND	0.173714	0.974618
GO_T_CELL_RECEPTOR_COMPLEX	0.173784	0.974618
GO_RESPONSE_TO_VITAMIN	0.173937	0.974618
GO_REGULATION_OF_ACTIN_NUCLEATION	0.173973	0.974618
GO_FC_RECEPTOR_SIGNALING_PATHWAY	0.174078	0.974618
GO_TISSUE_REGENERATION	0.174775	0.974618
GO_MITOTIC_SPINDLE_ASSEMBLY	0.175219	0.974618
GO_CALCIUM_DEPENDENT_PROTEIN_BINDING	0.175319	0.974618
GO_PHOSPHATIDYLINOSITOL_3_KINASE_SIGNALING	0.175508	0.974618
GO_EMBRYONIC_HEMOPOIESIS	0.175777	0.974618
GO_CELL_DIVISION_SITE	0.17589	0.974618
GO_REGULATION_OF_REGULATED_SECRETORY_PATHWAY	0.176209	0.974618
GO_TRANSCRIPTION_COUPLED_NUCLEOTIDE_EXCISION_REPAIR	0.176316	0.974618
GO_GLIOGENESIS	0.176328	0.974618
GO_MUCOPOLYSACCHARIDE_METABOLIC_PROCESS	0.176592	0.974618
GO_POSITIVE_REGULATION_OF_CYTOKINE_BIOSYNTHETIC_PROCESS	0.176606	0.974618
GO_NEGATIVE_REGULATION_OF_CELL_GROWTH	0.177023	0.974618
GO_CELLULAR_RESPONSE_TO_BIOTIC_STIMULUS	0.177379	0.974618
GO_POSITIVE_REGULATION_OF_MESONEPHROS_DEVELOPMENT	0.177519	0.974618
GO_NOTCH_BINDING	0.177807	0.974618
GO_CELL_CYCLE_G2_M_PHASE_TRANSITION	0.177834	0.974618
GO_NEGATIVE_CHEMOTAXIS	0.177855	0.974618
GO_SERINE_TYPE_ENDOPEPTIDASE_INHIBITOR_ACTIVITY	0.177926	0.974618
GO_SYNAPSE_ORGANIZATION	0.178174	0.974618
GO_CELL_SUBSTRATE_JUNCTION_ASSEMBLY	0.178243	0.974618
GO_POSTREPLICATION_REPAIR	0.178477	0.974618
GO_SUBSTANTIA_NIGRA_DEVELOPMENT	0.178631	0.974618
GO_GPI_ANCHOR_METABOLIC_PROCESS	0.178943	0.974618
GO_PEPTIDE_RECEPTOR_ACTIVITY	0.179002	0.974618
GO_POSITIVE_REGULATION_OF_RECEPTOR_INTERNALIZATION	0.179809	0.974618
GO_REGULATION_OF_PROTEIN_OLIGOMERIZATION	0.180861	0.974618
GO_OXIDOREDUCTASE_ACTIVITY_ACTING_ON_NAD_P_H_OXYGEN_AS_ACCEPTOR	0.18116	0.974618
GO_NUCLEAR_TRANSCRIPTION_FACTOR_COMPLEX	0.181392	0.974618
GO_LABYRINTHINE_LAYER_DEVELOPMENT	0.181715	0.974618
GO_ACTIVATION_OF_INNATE_IMMUNE_RESPONSE	0.181741	0.974618
GO_FOREBRAIN_CELL_MIGRATION	0.18177	0.974618
GO_ORGANIC_HYDROXY_COMPOUND_BIOSYNTHETIC_PROCESS	0.181798	0.974618
GO_INTRA_GOLGI_VESICLE_MEDIATED_TRANSPORT	0.181851	0.974618
GO_MYELOID_LEUKOCYTE_ACTIVATION	0.18192	0.974618
GO_REGULATION_OF_CELLULAR_RESPONSE_TO_HEAT	0.182219	0.974618
GO_REGULATION_OF_ENERGY_HOMEOSTASIS	0.182397	0.974618
GO_NEGATIVE_REGULATION_OF_TRANSFORMING_GROWTH_FACTOR_BETA_RECEPTOR_SIGNALING_PATHWAY	0.182756	0.974618
GO_ESTABLISHMENT_OR_MAINTENANCE_OF_CELL_POLARITY	0.182758	0.974618
GO_NUCLEOTIDE_EXCISION_REPAIR_DNA_GAP_FILLING	0.183039	0.974618
GO_CELL_SURFACE_RECEPTOR_SIGNALING_PATHWAY_INVOLVED_IN_HEART_DEVELOPMENT	0.183405	0.974618
GO_LEADING_EDGE_MEMBRANE	0.183514	0.974618
GO_RESPONSE_TO_AUDITORY_STIMULUS	0.183531	0.974618
GO_CILIARY_TRANSITION_ZONE	0.183842	0.974618
GO_LAMELLIPODIUM	0.183866	0.974618
GO_MESENCHYME_DEVELOPMENT	0.183929	0.974618
GO_HEPARAN_SULFATE_PROTEOGLYCAN_BINDING	0.184039	0.974618
GO_DIGESTIVE_TRACT_MORPHOGENESIS	0.1841	0.974618
GO_DENDRITE_CYTOPLASM	0.184846	0.974618
GO_NEUROPEPTIDE_SIGNALING_PATHWAY	0.184853	0.974618
GO_MUSCLE_ORGAN_MORPHOGENESIS	0.185037	0.974618
GO_CYTOPLASMIC_SIDE_OF_MEMBRANE	0.185326	0.974618
GO_RESPONSE_TO_MINERALOCORTICOID	0.18535	0.974618
GO_NUCLEUS_LOCALIZATION	0.185397	0.974618
GO_REGULATION_OF_SKELETAL_MUSCLE_TISSUE_DEVELOPMENT	0.185906	0.974618
GO_PROTEIN_TETRAMERIZATION	0.186043	0.974618
GO_LAMELLIPODIUM_MEMBRANE	0.18615	0.974618
GO_EXOCRINE_SYSTEM_DEVELOPMENT	0.186334	0.974618
GO_SYNAPTIC_MEMBRANE	0.186434	0.974618
GO_POSITIVE_REGULATION_OF_TRANSLATIONAL_INITIATION	0.186486	0.974618
GO_POSITIVE_REGULATION_OF_ION_TRANSPORT	0.186568	0.974618
GO_RESPONSE_TO_AMMONIUM_ION	0.186795	0.974618
GO_REGULATION_OF_PROTEIN_TYROSINE_KINASE_ACTIVITY	0.18714	0.974618
GO_REGULATION_OF_RECEPTOR_MEDIATED_ENDOCYTOSIS	0.187214	0.974618
GO_POSITIVE_REGULATION_OF_CATION_TRANSMEMBRANE_TRANSPORT	0.187562	0.974618
GO_SWI_SNF_COMPLEX	0.187663	0.974618
GO_PROTEIN_LIPID_COMPLEX_ASSEMBLY	0.187739	0.974618
GO_NEGATIVE_REGULATION_OF_PROTEIN_CATABOLIC_PROCESS	0.188081	0.974618
GO_REGULATION_OF_FIBROBLAST_PROLIFERATION	0.188188	0.974618
GO_REGULATION_OF_NEUROTRANSMITTER_LEVELS	0.188374	0.974618
GO_MESENCHYME_MORPHOGENESIS	0.188495	0.974618
GO_RESPONSE_TO_EPIDERMAL_GROWTH_FACTOR	0.18858	0.974618
GO_ORGANELLE_MEMBRANE_FUSION	0.188826	0.974618
GO_BILE_ACID_METABOLIC_PROCESS	0.188853	0.974618
GO_PROTEIN_PHOSPHATASE_TYPE_2A_COMPLEX	0.189545	0.974618
GO_MEMBRANE_DEPOLARIZATION	0.189825	0.974618
GO_REGULATION_OF_BONE_RESORPTION	0.190104	0.974618
GO_POSITIVE_REGULATION_OF_ADHERENS_JUNCTION_ORGANIZATION	0.190147	0.974618
GO_POSITIVE_REGULATION_OF_VASCULAR_ENDOTHELIAL_GROWTH_FACTOR_PRODUCTION	0.190218	0.974618
GO_REGULATION_OF_ALPHA_AMINO_3_HYDROXY_5_METHYL_4_ISOXAZOLE_PROPIONATE_SELECTIVE_GLUTAMATE_RECEPTOR_ACTIVITY	0.190371	0.974618
GO_REGULATION_OF_MITOCHONDRIAL_OUTER_MEMBRANE_PERMEABILIZATION_INVOLVED_IN_APOPTOTIC_SIGNALING_PATHWAY	0.190448	0.974618
GO_REGULATION_OF_DNA_TEMPLATED_TRANSCRIPTION_IN_RESPONSE_TO_STRESS	0.190505	0.974618
GO_SULFATION	0.191197	0.974618
GO_REGULATION_OF_TRANSCRIPTION_REGULATORY_REGION_DNA_BINDING	0.19122	0.974618
GO_REGULATION_OF_ACROSOME_REACTION	0.191574	0.974618
GO_MONOSACCHARIDE_TRANSPORT	0.19293	0.974618
GO_EXTRACELLULAR_MATRIX_STRUCTURAL_CONSTITUENT	0.193261	0.974618
GO_PROTEIN_DNA_COMPLEX	0.193339	0.974618
GO_ACTIN_CYTOSKELETON_REORGANIZATION	0.193404	0.974618
GO_METANEPHRIC_NEPHRON_MORPHOGENESIS	0.193425	0.974618
GO_REGULATION_OF_CHROMATIN_BINDING	0.193728	0.974618
GO_LIPID_PARTICLE	0.193776	0.974618
GO_G_PROTEIN_COUPLED_AMINE_RECEPTOR_ACTIVITY	0.194465	0.974618
GO_SODIUM_CHANNEL_ACTIVITY	0.194491	0.974618
GO_CATECHOLAMINE_BIOSYNTHETIC_PROCESS	0.194636	0.974618
GO_POSITIVE_REGULATION_OF_MUSCLE_CELL_DIFFERENTIATION	0.195322	0.974618
GO_ANDROGEN_RECEPTOR_BINDING	0.195325	0.974618
GO_LEUKOCYTE_DEGRANULATION	0.195523	0.974618
GO_NEGATIVE_REGULATION_OF_WNT_SIGNALING_PATHWAY	0.195632	0.974618
GO_PEPTIDYL_TYROSINE_MODIFICATION	0.195949	0.974618
GO_DOPAMINE_RECEPTOR_SIGNALING_PATHWAY	0.196445	0.974618
GO_AMINE_METABOLIC_PROCESS	0.196982	0.974618
GO_NEGATIVE_REGULATION_OF_INTRACELLULAR_STEROID_HORMONE_RECEPTOR_SIGNALING_PATHWAY	0.197067	0.974618
GO_CYTOSOLIC_CALCIUM_ION_TRANSPORT	0.197128	0.974618
GO_PHOSPHOLIPASE_A2_ACTIVITY	0.197313	0.974618
GO_AUDITORY_RECEPTOR_CELL_DEVELOPMENT	0.197404	0.974618
GO_POSITIVE_REGULATION_OF_PROTEIN_SERINE_THREONINE_KINASE_ACTIVITY	0.197994	0.974618
GO_AUDITORY_RECEPTOR_CELL_DIFFERENTIATION	0.198001	0.974618
GO_REGULATION_OF_CATION_TRANSMEMBRANE_TRANSPORT	0.198113	0.974618
GO_LYSOSOMAL_TRANSPORT	0.198233	0.974618
GO_REGULATION_OF_CHROMATIN_SILENCING	0.19892	0.974618
GO_REGULATION_OF_COFACTOR_METABOLIC_PROCESS	0.198938	0.974618
GO_REGULATION_OF_CHROMATIN_ORGANIZATION	0.199416	0.974618
GO_PALLIUM_DEVELOPMENT	0.199436	0.974618
GO_GRANULOCYTE_DIFFERENTIATION	0.199646	0.974618
GO_POSITIVE_REGULATION_OF_ANTIGEN_PROCESSING_AND_PRESENTATION	0.199864	0.974618
GO_HYALURONAN_METABOLIC_PROCESS	0.20033	0.974618
GO_MESENCHYMAL_CELL_DIFFERENTIATION	0.201226	0.974618
GO_POSITIVE_REGULATION_OF_CELL_JUNCTION_ASSEMBLY	0.201299	0.974618
GO_POSITIVE_REGULATION_OF_PROTEIN_DEACETYLATION	0.201315	0.974618
GO_NEPHRON_DEVELOPMENT	0.201388	0.974618
GO_NEGATIVE_REGULATION_OF_LIPID_STORAGE	0.201637	0.974618
GO_GOLGI_TO_ENDOSOME_TRANSPORT	0.201737	0.974618
GO_HEART_TRABECULA_MORPHOGENESIS	0.201739	0.974618
GO_DENDRITE_MORPHOGENESIS	0.20177	0.974618
GO_REGULATION_OF_WNT_SIGNALING_PATHWAY	0.201919	0.974618
GO_REGULATION_OF_CYTOKINE_PRODUCTION_INVOLVED_IN_IMMUNE_RESPONSE	0.202021	0.974618
GO_POSITIVE_REGULATION_OF_RECEPTOR_ACTIVITY	0.202334	0.974618
GO_PCG_PROTEIN_COMPLEX	0.202657	0.974618
GO_TRANSFERASE_ACTIVITY_TRANSFERRING_HEXOSYL_GROUPS	0.202852	0.974618
GO_PHAGOCYTIC_VESICLE_MEMBRANE	0.203382	0.974618
GO_EPITHELIAL_CELL_DEVELOPMENT	0.203591	0.974618
GO_PROTEIN_LIPID_COMPLEX_BINDING	0.203707	0.974618
GO_NEGATIVE_REGULATION_OF_TRANSMEMBRANE_TRANSPORT	0.203841	0.974618
GO_MICROTUBULE_BINDING	0.204577	0.974618
GO_BITTER_TASTE_RECEPTOR_ACTIVITY	0.204588	0.974618
GO_THYROID_HORMONE_METABOLIC_PROCESS	0.2051	0.974618
GO_METANEPHRIC_NEPHRON_DEVELOPMENT	0.205286	0.974618
GO_MONOSACCHARIDE_TRANSMEMBRANE_TRANSPORTER_ACTIVITY	0.205413	0.974618
GO_MEGAKARYOCYTE_DIFFERENTIATION	0.205727	0.974618
GO_REGULATION_OF_BIOMINERAL_TISSUE_DEVELOPMENT	0.205863	0.974618
GO_RESPONSE_TO_ACETYLCHOLINE	0.205875	0.974618
GO_REGULATION_OF_ARF_PROTEIN_SIGNAL_TRANSDUCTION	0.206175	0.974618
GO_REGULATION_OF_ACTIN_FILAMENT_BASED_PROCESS	0.206596	0.974618
GO_ENDOCYTIC_VESICLE_MEMBRANE	0.206603	0.974618
GO_REGULATION_OF_PROTEIN_DEACETYLATION	0.206615	0.974618
GO_POSITIVE_REGULATION_OF_GROWTH	0.206701	0.974618
GO_LYSOSOMAL_LUMEN	0.20677	0.974618
GO_REGULATION_OF_CELLULAR_KETONE_METABOLIC_PROCESS	0.207868	0.974618
GO_ENDOCRINE_PROCESS	0.207876	0.974618
GO_TOLL_LIKE_RECEPTOR_4_SIGNALING_PATHWAY	0.208017	0.974618
GO_HIGH_DENSITY_LIPOPROTEIN_PARTICLE_REMODELING	0.208083	0.974618
GO_POSITIVE_REGULATION_OF_CELL_MATRIX_ADHESION	0.208263	0.974618
GO_NEGATIVE_REGULATION_OF_GROWTH	0.20853	0.974618
GO_FATTY_ACID_TRANSPORT	0.208563	0.974618
GO_ORGAN_INDUCTION	0.209406	0.974618
GO_COLLAGEN_FIBRIL_ORGANIZATION	0.209465	0.974618
GO_CELLULAR_RESPONSE_TO_OSMOTIC_STRESS	0.209657	0.974618
GO_APOPTOTIC_SIGNALING_PATHWAY	0.209915	0.974618
GO_PRIMARY_LYSOSOME	0.210186	0.974618
GO_NAD_METABOLIC_PROCESS	0.210203	0.974618
GO_RNA_POLYMERASE_II_TRANSCRIPTION_COACTIVATOR_ACTIVITY	0.210725	0.974618
GO_DENDRITIC_SHAFT	0.211116	0.974618
GO_SPECIFICATION_OF_SYMMETRY	0.211159	0.974618
GO_REGULATION_OF_CARDIAC_MUSCLE_CONTRACTION	0.211298	0.974618
GO_RESPONSE_TO_PH	0.211313	0.974618
GO_CGMP_METABOLIC_PROCESS	0.211844	0.974618
GO_DNA_DAMAGE_RESPONSE_SIGNAL_TRANSDUCTION_RESULTING_IN_TRANSCRIPTION	0.212088	0.974618
GO_REGULATION_OF_CAMP_METABOLIC_PROCESS	0.212412	0.974618
GO_HORMONE_ACTIVITY	0.212474	0.974618
GO_FATTY_ACID_METABOLIC_PROCESS	0.212585	0.974618
GO_NEGATIVE_REGULATION_OF_EPITHELIAL_CELL_PROLIFERATION	0.212648	0.974618
GO_CALCIUM_INDEPENDENT_CELL_CELL_ADHESION_VIA_PLASMA_MEMBRANE_CELL_ADHESION_MOLECULES	0.213384	0.974618
GO_PLATELET_ALPHA_GRANULE_LUMEN	0.213886	0.974618
GO_UBIQUITIN_LIKE_PROTEIN_LIGASE_BINDING	0.214295	0.974618
GO_B_CELL_ACTIVATION	0.214363	0.974618
GO_NEGATIVE_REGULATION_OF_MYELOID_CELL_DIFFERENTIATION	0.214606	0.974618
GO_PLACENTA_BLOOD_VESSEL_DEVELOPMENT	0.214818	0.974618
GO_REGULATION_OF_STRIATED_MUSCLE_CONTRACTION	0.215468	0.974618
GO_REGULATION_OF_SYSTEMIC_ARTERIAL_BLOOD_PRESSURE_BY_HORMONE	0.215502	0.974618
GO_KINASE_ACTIVATOR_ACTIVITY	0.215845	0.974618
GO_REGULATION_OF_EXTRINSIC_APOPTOTIC_SIGNALING_PATHWAY	0.215986	0.974618
GO_REGULATION_OF_B_CELL_PROLIFERATION	0.216264	0.974618
GO_AMINOGLYCAN_METABOLIC_PROCESS	0.21645	0.974618
GO_LIPID_TRANSPORTER_ACTIVITY	0.216882	0.974618
GO_ZYMOGEN_ACTIVATION	0.216974	0.974618
GO_NEGATIVE_REGULATION_OF_LYASE_ACTIVITY	0.216982	0.974618
GO_RETINOIC_ACID_RECEPTOR_SIGNALING_PATHWAY	0.217422	0.974618
GO_REGULATION_OF_MULTICELLULAR_ORGANISMAL_METABOLIC_PROCESS	0.217656	0.974618
GO_CELL_SUBSTRATE_ADHESION	0.217776	0.974618
GO_REGULATION_OF_FATTY_ACID_TRANSPORT	0.218528	0.974618
GO_REGULATION_OF_VASCULAR_PERMEABILITY	0.218537	0.974618
GO_MOTOR_ACTIVITY	0.21869	0.974618
GO_PROTEIN_BINDING_INVOLVED_IN_CELL_ADHESION	0.218763	0.974618
GO_SYMPORTER_ACTIVITY	0.219027	0.974618
GO_CHEMOKINE_MEDIATED_SIGNALING_PATHWAY	0.219137	0.974618
GO_REGULATION_OF_GENE_EXPRESSION_EPIGENETIC	0.21945	0.974618
GO_CYCLIN_BINDING	0.219536	0.974618
GO_POSITIVE_REGULATION_OF_MITOCHONDRIAL_OUTER_MEMBRANE_PERMEABILIZATION_INVOLVED_IN_APOPTOTIC_SIGNALING_PATHWAY	0.219864	0.974618
GO_PROSTANOID_BIOSYNTHETIC_PROCESS	0.22021	0.974618
GO_REGULATION_OF_RECEPTOR_INTERNALIZATION	0.220247	0.974618
GO_RESPONSE_TO_AXON_INJURY	0.220299	0.974618
GO_POTASSIUM_CHANNEL_ACTIVITY	0.220451	0.974618
GO_HETEROTYPIC_CELL_CELL_ADHESION	0.220639	0.974618
GO_AXONEME_ASSEMBLY	0.220918	0.974618
GO_CELLULAR_RESPONSE_TO_EXTERNAL_STIMULUS	0.220999	0.974618
GO_ORGANIC_ACID_TRANSMEMBRANE_TRANSPORTER_ACTIVITY	0.221016	0.974618
GO_VACUOLAR_LUMEN	0.22179	0.974618
GO_RESPONSE_TO_PURINE_CONTAINING_COMPOUND	0.221965	0.974618
GO_RESPONSE_TO_ZINC_ION	0.222051	0.974618
GO_NEGATIVE_REGULATION_OF_BEHAVIOR	0.222062	0.974618
GO_POSITIVE_REGULATION_OF_VIRAL_PROCESS	0.222648	0.974618
GO_SAGA_TYPE_COMPLEX	0.22275	0.974618
GO_REGULATION_OF_LIPOPROTEIN_LIPASE_ACTIVITY	0.222997	0.974618
GO_PROTEASE_BINDING	0.223834	0.974618
GO_PHENOL_CONTAINING_COMPOUND_BIOSYNTHETIC_PROCESS	0.224308	0.974618
GO_NEUROTRANSMITTER_METABOLIC_PROCESS	0.224441	0.974618
GO_POSITIVE_REGULATION_OF_PROTEIN_KINASE_B_SIGNALING	0.224596	0.974618
GO_RESPONSE_TO_IONIZING_RADIATION	0.224951	0.974618
GO_NEGATIVE_REGULATION_OF_SECRETION	0.224966	0.974618
GO_POSITIVE_REGULATION_OF_STRIATED_MUSCLE_CELL_DIFFERENTIATION	0.225039	0.974618
GO_POSITIVE_CHEMOTAXIS	0.225308	0.974618
GO_LIPID_LOCALIZATION	0.22532	0.974618
GO_REGULATION_OF_MYELOID_CELL_DIFFERENTIATION	0.225863	0.974618
GO_PROTEIN_LOCALIZATION_TO_SYNAPSE	0.225911	0.974618
GO_TRANSFERASE_ACTIVITY_TRANSFERRING_SULFUR_CONTAINING_GROUPS	0.226434	0.974618
GO_ADENYLATE_CYCLASE_INHIBITING_G_PROTEIN_COUPLED_RECEPTOR_SIGNALING_PATHWAY	0.22646	0.974618
GO_NEUROPEPTIDE_RECEPTOR_ACTIVITY	0.226473	0.974618
GO_SCHWANN_CELL_DIFFERENTIATION	0.227355	0.974618
GO_GLUCOSE_CATABOLIC_PROCESS	0.227744	0.974618
GO_REGULATION_OF_VIRAL_TRANSCRIPTION	0.227854	0.974618
GO_CYCLIN_DEPENDENT_PROTEIN_KINASE_ACTIVITY	0.227994	0.974618
GO_MEGAKARYOCYTE_DEVELOPMENT	0.228147	0.974618
GO_REGULATION_OF_TOLL_LIKE_RECEPTOR_SIGNALING_PATHWAY	0.228221	0.974618
GO_PHOSPHATIDYLINOSITOL_4_PHOSPHATE_BINDING	0.228245	0.974618
GO_RESPONSE_TO_TYPE_I_INTERFERON	0.228292	0.974618
GO_SIGNAL_TRANSDUCTION_IN_RESPONSE_TO_DNA_DAMAGE	0.228302	0.974618
GO_PROTEIN_DESTABILIZATION	0.228496	0.974618
GO_SNAP_RECEPTOR_ACTIVITY	0.228594	0.974618
GO_INOSITOL_LIPID_MEDIATED_SIGNALING	0.228601	0.974618
GO_DISULFIDE_OXIDOREDUCTASE_ACTIVITY	0.228748	0.974618
GO_TRANSCRIPTION_FACTOR_COMPLEX	0.228834	0.974618
GO_CAMP_BINDING	0.229195	0.974618
GO_REGULATION_OF_POLYSACCHARIDE_METABOLIC_PROCESS	0.229283	0.974618
GO_REGULATION_OF_PLATELET_ACTIVATION	0.229349	0.974618
GO_POSITIVE_REGULATION_OF_CELL_ADHESION_MEDIATED_BY_INTEGRIN	0.229546	0.974618
GO_CARBOHYDRATE_TRANSMEMBRANE_TRANSPORT	0.229565	0.974618
GO_REGULATION_OF_POSITIVE_CHEMOTAXIS	0.229752	0.974618
GO_NEGATIVE_REGULATION_OF_OSTEOBLAST_DIFFERENTIATION	0.229856	0.974618
GO_NEGATIVE_REGULATION_OF_LEUKOCYTE_PROLIFERATION	0.230077	0.974618
GO_MEMBRANE_DEPOLARIZATION_DURING_ACTION_POTENTIAL	0.230433	0.974618
GO_NEGATIVE_REGULATION_OF_CELLULAR_PROTEIN_CATABOLIC_PROCESS	0.230561	0.974618
GO_RESPONSE_TO_LITHIUM_ION	0.230803	0.974618
GO_SECONDARY_ACTIVE_TRANSMEMBRANE_TRANSPORTER_ACTIVITY	0.231276	0.974618
GO_CARDIAC_VENTRICLE_MORPHOGENESIS	0.231337	0.974618
GO_STEROID_HORMONE_MEDIATED_SIGNALING_PATHWAY	0.231401	0.974618
GO_NUCLEAR_CHROMATIN	0.232256	0.974618
GO_SULFURIC_ESTER_HYDROLASE_ACTIVITY	0.232502	0.974618
GO_PHOSPHATIDYLINOSITOL_3_KINASE_ACTIVITY	0.232544	0.974618
GO_FACE_DEVELOPMENT	0.232922	0.974618
GO_REGULATION_OF_ENDOCYTOSIS	0.232954	0.974618
GO_NEGATIVE_REGULATION_OF_INTRACELLULAR_TRANSPORT	0.23319	0.974618
GO_ERK1_AND_ERK2_CASCADE	0.233244	0.974618
GO_REGENERATION	0.233282	0.974618
GO_RESPONSE_TO_CALCIUM_ION	0.23393	0.974618
GO_PERIPHERAL_NERVOUS_SYSTEM_AXON_ENSHEATHMENT	0.233955	0.974618
GO_CYTOKINE_METABOLIC_PROCESS	0.234178	0.974618
GO_PURINE_CONTAINING_COMPOUND_SALVAGE	0.234347	0.974618
GO_TRANSMISSION_OF_NERVE_IMPULSE	0.234579	0.974618
GO_TRANS_GOLGI_NETWORK_MEMBRANE	0.234646	0.974618
GO_MRNA_CLEAVAGE_FACTOR_COMPLEX	0.234683	0.974618
GO_NEGATIVE_REGULATION_OF_STRIATED_MUSCLE_CELL_DIFFERENTIATION	0.234837	0.974618
GO_ACETYLCHOLINE_BINDING	0.235302	0.974618
GO_SUBSTRATE_DEPENDENT_CELL_MIGRATION	0.235307	0.974618
GO_MICROTUBULE_POLYMERIZATION	0.236504	0.974618
GO_PEPTIDE_TRANSPORT	0.236864	0.974618
GO_REGULATION_OF_DEFENSE_RESPONSE_TO_VIRUS_BY_HOST	0.236996	0.974618
GO_GLYCOLIPID_BIOSYNTHETIC_PROCESS	0.237065	0.974618
GO_POSITIVE_REGULATION_OF_WOUND_HEALING	0.237192	0.974618
GO_ASPARTATE_FAMILY_AMINO_ACID_BIOSYNTHETIC_PROCESS	0.237197	0.974618
GO_14_3_3_PROTEIN_BINDING	0.237582	0.974618
GO_MUSCLE_FIBER_DEVELOPMENT	0.237602	0.974618
GO_ER_ASSOCIATED_UBIQUITIN_DEPENDENT_PROTEIN_CATABOLIC_PROCESS	0.237796	0.974618
GO_RETROMER_COMPLEX	0.237826	0.974618
GO_POSITIVE_REGULATION_OF_NF_KAPPAB_TRANSCRIPTION_FACTOR_ACTIVITY	0.237835	0.974618
GO_REGULATION_OF_CARTILAGE_DEVELOPMENT	0.238542	0.974618
GO_INNER_EAR_RECEPTOR_CELL_DEVELOPMENT	0.239029	0.974618
GO_RUFFLE	0.239217	0.974618
GO_REGULATION_OF_MITOCHONDRION_ORGANIZATION	0.239396	0.974618
GO_PHAGOCYTIC_VESICLE	0.23951	0.974618
GO_U2_SNRNP	0.240118	0.974618
GO_REGULATION_OF_CYCLIN_DEPENDENT_PROTEIN_KINASE_ACTIVITY	0.240124	0.974618
GO_ORGANIC_HYDROXY_COMPOUND_TRANSPORT	0.240492	0.974618
GO_DEATH_RECEPTOR_ACTIVITY	0.240579	0.974618
GO_NEGATIVE_REGULATION_OF_ORGANIC_ACID_TRANSPORT	0.240647	0.974618
GO_INTRACELLULAR_LIPID_TRANSPORT	0.240773	0.974618
GO_SPINDLE	0.241242	0.974618
GO_CGMP_BIOSYNTHETIC_PROCESS	0.241261	0.974618
GO_POSITIVE_REGULATION_OF_DNA_BINDING	0.241616	0.974618
GO_REGULATION_OF_STAT_CASCADE	0.241776	0.974618
GO_BASAL_PART_OF_CELL	0.241967	0.974618
GO_POSITIVE_REGULATION_OF_EPITHELIAL_CELL_PROLIFERATION	0.242054	0.974618
GO_PROTEIN_TYROSINE_KINASE_ACTIVATOR_ACTIVITY	0.242058	0.974618
GO_CARGO_RECEPTOR_ACTIVITY	0.242613	0.974618
GO_NEGATIVE_REGULATION_OF_SIGNAL_TRANSDUCTION_BY_P53_CLASS_MEDIATOR	0.242809	0.974618
GO_NEGATIVE_REGULATION_OF_INFLAMMATORY_RESPONSE	0.242814	0.974618
GO_CELL_CYCLE_PHASE_TRANSITION	0.243	0.974618
GO_ORGANIC_ANION_TRANSMEMBRANE_TRANSPORTER_ACTIVITY	0.243063	0.974618
GO_AXO_DENDRITIC_TRANSPORT	0.243201	0.974618
GO_REGULATION_OF_NOREPINEPHRINE_SECRETION	0.243431	0.974618
GO_ENDOSOME_LUMEN	0.244227	0.974618
GO_FATTY_ACID_DERIVATIVE_METABOLIC_PROCESS	0.244289	0.974618
GO_ISOPRENOID_BIOSYNTHETIC_PROCESS	0.244303	0.974618
GO_ACTIVATION_OF_PROTEIN_KINASE_B_ACTIVITY	0.245412	0.974618
GO_CELL_PROJECTION_MEMBRANE	0.245789	0.974618
GO_NEGATIVE_REGULATION_OF_BLOOD_CIRCULATION	0.246044	0.974618
GO_POSITIVE_REGULATION_OF_PROTEIN_LOCALIZATION_TO_NUCLEUS	0.246116	0.974618
GO_REGULATION_OF_DNA_RECOMBINATION	0.246372	0.974618
GO_GALACTOSYLTRANSFERASE_ACTIVITY	0.246773	0.974618
GO_POSITIVE_REGULATION_OF_DNA_METABOLIC_PROCESS	0.246965	0.974618
GO_REGULATION_OF_DENDRITIC_SPINE_MORPHOGENESIS	0.247137	0.974618
GO_POSITIVE_REGULATION_OF_AXONOGENESIS	0.247331	0.974618
GO_ESTABLISHMENT_OF_TISSUE_POLARITY	0.247674	0.974618
GO_TRANSMEMBRANE_RECEPTOR_PROTEIN_PHOSPHATASE_ACTIVITY	0.248243	0.974618
GO_ESTABLISHMENT_OF_PROTEIN_LOCALIZATION_TO_GOLGI	0.248246	0.974618
GO_OXIDOREDUCTASE_ACTIVITY_ACTING_ON_A_HEME_GROUP_OF_DONORS	0.2487	0.974618
GO_TRIGLYCERIDE_LIPASE_ACTIVITY	0.249217	0.974618
GO_HEART_MORPHOGENESIS	0.249223	0.974618
GO_DEFENSE_RESPONSE_TO_FUNGUS	0.249489	0.974618
GO_NATURAL_KILLER_CELL_ACTIVATION_INVOLVED_IN_IMMUNE_RESPONSE	0.250368	0.974618
GO_PROTEIN_HETEROOLIGOMERIZATION	0.250383	0.974618
GO_SIGNAL_SEQUENCE_BINDING	0.250407	0.974618
GO_CANONICAL_WNT_SIGNALING_PATHWAY	0.250946	0.974618
GO_POSITIVE_REGULATION_OF_BMP_SIGNALING_PATHWAY	0.251335	0.974618
GO_POSITIVE_REGULATION_OF_TRANSMEMBRANE_TRANSPORT	0.251587	0.974618
GO_ESTROGEN_METABOLIC_PROCESS	0.252197	0.974618
GO_NEGATIVE_REGULATION_OF_CYTOKINE_PRODUCTION_INVOLVED_IN_IMMUNE_RESPONSE	0.252245	0.974618
GO_POSITIVE_REGULATION_OF_RECEPTOR_MEDIATED_ENDOCYTOSIS	0.252357	0.974618
GO_PROTEIN_KINASE_COMPLEX	0.252703	0.974618
GO_CELL_ACTIVATION_INVOLVED_IN_IMMUNE_RESPONSE	0.252903	0.974618
GO_ENDOLYSOSOME	0.253261	0.974618
GO_BHLH_TRANSCRIPTION_FACTOR_BINDING	0.253308	0.974618
GO_IMMUNE_RESPONSE_REGULATING_CELL_SURFACE_RECEPTOR_SIGNALING_PATHWAY	0.253764	0.974618
GO_REGULATION_OF_NUCLEOTIDE_CATABOLIC_PROCESS	0.254383	0.974618
GO_PROSTATE_GLAND_MORPHOGENESIS	0.254616	0.974618
GO_AXONEME_PART	0.25498	0.974618
GO_POSITIVE_REGULATION_OF_MYELOID_CELL_DIFFERENTIATION	0.254998	0.974618
GO_CELLULAR_RESPONSE_TO_OXYGEN_LEVELS	0.255003	0.974618
GO_POSITIVE_REGULATION_OF_MAP_KINASE_ACTIVITY	0.25505	0.974618
GO_DETECTION_OF_CHEMICAL_STIMULUS_INVOLVED_IN_SENSORY_PERCEPTION_OF_TASTE	0.25568	0.974618
GO_POSITIVE_REGULATION_OF_PROTEIN_BINDING	0.255765	0.974618
GO_REGULATION_OF_MEMBRANE_PROTEIN_ECTODOMAIN_PROTEOLYSIS	0.255937	0.974618
GO_ORGANIC_HYDROXY_COMPOUND_CATABOLIC_PROCESS	0.25625	0.974618
GO_CELLULAR_RESPONSE_TO_MECHANICAL_STIMULUS	0.256638	0.974618
GO_ORGANOPHOSPHATE_ESTER_TRANSPORT	0.256747	0.974618
GO_PRE_MRNA_BINDING	0.256956	0.974618
GO_POSITIVE_REGULATION_OF_DEVELOPMENTAL_GROWTH	0.25699	0.974618
GO_REGULATION_OF_LEUKOCYTE_DIFFERENTIATION	0.257413	0.974618
GO_REGULATION_OF_CATENIN_IMPORT_INTO_NUCLEUS	0.257431	0.974618
GO_RNA_POLYMERASE_II_CARBOXY_TERMINAL_DOMAIN_KINASE_ACTIVITY	0.25745	0.974618
GO_REGULATION_OF_INTERLEUKIN_6_PRODUCTION	0.257697	0.974618
GO_REGULATION_OF_RAS_PROTEIN_SIGNAL_TRANSDUCTION	0.258193	0.974618
GO_POSITIVE_REGULATION_OF_MITOCHONDRION_ORGANIZATION	0.258484	0.974618
GO_NUCLEAR_PORE	0.258581	0.974618
GO_REGULATION_OF_CYCLIC_NUCLEOTIDE_METABOLIC_PROCESS	0.258644	0.974618
GO_TRANSFERASE_COMPLEX_TRANSFERRING_PHOSPHORUS_CONTAINING_GROUPS	0.258775	0.974618
GO_NEGATIVE_REGULATION_OF_MYOTUBE_DIFFERENTIATION	0.258905	0.974618
GO_OLFACTORY_LOBE_DEVELOPMENT	0.259151	0.974618
GO_PIGMENT_BIOSYNTHETIC_PROCESS	0.259431	0.974618
GO_SINGLE_ORGANISM_MEMBRANE_FUSION	0.259491	0.974618
GO_REGULATION_OF_HEART_RATE	0.259554	0.974618
GO_REGULATION_OF_PROTEIN_PHOSPHATASE_TYPE_2A_ACTIVITY	0.259802	0.974618
GO_DNA_REPAIR_COMPLEX	0.260153	0.974618
GO_REGULATION_OF_ANTIGEN_PROCESSING_AND_PRESENTATION	0.260323	0.974618
GO_REGULATION_OF_B_CELL_MEDIATED_IMMUNITY	0.260518	0.974618
GO_INTRINSIC_APOPTOTIC_SIGNALING_PATHWAY_IN_RESPONSE_TO_ENDOPLASMIC_RETICULUM_STRESS	0.260534	0.974618
GO_GTP_RHO_BINDING	0.260549	0.974618
GO_FOREBRAIN_NEURON_DEVELOPMENT	0.26089	0.974618
GO_KINETOCHORE	0.261986	0.974618
GO_CARDIAC_CHAMBER_DEVELOPMENT	0.262027	0.974618
GO_INTRACILIARY_TRANSPORT_PARTICLE_B	0.262072	0.974618
GO_RNA_POLYMERASE_II_TRANSCRIPTION_FACTOR_COMPLEX	0.263007	0.974618
GO_REGULATION_OF_LYMPHOCYTE_CHEMOTAXIS	0.263217	0.974618
GO_CELLULAR_KETONE_METABOLIC_PROCESS	0.263591	0.974618
GO_REGULATION_OF_DENDRITE_DEVELOPMENT	0.263646	0.974618
GO_REGULATION_OF_ACTIN_FILAMENT_LENGTH	0.264253	0.974618
GO_REGULATION_OF_ORGANIC_ACID_TRANSPORT	0.264436	0.974618
GO_ACROSOME_REACTION	0.264443	0.974618
GO_GLOMERULAR_EPITHELIUM_DEVELOPMENT	0.26446	0.974618
GO_PHOSPHATIDYLINOSITOL_BINDING	0.264601	0.974618
GO_REGULATION_OF_LIPOPOLYSACCHARIDE_MEDIATED_SIGNALING_PATHWAY	0.265073	0.974618
GO_HEMATOPOIETIC_PROGENITOR_CELL_DIFFERENTIATION	0.265175	0.974618
GO_REGULATION_OF_INSULIN_RECEPTOR_SIGNALING_PATHWAY	0.265297	0.974618
GO_NUCLEAR_SPECK	0.265562	0.974618
GO_EXTRACELLULAR_MATRIX_COMPONENT	0.265713	0.974618
GO_GLAND_MORPHOGENESIS	0.266297	0.974618
GO_POSITIVE_REGULATION_OF_RESPONSE_TO_WOUNDING	0.267187	0.974618
GO_NEURONAL_ACTION_POTENTIAL	0.267427	0.974618
GO_LONG_TERM_SYNAPTIC_POTENTIATION	0.267987	0.974618
GO_CELLULAR_RESPONSE_TO_INTERLEUKIN_1	0.268067	0.974618
GO_SARCOPLASMIC_RETICULUM_MEMBRANE	0.268388	0.974618
GO_REGULATION_OF_T_CELL_DIFFERENTIATION	0.268745	0.974618
GO_POSITIVE_REGULATION_OF_TRANSPORTER_ACTIVITY	0.268877	0.974618
GO_NEGATIVE_REGULATION_OF_LIPID_TRANSPORT	0.268907	0.974618
GO_REGULATION_OF_ENDOTHELIAL_CELL_CHEMOTAXIS	0.269406	0.974618
GO_PLASMA_LIPOPROTEIN_PARTICLE_CLEARANCE	0.269458	0.974618
GO_ENHANCER_BINDING	0.269868	0.974618
GO_POTASSIUM_ION_HOMEOSTASIS	0.270235	0.974618
GO_PROTEIN_SELF_ASSOCIATION	0.270363	0.974618
GO_COP9_SIGNALOSOME	0.270599	0.974618
GO_STEROID_BIOSYNTHETIC_PROCESS	0.270771	0.974618
GO_ACIDIC_AMINO_ACID_TRANSPORT	0.270802	0.974618
GO_TELENCEPHALON_DEVELOPMENT	0.270859	0.974618
GO_MEMBRANE_LIPID_METABOLIC_PROCESS	0.271042	0.974618
GO_LIPOPROTEIN_PARTICLE_RECEPTOR_BINDING	0.271698	0.974618
GO_CYTOPLASMIC_MICROTUBULE_ORGANIZATION	0.271733	0.974618
GO_LIPID_MODIFICATION	0.271978	0.974618
GO_NEGATIVE_REGULATION_OF_SYNAPTIC_TRANSMISSION	0.272038	0.974618
GO_PROTEIN_TARGETING_TO_PLASMA_MEMBRANE	0.272073	0.974618
GO_2_OXOGLUTARATE_METABOLIC_PROCESS	0.272185	0.974618
GO_CELL_FATE_COMMITMENT	0.272229	0.974618
GO_RESPONSE_TO_DIETARY_EXCESS	0.272261	0.974618
GO_TRANSFERASE_ACTIVITY_TRANSFERRING_NITROGENOUS_GROUPS	0.272481	0.974618
GO_MUSCLE_TISSUE_DEVELOPMENT	0.272788	0.974618
GO_CELLULAR_RESPONSE_TO_AMINO_ACID_STARVATION	0.273046	0.974618
GO_NEURON_RECOGNITION	0.273505	0.974618
GO_REGULATION_OF_PLATELET_AGGREGATION	0.273577	0.974618
GO_NEUROMUSCULAR_SYNAPTIC_TRANSMISSION	0.273637	0.974618
GO_SPINDLE_MIDZONE	0.273801	0.974618
GO_NEGATIVE_REGULATION_OF_BINDING	0.273932	0.974618
GO_SCHWANN_CELL_DEVELOPMENT	0.274175	0.974618
GO_POSITIVE_REGULATION_OF_TRANSCRIPTION_FACTOR_IMPORT_INTO_NUCLEUS	0.274255	0.974618
GO_VIRUS_RECEPTOR_ACTIVITY	0.274285	0.974618
GO_REGULATION_OF_EMBRYONIC_DEVELOPMENT	0.274609	0.974618
GO_NEURAL_NUCLEUS_DEVELOPMENT	0.275005	0.974618
GO_RESPONSE_TO_INTERLEUKIN_4	0.275152	0.974618
GO_REGULATION_OF_INTERLEUKIN_5_PRODUCTION	0.275699	0.974618
GO_RAS_PROTEIN_SIGNAL_TRANSDUCTION	0.275868	0.974618
GO_NEGATIVE_REGULATION_OF_ACTIN_FILAMENT_POLYMERIZATION	0.2759	0.974618
GO_ALDITOL_METABOLIC_PROCESS	0.27599	0.974618
GO_NEGATIVE_REGULATION_OF_ANOIKIS	0.276141	0.974618
GO_TRANSLESION_SYNTHESIS	0.276272	0.974618
GO_STEROID_DEHYDROGENASE_ACTIVITY	0.276357	0.974618
GO_INTERLEUKIN_1_RECEPTOR_BINDING	0.277136	0.974618
GO_P53_BINDING	0.277161	0.974618
GO_E_BOX_BINDING	0.277279	0.974618
GO_POSITIVE_REGULATION_OF_STRIATED_MUSCLE_CONTRACTION	0.277643	0.974618
GO_CARBOHYDRATE_DERIVATIVE_CATABOLIC_PROCESS	0.278122	0.974618
GO_INTRINSIC_APOPTOTIC_SIGNALING_PATHWAY	0.278191	0.974618
GO_TRANSCRIPTIONAL_ACTIVATOR_ACTIVITY_RNA_POLYMERASE_II_CORE_PROMOTER_PROXIMAL_REGION_SEQUENCE_SPECIFIC_BINDING	0.278192	0.974618
GO_ESTABLISHMENT_OF_ENDOTHELIAL_BARRIER	0.278733	0.974618
GO_POSITIVE_REGULATION_OF_PROTEIN_COMPLEX_ASSEMBLY	0.278789	0.974618
GO_EMBRYONIC_PLACENTA_DEVELOPMENT	0.278825	0.974618
GO_PURINE_RIBONUCLEOSIDE_BISPHOSPHATE_METABOLIC_PROCESS	0.279303	0.974618
GO_NEGATIVE_REGULATION_OF_NUCLEOSIDE_METABOLIC_PROCESS	0.279456	0.974618
GO_AMINO_ACID_ACTIVATION	0.279984	0.974618
GO_CYCLIC_NUCLEOTIDE_CATABOLIC_PROCESS	0.280288	0.974618
GO_REGULATION_OF_OSTEOBLAST_PROLIFERATION	0.280401	0.974618
GO_ALCOHOL_CATABOLIC_PROCESS	0.28048	0.974618
GO_ACYLGLYCEROL_O_ACYLTRANSFERASE_ACTIVITY	0.280531	0.974618
GO_REGULATION_OF_CELL_MATRIX_ADHESION	0.280652	0.974618
GO_RAB_GUANYL_NUCLEOTIDE_EXCHANGE_FACTOR_ACTIVITY	0.280816	0.974618
GO_MICROBODY_MEMBRANE	0.280886	0.974618
GO_ADAPTIVE_IMMUNE_RESPONSE	0.281434	0.974618
GO_RESPONSE_TO_ESTROGEN	0.281498	0.974618
GO_MICROTUBULE_NUCLEATION	0.281691	0.974618
GO_MUSCLE_CELL_PROLIFERATION	0.281797	0.974618
GO_CYSTEINE_TYPE_PEPTIDASE_ACTIVITY	0.281893	0.974618
GO_RESPONSE_TO_LIGHT_STIMULUS	0.281963	0.974618
GO_GLUTATHIONE_METABOLIC_PROCESS	0.282244	0.974618
GO_INTEGRIN_BINDING	0.282549	0.974618
GO_REGULATION_OF_NUCLEOTIDE_METABOLIC_PROCESS	0.282623	0.974618
GO_ATPASE_ACTIVITY_COUPLED_TO_TRANSMEMBRANE_MOVEMENT_OF_IONS_PHOSPHORYLATIVE_MECHANISM	0.282674	0.974618
GO_REGULATION_OF_IMMUNOGLOBULIN_PRODUCTION	0.282926	0.974618
GO_DETECTION_OF_ABIOTIC_STIMULUS	0.28329	0.974618
GO_TRABECULA_MORPHOGENESIS	0.28333	0.974618
GO_NEGATIVE_REGULATION_OF_HEART_CONTRACTION	0.283525	0.974618
GO_RESPONSE_TO_OSMOTIC_STRESS	0.283676	0.974618
GO_POSITIVE_REGULATION_OF_NEURON_DEATH	0.283677	0.974618
GO_STEM_CELL_DIFFERENTIATION	0.28382	0.974618
GO_RESPONSE_TO_TUMOR_NECROSIS_FACTOR	0.283891	0.974618
GO_SPINDLE_LOCALIZATION	0.284244	0.974618
GO_LYTIC_VACUOLE_MEMBRANE	0.28441	0.974618
GO_RESPONSE_TO_VITAMIN_E	0.28457	0.974618
GO_AP_TYPE_MEMBRANE_COAT_ADAPTOR_COMPLEX	0.284868	0.974618
GO_INTRINSIC_APOPTOTIC_SIGNALING_PATHWAY_IN_RESPONSE_TO_DNA_DAMAGE	0.28515	0.974618
GO_REGULATION_OF_DNA_BIOSYNTHETIC_PROCESS	0.28535	0.974618
GO_POSITIVE_REGULATION_OF_FATTY_ACID_METABOLIC_PROCESS	0.285535	0.974618
GO_LOW_DENSITY_LIPOPROTEIN_PARTICLE_RECEPTOR_BINDING	0.285573	0.974618
GO_ENDORIBONUCLEASE_COMPLEX	0.285668	0.974618
GO_CARDIAC_CONDUCTION	0.285701	0.974618
GO_REGULATION_OF_AMINO_ACID_TRANSPORT	0.285914	0.974618
GO_NEGATIVE_REGULATION_OF_RESPONSE_TO_BIOTIC_STIMULUS	0.286056	0.974618
GO_EXTRINSIC_COMPONENT_OF_ORGANELLE_MEMBRANE	0.286072	0.974618
GO_OXIDOREDUCTASE_ACTIVITY_ACTING_ON_SINGLE_DONORS_WITH_INCORPORATION_OF_MOLECULAR_OXYGEN	0.28613	0.974618
GO_NEGATIVE_REGULATION_OF_VIRAL_TRANSCRIPTION	0.286287	0.974618
GO_PLATELET_ALPHA_GRANULE	0.286395	0.974618
GO_ANDROGEN_RECEPTOR_SIGNALING_PATHWAY	0.286432	0.974618
GO_REGULATION_OF_SUPEROXIDE_METABOLIC_PROCESS	0.286957	0.974618
GO_HEART_GROWTH	0.287116	0.974618
GO_FILOPODIUM	0.287144	0.974618
GO_REGULATION_OF_RNA_SPLICING	0.287495	0.974618
GO_BASEMENT_MEMBRANE	0.287626	0.974618
GO_POSITIVE_REGULATION_OF_LEUKOCYTE_PROLIFERATION	0.287691	0.974618
GO_REGULATION_OF_LEUKOCYTE_PROLIFERATION	0.287859	0.974618
GO_ENDOTHELIUM_DEVELOPMENT	0.28882	0.974618
GO_PHOSPHATIDYLINOSITOL_ACYL_CHAIN_REMODELING	0.288844	0.974618
GO_NEGATIVE_REGULATION_OF_AUTOPHAGY	0.28896	0.974618
GO_NEGATIVE_REGULATION_OF_EPITHELIAL_CELL_DIFFERENTIATION	0.289148	0.974618
GO_ALCOHOL_TRANSMEMBRANE_TRANSPORTER_ACTIVITY	0.289376	0.974618
GO_PHOSPHATIDYLGLYCEROL_ACYL_CHAIN_REMODELING	0.289389	0.974618
GO_REGULATION_OF_DNA_DAMAGE_RESPONSE_SIGNAL_TRANSDUCTION_BY_P53_CLASS_MEDIATOR	0.289443	0.974618
GO_PHENOL_CONTAINING_COMPOUND_METABOLIC_PROCESS	0.289769	0.974618
GO_REGULATION_OF_TYPE_I_INTERFERON_MEDIATED_SIGNALING_PATHWAY	0.289808	0.974618
GO_INORGANIC_ION_IMPORT_INTO_CELL	0.289896	0.974618
GO_POSITIVE_REGULATION_OF_LYMPHOCYTE_MEDIATED_IMMUNITY	0.290604	0.974618
GO_NUCLEOBASE_CONTAINING_COMPOUND_TRANSPORT	0.290631	0.974618
GO_POSITIVE_REGULATION_OF_MULTI_ORGANISM_PROCESS	0.290687	0.974618
GO_ACTIVATION_OF_MAPK_ACTIVITY	0.290834	0.974618
GO_TRANSCRIPTION_FACTOR_TFIID_COMPLEX	0.29087	0.974618
GO_POSITIVE_REGULATION_OF_MYELOID_LEUKOCYTE_DIFFERENTIATION	0.291047	0.974618
GO_REGULATION_OF_MRNA_SPLICING_VIA_SPLICEOSOME	0.292573	0.974618
GO_MITOCHONDRIAL_FUSION	0.293071	0.974618
GO_RETROGRADE_TRANSPORT_ENDOSOME_TO_GOLGI	0.293236	0.974618
GO_POSITIVE_REGULATION_OF_PROTEIN_IMPORT	0.293251	0.974618
GO_REGULATION_OF_PROTEIN_INSERTION_INTO_MITOCHONDRIAL_MEMBRANE_INVOLVED_IN_APOPTOTIC_SIGNALING_PATHWAY	0.293273	0.974618
GO_ACTIN_FILAMENT_BASED_MOVEMENT	0.293392	0.974618
GO_SMOOTH_MUSCLE_TISSUE_DEVELOPMENT	0.294098	0.974618
GO_ASPARTIC_TYPE_PEPTIDASE_ACTIVITY	0.294387	0.974618
GO_RESPONSE_TO_REACTIVE_OXYGEN_SPECIES	0.294387	0.974618
GO_ENDOCYTIC_VESICLE_LUMEN	0.294656	0.974618
GO_REGULATION_OF_MEIOTIC_CELL_CYCLE	0.295051	0.974618
GO_CELLULAR_RESPONSE_TO_PH	0.295156	0.974618
GO_MICROTUBULE_POLYMERIZATION_OR_DEPOLYMERIZATION	0.295219	0.974618
GO_MORPHOGENESIS_OF_AN_EPITHELIAL_FOLD	0.29533	0.974618
GO_RESPONSE_TO_CARBOHYDRATE	0.295613	0.974618
GO_REGULATION_OF_BEHAVIOR	0.295669	0.974618
GO_ANTERIOR_POSTERIOR_AXIS_SPECIFICATION	0.295751	0.974618
GO_NEGATIVE_REGULATION_OF_CARTILAGE_DEVELOPMENT	0.29583	0.974618
GO_CYSTEINE_TYPE_ENDOPEPTIDASE_INHIBITOR_ACTIVITY_INVOLVED_IN_APOPTOTIC_PROCESS	0.296802	0.974618
GO_TOLL_LIKE_RECEPTOR_SIGNALING_PATHWAY	0.296831	0.974618
GO_L_ALPHA_AMINO_ACID_TRANSMEMBRANE_TRANSPORT	0.297088	0.974618
GO_SULFUR_COMPOUND_BINDING	0.297181	0.974618
GO_POSITIVE_REGULATION_OF_REPRODUCTIVE_PROCESS	0.297675	0.974618
GO_FILOPODIUM_ASSEMBLY	0.29785	0.974618
GO_INTRINSIC_APOPTOTIC_SIGNALING_PATHWAY_IN_RESPONSE_TO_DNA_DAMAGE_BY_P53_CLASS_MEDIATOR	0.297926	0.974618
GO_GLOBAL_GENOME_NUCLEOTIDE_EXCISION_REPAIR	0.29803	0.974618
GO_LEFT_RIGHT_PATTERN_FORMATION	0.298109	0.974618
GO_PROSTATE_GLAND_DEVELOPMENT	0.298325	0.974618
GO_SNARE_COMPLEX	0.298639	0.974618
GO_L_AMINO_ACID_TRANSPORT	0.298661	0.974618
GO_REGULATION_OF_EPIDERMAL_GROWTH_FACTOR_ACTIVATED_RECEPTOR_ACTIVITY	0.29869	0.974618
GO_PHOSPHATIDYLINOSITOL_3_PHOSPHATE_BIOSYNTHETIC_PROCESS	0.29881	0.974618
GO_ANION_TRANSMEMBRANE_TRANSPORT	0.298826	0.974618
GO_REGULATION_OF_LEUKOCYTE_MEDIATED_IMMUNITY	0.298994	0.974618
GO_VESICLE_TARGETING	0.299079	0.974618
GO_REGULATION_OF_RESPONSE_TO_REACTIVE_OXYGEN_SPECIES	0.299245	0.974618
GO_POSITIVE_REGULATION_OF_NUCLEOCYTOPLASMIC_TRANSPORT	0.299667	0.974618
GO_GLUCOSE_METABOLIC_PROCESS	0.299862	0.974618
GO_CHANNEL_REGULATOR_ACTIVITY	0.300122	0.974618
GO_DISRUPTION_OF_CELLS_OF_OTHER_ORGANISM	0.300182	0.974618
GO_REGULATION_OF_ARP2_3_COMPLEX_MEDIATED_ACTIN_NUCLEATION	0.300409	0.974618
GO_LIPID_PHOSPHORYLATION	0.300501	0.974618
GO_DEFENSE_RESPONSE_TO_GRAM_POSITIVE_BACTERIUM	0.300502	0.974618
GO_REGULATION_OF_PROTEIN_LOCALIZATION_TO_NUCLEUS	0.300775	0.974618
GO_ALPHA_AMINO_ACID_BIOSYNTHETIC_PROCESS	0.300931	0.974618
GO_MITOTIC_CYTOKINESIS	0.30135	0.974618
GO_RESPONSE_TO_ELECTRICAL_STIMULUS	0.30165	0.974618
GO_CENTROSOME_CYCLE	0.301729	0.974618
GO_REGULATION_OF_DEVELOPMENTAL_GROWTH	0.302095	0.974618
GO_INTRAMOLECULAR_OXIDOREDUCTASE_ACTIVITY	0.302239	0.974618
GO_REGULATION_OF_T_HELPER_1_TYPE_IMMUNE_RESPONSE	0.302596	0.974618
GO_ACTIN_MEDIATED_CELL_CONTRACTION	0.302753	0.974618
GO_LIGASE_ACTIVITY_FORMING_CARBON_SULFUR_BONDS	0.302933	0.974618
GO_UBIQUITIN_LIKE_PROTEIN_CONJUGATING_ENZYME_BINDING	0.303025	0.974618
GO_REGULATION_OF_KIDNEY_DEVELOPMENT	0.303211	0.974618
GO_REGULATION_OF_B_CELL_ACTIVATION	0.303484	0.974618
GO_POSITIVE_REGULATION_OF_TYPE_I_INTERFERON_PRODUCTION	0.303543	0.974618
GO_UNFOLDED_PROTEIN_BINDING	0.303714	0.974618
GO_PROTEASOME_COMPLEX	0.303894	0.974618
GO_NEURAL_CREST_CELL_DIFFERENTIATION	0.303979	0.974618
GO_MEMBRANE_MICRODOMAIN	0.304301	0.974618
GO_NUCLEOLAR_PART	0.304463	0.974618
GO_MEMBRANE_LIPID_CATABOLIC_PROCESS	0.304685	0.974618
GO_REGULATION_OF_CHONDROCYTE_DIFFERENTIATION	0.304732	0.974618
GO_ANTIMICROBIAL_HUMORAL_RESPONSE	0.304935	0.974618
GO_PHOTORECEPTOR_CONNECTING_CILIUM	0.305583	0.974618
GO_LEARNING	0.305975	0.974618
GO_REGULATION_OF_ANOIKIS	0.30605	0.974618
GO_MAGNESIUM_ION_BINDING	0.306482	0.974618
GO_REGULATION_OF_INTERFERON_GAMMA_BIOSYNTHETIC_PROCESS	0.306917	0.974618
GO_MONOSACCHARIDE_METABOLIC_PROCESS	0.307757	0.974618
GO_SKELETAL_MUSCLE_CELL_DIFFERENTIATION	0.307797	0.974618
GO_POSITIVE_REGULATION_OF_LIPID_STORAGE	0.308042	0.974618
GO_AMINOGLYCAN_CATABOLIC_PROCESS	0.308098	0.974618
GO_NEURON_FATE_COMMITMENT	0.308321	0.974618
GO_SULFUR_AMINO_ACID_BIOSYNTHETIC_PROCESS	0.308355	0.974618
GO_NEGATIVE_REGULATION_OF_T_CELL_DIFFERENTIATION	0.30839	0.974618
GO_METHYLATED_HISTONE_BINDING	0.308418	0.974618
GO_DNA_BINDING_BENDING	0.308617	0.974618
GO_DESMOSOME	0.308642	0.974618
GO_STEROID_HORMONE_RECEPTOR_ACTIVITY	0.308686	0.974618
GO_NEPHRON_EPITHELIUM_DEVELOPMENT	0.309113	0.974618
GO_G_PROTEIN_COUPLED_RECEPTOR_BINDING	0.309262	0.974618
GO_ORGANIC_HYDROXY_COMPOUND_TRANSMEMBRANE_TRANSPORTER_ACTIVITY	0.3095	0.974618
GO_REGULATION_OF_PROTEASOMAL_UBIQUITIN_DEPENDENT_PROTEIN_CATABOLIC_PROCESS	0.310371	0.974618
GO_MESODERM_MORPHOGENESIS	0.310396	0.974618
GO_AXONAL_FASCICULATION	0.310973	0.974618
GO_POSITIVE_REGULATION_OF_PROTEIN_CATABOLIC_PROCESS	0.311158	0.974618
GO_REGULATION_OF_CLATHRIN_MEDIATED_ENDOCYTOSIS	0.311601	0.974618
GO_CELLULAR_COMPONENT_ASSEMBLY_INVOLVED_IN_MORPHOGENESIS	0.311673	0.974618
GO_LENS_DEVELOPMENT_IN_CAMERA_TYPE_EYE	0.311883	0.974618
GO_DEFENSE_RESPONSE_TO_BACTERIUM	0.312081	0.974618
GO_MESONEPHROS_DEVELOPMENT	0.312465	0.974618
GO_ORGANELLE_DISASSEMBLY	0.312577	0.974618
GO_ACTIVATION_OF_PROTEIN_KINASE_ACTIVITY	0.312832	0.974618
GO_ANTIGEN_PROCESSING_AND_PRESENTATION_OF_ENDOGENOUS_ANTIGEN	0.31288	0.974618
GO_POSITIVE_REGULATION_OF_RELEASE_OF_CYTOCHROME_C_FROM_MITOCHONDRIA	0.313072	0.974618
GO_REGULATION_OF_GENERATION_OF_PRECURSOR_METABOLITES_AND_ENERGY	0.313197	0.974618
GO_PLATELET_DEGRANULATION	0.313392	0.974618
GO_REGULATION_OF_ACTIN_FILAMENT_BUNDLE_ASSEMBLY	0.313429	0.974618
GO_CALCIUM_ION_IMPORT_INTO_CYTOSOL	0.313797	0.974618
GO_HORMONE_MEDIATED_SIGNALING_PATHWAY	0.314299	0.974618
GO_ORGANELLAR_LARGE_RIBOSOMAL_SUBUNIT	0.314492	0.974618
GO_ARF_GUANYL_NUCLEOTIDE_EXCHANGE_FACTOR_ACTIVITY	0.314583	0.974618
GO_SECONDARY_METABOLITE_BIOSYNTHETIC_PROCESS	0.314875	0.974618
GO_REGULATION_OF_CARDIAC_MUSCLE_CONTRACTION_BY_CALCIUM_ION_SIGNALING	0.315017	0.974618
GO_MORPHOGENESIS_OF_EMBRYONIC_EPITHELIUM	0.315083	0.974618
GO_POSITIVE_REGULATION_OF_SEQUENCE_SPECIFIC_DNA_BINDING_TRANSCRIPTION_FACTOR_ACTIVITY	0.315239	0.974618
GO_RUFFLE_MEMBRANE	0.315694	0.974618
GO_REFLEX	0.316222	0.974618
GO_POSITIVE_REGULATION_OF_DNA_BIOSYNTHETIC_PROCESS	0.316536	0.974618
GO_ROUGH_ENDOPLASMIC_RETICULUM	0.317493	0.974618
GO_ERAD_PATHWAY	0.317566	0.974618
GO_CELL_AGING	0.317815	0.974618
GO_POSITIVE_REGULATION_OF_TYROSINE_PHOSPHORYLATION_OF_STAT5_PROTEIN	0.317902	0.974618
GO_NEGATIVE_REGULATION_OF_HISTONE_METHYLATION	0.318182	0.974618
GO_COCHLEA_DEVELOPMENT	0.318565	0.974618
GO_COPPER_ION_HOMEOSTASIS	0.319437	0.974618
GO_MICROVILLUS_ORGANIZATION	0.319572	0.974618
GO_PARAXIAL_MESODERM_DEVELOPMENT	0.319802	0.974618
GO_REGULATION_OF_ERYTHROCYTE_DIFFERENTIATION	0.319924	0.974618
GO_RESPONSE_TO_ENDOPLASMIC_RETICULUM_STRESS	0.321167	0.974618
GO_REGULATION_OF_GLUTAMATE_SECRETION	0.321361	0.974618
GO_REGULATION_OF_SIGNAL_TRANSDUCTION_BY_P53_CLASS_MEDIATOR	0.32151	0.974618
GO_REGULATION_OF_NEURON_APOPTOTIC_PROCESS	0.321631	0.974618
GO_CARDIAC_CHAMBER_MORPHOGENESIS	0.321708	0.974618
GO_CYSTEINE_TYPE_ENDOPEPTIDASE_INHIBITOR_ACTIVITY	0.32199	0.974618
GO_REGULATION_OF_DNA_BINDING	0.321994	0.974618
GO_CELLULAR_RESPONSE_TO_STARVATION	0.32227	0.974618
GO_B_CELL_PROLIFERATION	0.322618	0.974618
GO_MYOSIN_V_BINDING	0.322621	0.974618
GO_CILIARY_BASE	0.322656	0.974618
GO_HYDROLASE_ACTIVITY_ACTING_ON_CARBON_NITROGEN_BUT_NOT_PEPTIDE_BONDS	0.322781	0.974618
GO_CALCIUM_DEPENDENT_PHOSPHOLIPID_BINDING	0.323238	0.974618
GO_CEREBRAL_CORTEX_CELL_MIGRATION	0.323397	0.974618
GO_ADAPTATION_OF_SIGNALING_PATHWAY	0.323419	0.974618
GO_AROMATIC_AMINO_ACID_FAMILY_METABOLIC_PROCESS	0.323651	0.974618
GO_ALKALI_METAL_ION_BINDING	0.324001	0.974618
GO_LEUKOCYTE_MIGRATION	0.324168	0.974618
GO_NEGATIVE_REGULATION_OF_SMALL_GTPASE_MEDIATED_SIGNAL_TRANSDUCTION	0.324206	0.974618
GO_EPIDERMAL_GROWTH_FACTOR_RECEPTOR_BINDING	0.324623	0.974618
GO_REGULATION_OF_PROTEIN_IMPORT	0.324655	0.974618
GO_FOREBRAIN_REGIONALIZATION	0.324685	0.974618
GO_POTASSIUM_CHANNEL_COMPLEX	0.324897	0.974618
GO_GTP_DEPENDENT_PROTEIN_BINDING	0.324934	0.974618
GO_N_TERMINAL_PROTEIN_AMINO_ACID_MODIFICATION	0.325442	0.974618
GO_MRNA_3_UTR_BINDING	0.326152	0.974618
GO_RESPONSE_TO_MONOAMINE	0.326266	0.974618
GO_RESPONSE_TO_AMINO_ACID	0.326476	0.974618
GO_ADRENERGIC_RECEPTOR_BINDING	0.32673	0.974618
GO_ANTERIOR_POSTERIOR_PATTERN_SPECIFICATION	0.327064	0.974618
GO_HUMORAL_IMMUNE_RESPONSE	0.327301	0.974618
GO_POSITIVE_REGULATION_OF_BLOOD_CIRCULATION	0.327403	0.974618
GO_MRNA_CLEAVAGE	0.327451	0.974618
GO_CELL_CELL_CONTACT_ZONE	0.327454	0.974618
GO_REGULATION_OF_CARDIAC_MUSCLE_TISSUE_DEVELOPMENT	0.327597	0.974618
GO_POSITIVE_REGULATION_OF_INTERLEUKIN_12_PRODUCTION	0.328114	0.974618
GO_REGULATION_OF_PEPTIDYL_SERINE_PHOSPHORYLATION	0.328205	0.974618
GO_REGULATION_OF_MYELOID_LEUKOCYTE_DIFFERENTIATION	0.328244	0.974618
GO_MONOCYTE_CHEMOTAXIS	0.32855	0.974618
GO_REGULATION_OF_MAST_CELL_ACTIVATION_INVOLVED_IN_IMMUNE_RESPONSE	0.328589	0.974618
GO_GLUTAMINE_FAMILY_AMINO_ACID_CATABOLIC_PROCESS	0.328596	0.974618
GO_NEGATIVE_REGULATION_OF_CHROMOSOME_ORGANIZATION	0.328799	0.974618
GO_ESTABLISHMENT_OF_PROTEIN_LOCALIZATION_TO_VACUOLE	0.329025	0.974618
GO_SINGLE_STRANDED_DNA_BINDING	0.329038	0.974618
GO_CYTOPLASMIC_REGION	0.329362	0.974618
GO_SPECTRIN_BINDING	0.32937	0.974618
GO_NEGATIVE_REGULATION_OF_ORGAN_GROWTH	0.329486	0.974618
GO_PHOSPHOLIPID_TRANSLOCATING_ATPASE_ACTIVITY	0.32949	0.974618
GO_REGULATION_OF_SMALL_GTPASE_MEDIATED_SIGNAL_TRANSDUCTION	0.329657	0.974618
GO_REGULATION_OF_PEPTIDE_SECRETION	0.329711	0.974618
GO_REGULATION_OF_HEART_RATE_BY_CARDIAC_CONDUCTION	0.329986	0.974618
GO_CELL_JUNCTION_ASSEMBLY	0.330218	0.974618
GO_SEROTONIN_RECEPTOR_ACTIVITY	0.330251	0.974618
GO_PHOSPHATIDYLINOSITOL_4_5_BISPHOSPHATE_BINDING	0.330869	0.974618
GO_AUTOPHAGOSOME_ORGANIZATION	0.330925	0.974618
GO_REGULATION_OF_STRESS_ACTIVATED_PROTEIN_KINASE_SIGNALING_CASCADE	0.330978	0.974618
GO_PHOSPHATIDYLINOSITOL_3_5_BISPHOSPHATE_BINDING	0.331159	0.974618
GO_LEUKOTRIENE_BIOSYNTHETIC_PROCESS	0.331418	0.974618
GO_CELLULAR_RESPONSE_TO_CALCIUM_ION	0.331478	0.974618
GO_REGULATION_OF_CARBOHYDRATE_BIOSYNTHETIC_PROCESS	0.331559	0.974618
GO_POSITIVE_REGULATION_OF_CARDIAC_MUSCLE_TISSUE_DEVELOPMENT	0.332075	0.974618
GO_CYTOKINE_RECEPTOR_BINDING	0.332112	0.974618
GO_1_PHOSPHATIDYLINOSITOL_BINDING	0.332326	0.974618
GO_ACTIN_FILAMENT_BINDING	0.332529	0.974618
GO_POSITIVE_REGULATION_OF_CYTOSKELETON_ORGANIZATION	0.332755	0.974618
GO_SULFUR_COMPOUND_TRANSPORT	0.332826	0.974618
GO_MACROMOLECULE_DEACYLATION	0.332907	0.974618
GO_DEPHOSPHORYLATION	0.33311	0.974618
GO_REGULATION_OF_RELEASE_OF_CYTOCHROME_C_FROM_MITOCHONDRIA	0.333177	0.974618
GO_PROTEIN_LOCALIZATION_TO_CENTROSOME	0.333247	0.974618
GO_NEUROMUSCULAR_PROCESS_CONTROLLING_POSTURE	0.333277	0.974618
GO_AEROBIC_RESPIRATION	0.333392	0.974618
GO_KIDNEY_EPITHELIUM_DEVELOPMENT	0.333452	0.974618
GO_NEGATIVE_REGULATION_OF_VIRAL_GENOME_REPLICATION	0.334178	0.974618
GO_NEGATIVE_REGULATION_OF_PROTEIN_POLYMERIZATION	0.334409	0.974618
GO_NUCLEAR_HETEROCHROMATIN	0.334691	0.974618
GO_TRANSCRIPTION_INITIATION_FROM_RNA_POLYMERASE_II_PROMOTER	0.334709	0.974618
GO_REGULATION_OF_INTERLEUKIN_13_PRODUCTION	0.334889	0.974618
GO_BRANCHING_INVOLVED_IN_MAMMARY_GLAND_DUCT_MORPHOGENESIS	0.335388	0.974618
GO_REGULATION_OF_FATTY_ACID_OXIDATION	0.335757	0.974618
GO_NEUROMUSCULAR_JUNCTION_DEVELOPMENT	0.336027	0.974618
GO_ACTOMYOSIN	0.336429	0.974618
GO_POSITIVE_REGULATION_OF_MITOTIC_CELL_CYCLE	0.336469	0.974618
GO_TRANSCRIPTION_FACTOR_ACTIVITY_DIRECT_LIGAND_REGULATED_SEQUENCE_SPECIFIC_DNA_BINDING	0.336734	0.974618
GO_ECTODERM_DEVELOPMENT	0.337118	0.974618
GO_SYNAPSIS	0.337194	0.974618
GO_REGULATION_OF_PROTEIN_KINASE_B_SIGNALING	0.337448	0.974618
GO_NUCLEAR_ENVELOPE_ORGANIZATION	0.33779	0.974618
GO_REGULATION_OF_ALTERNATIVE_MRNA_SPLICING_VIA_SPLICEOSOME	0.337813	0.974618
GO_PEPTIDYL_SERINE_MODIFICATION	0.338076	0.974618
GO_REGULATION_OF_FIBROBLAST_GROWTH_FACTOR_RECEPTOR_SIGNALING_PATHWAY	0.338107	0.974618
GO_NEURON_PROJECTION_MEMBRANE	0.338853	0.974618
GO_SUBSTRATE_ADHESION_DEPENDENT_CELL_SPREADING	0.339111	0.974618
GO_REGULATION_OF_NEUROBLAST_PROLIFERATION	0.339287	0.974618
GO_NEGATIVE_REGULATION_OF_VIRAL_PROCESS	0.339342	0.974618
GO_CONDENSED_CHROMOSOME_CENTROMERIC_REGION	0.339393	0.974618
GO_PHOTORECEPTOR_CELL_DIFFERENTIATION	0.339466	0.974618
GO_CYTOSKELETON_DEPENDENT_CYTOKINESIS	0.339596	0.974618
GO_NEGATIVE_REGULATION_OF_NF_KAPPAB_TRANSCRIPTION_FACTOR_ACTIVITY	0.339669	0.974618
GO_BILE_ACID_TRANSMEMBRANE_TRANSPORTER_ACTIVITY	0.339721	0.974618
GO_REGULATION_OF_OLIGODENDROCYTE_DIFFERENTIATION	0.340032	0.974618
GO_NEUROEPITHELIAL_CELL_DIFFERENTIATION	0.340159	0.974618
GO_GOLGI_TO_VACUOLE_TRANSPORT	0.340673	0.974618
GO_BILE_ACID_BIOSYNTHETIC_PROCESS	0.340802	0.974618
GO_POSITIVE_REGULATION_OF_CELL_CYCLE_G2_M_PHASE_TRANSITION	0.34193	0.974618
GO_NEGATIVE_REGULATION_OF_STAT_CASCADE	0.342256	0.974618
GO_HYDRO_LYASE_ACTIVITY	0.342773	0.974618
GO_SEX_DETERMINATION	0.342893	0.974618
GO_MRNA_3_END_PROCESSING	0.342975	0.974618
GO_INTERMEDIATE_FILAMENT_ORGANIZATION	0.343124	0.974618
GO_REGULATION_OF_INSULIN_SECRETION_INVOLVED_IN_CELLULAR_RESPONSE_TO_GLUCOSE_STIMULUS	0.343145	0.974618
GO_NEGATIVE_REGULATION_OF_DENDRITE_MORPHOGENESIS	0.343155	0.974618
GO_NEGATIVE_REGULATION_OF_IMMUNE_RESPONSE	0.343201	0.974618
GO_REGULATION_OF_MORPHOGENESIS_OF_A_BRANCHING_STRUCTURE	0.343345	0.974618
GO_UNSATURATED_FATTY_ACID_METABOLIC_PROCESS	0.343427	0.974618
GO_REGULATION_OF_CELL_CYCLE_G2_M_PHASE_TRANSITION	0.343714	0.974618
GO_REGULATION_OF_MAST_CELL_ACTIVATION	0.343999	0.974618
GO_NEGATIVE_REGULATION_OF_AXON_EXTENSION	0.344504	0.974618
GO_RAS_GUANYL_NUCLEOTIDE_EXCHANGE_FACTOR_ACTIVITY	0.344725	0.974618
GO_SEMAPHORIN_PLEXIN_SIGNALING_PATHWAY	0.344854	0.974618
GO_QUATERNARY_AMMONIUM_GROUP_TRANSPORT	0.34497	0.974618
GO_NEGATIVE_REGULATION_OF_AMINE_TRANSPORT	0.345193	0.974618
GO_DICARBOXYLIC_ACID_METABOLIC_PROCESS	0.345449	0.974618
GO_LIPID_HOMEOSTASIS	0.345618	0.974618
GO_REGULATION_OF_SMOOTH_MUSCLE_CELL_PROLIFERATION	0.346177	0.974618
GO_MONOVALENT_INORGANIC_ANION_HOMEOSTASIS	0.346412	0.974618
GO_PHARYNGEAL_SYSTEM_DEVELOPMENT	0.346482	0.974618
GO_GAMMA_TUBULIN_BINDING	0.346592	0.974618
GO_CYTOPLASMIC_MICROTUBULE	0.346789	0.974618
GO_TRICARBOXYLIC_ACID_METABOLIC_PROCESS	0.346974	0.974618
GO_VASODILATION	0.347194	0.974618
GO_CALCIUM_ION_TRANSPORT	0.34742	0.974618
GO_NEGATIVE_REGULATION_OF_SEQUENCE_SPECIFIC_DNA_BINDING_TRANSCRIPTION_FACTOR_ACTIVITY	0.347465	0.974618
GO_FC_EPSILON_RECEPTOR_SIGNALING_PATHWAY	0.347671	0.974618
GO_AMINO_ACID_TRANSPORT	0.347735	0.974618
GO_POSITIVE_REGULATION_OF_HEMOPOIESIS	0.348043	0.974618
GO_FEEDING_BEHAVIOR	0.348192	0.974618
GO_REGULATION_OF_CELLULAR_PROTEIN_CATABOLIC_PROCESS	0.348616	0.974618
GO_REGULATION_OF_CELL_SIZE	0.348702	0.974618
GO_REGULATION_OF_INTERFERON_BETA_PRODUCTION	0.348804	0.974618
GO_REGULATION_OF_NEURON_DEATH	0.348826	0.974618
GO_POSITIVE_REGULATION_OF_HEART_CONTRACTION	0.348913	0.974618
GO_DNA_DAMAGE_RESPONSE_DETECTION_OF_DNA_DAMAGE	0.348962	0.974618
GO_GLUTAMATE_RECEPTOR_BINDING	0.349607	0.975393
GO_POSITIVE_REGULATION_OF_CHEMOKINE_PRODUCTION	0.349697	0.975393
GO_NEGATIVE_REGULATION_OF_FATTY_ACID_METABOLIC_PROCESS	0.350754	0.975467
GO_REGULATION_OF_CARDIAC_MUSCLE_CELL_ACTION_POTENTIAL	0.350861	0.975467
GO_POSITIVE_REGULATION_OF_PROTEIN_TYROSINE_KINASE_ACTIVITY	0.351082	0.975467
GO_LIGASE_ACTIVITY_FORMING_CARBON_OXYGEN_BONDS	0.351556	0.975467
GO_ACYLGLYCEROL_HOMEOSTASIS	0.351566	0.975467
GO_AZOLE_TRANSPORT	0.351647	0.975467
GO_SENSORY_PERCEPTION_OF_TASTE	0.351648	0.975467
GO_REGULATION_OF_LEUKOCYTE_DEGRANULATION	0.35188	0.975467
GO_REGULATION_OF_TRANSLATION_IN_RESPONSE_TO_STRESS	0.351915	0.975467
GO_REGULATION_OF_SYNAPTIC_PLASTICITY	0.3521	0.975467
GO_ESC_E_Z_COMPLEX	0.35242	0.975467
GO_B_CELL_RECEPTOR_SIGNALING_PATHWAY	0.352749	0.975467
GO_NUCLEUS_ORGANIZATION	0.353144	0.975467
GO_REGULATION_OF_PEPTIDYL_SERINE_PHOSPHORYLATION_OF_STAT_PROTEIN	0.353509	0.975467
GO_TRANSCRIPTION_FROM_RNA_POLYMERASE_I_PROMOTER	0.353524	0.975467
GO_GLYCOPROTEIN_CATABOLIC_PROCESS	0.354425	0.975467
GO_REGULATION_OF_TYPE_I_INTERFERON_PRODUCTION	0.354603	0.975467
GO_REGULATION_OF_GLYCOPROTEIN_METABOLIC_PROCESS	0.355053	0.975467
GO_PHOSPHORIC_DIESTER_HYDROLASE_ACTIVITY	0.355096	0.975467
GO_POSITIVE_REGULATION_OF_PROTEIN_AUTOPHOSPHORYLATION	0.355212	0.975467
GO_RESPONSE_TO_DSRNA	0.355275	0.975467
GO_RESPONSE_TO_MANGANESE_ION	0.355614	0.975467
GO_POSITIVE_REGULATION_OF_CELL_KILLING	0.356466	0.975467
GO_INTRINSIC_COMPONENT_OF_EXTERNAL_SIDE_OF_PLASMA_MEMBRANE	0.357027	0.975467
GO_REGULATION_OF_EARLY_ENDOSOME_TO_LATE_ENDOSOME_TRANSPORT	0.357257	0.975467
GO_LYSINE_ACETYLATED_HISTONE_BINDING	0.357297	0.975467
GO_REGULATION_OF_VESICLE_FUSION	0.357388	0.975467
GO_REGULATION_OF_CHEMOKINE_PRODUCTION	0.357559	0.975467
GO_REGULATION_OF_FEEDING_BEHAVIOR	0.357717	0.975467
GO_AMINO_ACID_TRANSMEMBRANE_TRANSPORT	0.358131	0.975467
GO_NEGATIVE_REGULATION_OF_CHONDROCYTE_DIFFERENTIATION	0.358232	0.975467
GO_RIBONUCLEOTIDE_CATABOLIC_PROCESS	0.358403	0.975467
GO_NEGATIVE_REGULATION_OF_IMMUNE_EFFECTOR_PROCESS	0.358485	0.975467
GO_COFACTOR_BINDING	0.358536	0.975467
GO_FIBROBLAST_GROWTH_FACTOR_RECEPTOR_SIGNALING_PATHWAY	0.358561	0.975467
GO_NEGATIVE_REGULATION_OF_LIPID_BIOSYNTHETIC_PROCESS	0.358613	0.975467
GO_CELLULAR_RESPONSE_TO_LEPTIN_STIMULUS	0.358653	0.975467
GO_NEGATIVE_REGULATION_OF_STEM_CELL_PROLIFERATION	0.358739	0.975467
GO_REGULATION_OF_SYSTEMIC_ARTERIAL_BLOOD_PRESSURE_MEDIATED_BY_A_CHEMICAL_SIGNAL	0.359031	0.975467
GO_RESPONSE_TO_STARVATION	0.359757	0.975467
GO_CELLULAR_RESPONSE_TO_HEAT	0.35981	0.975467
GO_POSITIVE_REGULATION_OF_BLOOD_VESSEL_ENDOTHELIAL_CELL_MIGRATION	0.361156	0.975467
GO_CELL_COMMUNICATION_BY_ELECTRICAL_COUPLING	0.361497	0.975467
GO_REGULATION_OF_CHROMOSOME_ORGANIZATION	0.361669	0.975467
GO_POSITIVE_REGULATION_OF_CELLULAR_AMIDE_METABOLIC_PROCESS	0.361846	0.975467
GO_POSITIVE_REGULATION_OF_CYCLIC_NUCLEOTIDE_METABOLIC_PROCESS	0.36246	0.975467
GO_FOLIC_ACID_METABOLIC_PROCESS	0.362599	0.975467
GO_FLUID_TRANSPORT	0.362753	0.975467
GO_ANCHORED_COMPONENT_OF_EXTERNAL_SIDE_OF_PLASMA_MEMBRANE	0.36276	0.975467
GO_REGULATION_OF_MYELOID_CELL_APOPTOTIC_PROCESS	0.362842	0.975467
GO_ENTRAINMENT_OF_CIRCADIAN_CLOCK_BY_PHOTOPERIOD	0.362914	0.975467
GO_SPINDLE_ASSEMBLY	0.363052	0.975467
GO_POSITIVE_REGULATION_OF_ENDOCYTOSIS	0.36309	0.975467
GO_CELL_DIFFERENTIATION_INVOLVED_IN_KIDNEY_DEVELOPMENT	0.363372	0.975467
GO_AMINO_ACID_TRANSMEMBRANE_TRANSPORTER_ACTIVITY	0.363521	0.975467
GO_ORGANELLE_SUBCOMPARTMENT	0.364213	0.975467
GO_RHO_GTPASE_BINDING	0.364567	0.975467
GO_CYTOKINE_BINDING	0.364879	0.975467
GO_POSITIVE_REGULATION_OF_ANION_TRANSPORT	0.365195	0.975467
GO_REGULATION_OF_OSTEOBLAST_DIFFERENTIATION	0.365346	0.975467
GO_CALMODULIN_DEPENDENT_PROTEIN_KINASE_ACTIVITY	0.366127	0.975467
GO_GABAERGIC_NEURON_DIFFERENTIATION	0.366518	0.975467
GO_AXIS_SPECIFICATION	0.366588	0.975467
GO_CALCIUM_DEPENDENT_CELL_CELL_ADHESION_VIA_PLASMA_MEMBRANE_CELL_ADHESION_MOLECULES	0.366993	0.975467
GO_POSITIVE_REGULATION_OF_INFLAMMATORY_RESPONSE	0.367139	0.975467
GO_SIGNALING_ADAPTOR_ACTIVITY	0.367181	0.975467
GO_SODIUM_INDEPENDENT_ORGANIC_ANION_TRANSPORT	0.367256	0.975467
GO_SUBPALLIUM_DEVELOPMENT	0.367743	0.975467
GO_REGULATION_OF_HISTONE_METHYLATION	0.368424	0.975467
GO_CHLORIDE_CHANNEL_COMPLEX	0.368488	0.975467
GO_RENAL_SYSTEM_VASCULATURE_DEVELOPMENT	0.368508	0.975467
GO_MUSCLE_HYPERTROPHY	0.368934	0.975467
GO_TERMINATION_OF_RNA_POLYMERASE_II_TRANSCRIPTION	0.369151	0.975467
GO_ACETYL_COA_METABOLIC_PROCESS	0.369833	0.975467
GO_APOPTOTIC_PROCESS_INVOLVED_IN_DEVELOPMENT	0.370189	0.975467
GO_RESPONSE_TO_NUTRIENT	0.370291	0.975467
GO_EXTRINSIC_APOPTOTIC_SIGNALING_PATHWAY	0.37031	0.975467
GO_POLY_PURINE_TRACT_BINDING	0.370383	0.975467
GO_NEUROPEPTIDE_RECEPTOR_BINDING	0.37051	0.975467
GO_MACROPHAGE_ACTIVATION	0.370593	0.975467
GO_MULTICELLULAR_ORGANISMAL_WATER_HOMEOSTASIS	0.370747	0.975467
GO_SEMAPHORIN_RECEPTOR_BINDING	0.371025	0.975467
GO_TRANS_GOLGI_NETWORK_TRANSPORT_VESICLE	0.371098	0.975467
GO_EPHRIN_RECEPTOR_ACTIVITY	0.371201	0.975467
GO_ORGANELLE_ENVELOPE_LUMEN	0.371511	0.975467
GO_REGULATION_OF_T_CELL_RECEPTOR_SIGNALING_PATHWAY	0.372301	0.975467
GO_CELLULAR_TRANSITION_METAL_ION_HOMEOSTASIS	0.372465	0.975467
GO_PROTEIN_REFOLDING	0.372581	0.975467
GO_AUTOPHAGOSOME_MEMBRANE	0.372659	0.975467
GO_CELL_CYCLE_G1_S_PHASE_TRANSITION	0.372979	0.975467
GO_PROTEIN_LOCALIZATION_TO_CYTOSKELETON	0.373252	0.975467
GO_CONNEXON_COMPLEX	0.373544	0.975467
GO_REGULATION_OF_MEIOTIC_NUCLEAR_DIVISION	0.373674	0.975467
GO_ERROR_FREE_TRANSLESION_SYNTHESIS	0.373787	0.975467
GO_NEGATIVE_REGULATION_OF_CYTOPLASMIC_TRANSPORT	0.373933	0.975467
GO_SYNCYTIUM_FORMATION	0.374102	0.975467
GO_REGULATION_OF_CELL_PROJECTION_ASSEMBLY	0.374216	0.975467
GO_REGULATION_OF_HEAT_GENERATION	0.374285	0.975467
GO_REGULATION_OF_INTRACELLULAR_STEROID_HORMONE_RECEPTOR_SIGNALING_PATHWAY	0.374369	0.975467
GO_POSITIVE_REGULATION_OF_ACTIN_FILAMENT_BUNDLE_ASSEMBLY	0.374631	0.975467
GO_REGULATION_OF_RECEPTOR_BIOSYNTHETIC_PROCESS	0.374726	0.975467
GO_PROTEIN_C_TERMINUS_BINDING	0.375044	0.975467
GO_NEGATIVE_REGULATION_OF_DEVELOPMENTAL_GROWTH	0.375099	0.975467
GO_NEUROPEPTIDE_HORMONE_ACTIVITY	0.375172	0.975467
GO_CELLULAR_ANION_HOMEOSTASIS	0.37551	0.975467
GO_DNA_ALKYLATION	0.375625	0.975467
GO_NEGATIVE_REGULATION_OF_CYTOKINE_PRODUCTION	0.376083	0.975467
GO_GOLGI_LUMEN	0.376248	0.975467
GO_OXIDOREDUCTION_COENZYME_METABOLIC_PROCESS	0.376259	0.975467
GO_POSITIVE_REGULATION_OF_NEUROBLAST_PROLIFERATION	0.376629	0.975467
GO_AMINO_ACID_IMPORT	0.376703	0.975467
GO_REGULATION_OF_TYROSINE_PHOSPHORYLATION_OF_STAT5_PROTEIN	0.376752	0.975467
GO_POSITIVE_REGULATION_OF_DENDRITIC_SPINE_DEVELOPMENT	0.376863	0.975467
GO_PROTEIN_TYROSINE_KINASE_BINDING	0.377324	0.975467
GO_RENAL_WATER_HOMEOSTASIS	0.377437	0.975467
GO_POSITIVE_REGULATION_OF_INTERFERON_BETA_PRODUCTION	0.377664	0.975467
GO_POSITIVE_REGULATION_OF_ACTIVATED_T_CELL_PROLIFERATION	0.377709	0.975467
GO_REGULATION_OF_ORGANELLE_ASSEMBLY	0.377915	0.975467
GO_REGULATION_OF_INTERLEUKIN_8_SECRETION	0.378318	0.975467
GO_PHOSPHATIDYLCHOLINE_BIOSYNTHETIC_PROCESS	0.37842	0.975467
GO_PEPTIDYL_CYSTEINE_MODIFICATION	0.378775	0.975467
GO_RESPONSE_TO_UV	0.378864	0.975467
GO_POSITIVE_REGULATION_OF_GLUCOSE_METABOLIC_PROCESS	0.378949	0.975467
GO_A_BAND	0.379324	0.975467
GO_REGULATION_OF_PEPTIDE_TRANSPORT	0.37986	0.975467
GO_ACETYLCHOLINE_RECEPTOR_ACTIVITY	0.380048	0.975467
GO_HYALURONIC_ACID_BINDING	0.380729	0.975467
GO_NOSE_DEVELOPMENT	0.380751	0.975467
GO_PHOSPHATE_ION_TRANSPORT	0.381075	0.975467
GO_POSITIVE_REGULATION_OF_AXON_EXTENSION	0.381615	0.975467
GO_TRANSCRIPTIONAL_REPRESSOR_ACTIVITY_RNA_POLYMERASE_II_CORE_PROMOTER_PROXIMAL_REGION_SEQUENCE_SPECIFIC_BINDING	0.381679	0.975467
GO_RIBOSOME_ASSEMBLY	0.381784	0.975467
GO_EPITHELIAL_CELL_DIFFERENTIATION_INVOLVED_IN_KIDNEY_DEVELOPMENT	0.381841	0.975467
GO_POSITIVE_REGULATION_OF_LEUKOCYTE_DIFFERENTIATION	0.381953	0.975467
GO_RESPONSE_TO_NERVE_GROWTH_FACTOR	0.382178	0.975467
GO_ENDOTHELIAL_CELL_DIFFERENTIATION	0.382434	0.975467
GO_CILIUM_ORGANIZATION	0.382531	0.975467
GO_CYCLIC_NUCLEOTIDE_BINDING	0.382969	0.975467
GO_REGULATION_OF_HORMONE_BIOSYNTHETIC_PROCESS	0.382992	0.975467
GO_ENDOCYTIC_VESICLE	0.383338	0.975467
GO_GRANULOCYTE_MIGRATION	0.384184	0.975467
GO_NEGATIVE_REGULATION_OF_REACTIVE_OXYGEN_SPECIES_METABOLIC_PROCESS	0.38433	0.975467
GO_REPRESSING_TRANSCRIPTION_FACTOR_BINDING	0.384537	0.975467
GO_METHYL_CPG_BINDING	0.385111	0.975467
GO_RNA_HELICASE_ACTIVITY	0.385253	0.975467
GO_THYMIC_T_CELL_SELECTION	0.385656	0.975467
GO_PLATELET_ACTIVATION	0.385727	0.975467
GO_REGULATION_OF_JNK_CASCADE	0.385903	0.975467
GO_HETEROCHROMATIN	0.385972	0.975467
GO_GLYCINE_METABOLIC_PROCESS	0.386252	0.975467
GO_PROTEIN_HOMOTETRAMERIZATION	0.386467	0.975467
GO_POSTSYNAPTIC_MEMBRANE	0.387392	0.975467
GO_MYELOID_DENDRITIC_CELL_DIFFERENTIATION	0.387623	0.975467
GO_MAMMARY_GLAND_DUCT_MORPHOGENESIS	0.387639	0.975467
GO_EPIDERMIS_DEVELOPMENT	0.387746	0.975467
GO_CHEMOREPELLENT_ACTIVITY	0.387979	0.975467
GO_REGULATION_OF_HORMONE_SECRETION	0.388163	0.975467
GO_VERY_LONG_CHAIN_FATTY_ACID_METABOLIC_PROCESS	0.388702	0.975467
GO_RESPONSE_TO_HEAT	0.388757	0.975467
GO_NEGATIVE_REGULATION_OF_DNA_BIOSYNTHETIC_PROCESS	0.388862	0.975467
GO_NEGATIVE_REGULATION_OF_CHEMOKINE_PRODUCTION	0.389101	0.975467
GO_REGULATION_OF_HOMOTYPIC_CELL_CELL_ADHESION	0.389259	0.975467
GO_NEGATIVE_REGULATION_OF_CIRCADIAN_RHYTHM	0.389469	0.975467
GO_RNA_METHYLTRANSFERASE_ACTIVITY	0.38958	0.975467
GO_MEMBRANE_PROTEIN_ECTODOMAIN_PROTEOLYSIS	0.389787	0.975467
GO_PROTEIN_KINASE_C_ACTIVATING_G_PROTEIN_COUPLED_RECEPTOR_SIGNALING_PATHWAY	0.390338	0.975467
GO_GLYCOSYLATION	0.390405	0.975467
GO_REGULATION_OF_SYMBIOSIS_ENCOMPASSING_MUTUALISM_THROUGH_PARASITISM	0.391229	0.975467
GO_COATED_MEMBRANE	0.391523	0.975467
GO_HORMONE_BIOSYNTHETIC_PROCESS	0.391723	0.975467
GO_MYOSIN_FILAMENT	0.392156	0.975467
GO_LIPID_DIGESTION	0.392164	0.975467
GO_OLFACTORY_BULB_INTERNEURON_DIFFERENTIATION	0.392246	0.975467
GO_LIPOPROTEIN_BIOSYNTHETIC_PROCESS	0.392452	0.975467
GO_POSITIVE_REGULATION_OF_CHROMATIN_MODIFICATION	0.392537	0.975467
GO_CALCIUM_CHANNEL_REGULATOR_ACTIVITY	0.392779	0.975467
GO_REGULATION_OF_PROTEIN_AUTOPHOSPHORYLATION	0.392956	0.975467
GO_EMBRYONIC_HEART_TUBE_DEVELOPMENT	0.393209	0.975467
GO_METANEPHROS_DEVELOPMENT	0.393851	0.975467
GO_NIK_NF_KAPPAB_SIGNALING	0.394075	0.975467
GO_VACUOLE_FUSION	0.395229	0.975467
GO_REGULATION_OF_G_PROTEIN_COUPLED_RECEPTOR_PROTEIN_SIGNALING_PATHWAY	0.395393	0.975467
GO_POSITIVE_REGULATION_OF_NUCLEOTIDE_METABOLIC_PROCESS	0.395513	0.975467
GO_EARLY_ENDOSOME_MEMBRANE	0.39561	0.975467
GO_REGULATION_OF_NUCLEASE_ACTIVITY	0.395712	0.975467
GO_POLYOL_CATABOLIC_PROCESS	0.395889	0.975467
GO_GERM_CELL_DEVELOPMENT	0.39644	0.975467
GO_PHOSPHATIDYLINOSITOL_PHOSPHATE_KINASE_ACTIVITY	0.396464	0.975467
GO_REGULATION_OF_LYMPHOCYTE_APOPTOTIC_PROCESS	0.396618	0.975467
GO_APICAL_JUNCTION_COMPLEX	0.396816	0.975467
GO_CIS_GOLGI_NETWORK	0.397071	0.975467
GO_EXTRACELLULAR_MATRIX_DISASSEMBLY	0.397169	0.975467
GO_REGULATION_OF_CELL_JUNCTION_ASSEMBLY	0.397192	0.975467
GO_REGULATION_OF_CELLULAR_RESPIRATION	0.3976	0.975467
GO_POSITIVE_REGULATION_OF_T_HELPER_1_TYPE_IMMUNE_RESPONSE	0.397616	0.975467
GO_LOCOMOTORY_BEHAVIOR	0.397627	0.975467
GO_REGULATION_OF_SYNAPTIC_VESICLE_TRANSPORT	0.397684	0.975467
GO_NEGATIVE_REGULATION_OF_PROTEIN_SERINE_THREONINE_KINASE_ACTIVITY	0.39877	0.975467
GO_CENTROSOME_LOCALIZATION	0.398861	0.975467
GO_CARDIAC_MUSCLE_CELL_ACTION_POTENTIAL	0.399179	0.975467
GO_DEVELOPMENTAL_INDUCTION	0.399358	0.975467
GO_MULTICELLULAR_ORGANISM_METABOLIC_PROCESS	0.399419	0.975467
GO_TRANSFERASE_ACTIVITY_TRANSFERRING_GLYCOSYL_GROUPS	0.399591	0.975467
GO_AMMONIUM_ION_METABOLIC_PROCESS	0.399874	0.975467
GO_NECROPTOTIC_PROCESS	0.399963	0.975467
GO_ORGAN_FORMATION	0.400208	0.975467
GO_NUCLEAR_NUCLEOSOME	0.400267	0.975467
GO_NEURON_NEURON_SYNAPTIC_TRANSMISSION	0.400418	0.975467
GO_ACETYLTRANSFERASE_COMPLEX	0.400522	0.975467
GO_TRANSITION_METAL_ION_HOMEOSTASIS	0.400607	0.975467
GO_NEGATIVE_REGULATION_OF_LIPASE_ACTIVITY	0.401235	0.975467
GO_GOLGI_STACK	0.402049	0.975467
GO_REGULATION_OF_HAIR_FOLLICLE_DEVELOPMENT	0.402317	0.975467
GO_REGULATION_OF_LIPID_BIOSYNTHETIC_PROCESS	0.402632	0.975467
GO_CHONDROITIN_SULFATE_PROTEOGLYCAN_METABOLIC_PROCESS	0.403006	0.975467
GO_CELLULAR_RESPONSE_TO_EXTRACELLULAR_STIMULUS	0.403053	0.975467
GO_REGULATION_OF_MUSCLE_CELL_DIFFERENTIATION	0.403656	0.975467
GO_REGULATION_OF_AXONOGENESIS	0.403962	0.975467
GO_HETEROTRIMERIC_G_PROTEIN_COMPLEX	0.404143	0.975467
GO_NEUROTRANSMITTER_TRANSPORTER_ACTIVITY	0.404493	0.975467
GO_PROTEIN_DISULFIDE_OXIDOREDUCTASE_ACTIVITY	0.404698	0.975467
GO_NEGATIVE_REGULATION_OF_ORGANELLE_ASSEMBLY	0.405015	0.975467
GO_CERAMIDE_METABOLIC_PROCESS	0.405085	0.975467
GO_POSITIVE_REGULATION_OF_NUCLEAR_DIVISION	0.405104	0.975467
GO_SALIVARY_GLAND_DEVELOPMENT	0.405286	0.975467
GO_HEXOSE_METABOLIC_PROCESS	0.405673	0.975467
GO_PROTEIN_N_LINKED_GLYCOSYLATION	0.405702	0.975467
GO_POSITIVE_REGULATION_OF_APOPTOTIC_SIGNALING_PATHWAY	0.405878	0.975467
GO_REGULATION_OF_ADHERENS_JUNCTION_ORGANIZATION	0.405898	0.975467
GO_REGULATION_OF_REACTIVE_OXYGEN_SPECIES_METABOLIC_PROCESS	0.407038	0.975467
GO_REGULATION_OF_SMOOTH_MUSCLE_CONTRACTION	0.407584	0.975467
GO_NEGATIVE_REGULATION_OF_CELL_CYCLE_ARREST	0.407819	0.975467
GO_POSITIVE_REGULATION_OF_IMMUNE_EFFECTOR_PROCESS	0.40834	0.975467
GO_REGULATION_OF_GLUCOSE_METABOLIC_PROCESS	0.408655	0.975467
GO_SH3_SH2_ADAPTOR_ACTIVITY	0.408719	0.975467
GO_ERYTHROCYTE_DEVELOPMENT	0.408832	0.975467
GO_POTASSIUM_ION_TRANSPORT	0.408911	0.975467
GO_FORMATION_OF_PRIMARY_GERM_LAYER	0.408992	0.975467
GO_DIVALENT_INORGANIC_CATION_TRANSPORT	0.409078	0.975467
GO_GTPASE_BINDING	0.40982	0.975467
GO_LEUKOTRIENE_METABOLIC_PROCESS	0.409831	0.975467
GO_STEROID_HORMONE_RECEPTOR_BINDING	0.409857	0.975467
GO_EMBRYO_IMPLANTATION	0.409924	0.975467
GO_NONRIBOSOMAL_PEPTIDE_BIOSYNTHETIC_PROCESS	0.409962	0.975467
GO_REGULATION_OF_RECEPTOR_BINDING	0.410197	0.975467
GO_REGULATION_OF_TYPE_2_IMMUNE_RESPONSE	0.4102	0.975467
GO_RESPONSE_TO_SALT_STRESS	0.410261	0.975467
GO_NEGATIVE_REGULATION_OF_GLYCOPROTEIN_METABOLIC_PROCESS	0.41032	0.975467
GO_CONDENSED_CHROMOSOME	0.410497	0.975467
GO_CLATHRIN_COATED_VESICLE	0.411055	0.975467
GO_PHAGOCYTOSIS_RECOGNITION	0.411208	0.975467
GO_HYDROLASE_ACTIVITY_ACTING_ON_CARBON_NITROGEN_BUT_NOT_PEPTIDE_BONDS_IN_CYCLIC_AMIDINES	0.411558	0.975467
GO_CELL_CORTEX	0.411972	0.975467
GO_REGULATION_OF_SYNAPTIC_VESICLE_EXOCYTOSIS	0.412136	0.975467
GO_SCAVENGER_RECEPTOR_ACTIVITY	0.412427	0.975467
GO_ORGAN_MATURATION	0.412443	0.975467
GO_ACID_SECRETION	0.412494	0.975467
GO_REGULATION_OF_TRANSCRIPTION_FACTOR_IMPORT_INTO_NUCLEUS	0.41273	0.975467
GO_O_GLYCAN_PROCESSING	0.412839	0.975467
GO_POSITIVE_REGULATION_OF_CAMP_METABOLIC_PROCESS	0.412871	0.975467
GO_NEGATIVE_REGULATION_OF_MULTI_ORGANISM_PROCESS	0.413186	0.975467
GO_RESPONSE_TO_CORTICOSTERONE	0.413456	0.975467
GO_NEGATIVE_REGULATION_OF_TUMOR_NECROSIS_FACTOR_SUPERFAMILY_CYTOKINE_PRODUCTION	0.413485	0.975467
GO_POSITIVE_REGULATION_OF_HEART_RATE	0.413666	0.975467
GO_REGULATION_OF_CARDIAC_MUSCLE_CONTRACTION_BY_REGULATION_OF_THE_RELEASE_OF_SEQUESTERED_CALCIUM_ION	0.41367	0.975467
GO_CALCIUM_ACTIVATED_POTASSIUM_CHANNEL_ACTIVITY	0.414113	0.975467
GO_PROTEIN_SERINE_THREONINE_TYROSINE_KINASE_ACTIVITY	0.414444	0.975467
GO_ACROSOMAL_VESICLE	0.414705	0.975467
GO_SYMPATHETIC_NERVOUS_SYSTEM_DEVELOPMENT	0.414706	0.975467
GO_THIOLESTER_HYDROLASE_ACTIVITY	0.415097	0.975467
GO_TBP_CLASS_PROTEIN_BINDING	0.415247	0.975467
GO_SENSORY_PERCEPTION_OF_MECHANICAL_STIMULUS	0.415384	0.975467
GO_AMMONIUM_TRANSMEMBRANE_TRANSPORT	0.415792	0.975467
GO_RNA_POLYMERASE_II_TRANSCRIPTION_COFACTOR_ACTIVITY	0.415963	0.975467
GO_PHOSPHOLIPID_TRANSPORT	0.416328	0.975467
GO_ENDOCARDIAL_CUSHION_MORPHOGENESIS	0.41657	0.975467
GO_L_AMINO_ACID_TRANSMEMBRANE_TRANSPORTER_ACTIVITY	0.417009	0.975467
GO_TRNA_TRANSPORT	0.417193	0.975467
GO_SMALL_NUCLEOLAR_RIBONUCLEOPROTEIN_COMPLEX	0.417299	0.975467
GO_NEGATIVE_REGULATION_OF_CELL_DEVELOPMENT	0.417339	0.975467
GO_MYELOID_LEUKOCYTE_MIGRATION	0.418567	0.975467
GO_I_KAPPAB_KINASE_NF_KAPPAB_SIGNALING	0.41892	0.975467
GO_NON_RECOMBINATIONAL_REPAIR	0.419124	0.975467
GO_POSTSYNAPTIC_MEMBRANE_ORGANIZATION	0.419236	0.975467
GO_POSITIVE_REGULATION_OF_LEUKOCYTE_MEDIATED_IMMUNITY	0.419277	0.975467
GO_POSITIVE_REGULATION_OF_LYMPHOCYTE_MIGRATION	0.419313	0.975467
GO_ATP_BIOSYNTHETIC_PROCESS	0.419554	0.975467
GO_CELLULAR_METABOLIC_COMPOUND_SALVAGE	0.419687	0.975467
GO_ENDODERM_DEVELOPMENT	0.420193	0.975467
GO_MYELOID_CELL_DEVELOPMENT	0.420865	0.975467
GO_PROSTANOID_METABOLIC_PROCESS	0.421171	0.975467
GO_PROTEIN_LOCALIZATION_TO_CELL_SURFACE	0.421174	0.975467
GO_DOPAMINE_RECEPTOR_BINDING	0.421205	0.975467
GO_VENTRICULAR_SEPTUM_MORPHOGENESIS	0.422011	0.975467
GO_POSITIVE_REGULATION_OF_OSSIFICATION	0.422454	0.975467
GO_RECEPTOR_MEDIATED_ENDOCYTOSIS	0.422619	0.975467
GO_ENDORIBONUCLEASE_ACTIVITY_PRODUCING_5_PHOSPHOMONOESTERS	0.422628	0.975467
GO_REGULATION_OF_CELLULAR_RESPONSE_TO_INSULIN_STIMULUS	0.423059	0.975467
GO_ADRENERGIC_RECEPTOR_ACTIVITY	0.424173	0.975467
GO_REGULATION_OF_DNA_REPLICATION	0.424629	0.975467
GO_COFACTOR_TRANSPORT	0.425138	0.975467
GO_PROTEIN_TRANSPORTER_ACTIVITY	0.425172	0.975467
GO_POSITIVE_REGULATION_OF_INTERFERON_GAMMA_PRODUCTION	0.4252	0.975467
GO_MICROTUBULE_ORGANIZING_CENTER_ORGANIZATION	0.425259	0.975467
GO_STRIATUM_DEVELOPMENT	0.426127	0.975467
GO_REGULATION_OF_INTERLEUKIN_17_PRODUCTION	0.426131	0.975467
GO_SPINDLE_MICROTUBULE	0.426182	0.975467
GO_ALCOHOL_DEHYDROGENASE_NADP_ACTIVITY	0.42639	0.975467
GO_NEUROTRANSMITTER_SODIUM_SYMPORTER_ACTIVITY	0.426948	0.975467
GO_CELLULAR_PROTEIN_COMPLEX_LOCALIZATION	0.42705	0.975467
GO_TRANSFORMING_GROWTH_FACTOR_BETA_RECEPTOR_BINDING	0.427099	0.975467
GO_INNATE_IMMUNE_RESPONSE_IN_MUCOSA	0.427204	0.975467
GO_NEGATIVE_REGULATION_OF_CYSTEINE_TYPE_ENDOPEPTIDASE_ACTIVITY	0.427227	0.975467
GO_REGULATION_OF_NEURAL_PRECURSOR_CELL_PROLIFERATION	0.427484	0.975467
GO_CELLULAR_RESPONSE_TO_IONIZING_RADIATION	0.4278	0.975467
GO_T_CELL_ACTIVATION_INVOLVED_IN_IMMUNE_RESPONSE	0.427959	0.975467
GO_TRANS_GOLGI_NETWORK	0.428363	0.975467
GO_REGULATION_OF_PEPTIDYL_TYROSINE_PHOSPHORYLATION	0.428482	0.975467
GO_ENDOTHELIAL_CELL_DEVELOPMENT	0.428645	0.975467
GO_NUCLEOTIDE_EXCISION_REPAIR_DNA_DUPLEX_UNWINDING	0.42878	0.975467
GO_NEGATIVE_REGULATION_OF_CELLULAR_PROTEIN_LOCALIZATION	0.428881	0.975467
GO_NEGATIVE_REGULATION_OF_VIRAL_ENTRY_INTO_HOST_CELL	0.42904	0.975467
GO_NEGATIVE_REGULATION_OF_DEFENSE_RESPONSE	0.429118	0.975467
GO_MITOCHONDRIAL_TRANSPORT	0.429298	0.975467
GO_TRANSFERASE_ACTIVITY_TRANSFERRING_AMINO_ACYL_GROUPS	0.42956	0.975467
GO_REGULATION_OF_ACTION_POTENTIAL	0.429627	0.975467
GO_REGULATION_OF_LYMPHOCYTE_MIGRATION	0.429984	0.975467
GO_HISTONE_DEUBIQUITINATION	0.430161	0.975467
GO_NEGATIVE_REGULATION_OF_CELL_CYCLE_G1_S_PHASE_TRANSITION	0.430237	0.975467
GO_DNA_STRAND_ELONGATION_INVOLVED_IN_DNA_REPLICATION	0.4303	0.975467
GO_POSITIVE_REGULATION_OF_ALPHA_BETA_T_CELL_PROLIFERATION	0.431459	0.975467
GO_PRONUCLEUS	0.431495	0.975467
GO_GROWTH_FACTOR_BINDING	0.432023	0.975467
GO_MESODERMAL_CELL_DIFFERENTIATION	0.432077	0.975467
GO_ANION_TRANSMEMBRANE_TRANSPORTER_ACTIVITY	0.432527	0.975467
GO_MRNA_TRANSCRIPTION_FROM_RNA_POLYMERASE_II_PROMOTER	0.432544	0.975467
GO_RELAXATION_OF_MUSCLE	0.432583	0.975467
GO_SODIUM_CHANNEL_REGULATOR_ACTIVITY	0.432767	0.975467
GO_PHAGOSOME_MATURATION	0.43306	0.975467
GO_TETRAHYDROFOLATE_METABOLIC_PROCESS	0.433495	0.975467
GO_ENTEROENDOCRINE_CELL_DIFFERENTIATION	0.433592	0.975467
GO_TELOMERASE_HOLOENZYME_COMPLEX	0.433741	0.975467
GO_NEUTRAL_LIPID_BIOSYNTHETIC_PROCESS	0.433788	0.975467
GO_PIGMENT_GRANULE	0.433832	0.975467
GO_STRIATED_MUSCLE_ADAPTATION	0.433916	0.975467
GO_REGULATION_OF_TOR_SIGNALING	0.433941	0.975467
GO_RESPONSE_TO_INSULIN	0.434111	0.975467
GO_PROTEIN_HOMOOLIGOMERIZATION	0.434149	0.975467
GO_DETECTION_OF_LIGHT_STIMULUS_INVOLVED_IN_SENSORY_PERCEPTION	0.43432	0.975467
GO_GTPASE_ACTIVITY	0.43453	0.975467
GO_CELL_COMMUNICATION_INVOLVED_IN_CARDIAC_CONDUCTION	0.434785	0.975467
GO_CYTOSOLIC_SMALL_RIBOSOMAL_SUBUNIT	0.434907	0.975467
GO_APOPTOTIC_PROCESS_INVOLVED_IN_MORPHOGENESIS	0.435539	0.975467
GO_CILIARY_PLASM	0.435586	0.975467
GO_POSITIVE_REGULATION_OF_VIRAL_TRANSCRIPTION	0.436151	0.975467
GO_REGULATION_OF_INFLAMMATORY_RESPONSE	0.43635	0.975467
GO_NEGATIVE_REGULATION_OF_AXON_GUIDANCE	0.436632	0.975467
GO_POSITIVE_REGULATION_OF_SIGNAL_TRANSDUCTION_BY_P53_CLASS_MEDIATOR	0.436799	0.975467
GO_NEGATIVE_REGULATION_OF_STRESS_ACTIVATED_PROTEIN_KINASE_SIGNALING_CASCADE	0.437741	0.975467
GO_CARDIAC_MUSCLE_CELL_CONTRACTION	0.438158	0.975467
GO_RESPONSE_TO_EXOGENOUS_DSRNA	0.438166	0.975467
GO_REGULATION_OF_HORMONE_METABOLIC_PROCESS	0.438237	0.975467
GO_AMMONIUM_TRANSPORT	0.438363	0.975467
GO_PHOSPHATASE_COMPLEX	0.43878	0.975467
GO_REGULATION_OF_STRIATED_MUSCLE_CELL_APOPTOTIC_PROCESS	0.438842	0.975467
GO_NEGATIVE_REGULATION_OF_PROTEIN_LOCALIZATION_TO_CELL_PERIPHERY	0.439337	0.975467
GO_PROTEIN_TARGETING_TO_MEMBRANE	0.439379	0.975467
GO_POSITIVE_REGULATION_OF_NUCLEOTIDE_CATABOLIC_PROCESS	0.439639	0.975467
GO_IRON_ION_HOMEOSTASIS	0.440241	0.975467
GO_RESPONSE_TO_LEPTIN	0.440289	0.975467
GO_NEGATIVE_REGULATION_OF_EPIDERMIS_DEVELOPMENT	0.440543	0.975467
GO_POSITIVE_REGULATION_OF_CELL_ACTIVATION	0.440769	0.975467
GO_RAN_GTPASE_BINDING	0.440795	0.975467
GO_MEMBRANE_DISASSEMBLY	0.440799	0.975467
GO_PROTEIN_AUTOUBIQUITINATION	0.44097	0.975467
GO_ENERGY_DERIVATION_BY_OXIDATION_OF_ORGANIC_COMPOUNDS	0.441014	0.975467
GO_MODIFICATION_OF_MORPHOLOGY_OR_PHYSIOLOGY_OF_OTHER_ORGANISM	0.441074	0.975467
GO_WATER_HOMEOSTASIS	0.441518	0.975467
GO_POSITIVE_REGULATION_OF_CELL_CELL_ADHESION	0.44152	0.975467
GO_REGULATION_OF_NEUROTRANSMITTER_SECRETION	0.441531	0.975467
GO_RESPONSE_TO_TRANSFORMING_GROWTH_FACTOR_BETA	0.441571	0.975467
GO_RESPONSE_TO_ATP	0.441654	0.975467
GO_POSITIVE_REGULATION_OF_STEM_CELL_PROLIFERATION	0.441835	0.975467
GO_ORGANELLE_TRANSPORT_ALONG_MICROTUBULE	0.44231	0.975467
GO_CYCLIC_NUCLEOTIDE_PHOSPHODIESTERASE_ACTIVITY	0.442428	0.975467
GO_GOLGI_CISTERNA_MEMBRANE	0.443037	0.975467
GO_NEURAL_TUBE_DEVELOPMENT	0.443129	0.975467
GO_PHOSPHOLIPASE_C_ACTIVATING_G_PROTEIN_COUPLED_RECEPTOR_SIGNALING_PATHWAY	0.443507	0.975467
GO_PHOSPHATIDYLINOSITOL_3_4_BISPHOSPHATE_BINDING	0.443858	0.975467
GO_EMBRYONIC_HEART_TUBE_MORPHOGENESIS	0.444332	0.975467
GO_CATION_CHANNEL_ACTIVITY	0.444391	0.975467
GO_POSITIVE_REGULATION_OF_FAT_CELL_DIFFERENTIATION	0.444452	0.975467
GO_DNA_METHYLATION_OR_DEMETHYLATION	0.444497	0.975467
GO_CENTRAL_NERVOUS_SYSTEM_NEURON_DEVELOPMENT	0.444567	0.975467
GO_BONE_CELL_DEVELOPMENT	0.444713	0.975467
GO_DSRNA_FRAGMENTATION	0.444955	0.975467
GO_NEUROTROPHIN_SIGNALING_PATHWAY	0.445103	0.975467
GO_ANCHORED_COMPONENT_OF_PLASMA_MEMBRANE	0.445123	0.975467
GO_REGULATION_OF_MEMBRANE_PERMEABILITY	0.445578	0.975467
GO_REGULATION_OF_CELL_SUBSTRATE_ADHESION	0.445998	0.975467
GO_PTERIDINE_CONTAINING_COMPOUND_METABOLIC_PROCESS	0.44646	0.975467
GO_THIOESTER_BIOSYNTHETIC_PROCESS	0.446498	0.975467
GO_POLYOL_TRANSMEMBRANE_TRANSPORTER_ACTIVITY	0.446564	0.975467
GO_SECRETORY_GRANULE_LUMEN	0.44685	0.975467
GO_POSITIVE_REGULATION_OF_ALPHA_BETA_T_CELL_ACTIVATION	0.447182	0.975467
GO_MUSCLE_MYOSIN_COMPLEX	0.44719	0.975467
GO_NEGATIVE_REGULATION_OF_CELLULAR_RESPONSE_TO_INSULIN_STIMULUS	0.447369	0.975467
GO_NEUROMUSCULAR_PROCESS_CONTROLLING_BALANCE	0.447375	0.975467
GO_ANION_CHANNEL_ACTIVITY	0.447479	0.975467
GO_RESPONSE_TO_PROSTAGLANDIN_E	0.448237	0.975467
GO_FOLIC_ACID_CONTAINING_COMPOUND_METABOLIC_PROCESS	0.448299	0.975467
GO_OXIDOREDUCTASE_ACTIVITY_ACTING_ON_PAIRED_DONORS_WITH_INCORPORATION_OR_REDUCTION_OF_MOLECULAR_OXYGEN_NAD_P_H_AS_ONE_DONOR_AND_INCORPORATION_OF_ONE_ATOM_OF_OXYGEN	0.448433	0.975467
GO_CYCLIC_NUCLEOTIDE_METABOLIC_PROCESS	0.448495	0.975467
GO_ACTIN_FILAMENT_BUNDLE	0.448548	0.975467
GO_REGULATION_OF_ADENYLATE_CYCLASE_ACTIVITY	0.448664	0.975467
GO_ACTIN_FILAMENT_BUNDLE_ORGANIZATION	0.448762	0.975467
GO_VESICLE_LUMEN	0.448866	0.975467
GO_CLUSTER_OF_ACTIN_BASED_CELL_PROJECTIONS	0.449361	0.975467
GO_POLYPEPTIDE_N_ACETYLGALACTOSAMINYLTRANSFERASE_ACTIVITY	0.449378	0.975467
GO_POST_EMBRYONIC_DEVELOPMENT	0.449504	0.975467
GO_BINDING_BRIDGING	0.449583	0.975467
GO_LYASE_ACTIVITY	0.449682	0.975467
GO_NEGATIVE_REGULATION_OF_HORMONE_SECRETION	0.449863	0.975467
GO_CELL_MATRIX_ADHESION	0.449996	0.975467
GO_NEGATIVE_REGULATION_OF_ACTIN_FILAMENT_BUNDLE_ASSEMBLY	0.450273	0.975467
GO_POSITIVE_REGULATION_OF_BLOOD_PRESSURE	0.450357	0.975467
GO_INNER_EAR_RECEPTOR_STEREOCILIUM_ORGANIZATION	0.450411	0.975467
GO_DNA_TEMPLATED_TRANSCRIPTION_ELONGATION	0.450446	0.975467
GO_NEGATIVE_REGULATION_OF_PROTEIN_TYROSINE_KINASE_ACTIVITY	0.450543	0.975467
GO_PURINE_NUCLEOBASE_METABOLIC_PROCESS	0.450926	0.975467
GO_MYD88_DEPENDENT_TOLL_LIKE_RECEPTOR_SIGNALING_PATHWAY	0.450988	0.975467
GO_METAL_CLUSTER_BINDING	0.45101	0.975467
GO_VASCULOGENESIS	0.451105	0.975467
GO_POSITIVE_REGULATION_OF_I_KAPPAB_KINASE_NF_KAPPAB_SIGNALING	0.451269	0.975467
GO_REGULATION_OF_N_METHYL_D_ASPARTATE_SELECTIVE_GLUTAMATE_RECEPTOR_ACTIVITY	0.451779	0.975467
GO_GENERATION_OF_PRECURSOR_METABOLITES_AND_ENERGY	0.451941	0.975467
GO_T_TUBULE	0.452284	0.975467
GO_CATECHOLAMINE_METABOLIC_PROCESS	0.452374	0.975467
GO_OXIDOREDUCTASE_ACTIVITY_ACTING_ON_PAIRED_DONORS_WITH_INCORPORATION_OR_REDUCTION_OF_MOLECULAR_OXYGEN_2_OXOGLUTARATE_AS_ONE_DONOR_AND_INCORPORATION_OF_ONE_ATOM_EACH_OF_OXYGEN_INTO_BOTH_DONORS	0.452857	0.975467
GO_NEGATIVE_REGULATION_OF_STRIATED_MUSCLE_CELL_APOPTOTIC_PROCESS	0.453055	0.975467
GO_NEGATIVE_REGULATION_OF_INTRINSIC_APOPTOTIC_SIGNALING_PATHWAY	0.453214	0.975467
GO_PURINE_CONTAINING_COMPOUND_CATABOLIC_PROCESS	0.453529	0.975467
GO_REGULATION_OF_SMAD_PROTEIN_IMPORT_INTO_NUCLEUS	0.45383	0.975467
GO_RESPIRATORY_CHAIN	0.453869	0.975467
GO_LIPID_TRANSLOCATION	0.454552	0.975467
GO_NECROTIC_CELL_DEATH	0.454693	0.975467
GO_PHOSPHOLIPID_CATABOLIC_PROCESS	0.455174	0.975467
GO_DEOXYRIBONUCLEASE_ACTIVITY	0.455542	0.975467
GO_POSITIVE_REGULATION_OF_INTRACELLULAR_PROTEIN_TRANSPORT	0.455662	0.975467
GO_SNARE_BINDING	0.455722	0.975467
GO_CELL_VOLUME_HOMEOSTASIS	0.455812	0.975467
GO_POSITIVE_REGULATION_OF_HISTONE_METHYLATION	0.456126	0.975467
GO_NEGATIVE_REGULATION_OF_CYTOKINE_SECRETION	0.456171	0.975467
GO_COENZYME_BINDING	0.456531	0.975467
GO_NEGATIVE_REGULATION_OF_GLIAL_CELL_DIFFERENTIATION	0.456625	0.975467
GO_POSITIVE_REGULATION_OF_TOR_SIGNALING	0.456719	0.975467
GO_NEGATIVE_REGULATION_OF_STRESS_FIBER_ASSEMBLY	0.458023	0.975467
GO_POSITIVE_REGULATION_OF_KIDNEY_DEVELOPMENT	0.458095	0.975467
GO_MORPHOGENESIS_OF_A_BRANCHING_STRUCTURE	0.458219	0.975467
GO_PEROXISOMAL_TRANSPORT	0.458232	0.975467
GO_REGULATION_OF_VIRAL_GENOME_REPLICATION	0.458785	0.975467
GO_POSITIVE_REGULATION_OF_ERBB_SIGNALING_PATHWAY	0.459042	0.975467
GO_NEGATIVE_REGULATION_OF_TRANSCRIPTION_FACTOR_IMPORT_INTO_NUCLEUS	0.459104	0.975467
GO_REGULATION_OF_NEUROLOGICAL_SYSTEM_PROCESS	0.459373	0.975467
GO_NEGATIVE_REGULATION_OF_PEPTIDE_SECRETION	0.459591	0.975467
GO_BODY_FLUID_SECRETION	0.459766	0.975467
GO_BRANCHING_INVOLVED_IN_URETERIC_BUD_MORPHOGENESIS	0.459984	0.975467
GO_HOMOTYPIC_CELL_CELL_ADHESION	0.460569	0.975467
GO_SECONDARY_METABOLIC_PROCESS	0.460776	0.975467
GO_ACID_AMINO_ACID_LIGASE_ACTIVITY	0.460784	0.975467
[truncated: 2,324 more rows]

## Sheet: C3 MIR
Gene set	p-value	q-value
GCACCTT_MIR18A_MIR18B	0.00704	0.897773
GAGCCAG_MIR149	0.01015	0.897773
ATTCTTT_MIR186	0.014933	0.897773
CATTTCA_MIR203	0.023552	0.897773
TCTGATC_MIR383	0.025829	0.897773
CCAGGGG_MIR331	0.037487	0.897773
TCCAGAG_MIR518C	0.041873	0.897773
CTTTGCA_MIR527	0.050365	0.897773
ATAACCT_MIR154	0.050724	0.897773
GGTAACC_MIR4095P	0.053168	0.897773
GTCTTCC_MIR7	0.054261	0.897773
CTATGCA_MIR153	0.061318	0.92999
CAAGGAT_MIR362	0.068637	0.932614
AGGGCCA_MIR328	0.082574	0.932614
GTGCCAT_MIR183	0.08634	0.932614
ATGTTTC_MIR494	0.093515	0.932614
GAGCTGG_MIR337	0.093926	0.932614
ATGTTAA_MIR302C	0.09519	0.932614
GGCACTT_MIR519E	0.09913	0.932614
ACACTCC_MIR122A	0.106263	0.932614
TATTATA_MIR374	0.110162	0.932614
GGGGCCC_MIR296	0.121095	0.932614
AAGTCCA_MIR422B_MIR422A	0.124963	0.932614
TACAATC_MIR508	0.130033	0.932614
GGTGAAG_MIR412	0.142178	0.932614
GTTATAT_MIR410	0.144527	0.932614
CTCTAGA_MIR526C_MIR518F_MIR526A	0.148021	0.932614
TACTTGA_MIR26A_MIR26B	0.154529	0.932614
CTAGGAA_MIR384	0.156249	0.932614
CAGTCAC_MIR134	0.160592	0.932614
AGGAAGC_MIR5163P	0.165752	0.932614
CCTGCTG_MIR214	0.173277	0.932614
GTATGAT_MIR154_MIR487	0.184846	0.932614
AGCGCTT_MIR518F_MIR518E_MIR518A	0.188708	0.932614
CGCTGCT_MIR503	0.192009	0.932614
TCTAGAG_MIR517	0.204195	0.932614
GTAAACC_MIR2995P	0.234999	0.932614
CAGCAGG_MIR370	0.238124	0.932614
GTGCAAA_MIR507	0.242112	0.932614
GGCAGCT_MIR22	0.243272	0.932614
AGCTCCT_MIR28	0.245742	0.932614
GGGATGC_MIR3245P	0.246876	0.932614
GGTGTGT_MIR329	0.248508	0.932614
AAAGACA_MIR511	0.270106	0.932614
CATGTAA_MIR496	0.278041	0.932614
CAGCTTT_MIR320	0.288533	0.932614
ATGTAGC_MIR221_MIR222	0.290734	0.932614
AACATTC_MIR4093P	0.292937	0.932614
AAACCAC_MIR140	0.297489	0.932614
CACCAGC_MIR138	0.300346	0.932614
TGTATGA_MIR4853P	0.309889	0.932614
CAATGCA_MIR33	0.314783	0.932614
CTCAAGA_MIR526B	0.322782	0.932614
ACTTTAT_MIR1425P	0.334897	0.932614
AGGTGCA_MIR500	0.336246	0.932614
GTGCAAT_MIR25_MIR32_MIR92_MIR363_MIR367	0.342842	0.932614
GTTAAAG_MIR302B	0.358933	0.932614
TCTCTCC_MIR185	0.361528	0.932614
TCCCCAC_MIR491	0.363303	0.932614
AAAGGAT_MIR501	0.367006	0.932614
ACTGCAG_MIR173P	0.373334	0.932614
ATCATGA_MIR433	0.375285	0.932614
CCTGTGA_MIR513	0.376875	0.932614
AGGCACT_MIR5153P	0.380721	0.932614
ACACTGG_MIR199A_MIR199B	0.384656	0.932614
CCCAGAG_MIR326	0.384909	0.932614
AACTGGA_MIR145	0.385738	0.932614
TTGGGAG_MIR150	0.386726	0.932614
TAATAAT_MIR126	0.387965	0.932614
GTGTTGA_MIR505	0.392465	0.932614
TTTTGAG_MIR373	0.400655	0.932614
GTGCCAA_MIR96	0.401144	0.932614
ACTGCCT_MIR34B	0.410063	0.932614
CAGTGTT_MIR141_MIR200A	0.411901	0.932614
TAGGTCA_MIR192_MIR215	0.417641	0.932614
AAAGGGA_MIR204_MIR211	0.422854	0.932614
ACTGAAA_MIR30A3P_MIR30E3P	0.42456	0.932614
ACTGTAG_MIR139	0.425692	0.932614
CCATCCA_MIR432	0.426657	0.932614
ATACCTC_MIR202	0.438106	0.932614
GTGGTGA_MIR197	0.443459	0.932614
GTGTGAG_MIR342	0.447467	0.932614
CTCTGGA_MIR520A_MIR525	0.44789	0.932614
TGCAAAC_MIR452	0.458309	0.932614
CAGCCTC_MIR4855P	0.465189	0.932614
CACTGCC_MIR34A_MIR34C_MIR449	0.468699	0.932614
TCTATGA_MIR376A_MIR376B	0.470102	0.932614
GCTTGAA_MIR498	0.473098	0.932614
GACTGTT_MIR212_MIR132	0.477744	0.932614
TTTGCAG_MIR518A2	0.483516	0.932614
GACAGGG_MIR339	0.490143	0.932614
GGCAGAC_MIR346	0.493489	0.932614
TGTGTGA_MIR377	0.495693	0.932614
GTAGGCA_MIR189	0.500472	0.932614
ATATGCA_MIR448	0.5039	0.932614
AGCATTA_MIR155	0.510626	0.932614
ATGCTGC_MIR103_MIR107	0.512429	0.932614
CAGCACT_MIR5123P	0.513698	0.932614
GCGCTTT_MIR518B_MIR518C_MIR518D	0.516013	0.932614
TCATCTC_MIR143	0.520201	0.932614
GCTCTTG_MIR335	0.521901	0.932614
ATAGGAA_MIR202	0.522674	0.932614
AACTGAC_MIR223	0.531704	0.93308
TAGAACC_MIR182	0.539219	0.93308
AGGGCAG_MIR18A	0.541866	0.93308
GGCACAT_MIR455	0.543442	0.93308
TAATGTG_MIR323	0.554852	0.936864
CACGTTT_MIR302A	0.555941	0.936864
GAGCCTG_MIR484	0.581174	0.938477
GGGACCA_MIR133A_MIR133B	0.58703	0.938477
AATGGAG_MIR136	0.598246	0.938477
GTTTGTT_MIR495	0.598278	0.938477
GTGTCAA_MIR514	0.603663	0.938477
GAGACTG_MIR452	0.603997	0.938477
AGTCAGC_MIR345	0.609873	0.938477
CTTGTAT_MIR381	0.613396	0.938477
GGCAGTG_MIR3243P	0.622188	0.938477
ACCAATC_MIR509	0.622402	0.938477
AGGAGTG_MIR483	0.62556	0.938477
TCCAGAT_MIR5165P	0.626211	0.938477
CTGAGCC_MIR24	0.628277	0.938477
GGCCAGT_MIR193A_MIR193B	0.629089	0.938477
ATGCAGT_MIR217	0.641499	0.943492
ATCTTGC_MIR31	0.64703	0.943492
GCAAGGA_MIR502	0.648003	0.943492
GGGCATT_MIR365	0.660459	0.947285
AAGCAAT_MIR137	0.666196	0.947285
TGCACGA_MIR517A_MIR517C	0.667505	0.947285
ACCATTT_MIR522	0.672704	0.947285
AGTCTAG_MIR151	0.680858	0.947285
GTCAGGA_MIR378	0.681837	0.947285
TCTGGAC_MIR198	0.687066	0.947318
GTGACTT_MIR224	0.700217	0.951836
ACAACTT_MIR382	0.700802	0.951836
CTACTGT_MIR199A	0.709755	0.952784
CTCCAAG_MIR432	0.716196	0.952784
CTACTAG_MIR325	0.720604	0.952784
GTCAACC_MIR3805P	0.726685	0.952784
GTAAGAT_MIR200A	0.730031	0.952784
GTATTAT_MIR3693P	0.735845	0.952784
AAGGGAT_MIR188	0.740009	0.952784
CCCACAT_MIR2993P	0.746116	0.952784
ACAACCT_MIR453	0.748616	0.952784
GTACAGG_MIR486	0.755654	0.955063
ACATTCC_MIR1_MIR206	0.768853	0.958852
AGTCTTA_MIR499	0.772157	0.958852
GCTGAGT_MIR5125P	0.779537	0.958852
CAGGGTC_MIR504	0.779726	0.958852
ATGCACG_MIR517B	0.800235	0.971652
CCAGGTT_MIR490	0.800812	0.971652
CACTTTG_MIR520G_MIR520H	0.82266	0.98672
ACACTAC_MIR1423P	0.824074	0.98672
ACAGGGT_MIR10A_MIR10B	0.835974	0.987506
GCAAAAA_MIR129	0.8422	0.987506
GTCTACC_MIR379	0.846376	0.987506
ATGTCAC_MIR489	0.846434	0.987506
ACTACCT_MIR196A_MIR196B	0.868278	0.988719
TATCTGG_MIR488	0.869726	0.988719
TGAGATT_MIR216	0.87873	0.988719
TAGCTTT_MIR9	0.880867	0.988719
ACATATC_MIR190	0.886415	0.988719
ATGAAGG_MIR205	0.888439	0.988719
AGTTCTC_MIR146A_MIR146B	0.899444	0.988719
TTCCGTT_MIR191	0.905273	0.988719
CTGTTAC_MIR194	0.912724	0.988719
ATTACAT_MIR3803P	0.91362	0.988719
GCATTTG_MIR105	0.918892	0.988719
TACGGGT_MIR99A_MIR100_MIR99B	0.930764	0.988719
CCACACA_MIR147	0.941576	0.988719
ATACTGT_MIR144	0.954951	0.988719
TCTGATA_MIR361	0.955561	0.988719
TGCACTG_MIR148A_MIR152_MIR148B	0.961434	0.988719
ATAAGCT_MIR21	0.963873	0.988719
GCAAGAC_MIR431	0.964438	0.988719
GTACTGT_MIR101	0.966045	0.988719
TTGGAGA_MIR5155P_MIR519E	0.96724	0.988719
CCTGAGT_MIR510	0.968199	0.988719
GACAATC_MIR219	0.974498	0.988719
AAGCACT_MIR520F	0.9807	0.988719
CTCTATG_MIR368	0.980934	0.988719
CAGGTCC_MIR492	0.983286	0.988719
ATGCTGG_MIR338	0.989688	0.989688

## Sheet: C3 TFT
Gene set	p-value	q-value
ATCMNTCCGY_UNKNOWN	0.00083	0.4565
ACAWYAAAG_UNKNOWN	0.002259	0.621225
FOXO4_01	0.004246	0.778433
FXR_IR1_Q6	0.00811	0.949929
TGATTTRY_GFI1_01	0.011311	0.949929
E2F1_Q3	0.011683	0.949929
E2F_Q6	0.01209	0.949929
E2F_Q4	0.015484	0.951708
NFY_Q6_01	0.016244	0.951708
TTGCWCAAY_CEBPB_02	0.020228	0.951708
AP4_Q6_01	0.02165	0.951708
E47_01	0.023162	0.951708
GATA1_03	0.024239	0.951708
MYOD_Q6	0.028377	0.951708
PAX4_03	0.033374	0.951708
GGCKCATGS_UNKNOWN	0.034706	0.951708
E2F1_Q6	0.035229	0.951708
CTGYNNCTYTAA_UNKNOWN	0.035612	0.951708
HNF3ALPHA_Q6	0.036585	0.951708
GR_01	0.037875	0.951708
FOXO1_01	0.043511	0.951708
TCF1P_Q6	0.043541	0.951708
ZIC2_01	0.047713	0.951708
RYAAAKNNNNNNTTGW_UNKNOWN	0.047738	0.951708
HOXA4_Q2	0.050622	0.951708
AP3_Q6	0.051106	0.951708
IK3_01	0.051615	0.951708
MYOGENIN_Q6	0.057277	0.951708
NKX62_Q2	0.057491	0.951708
AR_01	0.06016	0.951708
SREBP1_02	0.06016	0.951708
CDP_02	0.061843	0.951708
AR_Q2	0.064587	0.951708
CP2_01	0.066004	0.951708
E2F1_Q4	0.068644	0.951708
BRN2_01	0.070294	0.951708
PR_Q2	0.070396	0.951708
SPZ1_01	0.071345	0.951708
VDR_Q6	0.073399	0.951708
MZF1_01	0.075648	0.951708
E2F_Q3	0.076733	0.951708
MZF1_02	0.077533	0.951708
POU3F2_02	0.080091	0.951708
MEF2_Q6_01	0.081716	0.951708
NFKAPPAB_01	0.085243	0.951708
ZIC1_01	0.087901	0.951708
GATA_C	0.091033	0.951708
MYC_Q2	0.094328	0.951708
PAX2_02	0.095165	0.951708
OCT1_05	0.097785	0.951708
STAT1_03	0.098919	0.951708
HSF2_01	0.100366	0.951708
STAT1_02	0.104164	0.951708
RNCTGNYNRNCTGNY_UNKNOWN	0.106191	0.951708
MYOGNF1_01	0.116693	0.951708
AAAYWAACM_HFH4_01	0.118688	0.951708
POU1F1_Q6	0.118826	0.951708
E2F_Q3_01	0.125687	0.951708
CIZ_01	0.133654	0.951708
SREBP1_Q6	0.133733	0.951708
FXR_Q3	0.139822	0.951708
P53_02	0.140679	0.951708
PBX1_02	0.141133	0.951708
GATA2_01	0.141922	0.951708
RTTTNNNYTGGM_UNKNOWN	0.142136	0.951708
FOXM1_01	0.144925	0.951708
IK2_01	0.147853	0.951708
CREB_Q2	0.148606	0.951708
GGAMTNNNNNTCCY_UNKNOWN	0.152383	0.951708
AACYNNNNTTCCS_UNKNOWN	0.154431	0.951708
CREB_Q4	0.154608	0.951708
GR_Q6	0.154749	0.951708
EN1_01	0.156056	0.951708
AP4_Q5	0.156067	0.951708
MEF2_03	0.157497	0.951708
NERF_Q2	0.158854	0.951708
CDPCR3HD_01	0.160826	0.951708
STAT1_01	0.160826	0.951708
MYOD_01	0.163522	0.951708
CCANNAGRKGGC_UNKNOWN	0.164712	0.951708
EVI1_05	0.16638	0.951708
HNF3_Q6	0.166452	0.951708
E2F_02	0.168053	0.951708
NKX25_01	0.169274	0.951708
E2F1DP1RB_01	0.171299	0.951708
AR_Q6	0.174885	0.951708
TCF11MAFG_01	0.174971	0.951708
E2F4DP2_01	0.176167	0.951708
E2F1DP1_01	0.176184	0.951708
E2F1DP2_01	0.177067	0.951708
E2F4DP1_01	0.177248	0.951708
CACCCBINDINGFACTOR_Q6	0.177736	0.951708
STAT5A_01	0.179572	0.951708
SRF_Q5_01	0.180633	0.951708
HSF1_01	0.180744	0.951708
LHX3_01	0.180982	0.951708
STAT5B_01	0.183406	0.951708
HIF1_Q5	0.184628	0.951708
E47_02	0.188591	0.951708
GFI1_01	0.188689	0.951708
OCT_Q6	0.189199	0.951708
ETS_Q4	0.189603	0.951708
ATGGYGGA_UNKNOWN	0.190199	0.951708
CATRRAGC_UNKNOWN	0.19573	0.951708
SRF_Q6	0.196659	0.951708
OCT1_Q5_01	0.197803	0.951708
TATA_C	0.198099	0.951708
PR_02	0.202286	0.951708
SREBP_Q3	0.205914	0.951708
MMEF2_Q6	0.208895	0.951708
RYCACNNRNNRNCAG_UNKNOWN	0.212277	0.951708
NF1_Q6_01	0.212922	0.951708
HEB_Q6	0.214773	0.951708
DBP_Q6	0.218268	0.951708
OCT1_Q6	0.219335	0.951708
AREB6_01	0.219671	0.951708
GATA_Q6	0.222009	0.951708
TITF1_Q3	0.222889	0.951708
GTTNYYNNGGTNA_UNKNOWN	0.223162	0.951708
CREL_01	0.223551	0.951708
RP58_01	0.224486	0.951708
HNF6_Q6	0.22484	0.951708
HFH8_01	0.225038	0.951708
T3R_Q6	0.225114	0.951708
RFX1_01	0.22518	0.951708
YAATNANRNNNCAG_UNKNOWN	0.2277	0.951708
CREBP1_01	0.228618	0.951708
CEBP_Q2_01	0.228928	0.951708
EVI1_06	0.231096	0.951708
GR_Q6_01	0.231711	0.951708
CYTAGCAAY_UNKNOWN	0.231944	0.951708
CEBP_Q3	0.232026	0.951708
WCTCNATGGY_UNKNOWN	0.232866	0.951708
E2F1_Q6_01	0.241176	0.951708
NKX61_01	0.242243	0.951708
PXR_Q2	0.243603	0.951708
AP1_Q6	0.244302	0.951708
PAX3_01	0.246728	0.951708
AP1_Q2_01	0.247622	0.951708
IRF2_01	0.248838	0.951708
GTGGGTGK_UNKNOWN	0.250304	0.951708
CCAWYNNGAAR_UNKNOWN	0.250753	0.951708
NFAT_Q6	0.252457	0.951708
SP1_Q6_01	0.253311	0.951708
RRCCGTTA_UNKNOWN	0.254211	0.951708
AML1_Q6	0.257716	0.951708
AML1_01	0.258986	0.951708
PPARA_01	0.259596	0.951708
E2F1_Q4_01	0.261549	0.951708
OCT1_B	0.266343	0.951708
GATA4_Q3	0.267526	0.951708
STAT5A_04	0.268567	0.951708
SRF_C	0.268787	0.951708
HLF_01	0.268982	0.951708
RREB1_01	0.274296	0.951708
RSRFC4_01	0.275557	0.951708
IRF7_01	0.276284	0.951708
CEBP_01	0.277459	0.951708
ZF5_01	0.279418	0.951708
PITX2_Q2	0.279852	0.951708
SYATTGTG_UNKNOWN	0.283178	0.951708
TFIII_Q6	0.284049	0.951708
ICSBP_Q6	0.284397	0.951708
ELK1_02	0.288084	0.951708
CEBP_Q2	0.290364	0.951708
TTCNRGNNNNTTC_HSF_Q6	0.290647	0.951708
YYCATTCAWW_UNKNOWN	0.293465	0.951708
OLF1_01	0.298467	0.951708
TCF11_01	0.299141	0.951708
USF2_Q6	0.30019	0.951708
TAXCREB_01	0.302523	0.951708
CART1_01	0.307513	0.951708
HFH4_01	0.310579	0.951708
PBX1_01	0.31151	0.951708
GATA6_01	0.313728	0.951708
MAZR_01	0.314611	0.951708
CRGAARNNNNCGA_UNKNOWN	0.316233	0.951708
TEF_Q6	0.317558	0.951708
ATF4_Q2	0.318908	0.951708
PAX5_01	0.320505	0.951708
WCAANNNYCAG_UNKNOWN	0.321109	0.951708
RSRFC4_Q2	0.327605	0.951708
YKACATTT_UNKNOWN	0.328829	0.951708
NFKB_Q6	0.330973	0.951708
STAT5A_03	0.333257	0.951708
OCT1_01	0.335418	0.951708
OCT1_03	0.335672	0.951708
PTF1BETA_Q6	0.343187	0.951708
AHRARNT_01	0.34351	0.951708
FREAC7_01	0.351303	0.951708
TAAWWATAG_RSRFC4_Q2	0.356149	0.951708
GATA1_05	0.358089	0.951708
LYF1_01	0.358975	0.951708
NFKB_Q6_01	0.35906	0.951708
FREAC3_01	0.361553	0.951708
GTTRYCATRR_UNKNOWN	0.36269	0.951708
FREAC2_01	0.364013	0.951708
AP1_C	0.36824	0.951708
PU1_Q6	0.369081	0.951708
BACH1_01	0.369848	0.951708
TAANNYSGCG_UNKNOWN	0.371678	0.951708
HMGIY_Q6	0.372706	0.951708
CREB_Q4_01	0.373412	0.951708
YAATNRNNNYNATT_UNKNOWN	0.376889	0.951708
FOXO4_02	0.377636	0.951708
CREBP1_Q2	0.380165	0.951708
STAT6_01	0.382204	0.951708
STAT4_01	0.382512	0.951708
AP1_01	0.385727	0.951708
IPF1_Q4	0.38598	0.951708
AR_03	0.386737	0.951708
SP1_Q2_01	0.38861	0.951708
E2F_01	0.389798	0.951708
SP1_Q6	0.390251	0.951708
CDX2_Q5	0.392389	0.951708
HAND1E47_01	0.392587	0.951708
STAT_Q6	0.393603	0.951708
POU3F2_01	0.394266	0.951708
IK1_01	0.395987	0.951708
LMO2COM_02	0.396265	0.951708
E2F_03	0.397478	0.951708
PAX6_01	0.398147	0.951708
OCT1_07	0.399267	0.951708
GGAANCGGAANY_UNKNOWN	0.401829	0.951708
TGTYNNNNNRGCARM_UNKNOWN	0.403331	0.951708
TCCATTKW_UNKNOWN	0.403839	0.951708
CHX10_01	0.40594	0.951708
XBP1_01	0.406121	0.951708
FOX_Q2	0.407716	0.951708
USF_C	0.410533	0.951708
OSF2_Q6	0.410597	0.951708
HNF1_C	0.412227	0.951708
VDR_Q3	0.412503	0.951708
GCCNNNWTAAR_UNKNOWN	0.413551	0.951708
GCM_Q2	0.414886	0.951708
SMAD4_Q6	0.416309	0.951708
HSF_Q6	0.418518	0.951708
FOXJ2_01	0.419046	0.951708
GATAAGR_GATA_C	0.420346	0.951708
ISRE_01	0.420454	0.951708
MEF2_01	0.421234	0.951708
NKX3A_01	0.423318	0.951708
ZID_01	0.423785	0.951708
PAX2_01	0.425942	0.951708
AP1_Q4_01	0.426442	0.951708
SRY_02	0.428093	0.951708
ELK1_01	0.428469	0.951708
TEF1_Q6	0.429749	0.951708
EVI1_02	0.430864	0.951708
HFH3_01	0.433823	0.951774
FOXD3_01	0.434355	0.951774
GAANYNYGACNY_UNKNOWN	0.436962	0.953687
MEF2_02	0.441425	0.955014
SP3_Q3	0.442195	0.955014
PR_01	0.44405	0.955014
CHOP_01	0.444919	0.955014
GRE_C	0.446252	0.955014
CDPCR3_01	0.448687	0.956503
HIF1_Q3	0.451578	0.958949
TCCCRNNRTGC_UNKNOWN	0.459054	0.960255
YY1_01	0.460483	0.960255
MEIS1BHOXA9_01	0.460891	0.960255
AP1_Q4	0.466335	0.960255
TNCATNTCCYR_UNKNOWN	0.467143	0.960255
PIT1_Q6	0.468786	0.960255
CP2_02	0.470864	0.960255
TAL1ALPHAE47_01	0.472672	0.960255
SRF_Q4	0.472823	0.960255
GKCGCNNNNNNNTGAYG_UNKNOWN	0.472906	0.960255
IRF1_01	0.473451	0.960255
SP1_01	0.47649	0.960255
SOX9_B1	0.478059	0.960255
RYTGCNWTGGNR_UNKNOWN	0.479502	0.960255
TFIIA_Q6	0.482735	0.960255
ACTWSNACTNY_UNKNOWN	0.489526	0.960255
PPARG_01	0.489578	0.960255
E4F1_Q6	0.489963	0.960255
LEF1_Q6	0.492035	0.960255
NKX25_02	0.494208	0.960255
HP1SITEFACTOR_Q6	0.496489	0.960255
GATA1_04	0.497849	0.960255
ATF6_01	0.499199	0.960255
NFAT_Q4_01	0.501003	0.960255
TAL1BETAITF2_01	0.508324	0.960255
NFE2_01	0.508461	0.960255
ARGGGTTAA_UNKNOWN	0.511471	0.960255
SOX5_01	0.513752	0.960255
USF_Q6_01	0.517171	0.960255
MYCMAX_02	0.518112	0.960255
OCT1_04	0.519534	0.960255
DR4_Q2	0.519667	0.960255
LFA1_Q6	0.519826	0.960255
YGACNNYACAR_UNKNOWN	0.520238	0.960255
SGCGSSAAA_E2F1DP2_01	0.529802	0.960255
AP4_01	0.529864	0.960255
STAT_01	0.532289	0.960255
PAX4_04	0.532576	0.960255
CCCNNNNNNAAGWT_UNKNOWN	0.533923	0.960255
LXR_DR4_Q3	0.535519	0.960255
MAX_01	0.536644	0.960255
TAL1BETAE47_01	0.539476	0.960255
EGR2_01	0.541056	0.960255
HOX13_01	0.543981	0.960255
GATA3_01	0.545143	0.960255
CEBPB_02	0.545691	0.960255
AFP1_Q6	0.545941	0.960255
STTTCRNTTT_IRF_Q6	0.547334	0.960255
SP1_Q4_01	0.547512	0.960255
GATA1_02	0.548697	0.960255
NF1_Q6	0.552439	0.960255
E2F_Q4_01	0.552542	0.960255
GATA1_01	0.55538	0.960255
MYCMAX_B	0.555921	0.960255
GGCNKCCATNK_UNKNOWN	0.556126	0.960255
EVI1_04	0.558052	0.960255
HFH1_01	0.562904	0.960255
YNTTTNNNANGCARM_UNKNOWN	0.565149	0.960255
E12_Q6	0.566683	0.960255
MYAATNNNNNNNGGC_UNKNOWN	0.568424	0.960255
CRX_Q4	0.568707	0.960255
RGTTAMWNATT_HNF1_01	0.56985	0.960255
AACWWCAANK_UNKNOWN	0.571166	0.960255
TST1_01	0.580446	0.960255
FAC1_01	0.583774	0.960255
ZIC3_01	0.585778	0.960255
LXR_Q3	0.586061	0.960255
E2A_Q2	0.58651	0.960255
P53_DECAMER_Q2	0.587816	0.960255
WHN_B	0.58901	0.960255
CTGRYYYNATT_UNKNOWN	0.591355	0.960255
RFX1_02	0.592323	0.960255
TEL2_Q6	0.593827	0.960255
RACCACAR_AML_Q6	0.594458	0.960255
ARNT_01	0.594845	0.960255
SF1_Q6	0.59539	0.960255
E2F_Q6_01	0.596234	0.960255
CREB_Q3	0.598474	0.960255
P300_01	0.601182	0.960255
MYCMAX_01	0.602118	0.960255
YY1_02	0.602167	0.960255
YTCCCRNNAGGY_UNKNOWN	0.605371	0.960255
ER_Q6_01	0.608414	0.960255
AAANWWTGC_UNKNOWN	0.608656	0.960255
TTF1_Q6	0.610478	0.960255
PAX4_01	0.611555	0.960255
YTAAYNGCT_UNKNOWN	0.612836	0.960255
CEBPGAMMA_Q6	0.612901	0.960255
HNF4ALPHA_Q6	0.616309	0.960255
OCT1_02	0.617604	0.960255
OCT1_06	0.619744	0.960255
FOXO1_02	0.620421	0.960255
EVI1_03	0.620573	0.960255
MYB_Q6	0.620766	0.960255
FOXJ2_02	0.621363	0.960255
MAZ_Q6	0.623611	0.960255
SRY_01	0.624001	0.960255
AAGWWRNYGGC_UNKNOWN	0.627947	0.960255
CACBINDINGPROTEIN_Q6	0.629397	0.960255
NFY_01	0.633146	0.960255
YGCANTGCR_UNKNOWN	0.635066	0.960255
GGGNNTTTCC_NFKB_Q6_01	0.637549	0.960255
ARNT_02	0.638408	0.960255
E2F1_Q3_01	0.638971	0.960255
NFMUE1_Q6	0.640055	0.960255
NRSF_01	0.640736	0.960255
GNCF_01	0.641635	0.960255
DR3_Q4	0.641754	0.960255
CDC5_01	0.643489	0.960255
USF_02	0.644244	0.960255
TGIF_01	0.647821	0.960556
PAX_Q6	0.647939	0.960556
COREBINDINGFACTOR_Q6	0.652312	0.963314
IRF_Q6	0.653489	0.963314
RNTCANNRNNYNATTW_UNKNOWN	0.656394	0.963314
LBP1_Q6	0.656805	0.963314
OCT_C	0.6605	0.966157
SREBP1_01	0.66324	0.966199
NRF2_Q4	0.664042	0.966199
SNACANNNYSYAGA_UNKNOWN	0.668438	0.968908
CREB_02	0.671636	0.968908
MTF1_Q4	0.674187	0.968908
EGR3_01	0.677026	0.968908
MIF1_01	0.678689	0.968908
GGGNRMNNYCAT_UNKNOWN	0.680758	0.968908
NRF2_01	0.682198	0.968908
COMP1_01	0.6823	0.968908
CMYB_01	0.684176	0.968908
HNF4_DR1_Q3	0.685003	0.968908
E4BP4_01	0.685339	0.968908
CCAWWNAAGG_SRF_Q4	0.687044	0.968908
MSX1_01	0.69237	0.97141
TGANNYRGCA_TCF11MAFG_01	0.692491	0.97141
HNF1_Q6	0.695085	0.97141
AREB6_04	0.69665	0.97141
GTCNYYATGR_UNKNOWN	0.697649	0.97141
USF_Q6	0.701005	0.971714
E2F_Q2	0.702425	0.971714
FOXO3_01	0.703211	0.971714
ETS2_B	0.704934	0.971714
ATF_01	0.712964	0.975756
POU6F1_01	0.714023	0.975756
ACAWNRNSRCGG_UNKNOWN	0.714552	0.975756
KRCTCNNNNMANAGC_UNKNOWN	0.723303	0.975756
GGARNTKYCCA_UNKNOWN	0.724652	0.975756
CAGNWMCNNNGAC_UNKNOWN	0.727231	0.975756
STAT3_02	0.731235	0.975756
HTF_01	0.732372	0.975756
YTAATTAA_LHX3_01	0.73355	0.975756
ALPHACP1_01	0.734569	0.975756
AP1FJ_Q2	0.734942	0.975756
DR1_Q3	0.735265	0.975756
USF_01	0.740052	0.975756
RAAGNYNNCTTY_UNKNOWN	0.740901	0.975756
CDP_01	0.741783	0.975756
RYTGCNNRGNAAC_MIF1_01	0.742164	0.975756
AP1_Q2	0.742217	0.975756
MYB_Q3	0.746053	0.975756
AP2ALPHA_01	0.747412	0.975756
GABP_B	0.748837	0.975756
AREB6_02	0.749618	0.975756
RYTAAWNNNTGAY_UNKNOWN	0.750023	0.975756
MEIS1AHOXA9_01	0.750304	0.975756
GCGSCMNTTT_UNKNOWN	0.750445	0.975756
PEA3_Q6	0.752733	0.976423
WWTAAGGC_UNKNOWN	0.764368	0.982782
AP2GAMMA_01	0.764682	0.982782
STAT5A_02	0.766044	0.982782
IRF1_Q6	0.770912	0.982782
ARP1_01	0.774334	0.982782
KMCATNNWGGA_UNKNOWN	0.774481	0.982782
ATF3_Q6	0.774518	0.982782
AMEF2_Q6	0.77617	0.982782
S8_01	0.780247	0.982782
SMAD_Q6	0.780442	0.982782
WYAAANNRNNNGCG_UNKNOWN	0.784383	0.982782
PAX4_02	0.785206	0.982782
ETS1_B	0.785554	0.982782
HNF1_01	0.785685	0.982782
GTTGNYNNRGNAAC_UNKNOWN	0.786946	0.982782
NFKAPPAB65_01	0.787352	0.982782
AP4_Q6	0.789363	0.982782
TAAYNRNNTCC_UNKNOWN	0.790615	0.982782
FREAC4_01	0.791586	0.982782
ATF_B	0.797551	0.983806
LMO2COM_01	0.798247	0.983806
CREB_01	0.798471	0.983806
NKX22_01	0.799566	0.983806
GGCNNMSMYNTTG_UNKNOWN	0.804306	0.985568
YWATTWNNRGCT_UNKNOWN	0.804582	0.985568
GCGNNANTTCC_UNKNOWN	0.809228	0.986976
AP2_Q6	0.80932	0.986976
AP2REP_01	0.81922	0.99456
HNF3B_01	0.820529	0.99456
ER_Q6	0.822386	0.99456
NCX_01	0.827709	0.99456
EFC_Q6	0.828961	0.99456
STAT6_02	0.832093	0.99456
SRF_01	0.84109	0.99456
CEBPB_01	0.842008	0.99456
AGCYRWTTC_UNKNOWN	0.843849	0.99456
CCAATNNSNNNGCG_UNKNOWN	0.845158	0.99456
TGACCTTG_SF1_Q6	0.847887	0.99456
GGCNRNWCTTYS_UNKNOWN	0.848786	0.99456
CREBP1CJUN_01	0.851896	0.99456
HEN1_01	0.855799	0.99456
YY1_Q6	0.855947	0.99456
YRTCANNRCGC_UNKNOWN	0.856462	0.99456
RRAGTTGT_UNKNOWN	0.866656	0.99456
TTAYRTAA_E4BP4_01	0.867209	0.99456
NRF1_Q6	0.868451	0.99456
CCAWNWWNNNGGC_UNKNOWN	0.872629	0.99456
EGR_Q6	0.873419	0.99456
BACH2_01	0.873481	0.99456
CCTNTMAGA_UNKNOWN	0.875591	0.99456
CCGNMNNTNACG_UNKNOWN	0.875973	0.99456
TATA_01	0.876505	0.99456
YGTCCTTGR_UNKNOWN	0.878327	0.99456
ALX4_01	0.879574	0.99456
AML_Q6	0.881291	0.99456
TAXCREB_02	0.882024	0.99456
NFKB_C	0.882645	0.99456
NFY_C	0.884611	0.99456
ER_Q6_02	0.887422	0.99456
AP1_Q6_01	0.890168	0.99456
LEF1_Q2	0.894636	0.99456
CDPCR1_01	0.895376	0.99456
CAGNYGKNAAA_UNKNOWN	0.897385	0.99456
RORA1_01	0.8974	0.99456
YRCCAKNNGNCGC_UNKNOWN	0.900175	0.99456
SMAD3_Q6	0.902287	0.99456
TGACGTCA_ATF3_Q6	0.902781	0.99456
PAX8_B	0.90283	0.99456
CETS1P54_01	0.907056	0.99456
CEBPA_01	0.90848	0.99456
ATF1_Q6	0.910434	0.99456
MYOD_Q6_01	0.911525	0.99456
MYB_Q5_01	0.913679	0.99456
KCCGNSWTTT_UNKNOWN	0.916217	0.99456
TTTNNANAGCYR_UNKNOWN	0.917425	0.99456
NMYC_01	0.918065	0.99456
HMEF2_Q6	0.918427	0.99456
NFY_Q6	0.919596	0.99456
KTGGYRSGAA_UNKNOWN	0.920489	0.99456
GATGKMRGCG_UNKNOWN	0.921278	0.99456
MYCMAX_03	0.923562	0.99456
CEBP_C	0.926865	0.99456
PAX5_02	0.92713	0.99456
COUP_DR1_Q6	0.927475	0.99456
TGASTMAGC_NFE2_01	0.927763	0.99456
ETF_Q6	0.930203	0.99456
ZF5_B	0.93164	0.99456
GCTNWTTGK_UNKNOWN	0.931928	0.99456
AHR_01	0.932196	0.99456
AREB6_03	0.936902	0.99456
CEBPDELTA_Q6	0.937846	0.99456
HEN1_02	0.938906	0.99456
TTANWNANTGGM_UNKNOWN	0.93949	0.99456
TMTCGCGANR_UNKNOWN	0.939746	0.99456
TBP_01	0.939937	0.99456
STAT3_01	0.941187	0.99456
HMX1_01	0.944023	0.99456
HNF4_01_B	0.944139	0.99456
AHR_Q5	0.945736	0.99456
RORA2_01	0.949802	0.99693
MEIS1_01	0.953396	0.996991
TCF4_Q5	0.95511	0.996991
RACTNNRTTTNC_UNKNOWN	0.955299	0.996991
ELF1_Q6	0.95794	0.997854
PPARA_02	0.96075	0.998889
AP2_Q6_01	0.963498	0.999842
CGTSACG_PAX3_B	0.969428	0.999842
CTCNANGTGNY_UNKNOWN	0.96953	0.999842
ERR1_Q2	0.970391	0.999842
AP2_Q3	0.972302	0.999842
PPAR_DR1_Q2	0.977195	0.999842
EGR1_01	0.978277	0.999842
MAF_Q6	0.979914	0.999842
PAX3_B	0.981341	0.999842
CGGAARNGGCNG_UNKNOWN	0.983864	0.999842
PAX8_01	0.98464	0.999842
CREB_Q2_01	0.985101	0.999842
NGFIC_01	0.989063	0.999842
ACCTGTTG_UNKNOWN	0.990933	0.999842
MCAATNNNNNGCG_UNKNOWN	0.991988	0.999842
HNF4_01	0.992021	0.999842
COUP_01	0.993517	0.999842
HNF4_Q6	0.996425	0.999842
MEF2_04	0.997863	0.999842
AR_02	0.998947	0.999842
YTTCCNNNGGAMR_UNKNOWN	0.999842	0.999842

## Sheet: Intercorrelations
Genes
	min_p	min_p_sidak	FISHER	Z_P_fix	setscreen_P1	setscreen_P2	ECS	GATES
min_p	1	0.833703	0.558368	0.483252	0.617257	0.529118	0.730007	0.744863
min_p_sidak	0.833703	1	0.656809	0.575518	0.727476	0.627524	0.875119	0.914166
FISHER	0.558368	0.656809	1	0.972128	0.984726	0.968561	0.67623	0.691791
Z_P_fix	0.483252	0.575518	0.972128	1	0.943326	0.984541	0.611403	0.624618
setscreen_P1	0.617257	0.727476	0.984726	0.943326	1	0.966099	0.759707	0.763637
setscreen_P2	0.529118	0.627524	0.968561	0.984541	0.966099	1	0.683844	0.681539
ECS	0.730007	0.875119	0.67623	0.611403	0.759707	0.683844	1	0.910725
GATES	0.744863	0.914166	0.691791	0.624618	0.763637	0.681539	0.910725	1
C5
	min_p	min_p_sidak	FISHER	Z_P_fix	setscreen_P1	setscreen_P2	GeneSet_PValue_Wilcoxon	GeneSet_PValue_HYST
min_p	1	0.806455	0.096975	0.06422	0.22479	0.160087	0.228519	0.456854
min_p_sidak	0.806455	1	0.111799	0.063717	0.211529	0.132795	0.240845	0.523637
FISHER	0.096975	0.111799	1	0.946204	0.883817	0.856363	0.258563	0.22442
Z_P_fix	0.06422	0.063717	0.946204	1	0.814781	0.881321	0.237371	0.184549
setscreen_P1	0.22479	0.211529	0.883817	0.814781	1	0.940906	0.419867	0.397798
setscreen_P2	0.160087	0.132795	0.856363	0.881321	0.940906	1	0.385337	0.322372
GeneSet_PValue_Wilcoxon	0.228519	0.240845	0.258563	0.237371	0.419867	0.385337	1	0.697717
GeneSet_PValue_HYST	0.456854	0.523637	0.22442	0.184549	0.397798	0.322372	0.697717	1
C3 MIR
	min_p	min_p_sidak	FISHER	Z_P_fix	setscreen_P1	setscreen_P2	GeneSet_PValue_Wilcoxon	GeneSet_PValue_HYST
min_p	1	0.842926	-0.000887	-0.028963	-0.000749	-0.045555	-0.048455	0.158892
min_p_sidak	0.842926	1	0.000431	-0.035969	0.023153	-0.032583	0.028641	0.272739
FISHER	-0.000887	0.000431	1	0.936401	0.871253	0.826264	0.278483	0.194117
Z_P_fix	-0.028963	-0.035969	0.936401	1	0.802383	0.869446	0.243218	0.144965
setscreen_P1	-0.000749	0.023153	0.871253	0.802383	1	0.93192	0.430464	0.357486
setscreen_P2	-0.045555	-0.032583	0.826264	0.869446	0.93192	1	0.392749	0.308699
GeneSet_PValue_Wilcoxon	-0.048455	0.028641	0.278483	0.243218	0.430464	0.392749	1	0.66859
GeneSet_PValue_HYST	0.158892	0.272739	0.194117	0.144965	0.357486	0.308699	0.66859	1
C3 TFT
	min_p	min_p_sidak	FISHER	Z_P_fix	setscreen_P1	setscreen_P2	GeneSet_PValue_Wilcoxon	GeneSet_PValue_HYST
min_p	1	0.883252	0.041408	0.021707	0.135329	0.109476	0.132235	0.320181
min_p_sidak	0.883252	1	0.017083	-0.009368	0.110997	0.085522	0.048309	0.324775
FISHER	0.041408	0.017083	1	0.955252	0.865422	0.830691	0.107179	0.182793
Z_P_fix	0.021707	-0.009368	0.955252	1	0.814043	0.857138	0.083802	0.136619
setscreen_P1	0.135329	0.110997	0.865422	0.814043	1	0.947227	0.222205	0.382796
setscreen_P2	0.109476	0.085522	0.830691	0.857138	0.947227	1	0.196271	0.3144
GeneSet_PValue_Wilcoxon	0.132235	0.048309	0.107179	0.083802	0.222205	0.196271	1	0.474581
GeneSet_PValue_HYST	0.320181	0.324775	0.182793	0.136619	0.382796	0.3144	0.474581	1

## Sheet: eQTL in all tissues
uniqID	db	tissue	gene	testedAllele	p	signed_stats	FDR	RiskIncAllele	alignedDirection	chr	pos	symbol	eqtlMapFilt
2:27095658:C:CAG	GTEx_v7	Breast_Mammary_Tissue	ENSG00000143994	CAG	1.77271e-05	0.209168	0.0448577	NA	NA	2	27095658	ABHD1	1
2:27104131:C:T	BIOSQTL	BIOS_eQTL_geneLevel	ENSG00000143994	C	9.47693e-07	4.90233	0.000834427	NA	NA	2	27104131	ABHD1	1
2:27106625:A:T	BIOSQTL	BIOS_eQTL_geneLevel	ENSG00000143994	T	1.02384e-06	4.88714	0.000890285	NA	NA	2	27106625	ABHD1	1
2:27111650:C:T	BIOSQTL	BIOS_eQTL_geneLevel	ENSG00000143994	T	4.24727e-05	4.09361	0.0252451	NA	NA	2	27111650	ABHD1	1
2:27111651:A:G	BIOSQTL	BIOS_eQTL_geneLevel	ENSG00000143994	G	1.10028e-06	4.87295	0.000950789	NA	NA	2	27111651	ABHD1	1
2:27114783:C:T	BIOSQTL	BIOS_eQTL_geneLevel	ENSG00000143994	T	8.44467e-07	4.92499	0.000758214	NA	NA	2	27114783	ABHD1	1
2:27115304:C:T	BIOSQTL	BIOS_eQTL_geneLevel	ENSG00000143994	C	8.44467e-07	4.92499	0.000758214	NA	NA	2	27115304	ABHD1	1
2:27119655:C:G	BIOSQTL	BIOS_eQTL_geneLevel	ENSG00000143994	C	5.44866e-07	5.00983	0.000447499	NA	NA	2	27119655	ABHD1	1
2:27126027:G:T	BIOSQTL	BIOS_eQTL_geneLevel	ENSG00000143994	T	4.4093e-12	6.92348	0	NA	NA	2	27126027	ABHD1	1
2:27128529:C:T	BIOSQTL	BIOS_eQTL_geneLevel	ENSG00000143994	C	2.0683e-12	7.02981	0	NA	NA	2	27128529	ABHD1	1
2:27128834:A:G	BIOSQTL	BIOS_eQTL_geneLevel	ENSG00000143994	A	2.10116e-12	7.0277	0	NA	NA	2	27128834	ABHD1	1
2:27129309:A:C	BIOSQTL	BIOS_eQTL_geneLevel	ENSG00000143994	C	2.30278e-12	7.01495	0	NA	NA	2	27129309	ABHD1	1
2:27129735:A:C	BIOSQTL	BIOS_eQTL_geneLevel	ENSG00000143994	C	2.30278e-12	7.01495	0	NA	NA	2	27129735	ABHD1	1
2:27130332:C:T	BIOSQTL	BIOS_eQTL_geneLevel	ENSG00000143994	T	2.36959e-12	7.01087	0	NA	NA	2	27130332	ABHD1	1
2:27130891:C:T	BIOSQTL	BIOS_eQTL_geneLevel	ENSG00000143994	C	2.36959e-12	7.01087	0	NA	NA	2	27130891	ABHD1	1
2:27131022:A:G	BIOSQTL	BIOS_eQTL_geneLevel	ENSG00000143994	G	2.36959e-12	7.01087	0	NA	NA	2	27131022	ABHD1	1
2:27131849:G:T	BIOSQTL	BIOS_eQTL_geneLevel	ENSG00000143994	G	2.36959e-12	7.01087	0	T	-	2	27131849	ABHD1	1
2:27132822:A:T	BIOSQTL	BIOS_eQTL_geneLevel	ENSG00000143994	T	2.36959e-12	7.01087	0	A	-	2	27132822	ABHD1	1
2:27133934:G:T	BIOSQTL	BIOS_eQTL_geneLevel	ENSG00000143994	T	2.19971e-12	7.0212	0	G	-	2	27133934	ABHD1	1
2:27134925:C:T	BIOSQTL	BIOS_eQTL_geneLevel	ENSG00000143994	T	1.93069e-12	7.03959	0	C	-	2	27134925	ABHD1	1
2:27137307:C:T	BIOSQTL	BIOS_eQTL_geneLevel	ENSG00000143994	T	3.4124e-12	6.95969	0	C	-	2	27137307	ABHD1	1
2:27137616:A:G	BIOSQTL	BIOS_eQTL_geneLevel	ENSG00000143994	A	2.10719e-12	7.02735	0	G	-	2	27137616	ABHD1	1
2:27137671:C:T	BIOSQTL	BIOS_eQTL_geneLevel	ENSG00000143994	T	2.10719e-12	7.02735	0	C	-	2	27137671	ABHD1	1
2:27138285:A:G	BIOSQTL	BIOS_eQTL_geneLevel	ENSG00000143994	A	1.90045e-12	7.04171	0	G	-	2	27138285	ABHD1	1
2:27138594:A:C	BIOSQTL	BIOS_eQTL_geneLevel	ENSG00000143994	A	1.32467e-07	5.27549	8.30887e-05	C	-	2	27138594	ABHD1	1
2:27138911:C:T	BIOSQTL	BIOS_eQTL_geneLevel	ENSG00000143994	C	2.14373e-12	7.02487	0	T	-	2	27138911	ABHD1	1
2:27139747:A:C	BIOSQTL	BIOS_eQTL_geneLevel	ENSG00000143994	A	1.95579e-12	7.03763	0	C	-	2	27139747	ABHD1	1
2:27139888:C:T	BIOSQTL	BIOS_eQTL_geneLevel	ENSG00000143994	C	1.95579e-12	7.03763	0	T	-	2	27139888	ABHD1	1
2:27140022:C:T	BIOSQTL	BIOS_eQTL_geneLevel	ENSG00000143994	T	1.95579e-12	7.03763	0	C	-	2	27140022	ABHD1	1
2:27140099:A:C	BIOSQTL	BIOS_eQTL_geneLevel	ENSG00000143994	C	2.0156e-12	7.03355	0	A	-	2	27140099	ABHD1	1
2:27140342:C:T	BIOSQTL	BIOS_eQTL_geneLevel	ENSG00000143994	T	2.0156e-12	7.03355	0	C	-	2	27140342	ABHD1	1
2:27140741:C:T	BIOSQTL	BIOS_eQTL_geneLevel	ENSG00000143994	T	2.0156e-12	7.03355	0	C	-	2	27140741	ABHD1	1
2:27141504:C:T	BIOSQTL	BIOS_eQTL_geneLevel	ENSG00000143994	T	1.87874e-12	7.04335	0	C	-	2	27141504	ABHD1	1
2:27141515:A:C	BIOSQTL	BIOS_eQTL_geneLevel	ENSG00000143994	C	2.54869e-12	7.00071	0	A	-	2	27141515	ABHD1	1
2:27142091:A:G	BIOSQTL	BIOS_eQTL_geneLevel	ENSG00000143994	G	3.45137e-12	6.9582	0	A	-	2	27142091	ABHD1	1
2:27039792:A:G	GTEx_v7	Esophagus_Mucosa	ENSG00000229122	A	4.38312e-05	-0.254599	0.0393533	NA	NA	2	27039792	AGBL5-IT1	1
12:74539453:C:T	BRAINEAC	MEDU	ENSG00000253719	NA	0.000279165	3.74727	0.0415475	C	NA	12	74539453	ATXN7L3B	1
12:74577392:A:G	BRAINEAC	MEDU	ENSG00000253719	NA	0.000268032	3.7587	0.0400881	G	NA	12	74577392	ATXN7L3B	1
2:27030437:C:G	GTEx_v6	Nerve_Tibial	ENSG00000115163	C	2.08388e-06	4.87866	0.000222679	NA	NA	2	27030437	CENPA	1
2:27031844:C:T	GTEx_v6	Nerve_Tibial	ENSG00000115163	T	1.38776e-06	4.96722	0.000222679	NA	NA	2	27031844	CENPA	1
2:27031976:C:T	GTEx_v6	Nerve_Tibial	ENSG00000115163	C	1.39428e-06	4.9662	0.000222679	NA	NA	2	27031976	CENPA	1
2:27033604:C:T	GTEx_v6	Nerve_Tibial	ENSG00000115163	T	1.48461e-06	4.9526	0.000222679	NA	NA	2	27033604	CENPA	1
2:27034764:C:T	GTEx_v6	Nerve_Tibial	ENSG00000115163	C	9.08224e-07	5.05837	0.000222679	NA	NA	2	27034764	CENPA	1
2:27038352:G:T	GTEx_v6	Nerve_Tibial	ENSG00000115163	G	5.91262e-07	5.14946	0.000222679	NA	NA	2	27038352	CENPA	1
2:27038461:A:C	GTEx_v6	Nerve_Tibial	ENSG00000115163	A	3.0081e-07	5.29059	0.000222679	NA	NA	2	27038461	CENPA	1
2:27041245:C:G	GTEx_v6	Nerve_Tibial	ENSG00000115163	G	1.94396e-07	5.38036	0.000222679	NA	NA	2	27041245	CENPA	1
2:27041965:A:C	GTEx_v6	Nerve_Tibial	ENSG00000115163	A	1.98067e-07	5.37654	0.000222679	NA	NA	2	27041965	CENPA	1
2:27042106:C:T	GTEx_v6	Nerve_Tibial	ENSG00000115163	T	1.90211e-07	5.38481	0.000222679	NA	NA	2	27042106	CENPA	1
2:27042107:A:G	GTEx_v6	Nerve_Tibial	ENSG00000115163	G	1.97734e-07	5.37688	0.000222679	A	-	2	27042107	CENPA	1
2:27042399:A:C	GTEx_v6	Nerve_Tibial	ENSG00000115163	A	5.11138e-06	4.67891	0.000222679	C	-	2	27042399	CENPA	1
2:27042974:C:G	GTEx_v6	Nerve_Tibial	ENSG00000115163	C	2.03295e-07	5.37121	0.000222679	G	-	2	27042974	CENPA	1
2:27043309:A:G	GTEx_v6	Nerve_Tibial	ENSG00000115163	A	5.50681e-06	4.66204	0.000222679	G	-	2	27043309	CENPA	1
2:27043587:C:T	GTEx_v6	Nerve_Tibial	ENSG00000115163	T	5.48743e-06	4.66283	0.000222679	C	-	2	27043587	CENPA	1
2:27043677:A:G	GTEx_v6	Nerve_Tibial	ENSG00000115163	G	2.16083e-07	5.35871	0.000222679	A	-	2	27043677	CENPA	1
2:27043710:C:T	GTEx_v6	Nerve_Tibial	ENSG00000115163	T	5.93749e-06	4.64494	0.000222679	C	-	2	27043710	CENPA	1
2:27043811:C:T	GTEx_v6	Nerve_Tibial	ENSG00000115163	C	2.03679e-07	5.37082	0.000222679	T	-	2	27043811	CENPA	1
2:27043855:C:T	GTEx_v6	Nerve_Tibial	ENSG00000115163	C	2.03697e-07	5.3708	0.000222679	T	-	2	27043855	CENPA	1
2:27044227:C:T	GTEx_v6	Nerve_Tibial	ENSG00000115163	T	5.50681e-06	4.66204	0.000222679	NA	NA	2	27044227	CENPA	1
2:27044820:A:G	GTEx_v6	Nerve_Tibial	ENSG00000115163	A	1.99993e-07	5.37456	0.000222679	G	-	2	27044820	CENPA	1
2:27044821:C:T	GTEx_v6	Nerve_Tibial	ENSG00000115163	T	2.04093e-07	5.3704	0.000222679	C	-	2	27044821	CENPA	1
2:27045097:C:T	GTEx_v6	Nerve_Tibial	ENSG00000115163	T	2.03501e-07	5.371	0.000222679	C	-	2	27045097	CENPA	1
2:27045106:G:T	GTEx_v6	Nerve_Tibial	ENSG00000115163	G	2.03478e-07	5.37102	0.000222679	T	-	2	27045106	CENPA	1
2:27045207:A:C	GTEx_v6	Nerve_Tibial	ENSG00000115163	A	1.83255e-07	5.39242	0.000222679	C	-	2	27045207	CENPA	1
2:27045215:A:G	GTEx_v6	Nerve_Tibial	ENSG00000115163	A	1.79359e-07	5.3968	0.000222679	G	-	2	27045215	CENPA	1
2:27046066:A:AAG	GTEx_v6	Nerve_Tibial	ENSG00000115163	A	5.46433e-06	4.66379	0.000222679	NA	NA	2	27046066	CENPA	1
2:27047799:C:G	GTEx_v6	Nerve_Tibial	ENSG00000115163	C	8.34024e-08	5.55145	0.000222679	G	-	2	27047799	CENPA	1
2:27050055:C:CATTA	GTEx_v6	Nerve_Tibial	ENSG00000115163	C	1.03175e-05	4.51803	0.000222679	NA	NA	2	27050055	CENPA	1
2:27050727:A:G	GTEx_v6	Nerve_Tibial	ENSG00000115163	A	2.13608e-07	5.36107	0.000222679	G	-	2	27050727	CENPA	1
2:27051230:A:G	GTEx_v6	Nerve_Tibial	ENSG00000115163	A	8.43366e-06	4.56464	0.000222679	G	-	2	27051230	CENPA	1
2:27052713:A:G	GTEx_v6	Nerve_Tibial	ENSG00000115163	A	1.2018e-05	4.48252	0.000222679	G	-	2	27052713	CENPA	1
2:27053567:A:C	GTEx_v6	Nerve_Tibial	ENSG00000115163	C	3.23325e-07	5.27564	0.000222679	NA	NA	2	27053567	CENPA	1
2:27053644:A:G	GTEx_v6	Nerve_Tibial	ENSG00000115163	G	3.59083e-06	4.75825	0.000222679	A	-	2	27053644	CENPA	1
2:27053921:A:G	GTEx_v6	Nerve_Tibial	ENSG00000115163	G	1.20197e-05	4.48249	0.000222679	A	-	2	27053921	CENPA	1
2:27053945:C:T	GTEx_v6	Nerve_Tibial	ENSG00000115163	T	1.20197e-05	4.48249	0.000222679	C	-	2	27053945	CENPA	1
2:27054527:A:G	GTEx_v6	Nerve_Tibial	ENSG00000115163	A	5.9326e-06	4.64513	0.000222679	NA	NA	2	27054527	CENPA	1
2:27054536:A:G	GTEx_v6	Nerve_Tibial	ENSG00000115163	A	6.16193e-06	4.6365	0.000222679	NA	NA	2	27054536	CENPA	1
2:27054551:A:G	GTEx_v6	Nerve_Tibial	ENSG00000115163	G	2.42709e-07	5.33485	0.000222679	NA	NA	2	27054551	CENPA	1
2:27054811:C:G	GTEx_v6	Nerve_Tibial	ENSG00000115163	G	6.16369e-06	4.63643	0.000222679	NA	NA	2	27054811	CENPA	1
2:27054927:C:T	GTEx_v6	Nerve_Tibial	ENSG00000115163	C	1.17785e-05	4.48722	0.000222679	T	-	2	27054927	CENPA	1
2:27055027:A:G	GTEx_v6	Nerve_Tibial	ENSG00000115163	A	1.20197e-05	4.48249	0.000222679	G	-	2	27055027	CENPA	1
2:27055430:A:T	GTEx_v6	Nerve_Tibial	ENSG00000115163	A	1.60044e-05	4.41527	0.000222679	NA	NA	2	27055430	CENPA	1
2:27055437:C:T	GTEx_v6	Nerve_Tibial	ENSG00000115163	T	1.22278e-05	4.47848	0.000222679	NA	NA	2	27055437	CENPA	1
2:27055618:A:G	GTEx_v6	Nerve_Tibial	ENSG00000115163	A	2.55997e-07	5.32388	0.000222679	G	-	2	27055618	CENPA	1
2:27055671:C:T	GTEx_v6	Nerve_Tibial	ENSG00000115163	C	1.20195e-05	4.48249	0.000222679	T	-	2	27055671	CENPA	1
2:27055784:A:G	GTEx_v6	Nerve_Tibial	ENSG00000115163	A	1.20195e-05	4.48249	0.000222679	G	-	2	27055784	CENPA	1
2:27056239:A:G	GTEx_v6	Nerve_Tibial	ENSG00000115163	G	2.10861e-07	5.36372	0.000222679	NA	NA	2	27056239	CENPA	1
2:27056255:C:CA	GTEx_v6	Nerve_Tibial	ENSG00000115163	CA	7.37471e-06	4.59546	0.000222679	NA	NA	2	27056255	CENPA	1
2:27056428:A:AAAAT	GTEx_v6	Nerve_Tibial	ENSG00000115163	AAAAT	1.91666e-05	4.37255	0.000222679	NA	NA	2	27056428	CENPA	1
2:27056625:C:T	GTEx_v6	Nerve_Tibial	ENSG00000115163	T	1.19179e-05	4.48448	0.000222679	C	-	2	27056625	CENPA	1
2:27057309:C:T	GTEx_v6	Nerve_Tibial	ENSG00000115163	T	1.20419e-05	4.48206	0.000222679	C	-	2	27057309	CENPA	1
2:27057910:A:T	GTEx_v6	Nerve_Tibial	ENSG00000115163	T	2.03554e-07	5.37095	0.000222679	A	-	2	27057910	CENPA	1
2:27057911:A:C	GTEx_v6	Nerve_Tibial	ENSG00000115163	C	2.03593e-07	5.37091	0.000222679	A	-	2	27057911	CENPA	1
2:27058507:C:T	GTEx_v6	Nerve_Tibial	ENSG00000115163	C	2.58386e-07	5.32197	0.000222679	T	-	2	27058507	CENPA	1
2:27058549:A:T	GTEx_v6	Nerve_Tibial	ENSG00000115163	T	1.19431e-05	4.48398	0.000222679	A	-	2	27058549	CENPA	1
2:27058657:A:G	GTEx_v6	Nerve_Tibial	ENSG00000115163	G	1.20197e-05	4.48249	0.000222679	A	-	2	27058657	CENPA	1
2:27058667:C:G	GTEx_v6	Nerve_Tibial	ENSG00000115163	C	1.20197e-05	4.48249	0.000222679	G	-	2	27058667	CENPA	1
2:27058921:A:G	GTEx_v6	Nerve_Tibial	ENSG00000115163	G	2.56029e-07	5.32386	0.000222679	A	-	2	27058921	CENPA	1
2:27059011:C:T	GTEx_v6	Nerve_Tibial	ENSG00000115163	C	1.20197e-05	4.48249	0.000222679	T	-	2	27059011	CENPA	1
2:27059167:C:T	GTEx_v6	Nerve_Tibial	ENSG00000115163	T	1.20001e-05	4.48287	0.000222679	C	-	2	27059167	CENPA	1
2:27059351:C:T	GTEx_v6	Nerve_Tibial	ENSG00000115163	T	1.19734e-05	4.48339	0.000222679	C	-	2	27059351	CENPA	1
2:27059397:C:T	GTEx_v6	Nerve_Tibial	ENSG00000115163	T	1.32348e-05	4.45997	0.000222679	C	-	2	27059397	CENPA	1
2:27059399:A:C	GTEx_v6	Nerve_Tibial	ENSG00000115163	C	1.32348e-05	4.45997	0.000222679	A	-	2	27059399	CENPA	1
2:27059531:A:AG	GTEx_v6	Nerve_Tibial	ENSG00000115163	A	1.19476e-05	4.48389	0.000222679	NA	NA	2	27059531	CENPA	1
2:27059571:A:G	GTEx_v6	Nerve_Tibial	ENSG00000115163	G	1.15191e-05	4.49241	0.000222679	A	-	2	27059571	CENPA	1
2:27059613:C:T	GTEx_v6	Nerve_Tibial	ENSG00000115163	C	1.1938e-05	4.48408	0.000222679	T	-	2	27059613	CENPA	1
2:27059872:A:G	GTEx_v6	Nerve_Tibial	ENSG00000115163	A	1.18969e-05	4.48489	0.000222679	G	-	2	27059872	CENPA	1
2:27060383:C:G	GTEx_v6	Nerve_Tibial	ENSG00000115163	G	1.1829e-05	4.48622	0.000222679	C	-	2	27060383	CENPA	1
2:27060707:A:G	GTEx_v6	Nerve_Tibial	ENSG00000115163	G	1.17984e-05	4.48683	0.000222679	A	-	2	27060707	CENPA	1
2:27061253:C:T	GTEx_v6	Nerve_Tibial	ENSG00000115163	C	1.17298e-05	4.48819	0.000222679	T	-	2	27061253	CENPA	1
2:27061922:A:G	GTEx_v6	Nerve_Tibial	ENSG00000115163	A	1.12642e-05	4.49762	0.000222679	G	-	2	27061922	CENPA	1
2:27061970:C:T	GTEx_v6	Nerve_Tibial	ENSG00000115163	T	1.17889e-05	4.48701	0.000222679	C	-	2	27061970	CENPA	1
2:27061982:A:G	GTEx_v6	Nerve_Tibial	ENSG00000115163	G	2.48579e-07	5.32994	0.000222679	A	-	2	27061982	CENPA	1
2:27061998:A:G	GTEx_v6	Nerve_Tibial	ENSG00000115163	A	1.12824e-05	4.49725	0.000222679	G	-	2	27061998	CENPA	1
2:27062264:A:ACTT	GTEx_v6	Nerve_Tibial	ENSG00000115163	A	1.5826e-05	4.41792	0.000222679	NA	NA	2	27062264	CENPA	1
2:27062596:T:TCTCA	GTEx_v6	Nerve_Tibial	ENSG00000115163	T	1.30621e-05	4.46304	0.000222679	NA	NA	2	27062596	CENPA	1
2:27062729:A:G	GTEx_v6	Nerve_Tibial	ENSG00000115163	G	3.31972e-07	5.27017	0.000222679	A	-	2	27062729	CENPA	1
2:27062741:T:TA	GTEx_v6	Nerve_Tibial	ENSG00000115163	T	8.39379e-06	4.56573	0.000222679	NA	NA	2	27062741	CENPA	1
2:27062898:G:GAC	GTEx_v6	Nerve_Tibial	ENSG00000115163	G	1.11408e-05	4.50019	0.000222679	NA	NA	2	27062898	CENPA	1
2:27063777:C:T	GTEx_v6	Nerve_Tibial	ENSG00000115163	C	2.56029e-07	5.32386	0.000222679	T	-	2	27063777	CENPA	1
2:27064349:A:G	GTEx_v6	Nerve_Tibial	ENSG00000115163	G	2.56029e-07	5.32386	0.000222679	A	-	2	27064349	CENPA	1
2:27064577:C:T	GTEx_v6	Nerve_Tibial	ENSG00000115163	C	2.56029e-07	5.32386	0.000222679	NA	NA	2	27064577	CENPA	1
2:27064879:A:G	GTEx_v6	Nerve_Tibial	ENSG00000115163	G	1.18012e-05	4.48677	0.000222679	A	-	2	27064879	CENPA	1
2:27065488:A:G	GTEx_v6	Nerve_Tibial	ENSG00000115163	G	3.21287e-05	4.24836	0.000222679	A	-	2	27065488	CENPA	1
2:27066070:A:T	GTEx_v6	Nerve_Tibial	ENSG00000115163	T	1.12962e-06	5.01161	0.000222679	NA	NA	2	27066070	CENPA	1
2:27031844:C:T	GTEx_v7	Adipose_Subcutaneous	ENSG00000115163	T	1.8892e-05	0.238728	5.61505e-08	NA	NA	2	27031844	CENPA	1
2:27031976:C:T	GTEx_v7	Adipose_Subcutaneous	ENSG00000115163	C	1.76883e-05	0.238086	5.61505e-08	NA	NA	2	27031976	CENPA	1
2:27033604:C:T	GTEx_v7	Adipose_Subcutaneous	ENSG00000115163	T	1.90727e-05	0.237135	5.61505e-08	NA	NA	2	27033604	CENPA	1
2:27034764:C:T	GTEx_v7	Adipose_Subcutaneous	ENSG00000115163	C	1.3024e-05	0.242018	5.61505e-08	NA	NA	2	27034764	CENPA	1
2:27038352:G:T	GTEx_v7	Adipose_Subcutaneous	ENSG00000115163	G	1.29077e-05	0.242157	5.61505e-08	NA	NA	2	27038352	CENPA	1
2:27038461:A:C	GTEx_v7	Adipose_Subcutaneous	ENSG00000115163	A	3.86595e-05	0.235217	5.61505e-08	NA	NA	2	27038461	CENPA	1
2:27041245:C:G	GTEx_v7	Adipose_Subcutaneous	ENSG00000115163	G	1.13758e-05	0.247862	5.61505e-08	NA	NA	2	27041245	CENPA	1
2:27041965:A:C	GTEx_v7	Adipose_Subcutaneous	ENSG00000115163	A	8.7019e-06	0.24979	5.61505e-08	NA	NA	2	27041965	CENPA	1
2:27042107:A:G	GTEx_v7	Adipose_Subcutaneous	ENSG00000115163	G	8.7019e-06	0.24979	5.61505e-08	A	-	2	27042107	CENPA	1
2:27042974:C:G	GTEx_v7	Adipose_Subcutaneous	ENSG00000115163	C	8.7019e-06	0.24979	5.61505e-08	G	-	2	27042974	CENPA	1
2:27043677:A:G	GTEx_v7	Adipose_Subcutaneous	ENSG00000115163	G	9.60229e-06	0.24866	5.61505e-08	A	-	2	27043677	CENPA	1
2:27043855:C:T	GTEx_v7	Adipose_Subcutaneous	ENSG00000115163	C	3.03434e-06	0.265407	5.61505e-08	T	-	2	27043855	CENPA	1
2:27044820:A:G	GTEx_v7	Adipose_Subcutaneous	ENSG00000115163	A	8.7019e-06	0.24979	5.61505e-08	G	-	2	27044820	CENPA	1
2:27044821:C:T	GTEx_v7	Adipose_Subcutaneous	ENSG00000115163	T	8.7019e-06	0.24979	5.61505e-08	C	-	2	27044821	CENPA	1
2:27045097:C:T	GTEx_v7	Adipose_Subcutaneous	ENSG00000115163	T	8.7019e-06	0.24979	5.61505e-08	C	-	2	27045097	CENPA	1
2:27045106:G:T	GTEx_v7	Adipose_Subcutaneous	ENSG00000115163	G	7.16307e-06	0.252328	5.61505e-08	T	-	2	27045106	CENPA	1
2:27045207:A:C	GTEx_v7	Adipose_Subcutaneous	ENSG00000115163	A	8.7019e-06	0.24979	5.61505e-08	C	-	2	27045207	CENPA	1
2:27045215:A:G	GTEx_v7	Adipose_Subcutaneous	ENSG00000115163	A	1.00653e-05	0.248431	5.61505e-08	G	-	2	27045215	CENPA	1
2:27047799:C:G	GTEx_v7	Adipose_Subcutaneous	ENSG00000115163	C	8.4632e-06	0.250163	5.61505e-08	G	-	2	27047799	CENPA	1
2:27047849:C:CT	GTEx_v7	Adipose_Subcutaneous	ENSG00000115163	CT	2.35733e-05	0.267464	5.61505e-08	NA	NA	2	27047849	CENPA	1
2:27049806:C:CATCTT	GTEx_v7	Adipose_Subcutaneous	ENSG00000115163	CATCTT	9.61321e-06	0.249344	5.61505e-08	NA	NA	2	27049806	CENPA	1
2:27050727:A:G	GTEx_v7	Adipose_Subcutaneous	ENSG00000115163	A	1.02133e-05	0.248488	5.61505e-08	G	-	2	27050727	CENPA	1
2:27054527:A:G	GTEx_v7	Adipose_Subcutaneous	ENSG00000115163	A	6.73546e-05	0.218304	5.61505e-08	NA	NA	2	27054527	CENPA	1
2:27054551:A:G	GTEx_v7	Adipose_Subcutaneous	ENSG00000115163	G	2.3153e-05	0.235376	5.61505e-08	NA	NA	2	27054551	CENPA	1
2:27056239:A:G	GTEx_v7	Adipose_Subcutaneous	ENSG00000115163	G	1.96767e-05	0.237401	5.61505e-08	NA	NA	2	27056239	CENPA	1
2:27056255:C:CA	GTEx_v7	Adipose_Subcutaneous	ENSG00000115163	CA	1.96797e-05	0.237402	5.61505e-08	NA	NA	2	27056255	CENPA	1
2:27057910:A:T	GTEx_v7	Adipose_Subcutaneous	ENSG00000115163	T	4.64278e-05	0.227554	5.61505e-08	A	-	2	27057910	CENPA	1
2:27057911:A:C	GTEx_v7	Adipose_Subcutaneous	ENSG00000115163	C	4.64278e-05	0.227554	5.61505e-08	A	-	2	27057911	CENPA	1
2:27058507:C:T	GTEx_v7	Adipose_Subcutaneous	ENSG00000115163	C	2.04945e-05	0.236884	5.61505e-08	T	-	2	27058507	CENPA	1
2:27058921:A:G	GTEx_v7	Adipose_Subcutaneous	ENSG00000115163	G	2.04864e-05	0.236909	5.61505e-08	A	-	2	27058921	CENPA	1
2:27061982:A:G	GTEx_v7	Adipose_Subcutaneous	ENSG00000115163	G	1.96767e-05	0.237401	5.61505e-08	A	-	2	27061982	CENPA	1
2:27062729:A:G	GTEx_v7	Adipose_Subcutaneous	ENSG00000115163	G	1.8226e-05	0.240082	5.61505e-08	A	-	2	27062729	CENPA	1
2:27063777:C:T	GTEx_v7	Adipose_Subcutaneous	ENSG00000115163	C	1.96767e-05	0.237401	5.61505e-08	T	-	2	27063777	CENPA	1
2:27064349:A:G	GTEx_v7	Adipose_Subcutaneous	ENSG00000115163	G	1.96767e-05	0.237401	5.61505e-08	A	-	2	27064349	CENPA	1
2:27064577:C:T	GTEx_v7	Adipose_Subcutaneous	ENSG00000115163	C	1.58265e-05	0.240268	5.61505e-08	NA	NA	2	27064577	CENPA	1
2:27066070:A:T	GTEx_v7	Adipose_Subcutaneous	ENSG00000115163	T	1.70186e-05	0.240404	5.61505e-08	NA	NA	2	27066070	CENPA	1
2:27031844:C:T	GTEx_v7	Nerve_Tibial	ENSG00000115163	T	1.68582e-05	0.2908	3.21716e-18	NA	NA	2	27031844	CENPA	1
2:27031976:C:T	GTEx_v7	Nerve_Tibial	ENSG00000115163	C	1.47056e-05	0.29136	3.21716e-18	NA	NA	2	27031976	CENPA	1
2:27033604:C:T	GTEx_v7	Nerve_Tibial	ENSG00000115163	T	1.47056e-05	0.29136	3.21716e-18	NA	NA	2	27033604	CENPA	1
2:27034764:C:T	GTEx_v7	Nerve_Tibial	ENSG00000115163	C	5.58093e-06	0.30533	3.21716e-18	NA	NA	2	27034764	CENPA	1
2:27038352:G:T	GTEx_v7	Nerve_Tibial	ENSG00000115163	G	5.78837e-06	0.304825	3.21716e-18	NA	NA	2	27038352	CENPA	1
2:27041245:C:G	GTEx_v7	Nerve_Tibial	ENSG00000115163	G	3.63582e-06	0.311278	3.21716e-18	NA	NA	2	27041245	CENPA	1
2:27041965:A:C	GTEx_v7	Nerve_Tibial	ENSG00000115163	A	4.0177e-06	0.308512	3.21716e-18	NA	NA	2	27041965	CENPA	1
2:27042106:C:T	GTEx_v7	Nerve_Tibial	ENSG00000115163	T	2.77917e-07	0.343299	3.21716e-18	NA	NA	2	27042106	CENPA	1
2:27042107:A:G	GTEx_v7	Nerve_Tibial	ENSG00000115163	G	4.18674e-06	0.307958	3.21716e-18	A	-	2	27042107	CENPA	1
2:27042399:A:C	GTEx_v7	Nerve_Tibial	ENSG00000115163	A	3.28975e-05	0.274305	3.21716e-18	C	-	2	27042399	CENPA	1
2:27042974:C:G	GTEx_v7	Nerve_Tibial	ENSG00000115163	C	4.0177e-06	0.308512	3.21716e-18	G	-	2	27042974	CENPA	1
2:27043309:A:G	GTEx_v7	Nerve_Tibial	ENSG00000115163	A	3.28975e-05	0.274305	3.21716e-18	G	-	2	27043309	CENPA	1
2:27043474:T:TAAAGAGGCTGGGCACGGTGGCTCACGCCTGTA	GTEx_v7	Nerve_Tibial	ENSG00000115163	T	3.28975e-05	0.274305	3.21716e-18	NA	NA	2	27043474	CENPA	1
2:27043587:C:T	GTEx_v7	Nerve_Tibial	ENSG00000115163	T	4.44757e-05	0.271244	3.21716e-18	C	-	2	27043587	CENPA	1
2:27043677:A:G	GTEx_v7	Nerve_Tibial	ENSG00000115163	G	5.43593e-06	0.306138	3.21716e-18	A	-	2	27043677	CENPA	1
2:27043710:C:T	GTEx_v7	Nerve_Tibial	ENSG00000115163	T	9.3021e-05	0.262166	3.21716e-18	C	-	2	27043710	CENPA	1
2:27043855:C:T	GTEx_v7	Nerve_Tibial	ENSG00000115163	C	3.895e-06	0.315223	3.21716e-18	T	-	2	27043855	CENPA	1
2:27044227:C:T	GTEx_v7	Nerve_Tibial	ENSG00000115163	T	3.3184e-05	0.274207	3.21716e-18	NA	NA	2	27044227	CENPA	1
2:27044820:A:G	GTEx_v7	Nerve_Tibial	ENSG00000115163	A	4.0177e-06	0.308512	3.21716e-18	G	-	2	27044820	CENPA	1
2:27044821:C:T	GTEx_v7	Nerve_Tibial	ENSG00000115163	T	4.0177e-06	0.308512	3.21716e-18	C	-	2	27044821	CENPA	1
2:27045097:C:T	GTEx_v7	Nerve_Tibial	ENSG00000115163	T	4.0177e-06	0.308512	3.21716e-18	C	-	2	27045097	CENPA	1
2:27045106:G:T	GTEx_v7	Nerve_Tibial	ENSG00000115163	G	3.13171e-06	0.312532	3.21716e-18	T	-	2	27045106	CENPA	1
2:27045207:A:C	GTEx_v7	Nerve_Tibial	ENSG00000115163	A	4.0177e-06	0.308512	3.21716e-18	C	-	2	27045207	CENPA	1
2:27045215:A:G	GTEx_v7	Nerve_Tibial	ENSG00000115163	A	4.0177e-06	0.308512	3.21716e-18	G	-	2	27045215	CENPA	1
2:27046066:A:AAG	GTEx_v7	Nerve_Tibial	ENSG00000115163	A	3.25926e-05	0.274439	3.21716e-18	NA	NA	2	27046066	CENPA	1
2:27047799:C:G	GTEx_v7	Nerve_Tibial	ENSG00000115163	C	3.99562e-06	0.308596	3.21716e-18	G	-	2	27047799	CENPA	1
2:27047849:C:CT	GTEx_v7	Nerve_Tibial	ENSG00000115163	CT	2.10797e-05	0.312433	3.21716e-18	NA	NA	2	27047849	CENPA	1
2:27049806:C:CATCTT	GTEx_v7	Nerve_Tibial	ENSG00000115163	CATCTT	3.86758e-06	0.308812	3.21716e-18	NA	NA	2	27049806	CENPA	1
2:27050055:C:CATTA	GTEx_v7	Nerve_Tibial	ENSG00000115163	C	3.28975e-05	0.274305	3.21716e-18	NA	NA	2	27050055	CENPA	1
2:27050727:A:G	GTEx_v7	Nerve_Tibial	ENSG00000115163	A	3.69962e-06	0.309373	3.21716e-18	G	-	2	27050727	CENPA	1
2:27051230:A:G	GTEx_v7	Nerve_Tibial	ENSG00000115163	A	4.83932e-05	0.268688	3.21716e-18	G	-	2	27051230	CENPA	1
2:27052713:A:G	GTEx_v7	Nerve_Tibial	ENSG00000115163	A	2.86558e-05	0.272803	3.21716e-18	G	-	2	27052713	CENPA	1
2:27053567:A:C	GTEx_v7	Nerve_Tibial	ENSG00000115163	C	1.99516e-06	0.319171	3.21716e-18	NA	NA	2	27053567	CENPA	1
2:27053921:A:G	GTEx_v7	Nerve_Tibial	ENSG00000115163	G	2.86558e-05	0.272803	3.21716e-18	A	-	2	27053921	CENPA	1
2:27053945:C:T	GTEx_v7	Nerve_Tibial	ENSG00000115163	T	2.86558e-05	0.272803	3.21716e-18	C	-	2	27053945	CENPA	1
2:27053952:T:TCTC	GTEx_v7	Nerve_Tibial	ENSG00000115163	TCTC	2.86558e-05	0.272803	3.21716e-18	NA	NA	2	27053952	CENPA	1
2:27054527:A:G	GTEx_v7	Nerve_Tibial	ENSG00000115163	A	2.65336e-05	0.271473	3.21716e-18	NA	NA	2	27054527	CENPA	1
2:27054536:A:G	GTEx_v7	Nerve_Tibial	ENSG00000115163	A	2.65336e-05	0.271473	3.21716e-18	NA	NA	2	27054536	CENPA	1
2:27054551:A:G	GTEx_v7	Nerve_Tibial	ENSG00000115163	G	2.1964e-06	0.313455	3.21716e-18	NA	NA	2	27054551	CENPA	1
2:27054811:C:G	GTEx_v7	Nerve_Tibial	ENSG00000115163	G	2.65336e-05	0.271473	3.21716e-18	NA	NA	2	27054811	CENPA	1
2:27054927:C:T	GTEx_v7	Nerve_Tibial	ENSG00000115163	C	2.86558e-05	0.272803	3.21716e-18	T	-	2	27054927	CENPA	1
2:27055027:A:G	GTEx_v7	Nerve_Tibial	ENSG00000115163	A	4.32944e-05	0.2662	3.21716e-18	G	-	2	27055027	CENPA	1
2:27055430:A:T	GTEx_v7	Nerve_Tibial	ENSG00000115163	A	2.86558e-05	0.272803	3.21716e-18	NA	NA	2	27055430	CENPA	1
2:27055437:C:T	GTEx_v7	Nerve_Tibial	ENSG00000115163	T	2.86558e-05	0.272803	3.21716e-18	NA	NA	2	27055437	CENPA	1
2:27055618:A:G	GTEx_v7	Nerve_Tibial	ENSG00000115163	A	1.9287e-06	0.318255	3.21716e-18	G	-	2	27055618	CENPA	1
2:27055671:C:T	GTEx_v7	Nerve_Tibial	ENSG00000115163	C	4.33129e-05	0.268206	3.21716e-18	T	-	2	27055671	CENPA	1
2:27055784:A:G	GTEx_v7	Nerve_Tibial	ENSG00000115163	A	3.08125e-05	0.272908	3.21716e-18	G	-	2	27055784	CENPA	1
2:27056124:G:GTCT	GTEx_v7	Nerve_Tibial	ENSG00000115163	G	2.86558e-05	0.272803	3.21716e-18	NA	NA	2	27056124	CENPA	1
2:27056239:A:G	GTEx_v7	Nerve_Tibial	ENSG00000115163	G	1.92016e-06	0.315274	3.21716e-18	NA	NA	2	27056239	CENPA	1
2:27056255:C:CA	GTEx_v7	Nerve_Tibial	ENSG00000115163	CA	1.90323e-06	0.315425	3.21716e-18	NA	NA	2	27056255	CENPA	1
2:27056428:A:AAAAT	GTEx_v7	Nerve_Tibial	ENSG00000115163	AAAAT	2.86745e-05	0.272794	3.21716e-18	NA	NA	2	27056428	CENPA	1
2:27056625:C:T	GTEx_v7	Nerve_Tibial	ENSG00000115163	T	2.86558e-05	0.272803	3.21716e-18	C	-	2	27056625	CENPA	1
2:27057860:A:G	GTEx_v7	Nerve_Tibial	ENSG00000115163	A	2.9012e-05	0.272628	3.21716e-18	G	-	2	27057860	CENPA	1
2:27057910:A:T	GTEx_v7	Nerve_Tibial	ENSG00000115163	T	3.94893e-06	0.30673	3.21716e-18	A	-	2	27057910	CENPA	1
2:27057911:A:C	GTEx_v7	Nerve_Tibial	ENSG00000115163	C	3.94893e-06	0.30673	3.21716e-18	A	-	2	27057911	CENPA	1
2:27058507:C:T	GTEx_v7	Nerve_Tibial	ENSG00000115163	C	1.79635e-06	0.316161	3.21716e-18	T	-	2	27058507	CENPA	1
2:27058549:A:T	GTEx_v7	Nerve_Tibial	ENSG00000115163	T	2.86558e-05	0.272803	3.21716e-18	A	-	2	27058549	CENPA	1
2:27058657:A:G	GTEx_v7	Nerve_Tibial	ENSG00000115163	G	3.40635e-05	0.270682	3.21716e-18	A	-	2	27058657	CENPA	1
2:27058667:C:G	GTEx_v7	Nerve_Tibial	ENSG00000115163	C	3.40635e-05	0.270682	3.21716e-18	G	-	2	27058667	CENPA	1
2:27058921:A:G	GTEx_v7	Nerve_Tibial	ENSG00000115163	G	1.94105e-06	0.315113	3.21716e-18	A	-	2	27058921	CENPA	1
2:27059011:C:T	GTEx_v7	Nerve_Tibial	ENSG00000115163	C	2.88119e-05	0.272727	3.21716e-18	T	-	2	27059011	CENPA	1
2:27059167:C:T	GTEx_v7	Nerve_Tibial	ENSG00000115163	T	3.40635e-05	0.270682	3.21716e-18	C	-	2	27059167	CENPA	1
2:27059351:C:T	GTEx_v7	Nerve_Tibial	ENSG00000115163	T	3.27113e-05	0.27181	3.21716e-18	C	-	2	27059351	CENPA	1
2:27059397:C:T	GTEx_v7	Nerve_Tibial	ENSG00000115163	T	2.86558e-05	0.272803	3.21716e-18	C	-	2	27059397	CENPA	1
2:27059399:A:C	GTEx_v7	Nerve_Tibial	ENSG00000115163	C	2.76234e-05	0.273866	3.21716e-18	A	-	2	27059399	CENPA	1
2:27059531:A:AG	GTEx_v7	Nerve_Tibial	ENSG00000115163	A	2.86558e-05	0.272803	3.21716e-18	NA	NA	2	27059531	CENPA	1
2:27059571:A:G	GTEx_v7	Nerve_Tibial	ENSG00000115163	G	2.86558e-05	0.272803	3.21716e-18	A	-	2	27059571	CENPA	1
2:27059613:C:T	GTEx_v7	Nerve_Tibial	ENSG00000115163	C	2.86558e-05	0.272803	3.21716e-18	T	-	2	27059613	CENPA	1
2:27059872:A:G	GTEx_v7	Nerve_Tibial	ENSG00000115163	A	2.86558e-05	0.272803	3.21716e-18	G	-	2	27059872	CENPA	1
2:27060383:C:G	GTEx_v7	Nerve_Tibial	ENSG00000115163	G	2.13742e-05	0.278343	3.21716e-18	C	-	2	27060383	CENPA	1
2:27060661:T:TAACAA	GTEx_v7	Nerve_Tibial	ENSG00000115163	TAACAA	2.86558e-05	0.272803	3.21716e-18	NA	NA	2	27060661	CENPA	1
2:27060707:A:G	GTEx_v7	Nerve_Tibial	ENSG00000115163	G	2.86558e-05	0.272803	3.21716e-18	A	-	2	27060707	CENPA	1
2:27061253:C:T	GTEx_v7	Nerve_Tibial	ENSG00000115163	C	2.86558e-05	0.272803	3.21716e-18	T	-	2	27061253	CENPA	1
2:27061922:A:G	GTEx_v7	Nerve_Tibial	ENSG00000115163	A	2.86558e-05	0.272803	3.21716e-18	G	-	2	27061922	CENPA	1
2:27061982:A:G	GTEx_v7	Nerve_Tibial	ENSG00000115163	G	1.92016e-06	0.315274	3.21716e-18	A	-	2	27061982	CENPA	1
2:27061998:A:G	GTEx_v7	Nerve_Tibial	ENSG00000115163	A	2.025e-05	0.27844	3.21716e-18	G	-	2	27061998	CENPA	1
2:27062264:A:ACTT	GTEx_v7	Nerve_Tibial	ENSG00000115163	A	2.86558e-05	0.272803	3.21716e-18	NA	NA	2	27062264	CENPA	1
2:27062596:T:TCTCA	GTEx_v7	Nerve_Tibial	ENSG00000115163	T	3.27061e-05	0.271811	3.21716e-18	NA	NA	2	27062596	CENPA	1
2:27062729:A:G	GTEx_v7	Nerve_Tibial	ENSG00000115163	G	2.02437e-06	0.317159	3.21716e-18	A	-	2	27062729	CENPA	1
2:27062741:T:TA	GTEx_v7	Nerve_Tibial	ENSG00000115163	T	1.52194e-05	0.285393	3.21716e-18	NA	NA	2	27062741	CENPA	1
2:27062898:G:GAC	GTEx_v7	Nerve_Tibial	ENSG00000115163	G	2.86558e-05	0.272803	3.21716e-18	NA	NA	2	27062898	CENPA	1
2:27063777:C:T	GTEx_v7	Nerve_Tibial	ENSG00000115163	C	1.92016e-06	0.315274	3.21716e-18	T	-	2	27063777	CENPA	1
2:27064349:A:G	GTEx_v7	Nerve_Tibial	ENSG00000115163	G	1.92016e-06	0.315274	3.21716e-18	A	-	2	27064349	CENPA	1
2:27064577:C:T	GTEx_v7	Nerve_Tibial	ENSG00000115163	C	1.50596e-06	0.31889	3.21716e-18	NA	NA	2	27064577	CENPA	1
2:27064879:A:G	GTEx_v7	Nerve_Tibial	ENSG00000115163	G	1.16833e-05	0.289899	3.21716e-18	A	-	2	27064879	CENPA	1
2:27065656:C:T	GTEx_v7	Nerve_Tibial	ENSG00000115163	C	2.14837e-05	0.277583	3.21716e-18	NA	NA	2	27065656	CENPA	1
2:27065733:C:T	GTEx_v7	Nerve_Tibial	ENSG00000115163	C	3.93059e-05	0.26905	3.21716e-18	NA	NA	2	27065733	CENPA	1
2:27066070:A:T	GTEx_v7	Nerve_Tibial	ENSG00000115163	T	2.59051e-06	0.313079	3.21716e-18	NA	NA	2	27066070	CENPA	1
2:26961166:A:G	BIOSQTL	BIOS_eQTL_geneLevel	ENSG00000115163	G	4.26797e-07	5.05661	0.000300607	NA	NA	2	26961166	CENPA	1
2:26961857:G:T	BIOSQTL	BIOS_eQTL_geneLevel	ENSG00000115163	G	3.97398e-07	5.07035	0.000274223	NA	NA	2	26961857	CENPA	1
2:26962134:C:T	BIOSQTL	BIOS_eQTL_geneLevel	ENSG00000115163	T	3.97398e-07	5.07035	0.000274223	NA	NA	2	26962134	CENPA	1
2:26962280:A:G	BIOSQTL	BIOS_eQTL_geneLevel	ENSG00000115163	G	2.6384e-07	5.14776	0.000190373	A	-	2	26962280	CENPA	1
2:26962786:A:G	BIOSQTL	BIOS_eQTL_geneLevel	ENSG00000115163	G	2.84554e-07	5.13341	0.000211772	A	-	2	26962786	CENPA	1
2:26963378:A:G	BIOSQTL	BIOS_eQTL_geneLevel	ENSG00000115163	G	2.84554e-07	5.13341	0.000211772	NA	NA	2	26963378	CENPA	1
2:26963760:C:T	BIOSQTL	BIOS_eQTL_geneLevel	ENSG00000115163	C	2.84554e-07	5.13341	0.000211772	T	-	2	26963760	CENPA	1
2:26964015:C:T	BIOSQTL	BIOS_eQTL_geneLevel	ENSG00000115163	C	2.6384e-07	5.14762	0.000190373	NA	NA	2	26964015	CENPA	1
2:26965198:A:G	BIOSQTL	BIOS_eQTL_geneLevel	ENSG00000115163	G	3.62241e-07	5.08784	0.000253315	NA	NA	2	26965198	CENPA	1
2:26967109:C:T	BIOSQTL	BIOS_eQTL_geneLevel	ENSG00000115163	T	3.15742e-07	5.114	0.000232709	NA	NA	2	26967109	CENPA	1
2:26970109:C:G	BIOSQTL	BIOS_eQTL_geneLevel	ENSG00000115163	C	3.76245e-07	5.08075	0.000269193	NA	NA	2	26970109	CENPA	1
2:26971418:A:G	BIOSQTL	BIOS_eQTL_geneLevel	ENSG00000115163	A	5.86531e-07	4.99567	0.000505024	NA	NA	2	26971418	CENPA	1
2:26972066:C:G	BIOSQTL	BIOS_eQTL_geneLevel	ENSG00000115163	G	6.18338e-07	4.98555	0.000520142	NA	NA	2	26972066	CENPA	1
2:26975168:A:T	BIOSQTL	BIOS_eQTL_geneLevel	ENSG00000115163	A	7.3078e-07	4.95305	0.000623613	NA	NA	2	26975168	CENPA	1
2:26979671:C:T	BIOSQTL	BIOS_eQTL_geneLevel	ENSG00000115163	C	9.19161e-07	4.90831	0.000808866	NA	NA	2	26979671	CENPA	1
2:26982600:C:T	BIOSQTL	BIOS_eQTL_geneLevel	ENSG00000115163	T	1.12847e-06	4.86799	0.000965906	NA	NA	2	26982600	CENPA	1
2:26985903:C:T	BIOSQTL	BIOS_eQTL_geneLevel	ENSG00000115163	T	1.01349e-06	4.88918	0.000885234	NA	NA	2	26985903	CENPA	1
2:26986791:C:T	BIOSQTL	BIOS_eQTL_geneLevel	ENSG00000115163	T	1.22469e-06	4.8517	0.00104199	NA	NA	2	26986791	CENPA	1
2:26987481:A:G	BIOSQTL	BIOS_eQTL_geneLevel	ENSG00000115163	G	1.24964e-06	4.84763	0.00105729	NA	NA	2	26987481	CENPA	1
2:26987488:C:G	BIOSQTL	BIOS_eQTL_geneLevel	ENSG00000115163	C	1.24964e-06	4.84763	0.00105729	NA	NA	2	26987488	CENPA	1
2:26987811:A:G	BIOSQTL	BIOS_eQTL_geneLevel	ENSG00000115163	A	1.24964e-06	4.84763	0.00105729	NA	NA	2	26987811	CENPA	1
2:26988011:A:T	BIOSQTL	BIOS_eQTL_geneLevel	ENSG00000115163	A	1.27636e-06	4.84356	0.00106726	NA	NA	2	26988011	CENPA	1
2:26990273:C:T	BIOSQTL	BIOS_eQTL_geneLevel	ENSG00000115163	T	1.20324e-05	4.37718	0.00819285	NA	NA	2	26990273	CENPA	1
2:26990429:C:T	BIOSQTL	BIOS_eQTL_geneLevel	ENSG00000115163	C	1.59301e-06	4.79922	0.00132464	NA	NA	2	26990429	CENPA	1
2:26990507:A:G	BIOSQTL	BIOS_eQTL_geneLevel	ENSG00000115163	G	1.41415e-06	4.8231	0.00117842	NA	NA	2	26990507	CENPA	1
2:26992070:C:T	BIOSQTL	BIOS_eQTL_geneLevel	ENSG00000115163	T	1.62675e-06	4.79502	0.00133388	NA	NA	2	26992070	CENPA	1
2:26992371:C:G	BIOSQTL	BIOS_eQTL_geneLevel	ENSG00000115163	G	1.40849e-06	4.82383	0.00117849	NA	NA	2	26992371	CENPA	1
2:26994767:C:T	BIOSQTL	BIOS_eQTL_geneLevel	ENSG00000115163	T	1.73732e-06	4.78189	0.00136188	NA	NA	2	26994767	CENPA	1
2:26994920:C:G	BIOSQTL	BIOS_eQTL_geneLevel	ENSG00000115163	C	1.86433e-06	4.76769	0.00146143	NA	NA	2	26994920	CENPA	1
2:26995602:A:G	BIOSQTL	BIOS_eQTL_geneLevel	ENSG00000115163	A	1.73732e-06	4.78189	0.00136188	NA	NA	2	26995602	CENPA	1
2:26997031:A:G	BIOSQTL	BIOS_eQTL_geneLevel	ENSG00000115163	A	1.62189e-06	4.79563	0.00133395	NA	NA	2	26997031	CENPA	1
2:26997490:A:C	BIOSQTL	BIOS_eQTL_geneLevel	ENSG00000115163	C	1.62189e-06	4.79563	0.00133395	NA	NA	2	26997490	CENPA	1
2:27000276:G:T	BIOSQTL	BIOS_eQTL_geneLevel	ENSG00000115163	G	1.73732e-06	4.78189	0.00136188	NA	NA	2	27000276	CENPA	1
2:27004254:C:T	BIOSQTL	BIOS_eQTL_geneLevel	ENSG00000115163	T	1.23213e-06	4.85055	0.00104709	NA	NA	2	27004254	CENPA	1
2:27018100:G:T	BIOSQTL	BIOS_eQTL_geneLevel	ENSG00000115163	T	1.53643e-05	4.32343	0.0100791	NA	NA	2	27018100	CENPA	1
2:27018588:C:T	BIOSQTL	BIOS_eQTL_geneLevel	ENSG00000115163	C	1.57592e-05	4.31785	0.0102923	NA	NA	2	27018588	CENPA	1
2:27021587:C:T	BIOSQTL	BIOS_eQTL_geneLevel	ENSG00000115163	C	1.74693e-05	4.29514	0.0113565	NA	NA	2	27021587	CENPA	1
2:27022469:A:G	BIOSQTL	BIOS_eQTL_geneLevel	ENSG00000115163	A	1.79641e-05	4.28894	0.0116453	NA	NA	2	27022469	CENPA	1
2:27029134:C:T	BIOSQTL	BIOS_eQTL_geneLevel	ENSG00000115163	T	6.21911e-06	4.51898	0.00435643	NA	NA	2	27029134	CENPA	1
2:27031085:C:T	BIOSQTL	BIOS_eQTL_geneLevel	ENSG00000115163	T	7.56284e-06	4.47727	0.00520583	NA	NA	2	27031085	CENPA	1
2:27031271:C:T	BIOSQTL	BIOS_eQTL_geneLevel	ENSG00000115163	T	5.57759e-06	4.54187	0.00395018	NA	NA	2	27031271	CENPA	1
2:27032588:C:T	BIOSQTL	BIOS_eQTL_geneLevel	ENSG00000115163	T	7.42245e-06	4.48136	0.0051048	NA	NA	2	27032588	CENPA	1
2:27033440:A:G	BIOSQTL	BIOS_eQTL_geneLevel	ENSG00000115163	A	7.42245e-06	4.48129	0.0051048	NA	NA	2	27033440	CENPA	1
2:27034556:C:T	BIOSQTL	BIOS_eQTL_geneLevel	ENSG00000115163	C	7.40161e-06	4.48185	0.00509007	NA	NA	2	27034556	CENPA	1
2:27035695:C:T	BIOSQTL	BIOS_eQTL_geneLevel	ENSG00000115163	T	8.06693e-06	4.46348	0.00554114	NA	NA	2	27035695	CENPA	1
2:27035978:A:C	BIOSQTL	BIOS_eQTL_geneLevel	ENSG00000115163	A	8.60304e-06	4.44975	0.00591996	NA	NA	2	27035978	CENPA	1
2:27036181:C:T	BIOSQTL	BIOS_eQTL_geneLevel	ENSG00000115163	T	8.60304e-06	4.44975	0.00591996	NA	NA	2	27036181	CENPA	1
2:27036482:C:T	BIOSQTL	BIOS_eQTL_geneLevel	ENSG00000115163	C	1.42612e-05	4.33986	0.00948078	NA	NA	2	27036482	CENPA	1
2:27036492:A:G	BIOSQTL	BIOS_eQTL_geneLevel	ENSG00000115163	G	1.28761e-05	4.3623	0.00869523	NA	NA	2	27036492	CENPA	1
2:27037079:C:G	BIOSQTL	BIOS_eQTL_geneLevel	ENSG00000115163	G	8.28051e-06	4.45784	0.00572099	NA	NA	2	27037079	CENPA	1
2:27037096:C:G	BIOSQTL	BIOS_eQTL_geneLevel	ENSG00000115163	G	6.9374e-06	4.49574	0.0048622	NA	NA	2	27037096	CENPA	1
2:27037106:C:T	BIOSQTL	BIOS_eQTL_geneLevel	ENSG00000115163	T	8.24198e-06	4.45884	0.00567809	NA	NA	2	27037106	CENPA	1
2:27038031:C:G	BIOSQTL	BIOS_eQTL_geneLevel	ENSG00000115163	C	9.37101e-06	4.43132	0.00639467	NA	NA	2	27038031	CENPA	1
2:27038043:A:T	BIOSQTL	BIOS_eQTL_geneLevel	ENSG00000115163	A	1.44572e-05	4.33694	0.0095825	NA	NA	2	27038043	CENPA	1
2:27038077:A:G	BIOSQTL	BIOS_eQTL_geneLevel	ENSG00000115163	G	1.53782e-05	4.32322	0.0100977	NA	NA	2	27038077	CENPA	1
2:27038118:A:G	BIOSQTL	BIOS_eQTL_geneLevel	ENSG00000115163	G	9.37101e-06	4.43132	0.00639467	NA	NA	2	27038118	CENPA	1
2:27038206:A:G	BIOSQTL	BIOS_eQTL_geneLevel	ENSG00000115163	G	9.37101e-06	4.43132	0.00639467	NA	NA	2	27038206	CENPA	1
2:27038366:C:T	BIOSQTL	BIOS_eQTL_geneLevel	ENSG00000115163	C	8.34252e-06	4.45632	0.00577854	NA	NA	2	27038366	CENPA	1
2:27038388:A:G	BIOSQTL	BIOS_eQTL_geneLevel	ENSG00000115163	A	8.36589e-06	4.45563	0.00579179	NA	NA	2	27038388	CENPA	1
2:27038442:C:T	BIOSQTL	BIOS_eQTL_geneLevel	ENSG00000115163	T	9.54642e-06	4.42722	0.00655913	NA	NA	2	27038442	CENPA	1
2:27038638:G:T	BIOSQTL	BIOS_eQTL_geneLevel	ENSG00000115163	T	1.02231e-05	4.41248	0.0070269	NA	NA	2	27038638	CENPA	1
2:27038650:G:T	BIOSQTL	BIOS_eQTL_geneLevel	ENSG00000115163	T	2.58891e-06	4.70108	0.0019508	NA	NA	2	27038650	CENPA	1
2:27039442:G:T	BIOSQTL	BIOS_eQTL_geneLevel	ENSG00000115163	T	9.54642e-06	4.42722	0.00655913	NA	NA	2	27039442	CENPA	1
2:27039919:A:G	BIOSQTL	BIOS_eQTL_geneLevel	ENSG00000115163	G	1.12831e-05	4.39105	0.00768637	NA	NA	2	27039919	CENPA	1
2:27040913:C:G	BIOSQTL	BIOS_eQTL_geneLevel	ENSG00000115163	G	3.32257e-06	4.64993	0.00246121	NA	NA	2	27040913	CENPA	1
2:27042106:C:T	BIOSQTL	BIOS_eQTL_geneLevel	ENSG00000115163	T	3.33639e-05	4.14927	0.0202107	NA	NA	2	27042106	CENPA	1
2:27044097:A:G	BIOSQTL	BIOS_eQTL_geneLevel	ENSG00000115163	G	1.70798e-05	4.30005	0.0111449	A	-	2	27044097	CENPA	1
2:27045800:C:T	BIOSQTL	BIOS_eQTL_geneLevel	ENSG00000115163	T	1.70798e-05	4.30005	0.0111449	C	-	2	27045800	CENPA	1
2:27048832:A:G	BIOSQTL	BIOS_eQTL_geneLevel	ENSG00000115163	A	1.81755e-05	4.28634	0.0118345	G	-	2	27048832	CENPA	1
2:27049718:C:T	BIOSQTL	BIOS_eQTL_geneLevel	ENSG00000115163	T	1.81755e-05	4.28634	0.0118345	C	-	2	27049718	CENPA	1
2:27051944:C:T	BIOSQTL	BIOS_eQTL_geneLevel	ENSG00000115163	T	1.7049e-05	4.30055	0.0111354	C	-	2	27051944	CENPA	1
2:27055403:A:G	BIOSQTL	BIOS_eQTL_geneLevel	ENSG00000115163	A	1.7049e-05	4.30055	0.0111354	G	-	2	27055403	CENPA	1
2:27056265:C:T	BIOSQTL	BIOS_eQTL_geneLevel	ENSG00000115163	C	1.81265e-05	4.28685	0.01179	NA	NA	2	27056265	CENPA	1
2:27058451:G:T	BIOSQTL	BIOS_eQTL_geneLevel	ENSG00000115163	T	1.81265e-05	4.28685	0.01179	NA	NA	2	27058451	CENPA	1
2:27064096:A:T	BIOSQTL	BIOS_eQTL_geneLevel	ENSG00000115163	T	1.55183e-05	4.32139	0.0101567	A	-	2	27064096	CENPA	1
2:27064183:C:T	BIOSQTL	BIOS_eQTL_geneLevel	ENSG00000115163	T	1.55183e-05	4.32139	0.0101567	C	-	2	27064183	CENPA	1
2:27064336:C:T	BIOSQTL	BIOS_eQTL_geneLevel	ENSG00000115163	T	1.4576e-05	4.3351	0.00966525	C	-	2	27064336	CENPA	1
2:27064608:A:G	BIOSQTL	BIOS_eQTL_geneLevel	ENSG00000115163	G	1.55183e-05	4.32139	0.0101567	A	-	2	27064608	CENPA	1
2:27064688:C:T	BIOSQTL	BIOS_eQTL_geneLevel	ENSG00000115163	T	1.55183e-05	4.32139	0.0101567	C	-	2	27064688	CENPA	1
2:27066103:G:T	BIOSQTL	BIOS_eQTL_geneLevel	ENSG00000115163	T	7.01608e-06	4.49333	0.00490384	NA	NA	2	27066103	CENPA	1
2:27067059:A:G	BIOSQTL	BIOS_eQTL_geneLevel	ENSG00000115163	G	8.35438e-05	3.93404	0.0456892	NA	NA	2	27067059	CENPA	1
2:27068577:C:G	BIOSQTL	BIOS_eQTL_geneLevel	ENSG00000115163	C	8.49459e-05	3.93001	0.0463674	NA	NA	2	27068577	CENPA	1
2:27069211:A:G	BIOSQTL	BIOS_eQTL_geneLevel	ENSG00000115163	G	9.01797e-05	3.91577	0.0490923	NA	NA	2	27069211	CENPA	1
2:27073853:C:T	BIOSQTL	BIOS_eQTL_geneLevel	ENSG00000115163	C	6.72531e-05	3.98583	0.0378829	NA	NA	2	27073853	CENPA	1
2:27033440:A:G	GTEx_v6	Cells_Transformed_fibroblasts	ENSG00000138028	A	1.63477e-05	4.40313	0.00020866	NA	NA	2	27033440	CGREF1	1
2:27036482:C:T	GTEx_v6	Cells_Transformed_fibroblasts	ENSG00000138028	C	6.4641e-06	4.61743	0.00020866	NA	NA	2	27036482	CGREF1	1
2:27037079:C:G	GTEx_v6	Cells_Transformed_fibroblasts	ENSG00000138028	G	3.1278e-06	4.78	0.00020866	NA	NA	2	27037079	CGREF1	1
2:27037096:C:G	GTEx_v6	Cells_Transformed_fibroblasts	ENSG00000138028	G	6.2106e-06	4.6265	0.00020866	NA	NA	2	27037096	CGREF1	1
2:27037106:C:T	GTEx_v6	Cells_Transformed_fibroblasts	ENSG00000138028	T	1.33444e-05	4.45068	0.00020866	NA	NA	2	27037106	CGREF1	1
2:27038031:C:G	GTEx_v6	Cells_Transformed_fibroblasts	ENSG00000138028	C	6.12119e-06	4.62978	0.00020866	NA	NA	2	27038031	CGREF1	1
2:27038043:A:T	GTEx_v6	Cells_Transformed_fibroblasts	ENSG00000138028	A	2.46947e-05	4.30528	0.00020866	NA	NA	2	27038043	CGREF1	1
2:27038077:A:G	GTEx_v6	Cells_Transformed_fibroblasts	ENSG00000138028	G	2.59361e-05	4.29353	0.00020866	NA	NA	2	27038077	CGREF1	1
2:27038118:A:G	GTEx_v6	Cells_Transformed_fibroblasts	ENSG00000138028	G	6.10174e-06	4.6305	0.00020866	NA	NA	2	27038118	CGREF1	1
2:27038206:A:G	GTEx_v6	Cells_Transformed_fibroblasts	ENSG00000138028	G	6.06207e-06	4.63198	0.00020866	NA	NA	2	27038206	CGREF1	1
2:27038370:C:CT	GTEx_v6	Cells_Transformed_fibroblasts	ENSG00000138028	CT	2.93924e-05	4.26345	0.00020866	NA	NA	2	27038370	CGREF1	1
2:27038388:A:G	GTEx_v6	Cells_Transformed_fibroblasts	ENSG00000138028	A	5.90424e-06	4.63795	0.00020866	NA	NA	2	27038388	CGREF1	1
2:27038442:C:T	GTEx_v6	Cells_Transformed_fibroblasts	ENSG00000138028	T	1.08713e-05	4.49831	0.00020866	NA	NA	2	27038442	CGREF1	1
2:27038638:G:T	GTEx_v6	Cells_Transformed_fibroblasts	ENSG00000138028	T	1.44791e-05	4.43161	0.00020866	NA	NA	2	27038638	CGREF1	1
2:27039442:G:T	GTEx_v6	Cells_Transformed_fibroblasts	ENSG00000138028	T	5.33921e-06	4.66066	0.00020866	NA	NA	2	27039442	CGREF1	1
2:27039644:C:CTAATGTACG	GTEx_v6	Cells_Transformed_fibroblasts	ENSG00000138028	C	2.08908e-05	4.34516	0.00020866	NA	NA	2	27039644	CGREF1	1
2:27044097:A:G	GTEx_v6	Cells_Transformed_fibroblasts	ENSG00000138028	G	1.9381e-05	4.36296	0.00020866	A	-	2	27044097	CGREF1	1
2:27045800:C:T	GTEx_v6	Cells_Transformed_fibroblasts	ENSG00000138028	T	1.9493e-05	4.36159	0.00020866	C	-	2	27045800	CGREF1	1
2:27048832:A:G	GTEx_v6	Cells_Transformed_fibroblasts	ENSG00000138028	A	3.18723e-05	4.24389	0.00020866	G	-	2	27048832	CGREF1	1
2:27049718:C:T	GTEx_v6	Cells_Transformed_fibroblasts	ENSG00000138028	T	3.18851e-05	4.24379	0.00020866	C	-	2	27049718	CGREF1	1
2:27051944:C:T	GTEx_v6	Cells_Transformed_fibroblasts	ENSG00000138028	T	2.02969e-05	4.35201	0.00020866	C	-	2	27051944	CGREF1	1
2:27055060:G:T	GTEx_v6	Cells_Transformed_fibroblasts	ENSG00000138028	T	1.36841e-05	4.44482	0.00020866	G	-	2	27055060	CGREF1	1
2:27055403:A:G	GTEx_v6	Cells_Transformed_fibroblasts	ENSG00000138028	A	1.94913e-05	4.36161	0.00020866	G	-	2	27055403	CGREF1	1
2:27056265:C:T	GTEx_v6	Cells_Transformed_fibroblasts	ENSG00000138028	C	1.0048e-05	4.51651	0.00020866	NA	NA	2	27056265	CGREF1	1
2:27056399:A:AC	GTEx_v6	Cells_Transformed_fibroblasts	ENSG00000138028	AC	3.26159e-05	4.2383	0.00020866	NA	NA	2	27056399	CGREF1	1
2:27058451:G:T	GTEx_v6	Cells_Transformed_fibroblasts	ENSG00000138028	T	1.95404e-05	4.36102	0.00020866	NA	NA	2	27058451	CGREF1	1
2:27063534:T:TC	GTEx_v6	Cells_Transformed_fibroblasts	ENSG00000138028	TC	3.1285e-05	4.24838	0.00020866	NA	NA	2	27063534	CGREF1	1
2:27064096:A:T	GTEx_v6	Cells_Transformed_fibroblasts	ENSG00000138028	T	1.89636e-05	4.36811	0.00020866	A	-	2	27064096	CGREF1	1
2:27064183:C:T	GTEx_v6	Cells_Transformed_fibroblasts	ENSG00000138028	T	1.90631e-05	4.36687	0.00020866	C	-	2	27064183	CGREF1	1
2:27064336:C:T	GTEx_v6	Cells_Transformed_fibroblasts	ENSG00000138028	T	1.82517e-05	4.37716	0.00020866	C	-	2	27064336	CGREF1	1
2:27064608:A:G	GTEx_v6	Cells_Transformed_fibroblasts	ENSG00000138028	G	1.85005e-05	4.37396	0.00020866	A	-	2	27064608	CGREF1	1
2:27064688:C:T	GTEx_v6	Cells_Transformed_fibroblasts	ENSG00000138028	T	1.84795e-05	4.37423	0.00020866	C	-	2	27064688	CGREF1	1
2:27066103:G:T	GTEx_v6	Cells_Transformed_fibroblasts	ENSG00000138028	T	1.23834e-05	4.46809	0.00020866	NA	NA	2	27066103	CGREF1	1
2:27066833:A:G	GTEx_v6	Cells_Transformed_fibroblasts	ENSG00000138028	A	7.39216e-06	4.58691	0.00020866	NA	NA	2	27066833	CGREF1	1
2:27066877:T:TTTTTTTTC	GTEx_v6	Cells_Transformed_fibroblasts	ENSG00000138028	T	5.9758e-06	4.63522	0.00020866	NA	NA	2	27066877	CGREF1	1
2:27067059:A:G	GTEx_v6	Cells_Transformed_fibroblasts	ENSG00000138028	G	2.63977e-06	4.81739	0.00020866	NA	NA	2	27067059	CGREF1	1
2:27067204:A:AT	GTEx_v6	Cells_Transformed_fibroblasts	ENSG00000138028	AT	1.65508e-06	4.9192	0.00020866	NA	NA	2	27067204	CGREF1	1
2:27068577:C:G	GTEx_v6	Cells_Transformed_fibroblasts	ENSG00000138028	C	1.09272e-06	5.00846	0.00020866	NA	NA	2	27068577	CGREF1	1
2:27069211:A:G	GTEx_v6	Cells_Transformed_fibroblasts	ENSG00000138028	G	1.08876e-06	5.00923	0.00020866	NA	NA	2	27069211	CGREF1	1
2:27070141:A:ATTTG	GTEx_v6	Cells_Transformed_fibroblasts	ENSG00000138028	A	5.10844e-06	4.6706	0.00020866	NA	NA	2	27070141	CGREF1	1
2:27072209:C:T	GTEx_v6	Cells_Transformed_fibroblasts	ENSG00000138028	T	5.12686e-06	4.66979	0.00020866	NA	NA	2	27072209	CGREF1	1
2:27073853:C:T	GTEx_v6	Cells_Transformed_fibroblasts	ENSG00000138028	C	9.68037e-07	5.03428	0.00020866	NA	NA	2	27073853	CGREF1	1
2:27074493:A:G	GTEx_v6	Cells_Transformed_fibroblasts	ENSG00000138028	A	5.18275e-06	4.66735	0.00020866	NA	NA	2	27074493	CGREF1	1
2:27076557:C:T	GTEx_v6	Cells_Transformed_fibroblasts	ENSG00000138028	T	3.00577e-06	4.78879	0.00020866	C	-	2	27076557	CGREF1	1
2:27077610:A:G	GTEx_v6	Cells_Transformed_fibroblasts	ENSG00000138028	A	3.49485e-06	4.75542	0.00020866	G	-	2	27077610	CGREF1	1
2:27080035:A:C	GTEx_v6	Cells_Transformed_fibroblasts	ENSG00000138028	A	3.48846e-06	4.75582	0.00020866	C	-	2	27080035	CGREF1	1
2:27080134:A:G	GTEx_v6	Cells_Transformed_fibroblasts	ENSG00000138028	A	3.41827e-06	4.76033	0.00020866	G	-	2	27080134	CGREF1	1
2:27080332:C:T	GTEx_v6	Cells_Transformed_fibroblasts	ENSG00000138028	T	2.82706e-06	4.80231	0.00020866	C	-	2	27080332	CGREF1	1
2:27080513:A:T	GTEx_v6	Cells_Transformed_fibroblasts	ENSG00000138028	T	1.59861e-06	4.92671	0.00020866	A	-	2	27080513	CGREF1	1
2:27080706:A:G	GTEx_v6	Cells_Transformed_fibroblasts	ENSG00000138028	G	3.48663e-06	4.75594	0.00020866	A	-	2	27080706	CGREF1	1
2:27081123:T:TC	GTEx_v6	Cells_Transformed_fibroblasts	ENSG00000138028	TC	2.82706e-06	4.80231	0.00020866	NA	NA	2	27081123	CGREF1	1
2:27081618:T:TTTC	GTEx_v6	Cells_Transformed_fibroblasts	ENSG00000138028	T	2.75205e-07	5.29688	0.00020866	NA	NA	2	27081618	CGREF1	1
2:27082559:A:G	GTEx_v6	Cells_Transformed_fibroblasts	ENSG00000138028	G	5.18275e-06	4.66735	0.00020866	NA	NA	2	27082559	CGREF1	1
2:27083269:C:T	GTEx_v6	Cells_Transformed_fibroblasts	ENSG00000138028	C	3.49485e-06	4.75542	0.00020866	T	-	2	27083269	CGREF1	1
2:27083489:C:T	GTEx_v6	Cells_Transformed_fibroblasts	ENSG00000138028	C	2.83374e-06	4.80179	0.00020866	NA	NA	2	27083489	CGREF1	1
2:27084942:T:TC	GTEx_v6	Cells_Transformed_fibroblasts	ENSG00000138028	T	5.25104e-06	4.66441	0.00020866	NA	NA	2	27084942	CGREF1	1
2:27087709:A:T	GTEx_v6	Cells_Transformed_fibroblasts	ENSG00000138028	A	2.96355e-06	4.79191	0.00020866	T	-	2	27087709	CGREF1	1
2:27091957:G:T	GTEx_v6	Cells_Transformed_fibroblasts	ENSG00000138028	G	1.15134e-05	4.48502	0.00020866	T	-	2	27091957	CGREF1	1
2:27093844:A:C	GTEx_v6	Cells_Transformed_fibroblasts	ENSG00000138028	C	9.8758e-06	4.52049	0.00020866	A	-	2	27093844	CGREF1	1
2:27094842:C:G	GTEx_v6	Cells_Transformed_fibroblasts	ENSG00000138028	G	1.00367e-06	5.02659	0.00020866	C	-	2	27094842	CGREF1	1
2:27095658:C:CAG	GTEx_v6	Cells_Transformed_fibroblasts	ENSG00000138028	CAG	4.25798e-06	4.71143	0.00020866	NA	NA	2	27095658	CGREF1	1
2:27097194:A:T	GTEx_v6	Cells_Transformed_fibroblasts	ENSG00000138028	A	8.80982e-07	5.0543	0.00020866	NA	NA	2	27097194	CGREF1	1
2:27098086:A:G	GTEx_v6	Cells_Transformed_fibroblasts	ENSG00000138028	A	1.87471e-07	5.37517	0.00020866	NA	NA	2	27098086	CGREF1	1
2:27098766:A:G	GTEx_v6	Cells_Transformed_fibroblasts	ENSG00000138028	A	4.65914e-07	5.18814	0.00020866	NA	NA	2	27098766	CGREF1	1
2:27104131:C:T	GTEx_v6	Cells_Transformed_fibroblasts	ENSG00000138028	C	4.10559e-06	4.71957	0.00020866	NA	NA	2	27104131	CGREF1	1
2:27106625:A:T	GTEx_v6	Cells_Transformed_fibroblasts	ENSG00000138028	T	6.62665e-08	5.58327	0.00020866	NA	NA	2	27106625	CGREF1	1
2:27111650:C:T	GTEx_v6	Cells_Transformed_fibroblasts	ENSG00000138028	T	1.05324e-06	5.01631	0.00020866	NA	NA	2	27111650	CGREF1	1
2:27111651:A:G	GTEx_v6	Cells_Transformed_fibroblasts	ENSG00000138028	G	1.33877e-06	4.96495	0.00020866	NA	NA	2	27111651	CGREF1	1
2:27114783:C:T	GTEx_v6	Cells_Transformed_fibroblasts	ENSG00000138028	T	2.95268e-06	4.79272	0.00020866	NA	NA	2	27114783	CGREF1	1
2:27115304:C:T	GTEx_v6	Cells_Transformed_fibroblasts	ENSG00000138028	C	2.48252e-06	4.83088	0.00020866	NA	NA	2	27115304	CGREF1	1
2:27119655:C:G	GTEx_v6	Cells_Transformed_fibroblasts	ENSG00000138028	C	1.36795e-06	4.96031	0.00020866	NA	NA	2	27119655	CGREF1	1
2:27126027:G:T	GTEx_v6	Cells_Transformed_fibroblasts	ENSG00000138028	T	4.23948e-09	6.10904	0.00020866	NA	NA	2	27126027	CGREF1	1
2:27128529:C:T	GTEx_v6	Cells_Transformed_fibroblasts	ENSG00000138028	C	4.71039e-09	6.08947	0.00020866	NA	NA	2	27128529	CGREF1	1
2:27128834:A:G	GTEx_v6	Cells_Transformed_fibroblasts	ENSG00000138028	A	1.33692e-09	6.32073	0.00020866	NA	NA	2	27128834	CGREF1	1
2:27129309:A:C	GTEx_v6	Cells_Transformed_fibroblasts	ENSG00000138028	C	3.43401e-09	6.14805	0.00020866	NA	NA	2	27129309	CGREF1	1
2:27129735:A:C	GTEx_v6	Cells_Transformed_fibroblasts	ENSG00000138028	C	1.24721e-09	6.33332	0.00020866	NA	NA	2	27129735	CGREF1	1
2:27130332:C:T	GTEx_v6	Cells_Transformed_fibroblasts	ENSG00000138028	T	1.67684e-09	6.27955	0.00020866	NA	NA	2	27130332	CGREF1	1
2:27130891:C:T	GTEx_v6	Cells_Transformed_fibroblasts	ENSG00000138028	C	1.67941e-09	6.27927	0.00020866	NA	NA	2	27130891	CGREF1	1
2:27131022:A:G	GTEx_v6	Cells_Transformed_fibroblasts	ENSG00000138028	G	1.68027e-09	6.27918	0.00020866	NA	NA	2	27131022	CGREF1	1
2:27131849:G:T	GTEx_v6	Cells_Transformed_fibroblasts	ENSG00000138028	G	1.11858e-09	6.35302	0.00020866	T	-	2	27131849	CGREF1	1
2:27132822:A:T	GTEx_v6	Cells_Transformed_fibroblasts	ENSG00000138028	T	2.66514e-09	6.19476	0.00020866	A	-	2	27132822	CGREF1	1
2:27133934:G:T	GTEx_v6	Cells_Transformed_fibroblasts	ENSG00000138028	T	1.70449e-09	6.27657	0.00020866	G	-	2	27133934	CGREF1	1
2:27134248:C:CAT	GTEx_v6	Cells_Transformed_fibroblasts	ENSG00000138028	C	1.44149e-09	6.30706	0.00020866	NA	NA	2	27134248	CGREF1	1
2:27134925:C:T	GTEx_v6	Cells_Transformed_fibroblasts	ENSG00000138028	T	1.40879e-09	6.31123	0.00020866	C	-	2	27134925	CGREF1	1
2:27137307:C:T	GTEx_v6	Cells_Transformed_fibroblasts	ENSG00000138028	T	1.63833e-09	6.28378	0.00020866	C	-	2	27137307	CGREF1	1
2:27137616:A:G	GTEx_v6	Cells_Transformed_fibroblasts	ENSG00000138028	A	1.67123e-09	6.28016	0.00020866	G	-	2	27137616	CGREF1	1
2:27137671:C:T	GTEx_v6	Cells_Transformed_fibroblasts	ENSG00000138028	T	1.67337e-09	6.27993	0.00020866	C	-	2	27137671	CGREF1	1
2:27138285:A:G	GTEx_v6	Cells_Transformed_fibroblasts	ENSG00000138028	A	1.70957e-09	6.27603	0.00020866	G	-	2	27138285	CGREF1	1
2:27138594:A:C	GTEx_v6	Cells_Transformed_fibroblasts	ENSG00000138028	A	2.27716e-09	6.22364	0.00020866	C	-	2	27138594	CGREF1	1
2:27138911:C:T	GTEx_v6	Cells_Transformed_fibroblasts	ENSG00000138028	C	1.56775e-09	6.2918	0.00020866	T	-	2	27138911	CGREF1	1
2:27139747:A:C	GTEx_v6	Cells_Transformed_fibroblasts	ENSG00000138028	A	2.72566e-09	6.19063	0.00020866	C	-	2	27139747	CGREF1	1
2:27139888:C:T	GTEx_v6	Cells_Transformed_fibroblasts	ENSG00000138028	T	6.28208e-09	-6.03577	0.00020866	T	-	2	27139888	CGREF1	1
2:27140022:C:T	GTEx_v6	Cells_Transformed_fibroblasts	ENSG00000138028	T	2.83141e-09	6.18363	0.00020866	C	-	2	27140022	CGREF1	1
2:27140099:A:C	GTEx_v6	Cells_Transformed_fibroblasts	ENSG00000138028	C	2.87251e-09	6.18098	0.00020866	A	-	2	27140099	CGREF1	1
2:27140342:C:T	GTEx_v6	Cells_Transformed_fibroblasts	ENSG00000138028	T	2.8095e-09	6.18506	0.00020866	C	-	2	27140342	CGREF1	1
2:27140741:C:T	GTEx_v6	Cells_Transformed_fibroblasts	ENSG00000138028	T	3.48647e-09	6.14525	0.00020866	C	-	2	27140741	CGREF1	1
2:27141349:T:TTTC	GTEx_v6	Cells_Transformed_fibroblasts	ENSG00000138028	T	6.0016e-08	5.6028	0.00020866	NA	NA	2	27141349	CGREF1	1
2:27141504:C:T	GTEx_v6	Cells_Transformed_fibroblasts	ENSG00000138028	T	4.67653e-09	6.09081	0.00020866	C	-	2	27141504	CGREF1	1
2:27141515:A:C	GTEx_v6	Cells_Transformed_fibroblasts	ENSG00000138028	C	4.70181e-09	6.08981	0.00020866	A	-	2	27141515	CGREF1	1
2:27142091:A:G	GTEx_v6	Cells_Transformed_fibroblasts	ENSG00000138028	A	9.15687e-09	-5.96499	0.00020866	A	-	2	27142091	CGREF1	1
2:27036492:A:G	GTEx_v6	Esophagus_Mucosa	ENSG00000138028	G	2.53041e-05	4.3108	0.000312239	NA	NA	2	27036492	CGREF1	1
2:27038366:C:T	GTEx_v6	Esophagus_Mucosa	ENSG00000138028	C	2.37517e-05	4.32606	0.000312239	NA	NA	2	27038366	CGREF1	1
2:27038370:C:CT	GTEx_v6	Esophagus_Mucosa	ENSG00000138028	CT	5.14194e-06	4.68351	0.000312239	NA	NA	2	27038370	CGREF1	1
2:27126027:G:T	GTEx_v6	Esophagus_Mucosa	ENSG00000138028	T	2.26514e-06	4.86698	0.000312239	NA	NA	2	27126027	CGREF1	1
2:27128529:C:T	GTEx_v6	Esophagus_Mucosa	ENSG00000138028	C	4.54842e-06	4.71129	0.000312239	NA	NA	2	27128529	CGREF1	1
2:27128834:A:G	GTEx_v6	Esophagus_Mucosa	ENSG00000138028	A	1.33834e-06	4.98216	0.000312239	NA	NA	2	27128834	CGREF1	1
2:27129309:A:C	GTEx_v6	Esophagus_Mucosa	ENSG00000138028	C	4.65391e-06	4.70611	0.000312239	NA	NA	2	27129309	CGREF1	1
2:27129735:A:C	GTEx_v6	Esophagus_Mucosa	ENSG00000138028	C	3.60462e-06	4.76364	0.000312239	NA	NA	2	27129735	CGREF1	1
2:27130332:C:T	GTEx_v6	Esophagus_Mucosa	ENSG00000138028	T	1.14101e-06	5.0167	0.000312239	NA	NA	2	27130332	CGREF1	1
2:27130891:C:T	GTEx_v6	Esophagus_Mucosa	ENSG00000138028	C	1.14479e-06	5.01598	0.000312239	NA	NA	2	27130891	CGREF1	1
2:27131022:A:G	GTEx_v6	Esophagus_Mucosa	ENSG00000138028	G	1.1456e-06	5.01583	0.000312239	NA	NA	2	27131022	CGREF1	1
2:27131849:G:T	GTEx_v6	Esophagus_Mucosa	ENSG00000138028	G	1.15113e-06	5.01479	0.000312239	T	-	2	27131849	CGREF1	1
2:27132822:A:T	GTEx_v6	Esophagus_Mucosa	ENSG00000138028	T	4.40174e-06	4.7187	0.000312239	A	-	2	27132822	CGREF1	1
2:27133934:G:T	GTEx_v6	Esophagus_Mucosa	ENSG00000138028	T	1.36747e-06	4.97748	0.000312239	G	-	2	27133934	CGREF1	1
2:27134248:C:CAT	GTEx_v6	Esophagus_Mucosa	ENSG00000138028	C	1.53933e-06	4.95172	0.000312239	NA	NA	2	27134248	CGREF1	1
2:27134925:C:T	GTEx_v6	Esophagus_Mucosa	ENSG00000138028	T	1.4235e-06	4.96876	0.000312239	C	-	2	27134925	CGREF1	1
2:27137307:C:T	GTEx_v6	Esophagus_Mucosa	ENSG00000138028	T	4.92354e-06	4.69336	0.000312239	C	-	2	27137307	CGREF1	1
2:27137616:A:G	GTEx_v6	Esophagus_Mucosa	ENSG00000138028	A	4.98478e-06	4.69055	0.000312239	G	-	2	27137616	CGREF1	1
2:27137671:C:T	GTEx_v6	Esophagus_Mucosa	ENSG00000138028	T	4.98906e-06	4.69036	0.000312239	C	-	2	27137671	CGREF1	1
2:27138285:A:G	GTEx_v6	Esophagus_Mucosa	ENSG00000138028	A	5.05637e-06	4.68732	0.000312239	G	-	2	27138285	CGREF1	1
2:27138594:A:C	GTEx_v6	Esophagus_Mucosa	ENSG00000138028	A	1.62989e-06	4.93925	0.000312239	C	-	2	27138594	CGREF1	1
2:27138911:C:T	GTEx_v6	Esophagus_Mucosa	ENSG00000138028	C	1.61106e-06	4.94179	0.000312239	T	-	2	27138911	CGREF1	1
2:27139747:A:C	GTEx_v6	Esophagus_Mucosa	ENSG00000138028	A	7.49406e-06	4.59743	0.000312239	C	-	2	27139747	CGREF1	1
2:27139888:C:T	GTEx_v6	Esophagus_Mucosa	ENSG00000138028	T	6.48311e-06	-4.63069	0.000312239	T	-	2	27139888	CGREF1	1
2:27140022:C:T	GTEx_v6	Esophagus_Mucosa	ENSG00000138028	T	8.07041e-06	4.58036	0.000312239	C	-	2	27140022	CGREF1	1
2:27140099:A:C	GTEx_v6	Esophagus_Mucosa	ENSG00000138028	C	8.30662e-06	4.5737	0.000312239	A	-	2	27140099	CGREF1	1
2:27140342:C:T	GTEx_v6	Esophagus_Mucosa	ENSG00000138028	T	2.48746e-06	4.84629	0.000312239	C	-	2	27140342	CGREF1	1
2:27140741:C:T	GTEx_v6	Esophagus_Mucosa	ENSG00000138028	T	1.22282e-05	4.48373	0.000312239	C	-	2	27140741	CGREF1	1
2:27141504:C:T	GTEx_v6	Esophagus_Mucosa	ENSG00000138028	T	1.77592e-05	4.39563	0.000312239	C	-	2	27141504	CGREF1	1
2:27141515:A:C	GTEx_v6	Esophagus_Mucosa	ENSG00000138028	C	1.78894e-05	4.39389	0.000312239	A	-	2	27141515	CGREF1	1
2:27142091:A:G	GTEx_v6	Esophagus_Mucosa	ENSG00000138028	A	5.79439e-06	-4.65634	0.000312239	A	-	2	27142091	CGREF1	1
2:27068577:C:G	GTEx_v7	Cells_Transformed_fibroblasts	ENSG00000138028	C	6.28057e-05	0.144317	2.21253e-10	NA	NA	2	27068577	CGREF1	1
2:27069211:A:G	GTEx_v7	Cells_Transformed_fibroblasts	ENSG00000138028	G	6.28057e-05	0.144317	2.21253e-10	NA	NA	2	27069211	CGREF1	1
2:27094842:C:G	GTEx_v7	Cells_Transformed_fibroblasts	ENSG00000138028	G	2.16451e-05	0.154007	2.21253e-10	C	-	2	27094842	CGREF1	1
2:27095658:C:CAG	GTEx_v7	Cells_Transformed_fibroblasts	ENSG00000138028	CAG	3.27439e-05	0.147953	2.21253e-10	NA	NA	2	27095658	CGREF1	1
2:27097194:A:T	GTEx_v7	Cells_Transformed_fibroblasts	ENSG00000138028	A	2.41933e-05	0.153197	2.21253e-10	NA	NA	2	27097194	CGREF1	1
2:27098086:A:G	GTEx_v7	Cells_Transformed_fibroblasts	ENSG00000138028	A	1.69943e-06	0.167747	2.21253e-10	NA	NA	2	27098086	CGREF1	1
2:27098766:A:G	GTEx_v7	Cells_Transformed_fibroblasts	ENSG00000138028	A	1.05551e-05	0.160091	2.21253e-10	NA	NA	2	27098766	CGREF1	1
2:27104131:C:T	GTEx_v7	Cells_Transformed_fibroblasts	ENSG00000138028	C	6.75564e-06	0.163764	2.21253e-10	NA	NA	2	27104131	CGREF1	1
2:27106625:A:T	GTEx_v7	Cells_Transformed_fibroblasts	ENSG00000138028	T	1.87444e-06	0.171135	2.21253e-10	NA	NA	2	27106625	CGREF1	1
2:27111650:C:T	GTEx_v7	Cells_Transformed_fibroblasts	ENSG00000138028	T	2.51139e-06	0.169069	2.21253e-10	NA	NA	2	27111650	CGREF1	1
2:27111651:A:G	GTEx_v7	Cells_Transformed_fibroblasts	ENSG00000138028	G	1.33774e-06	0.174693	2.21253e-10	NA	NA	2	27111651	CGREF1	1
2:27114783:C:T	GTEx_v7	Cells_Transformed_fibroblasts	ENSG00000138028	T	9.69935e-06	0.158913	2.21253e-10	NA	NA	2	27114783	CGREF1	1
2:27115304:C:T	GTEx_v7	Cells_Transformed_fibroblasts	ENSG00000138028	C	9.13071e-06	0.15919	2.21253e-10	NA	NA	2	27115304	CGREF1	1
2:27119655:C:G	GTEx_v7	Cells_Transformed_fibroblasts	ENSG00000138028	C	1.12714e-06	0.174386	2.21253e-10	NA	NA	2	27119655	CGREF1	1
2:27126027:G:T	GTEx_v7	Cells_Transformed_fibroblasts	ENSG00000138028	T	3.98019e-07	0.193252	2.21253e-10	NA	NA	2	27126027	CGREF1	1
2:27126557:G:GACCTTGCTGGTCTTTCTTATTTGC	GTEx_v7	Cells_Transformed_fibroblasts	ENSG00000138028	G	5.55134e-09	0.219634	2.21253e-10	NA	NA	2	27126557	CGREF1	1
2:27128529:C:T	GTEx_v7	Cells_Transformed_fibroblasts	ENSG00000138028	C	4.73503e-09	0.217494	2.21253e-10	NA	NA	2	27128529	CGREF1	1
2:27128834:A:G	GTEx_v7	Cells_Transformed_fibroblasts	ENSG00000138028	A	6.0186e-08	0.207203	2.21253e-10	NA	NA	2	27128834	CGREF1	1
2:27129309:A:C	GTEx_v7	Cells_Transformed_fibroblasts	ENSG00000138028	C	8.13908e-09	0.216588	2.21253e-10	NA	NA	2	27129309	CGREF1	1
2:27129735:A:C	GTEx_v7	Cells_Transformed_fibroblasts	ENSG00000138028	C	6.93384e-09	0.217973	2.21253e-10	NA	NA	2	27129735	CGREF1	1
2:27130332:C:T	GTEx_v7	Cells_Transformed_fibroblasts	ENSG00000138028	T	4.01056e-08	0.207995	2.21253e-10	NA	NA	2	27130332	CGREF1	1
2:27130891:C:T	GTEx_v7	Cells_Transformed_fibroblasts	ENSG00000138028	C	4.01056e-08	0.207995	2.21253e-10	NA	NA	2	27130891	CGREF1	1
2:27131022:A:G	GTEx_v7	Cells_Transformed_fibroblasts	ENSG00000138028	G	4.01056e-08	0.207995	2.21253e-10	NA	NA	2	27131022	CGREF1	1
2:27131849:G:T	GTEx_v7	Cells_Transformed_fibroblasts	ENSG00000138028	G	3.01082e-08	0.209143	2.21253e-10	T	-	2	27131849	CGREF1	1
2:27132822:A:T	GTEx_v7	Cells_Transformed_fibroblasts	ENSG00000138028	T	7.12041e-09	0.217297	2.21253e-10	A	-	2	27132822	CGREF1	1
2:27134248:C:CAT	GTEx_v7	Cells_Transformed_fibroblasts	ENSG00000138028	C	3.18832e-08	0.20918	2.21253e-10	NA	NA	2	27134248	CGREF1	1
2:27134925:C:T	GTEx_v7	Cells_Transformed_fibroblasts	ENSG00000138028	T	4.59012e-08	0.208985	2.21253e-10	C	-	2	27134925	CGREF1	1
2:27137307:C:T	GTEx_v7	Cells_Transformed_fibroblasts	ENSG00000138028	T	5.80273e-09	0.218695	2.21253e-10	C	-	2	27137307	CGREF1	1
2:27137616:A:G	GTEx_v7	Cells_Transformed_fibroblasts	ENSG00000138028	A	5.80273e-09	0.218695	2.21253e-10	G	-	2	27137616	CGREF1	1
2:27137671:C:T	GTEx_v7	Cells_Transformed_fibroblasts	ENSG00000138028	T	5.80273e-09	0.218695	2.21253e-10	C	-	2	27137671	CGREF1	1
2:27138285:A:G	GTEx_v7	Cells_Transformed_fibroblasts	ENSG00000138028	A	5.80273e-09	0.218695	2.21253e-10	G	-	2	27138285	CGREF1	1
2:27138594:A:C	GTEx_v7	Cells_Transformed_fibroblasts	ENSG00000138028	A	2.8942e-08	0.209466	2.21253e-10	C	-	2	27138594	CGREF1	1
2:27138911:C:T	GTEx_v7	Cells_Transformed_fibroblasts	ENSG00000138028	C	2.91741e-08	0.21008	2.21253e-10	T	-	2	27138911	CGREF1	1
2:27139747:A:C	GTEx_v7	Cells_Transformed_fibroblasts	ENSG00000138028	A	1.30696e-08	0.213366	2.21253e-10	C	-	2	27139747	CGREF1	1
2:27139888:C:T	GTEx_v7	Cells_Transformed_fibroblasts	ENSG00000138028	T	4.65524e-09	-0.218384	2.21253e-10	T	-	2	27139888	CGREF1	1
2:27140022:C:T	GTEx_v7	Cells_Transformed_fibroblasts	ENSG00000138028	T	1.30696e-08	0.213366	2.21253e-10	C	-	2	27140022	CGREF1	1
2:27140099:A:C	GTEx_v7	Cells_Transformed_fibroblasts	ENSG00000138028	C	1.30696e-08	0.213366	2.21253e-10	A	-	2	27140099	CGREF1	1
2:27140342:C:T	GTEx_v7	Cells_Transformed_fibroblasts	ENSG00000138028	T	2.91741e-08	0.21008	2.21253e-10	C	-	2	27140342	CGREF1	1
2:27140741:C:T	GTEx_v7	Cells_Transformed_fibroblasts	ENSG00000138028	T	1.30696e-08	0.213366	2.21253e-10	C	-	2	27140741	CGREF1	1
2:27141359:A:T	GTEx_v7	Cells_Transformed_fibroblasts	ENSG00000138028	A	4.61698e-08	0.207555	2.21253e-10	T	-	2	27141359	CGREF1	1
2:27141504:C:T	GTEx_v7	Cells_Transformed_fibroblasts	ENSG00000138028	T	1.8012e-08	0.211682	2.21253e-10	C	-	2	27141504	CGREF1	1
2:27141515:A:C	GTEx_v7	Cells_Transformed_fibroblasts	ENSG00000138028	C	1.91668e-08	0.211556	2.21253e-10	A	-	2	27141515	CGREF1	1
2:27142091:A:G	GTEx_v7	Cells_Transformed_fibroblasts	ENSG00000138028	A	8.43586e-09	-0.21644	2.21253e-10	A	-	2	27142091	CGREF1	1
2:27033440:A:G	GTEx_v7	Esophagus_Mucosa	ENSG00000138028	A	5.27433e-05	0.18629	4.04351e-10	NA	NA	2	27033440	CGREF1	1
2:27036482:C:T	GTEx_v7	Esophagus_Mucosa	ENSG00000138028	C	4.44681e-05	0.185733	4.04351e-10	NA	NA	2	27036482	CGREF1	1
2:27037079:C:G	GTEx_v7	Esophagus_Mucosa	ENSG00000138028	G	4.24726e-05	0.185807	4.04351e-10	NA	NA	2	27037079	CGREF1	1
2:27037096:C:G	GTEx_v7	Esophagus_Mucosa	ENSG00000138028	G	4.24726e-05	0.185807	4.04351e-10	NA	NA	2	27037096	CGREF1	1
2:27037106:C:T	GTEx_v7	Esophagus_Mucosa	ENSG00000138028	T	4.24726e-05	0.185807	4.04351e-10	NA	NA	2	27037106	CGREF1	1
2:27038031:C:G	GTEx_v7	Esophagus_Mucosa	ENSG00000138028	C	4.24726e-05	0.185807	4.04351e-10	NA	NA	2	27038031	CGREF1	1
2:27038118:A:G	GTEx_v7	Esophagus_Mucosa	ENSG00000138028	G	4.24726e-05	0.185807	4.04351e-10	NA	NA	2	27038118	CGREF1	1
2:27038206:A:G	GTEx_v7	Esophagus_Mucosa	ENSG00000138028	G	4.24726e-05	0.185807	4.04351e-10	NA	NA	2	27038206	CGREF1	1
2:27038366:C:T	GTEx_v7	Esophagus_Mucosa	ENSG00000138028	C	4.14439e-05	0.186124	4.04351e-10	NA	NA	2	27038366	CGREF1	1
2:27038370:C:CT	GTEx_v7	Esophagus_Mucosa	ENSG00000138028	CT	4.14439e-05	0.186124	4.04351e-10	NA	NA	2	27038370	CGREF1	1
2:27038388:A:G	GTEx_v7	Esophagus_Mucosa	ENSG00000138028	A	4.14439e-05	0.186124	4.04351e-10	NA	NA	2	27038388	CGREF1	1
2:27038442:C:T	GTEx_v7	Esophagus_Mucosa	ENSG00000138028	T	5.98313e-05	0.186875	4.04351e-10	NA	NA	2	27038442	CGREF1	1
2:27039442:G:T	GTEx_v7	Esophagus_Mucosa	ENSG00000138028	T	6.86103e-06	0.205753	4.04351e-10	NA	NA	2	27039442	CGREF1	1
2:27039644:C:CTAATGTACG	GTEx_v7	Esophagus_Mucosa	ENSG00000138028	C	2.22589e-05	0.195373	4.04351e-10	NA	NA	2	27039644	CGREF1	1
2:27039919:A:G	GTEx_v7	Esophagus_Mucosa	ENSG00000138028	G	2.17026e-05	0.194634	4.04351e-10	NA	NA	2	27039919	CGREF1	1
2:27049718:C:T	GTEx_v7	Esophagus_Mucosa	ENSG00000138028	T	8.52429e-05	0.185199	4.04351e-10	C	-	2	27049718	CGREF1	1
2:27051944:C:T	GTEx_v7	Esophagus_Mucosa	ENSG00000138028	T	8.68633e-05	0.18454	4.04351e-10	C	-	2	27051944	CGREF1	1
2:27063260:A:G	GTEx_v7	Esophagus_Mucosa	ENSG00000138028	A	6.91499e-05	0.18381	4.04351e-10	G	-	2	27063260	CGREF1	1
2:27063261:A:G	GTEx_v7	Esophagus_Mucosa	ENSG00000138028	G	6.91499e-05	0.18381	4.04351e-10	A	-	2	27063261	CGREF1	1
2:27067059:A:G	GTEx_v7	Esophagus_Mucosa	ENSG00000138028	G	8.56822e-05	0.177063	4.04351e-10	NA	NA	2	27067059	CGREF1	1
2:27080513:A:T	GTEx_v7	Esophagus_Mucosa	ENSG00000138028	T	8.02064e-05	0.17892	4.04351e-10	A	-	2	27080513	CGREF1	1
2:27081123:T:TC	GTEx_v7	Esophagus_Mucosa	ENSG00000138028	TC	5.82147e-05	0.182873	4.04351e-10	NA	NA	2	27081123	CGREF1	1
2:27087709:A:T	GTEx_v7	Esophagus_Mucosa	ENSG00000138028	A	8.03972e-05	0.177781	4.04351e-10	T	-	2	27087709	CGREF1	1
2:27094842:C:G	GTEx_v7	Esophagus_Mucosa	ENSG00000138028	G	3.47137e-05	0.188373	4.04351e-10	C	-	2	27094842	CGREF1	1
2:27098086:A:G	GTEx_v7	Esophagus_Mucosa	ENSG00000138028	A	4.94435e-06	0.204498	4.04351e-10	NA	NA	2	27098086	CGREF1	1
2:27098766:A:G	GTEx_v7	Esophagus_Mucosa	ENSG00000138028	A	8.03597e-05	0.180995	4.04351e-10	NA	NA	2	27098766	CGREF1	1
2:27106625:A:T	GTEx_v7	Esophagus_Mucosa	ENSG00000138028	T	3.15619e-05	0.189482	4.04351e-10	NA	NA	2	27106625	CGREF1	1
2:27111650:C:T	GTEx_v7	Esophagus_Mucosa	ENSG00000138028	T	6.23039e-05	0.181049	4.04351e-10	NA	NA	2	27111650	CGREF1	1
2:27111651:A:G	GTEx_v7	Esophagus_Mucosa	ENSG00000138028	G	8.07029e-06	0.201402	4.04351e-10	NA	NA	2	27111651	CGREF1	1
2:27114783:C:T	GTEx_v7	Esophagus_Mucosa	ENSG00000138028	T	6.92059e-05	0.18064	4.04351e-10	NA	NA	2	27114783	CGREF1	1
2:27115304:C:T	GTEx_v7	Esophagus_Mucosa	ENSG00000138028	C	3.67614e-05	0.186069	4.04351e-10	NA	NA	2	27115304	CGREF1	1
2:27119655:C:G	GTEx_v7	Esophagus_Mucosa	ENSG00000138028	C	3.46035e-05	0.186502	4.04351e-10	NA	NA	2	27119655	CGREF1	1
2:27126027:G:T	GTEx_v7	Esophagus_Mucosa	ENSG00000138028	T	1.01127e-07	0.255828	4.04351e-10	NA	NA	2	27126027	CGREF1	1
2:27126557:G:GACCTTGCTGGTCTTTCTTATTTGC	GTEx_v7	Esophagus_Mucosa	ENSG00000138028	G	4.47258e-08	0.258182	4.04351e-10	NA	NA	2	27126557	CGREF1	1
2:27128529:C:T	GTEx_v7	Esophagus_Mucosa	ENSG00000138028	C	7.6154e-09	0.269278	4.04351e-10	NA	NA	2	27128529	CGREF1	1
2:27128834:A:G	GTEx_v7	Esophagus_Mucosa	ENSG00000138028	A	3.35775e-09	0.282834	4.04351e-10	NA	NA	2	27128834	CGREF1	1
2:27129309:A:C	GTEx_v7	Esophagus_Mucosa	ENSG00000138028	C	1.79236e-08	0.266627	4.04351e-10	NA	NA	2	27129309	CGREF1	1
2:27129735:A:C	GTEx_v7	Esophagus_Mucosa	ENSG00000138028	C	1.1652e-08	0.270377	4.04351e-10	NA	NA	2	27129735	CGREF1	1
2:27130332:C:T	GTEx_v7	Esophagus_Mucosa	ENSG00000138028	T	1.01773e-08	0.271693	4.04351e-10	NA	NA	2	27130332	CGREF1	1
2:27130891:C:T	GTEx_v7	Esophagus_Mucosa	ENSG00000138028	C	1.01773e-08	0.271693	4.04351e-10	NA	NA	2	27130891	CGREF1	1
2:27131022:A:G	GTEx_v7	Esophagus_Mucosa	ENSG00000138028	G	1.01773e-08	0.271693	4.04351e-10	NA	NA	2	27131022	CGREF1	1
2:27131849:G:T	GTEx_v7	Esophagus_Mucosa	ENSG00000138028	G	8.53908e-09	0.272569	4.04351e-10	T	-	2	27131849	CGREF1	1
2:27132822:A:T	GTEx_v7	Esophagus_Mucosa	ENSG00000138028	T	2.50168e-09	0.28021	4.04351e-10	A	-	2	27132822	CGREF1	1
2:27134248:C:CAT	GTEx_v7	Esophagus_Mucosa	ENSG00000138028	C	9.65068e-09	0.273328	4.04351e-10	NA	NA	2	27134248	CGREF1	1
2:27134925:C:T	GTEx_v7	Esophagus_Mucosa	ENSG00000138028	T	1.04093e-08	0.273603	4.04351e-10	C	-	2	27134925	CGREF1	1
2:27137307:C:T	GTEx_v7	Esophagus_Mucosa	ENSG00000138028	T	1.646e-08	0.268735	4.04351e-10	C	-	2	27137307	CGREF1	1
2:27137616:A:G	GTEx_v7	Esophagus_Mucosa	ENSG00000138028	A	1.646e-08	0.268735	4.04351e-10	G	-	2	27137616	CGREF1	1
2:27137671:C:T	GTEx_v7	Esophagus_Mucosa	ENSG00000138028	T	1.646e-08	0.268735	4.04351e-10	C	-	2	27137671	CGREF1	1
2:27138285:A:G	GTEx_v7	Esophagus_Mucosa	ENSG00000138028	A	1.646e-08	0.268735	4.04351e-10	G	-	2	27138285	CGREF1	1
2:27138594:A:C	GTEx_v7	Esophagus_Mucosa	ENSG00000138028	A	8.53908e-09	0.272569	4.04351e-10	C	-	2	27138594	CGREF1	1
2:27138911:C:T	GTEx_v7	Esophagus_Mucosa	ENSG00000138028	C	9.09682e-09	0.274197	4.04351e-10	T	-	2	27138911	CGREF1	1
2:27139747:A:C	GTEx_v7	Esophagus_Mucosa	ENSG00000138028	A	3.94131e-08	0.260601	4.04351e-10	C	-	2	27139747	CGREF1	1
2:27139888:C:T	GTEx_v7	Esophagus_Mucosa	ENSG00000138028	T	8.25148e-09	-0.270593	4.04351e-10	T	-	2	27139888	CGREF1	1
2:27140022:C:T	GTEx_v7	Esophagus_Mucosa	ENSG00000138028	T	3.94131e-08	0.260601	4.04351e-10	C	-	2	27140022	CGREF1	1
2:27140099:A:C	GTEx_v7	Esophagus_Mucosa	ENSG00000138028	C	3.94131e-08	0.260601	4.04351e-10	A	-	2	27140099	CGREF1	1
2:27140342:C:T	GTEx_v7	Esophagus_Mucosa	ENSG00000138028	T	1.93295e-08	0.26941	4.04351e-10	C	-	2	27140342	CGREF1	1
2:27140741:C:T	GTEx_v7	Esophagus_Mucosa	ENSG00000138028	T	4.67773e-08	0.259364	4.04351e-10	C	-	2	27140741	CGREF1	1
2:27141359:A:T	GTEx_v7	Esophagus_Mucosa	ENSG00000138028	A	2.95167e-08	0.267961	4.04351e-10	T	-	2	27141359	CGREF1	1
2:27141504:C:T	GTEx_v7	Esophagus_Mucosa	ENSG00000138028	T	1.04517e-07	0.254336	4.04351e-10	C	-	2	27141504	CGREF1	1
2:27141515:A:C	GTEx_v7	Esophagus_Mucosa	ENSG00000138028	C	1.18155e-07	0.253306	4.04351e-10	A	-	2	27141515	CGREF1	1
2:27142091:A:G	GTEx_v7	Esophagus_Mucosa	ENSG00000138028	A	4.11931e-09	-0.277429	4.04351e-10	A	-	2	27142091	CGREF1	1
2:27094842:C:G	GTEx_v7	Muscle_Skeletal	ENSG00000138028	G	8.18092e-05	0.167986	7.89503e-10	C	-	2	27094842	CGREF1	1
2:27097194:A:T	GTEx_v7	Muscle_Skeletal	ENSG00000138028	A	9.05056e-05	0.16763	7.89503e-10	NA	NA	2	27097194	CGREF1	1
2:27111651:A:G	GTEx_v7	Muscle_Skeletal	ENSG00000138028	G	2.5182e-05	0.178405	7.89503e-10	NA	NA	2	27111651	CGREF1	1
2:27126027:G:T	GTEx_v7	Muscle_Skeletal	ENSG00000138028	T	4.5506e-05	0.179701	7.89503e-10	NA	NA	2	27126027	CGREF1	1
2:27126557:G:GACCTTGCTGGTCTTTCTTATTTGC	GTEx_v7	Muscle_Skeletal	ENSG00000138028	G	4.03029e-06	0.201825	7.89503e-10	NA	NA	2	27126557	CGREF1	1
2:27128529:C:T	GTEx_v7	Muscle_Skeletal	ENSG00000138028	C	3.22731e-06	0.202882	7.89503e-10	NA	NA	2	27128529	CGREF1	1
2:27128834:A:G	GTEx_v7	Muscle_Skeletal	ENSG00000138028	A	2.25113e-05	0.188566	7.89503e-10	NA	NA	2	27128834	CGREF1	1
2:27129309:A:C	GTEx_v7	Muscle_Skeletal	ENSG00000138028	C	5.19919e-06	0.198624	7.89503e-10	NA	NA	2	27129309	CGREF1	1
2:27129735:A:C	GTEx_v7	Muscle_Skeletal	ENSG00000138028	C	4.73644e-06	0.199682	7.89503e-10	NA	NA	2	27129735	CGREF1	1
2:27130332:C:T	GTEx_v7	Muscle_Skeletal	ENSG00000138028	T	7.72856e-06	0.195592	7.89503e-10	NA	NA	2	27130332	CGREF1	1
2:27130891:C:T	GTEx_v7	Muscle_Skeletal	ENSG00000138028	C	7.72856e-06	0.195592	7.89503e-10	NA	NA	2	27130891	CGREF1	1
2:27131022:A:G	GTEx_v7	Muscle_Skeletal	ENSG00000138028	G	7.72856e-06	0.195592	7.89503e-10	NA	NA	2	27131022	CGREF1	1
2:27131849:G:T	GTEx_v7	Muscle_Skeletal	ENSG00000138028	G	4.3731e-06	0.20043	7.89503e-10	T	-	2	27131849	CGREF1	1
2:27132822:A:T	GTEx_v7	Muscle_Skeletal	ENSG00000138028	T	6.36258e-06	0.199313	7.89503e-10	A	-	2	27132822	CGREF1	1
2:27134248:C:CAT	GTEx_v7	Muscle_Skeletal	ENSG00000138028	C	1.23883e-05	0.19238	7.89503e-10	NA	NA	2	27134248	CGREF1	1
2:27134925:C:T	GTEx_v7	Muscle_Skeletal	ENSG00000138028	T	2.42423e-05	0.186675	7.89503e-10	C	-	2	27134925	CGREF1	1
2:27137307:C:T	GTEx_v7	Muscle_Skeletal	ENSG00000138028	T	5.05762e-06	0.199298	7.89503e-10	C	-	2	27137307	CGREF1	1
2:27137616:A:G	GTEx_v7	Muscle_Skeletal	ENSG00000138028	A	5.05762e-06	0.199298	7.89503e-10	G	-	2	27137616	CGREF1	1
2:27137671:C:T	GTEx_v7	Muscle_Skeletal	ENSG00000138028	T	5.05762e-06	0.199298	7.89503e-10	C	-	2	27137671	CGREF1	1
2:27138285:A:G	GTEx_v7	Muscle_Skeletal	ENSG00000138028	A	5.05762e-06	0.199298	7.89503e-10	G	-	2	27138285	CGREF1	1
2:27138594:A:C	GTEx_v7	Muscle_Skeletal	ENSG00000138028	A	5.36067e-06	0.198576	7.89503e-10	C	-	2	27138594	CGREF1	1
2:27138911:C:T	GTEx_v7	Muscle_Skeletal	ENSG00000138028	C	7.64546e-06	0.196252	7.89503e-10	T	-	2	27138911	CGREF1	1
2:27139747:A:C	GTEx_v7	Muscle_Skeletal	ENSG00000138028	A	3.07859e-06	0.203958	7.89503e-10	C	-	2	27139747	CGREF1	1
2:27139888:C:T	GTEx_v7	Muscle_Skeletal	ENSG00000138028	T	4.55263e-06	-0.200618	7.89503e-10	T	-	2	27139888	CGREF1	1
2:27140022:C:T	GTEx_v7	Muscle_Skeletal	ENSG00000138028	T	3.07859e-06	0.203958	7.89503e-10	C	-	2	27140022	CGREF1	1
2:27140099:A:C	GTEx_v7	Muscle_Skeletal	ENSG00000138028	C	3.07859e-06	0.203958	7.89503e-10	A	-	2	27140099	CGREF1	1
2:27140342:C:T	GTEx_v7	Muscle_Skeletal	ENSG00000138028	T	1.13032e-05	0.192638	7.89503e-10	C	-	2	27140342	CGREF1	1
2:27140741:C:T	GTEx_v7	Muscle_Skeletal	ENSG00000138028	T	2.95694e-06	0.204369	7.89503e-10	C	-	2	27140741	CGREF1	1
2:27141359:A:T	GTEx_v7	Muscle_Skeletal	ENSG00000138028	A	1.7617e-05	0.19009	7.89503e-10	T	-	2	27141359	CGREF1	1
2:27141504:C:T	GTEx_v7	Muscle_Skeletal	ENSG00000138028	T	4.80216e-06	0.200384	7.89503e-10	C	-	2	27141504	CGREF1	1
2:27141515:A:C	GTEx_v7	Muscle_Skeletal	ENSG00000138028	C	4.80216e-06	0.200384	7.89503e-10	A	-	2	27141515	CGREF1	1
2:27142091:A:G	GTEx_v7	Muscle_Skeletal	ENSG00000138028	A	3.54605e-06	-0.203824	7.89503e-10	A	-	2	27142091	CGREF1	1
2:27128529:C:T	GTEx_v7	Skin_Not_Sun_Exposed_Suprapubic	ENSG00000138028	C	5.67511e-05	0.178484	0.000751618	NA	NA	2	27128529	CGREF1	1
2:27129735:A:C	GTEx_v7	Skin_Not_Sun_Exposed_Suprapubic	ENSG00000138028	C	4.31138e-05	0.180785	0.000751618	NA	NA	2	27129735	CGREF1	1
2:27130332:C:T	GTEx_v7	Skin_Not_Sun_Exposed_Suprapubic	ENSG00000138028	T	6.35605e-05	0.1781	0.000751618	NA	NA	2	27130332	CGREF1	1
2:27130891:C:T	GTEx_v7	Skin_Not_Sun_Exposed_Suprapubic	ENSG00000138028	C	6.35605e-05	0.1781	0.000751618	NA	NA	2	27130891	CGREF1	1
2:27131022:A:G	GTEx_v7	Skin_Not_Sun_Exposed_Suprapubic	ENSG00000138028	G	6.35605e-05	0.1781	0.000751618	NA	NA	2	27131022	CGREF1	1
2:27134248:C:CAT	GTEx_v7	Skin_Not_Sun_Exposed_Suprapubic	ENSG00000138028	C	6.50975e-05	0.177179	0.000751618	NA	NA	2	27134248	CGREF1	1
2:27134925:C:T	GTEx_v7	Skin_Not_Sun_Exposed_Suprapubic	ENSG00000138028	T	6.50975e-05	0.177179	0.000751618	C	-	2	27134925	CGREF1	1
2:27138911:C:T	GTEx_v7	Skin_Not_Sun_Exposed_Suprapubic	ENSG00000138028	C	6.91837e-05	0.174852	0.000751618	T	-	2	27138911	CGREF1	1
2:27139888:C:T	GTEx_v7	Skin_Not_Sun_Exposed_Suprapubic	ENSG00000138028	T	5.67511e-05	-0.178484	0.000751618	T	-	2	27139888	CGREF1	1
2:27142091:A:G	GTEx_v7	Skin_Not_Sun_Exposed_Suprapubic	ENSG00000138028	A	5.62141e-05	-0.179533	0.000751618	A	-	2	27142091	CGREF1	1
2:27073853:C:T	BIOSQTL	BIOS_eQTL_geneLevel	ENSG00000138028	C	1.64704e-79	18.8806	0	NA	NA	2	27073853	CGREF1	1
2:27074493:A:G	BIOSQTL	BIOS_eQTL_geneLevel	ENSG00000138028	A	1.67722e-76	18.5114	0	NA	NA	2	27074493	CGREF1	1
2:27076557:C:T	BIOSQTL	BIOS_eQTL_geneLevel	ENSG00000138028	T	1.53494e-86	19.7173	0	C	-	2	27076557	CGREF1	1
2:27077610:A:G	BIOSQTL	BIOS_eQTL_geneLevel	ENSG00000138028	A	8.37892e-87	19.748	0	G	-	2	27077610	CGREF1	1
2:27080035:A:C	BIOSQTL	BIOS_eQTL_geneLevel	ENSG00000138028	A	8.37892e-87	19.748	0	C	-	2	27080035	CGREF1	1
2:27080134:A:G	BIOSQTL	BIOS_eQTL_geneLevel	ENSG00000138028	A	8.37892e-87	19.748	0	G	-	2	27080134	CGREF1	1
2:27080332:C:T	BIOSQTL	BIOS_eQTL_geneLevel	ENSG00000138028	T	8.37892e-87	19.748	0	C	-	2	27080332	CGREF1	1
2:27080513:A:T	BIOSQTL	BIOS_eQTL_geneLevel	ENSG00000138028	T	8.37892e-87	19.748	0	A	-	2	27080513	CGREF1	1
2:27080706:A:G	BIOSQTL	BIOS_eQTL_geneLevel	ENSG00000138028	G	8.37892e-87	19.748	0	A	-	2	27080706	CGREF1	1
2:27082559:A:G	BIOSQTL	BIOS_eQTL_geneLevel	ENSG00000138028	G	2.45804e-76	18.4907	0	NA	NA	2	27082559	CGREF1	1
2:27082559:A:G	BIOSQTL	BIOS_eQTL_geneLevel	ENSG00000138028	G	6.23247e-08	5.41213	5.63825e-05	NA	NA	2	27082559	CGREF1	1
2:27083269:C:T	BIOSQTL	BIOS_eQTL_geneLevel	ENSG00000138028	C	8.37892e-87	19.748	0	T	-	2	27083269	CGREF1	1
2:27083269:C:T	BIOSQTL	BIOS_eQTL_geneLevel	ENSG00000138028	C	2.35319e-08	5.58388	3.45801e-05	T	-	2	27083269	CGREF1	1
2:27083489:C:T	BIOSQTL	BIOS_eQTL_geneLevel	ENSG00000138028	C	1.70783e-86	19.7119	0	NA	NA	2	27083489	CGREF1	1
2:27083489:C:T	BIOSQTL	BIOS_eQTL_geneLevel	ENSG00000138028	C	2.40795e-08	5.57988	3.45722e-05	NA	NA	2	27083489	CGREF1	1
2:27087709:A:T	BIOSQTL	BIOS_eQTL_geneLevel	ENSG00000138028	A	3.74751e-87	19.7886	0	T	-	2	27087709	CGREF1	1
2:27087709:A:T	BIOSQTL	BIOS_eQTL_geneLevel	ENSG00000138028	A	2.36133e-08	5.58332	3.45781e-05	T	-	2	27087709	CGREF1	1
2:27091957:G:T	BIOSQTL	BIOS_eQTL_geneLevel	ENSG00000138028	G	4.82417e-77	18.5784	0	T	-	2	27091957	CGREF1	1
2:27091957:G:T	BIOSQTL	BIOS_eQTL_geneLevel	ENSG00000138028	G	6.25339e-08	5.41156	5.63825e-05	T	-	2	27091957	CGREF1	1
2:27093844:A:C	BIOSQTL	BIOS_eQTL_geneLevel	ENSG00000138028	C	5.19781e-78	18.6976	0	A	-	2	27093844	CGREF1	1
2:27093844:A:C	BIOSQTL	BIOS_eQTL_geneLevel	ENSG00000138028	C	4.44985e-08	5.4721	4.54804e-05	A	-	2	27093844	CGREF1	1
2:27094842:C:G	BIOSQTL	BIOS_eQTL_geneLevel	ENSG00000138028	G	1.00226e-89	20.0849	0	C	-	2	27094842	CGREF1	1
2:27094842:C:G	BIOSQTL	BIOS_eQTL_geneLevel	ENSG00000138028	G	1.44137e-08	5.66859	2.33359e-05	C	-	2	27094842	CGREF1	1
2:27097194:A:T	BIOSQTL	BIOS_eQTL_geneLevel	ENSG00000138028	A	9.37372e-83	19.2712	0	NA	NA	2	27097194	CGREF1	1
2:27097194:A:T	BIOSQTL	BIOS_eQTL_geneLevel	ENSG00000138028	A	1.94977e-08	5.61641	3.47443e-05	NA	NA	2	27097194	CGREF1	1
2:27098086:A:G	BIOSQTL	BIOS_eQTL_geneLevel	ENSG00000138028	A	6.43052e-96	20.7811	0	NA	NA	2	27098086	CGREF1	1
2:27098086:A:G	BIOSQTL	BIOS_eQTL_geneLevel	ENSG00000138028	A	4.22843e-09	5.87508	5.98265e-06	NA	NA	2	27098086	CGREF1	1
2:27098766:A:G	BIOSQTL	BIOS_eQTL_geneLevel	ENSG00000138028	A	8.82602e-104	21.6329	0	NA	NA	2	27098766	CGREF1	1
2:27098766:A:G	BIOSQTL	BIOS_eQTL_geneLevel	ENSG00000138028	A	2.22715e-10	6.34498	0	NA	NA	2	27098766	CGREF1	1
2:27104131:C:T	BIOSQTL	BIOS_eQTL_geneLevel	ENSG00000138028	C	7.09027e-106	21.8544	0	NA	NA	2	27104131	CGREF1	1
2:27104131:C:T	BIOSQTL	BIOS_eQTL_geneLevel	ENSG00000138028	C	2.68073e-10	6.31637	0	NA	NA	2	27104131	CGREF1	1
2:27106625:A:T	BIOSQTL	BIOS_eQTL_geneLevel	ENSG00000138028	T	4.74761e-105	21.7674	0	NA	NA	2	27106625	CGREF1	1
2:27106625:A:T	BIOSQTL	BIOS_eQTL_geneLevel	ENSG00000138028	T	1.69615e-10	6.38676	0	NA	NA	2	27106625	CGREF1	1
2:27111650:C:T	BIOSQTL	BIOS_eQTL_geneLevel	ENSG00000138028	T	4.86152e-40	13.2445	0	NA	NA	2	27111650	CGREF1	1
2:27111650:C:T	BIOSQTL	BIOS_eQTL_geneLevel	ENSG00000138028	T	1.37009e-05	4.34865	0.0091549	NA	NA	2	27111650	CGREF1	1
2:27111651:A:G	BIOSQTL	BIOS_eQTL_geneLevel	ENSG00000138028	G	3.80904e-43	13.771	0	NA	NA	2	27111651	CGREF1	1
2:27111651:A:G	BIOSQTL	BIOS_eQTL_geneLevel	ENSG00000138028	G	1.25976e-06	4.84603	0.00106749	NA	NA	2	27111651	CGREF1	1
2:27114783:C:T	BIOSQTL	BIOS_eQTL_geneLevel	ENSG00000138028	T	2.05645e-108	22.1194	0	NA	NA	2	27114783	CGREF1	1
2:27114783:C:T	BIOSQTL	BIOS_eQTL_geneLevel	ENSG00000138028	T	1.96055e-10	6.36443	0	NA	NA	2	27114783	CGREF1	1
2:27115304:C:T	BIOSQTL	BIOS_eQTL_geneLevel	ENSG00000138028	C	1.39818e-108	22.1369	0	NA	NA	2	27115304	CGREF1	1
2:27115304:C:T	BIOSQTL	BIOS_eQTL_geneLevel	ENSG00000138028	C	1.96055e-10	6.36443	0	NA	NA	2	27115304	CGREF1	1
2:27119655:C:G	BIOSQTL	BIOS_eQTL_geneLevel	ENSG00000138028	C	1.06989e-110	22.3556	0	NA	NA	2	27119655	CGREF1	1
2:27119655:C:G	BIOSQTL	BIOS_eQTL_geneLevel	ENSG00000138028	C	1.35027e-10	6.42141	0	NA	NA	2	27119655	CGREF1	1
2:27126027:G:T	BIOSQTL	BIOS_eQTL_geneLevel	ENSG00000138028	T	1.85349e-163	27.246	0	NA	NA	2	27126027	CGREF1	1
2:27126027:G:T	BIOSQTL	BIOS_eQTL_geneLevel	ENSG00000138028	T	7.04944e-17	8.34621	0	NA	NA	2	27126027	CGREF1	1
2:27128529:C:T	BIOSQTL	BIOS_eQTL_geneLevel	ENSG00000138028	C	1.34996e-173	28.0888	0	NA	NA	2	27128529	CGREF1	1
2:27128529:C:T	BIOSQTL	BIOS_eQTL_geneLevel	ENSG00000138028	C	1.19909e-16	8.28339	0	NA	NA	2	27128529	CGREF1	1
2:27128834:A:G	BIOSQTL	BIOS_eQTL_geneLevel	ENSG00000138028	A	3.87909e-171	27.8867	0	NA	NA	2	27128834	CGREF1	1
2:27128834:A:G	BIOSQTL	BIOS_eQTL_geneLevel	ENSG00000138028	A	8.49002e-17	8.32434	0	NA	NA	2	27128834	CGREF1	1
2:27129309:A:C	BIOSQTL	BIOS_eQTL_geneLevel	ENSG00000138028	C	4.50444e-174	28.1278	0	NA	NA	2	27129309	CGREF1	1
2:27129309:A:C	BIOSQTL	BIOS_eQTL_geneLevel	ENSG00000138028	C	9.41024e-17	8.31204	0	NA	NA	2	27129309	CGREF1	1
2:27129735:A:C	BIOSQTL	BIOS_eQTL_geneLevel	ENSG00000138028	C	2.31668e-174	28.1514	0	NA	NA	2	27129735	CGREF1	1
2:27129735:A:C	BIOSQTL	BIOS_eQTL_geneLevel	ENSG00000138028	C	9.03701e-17	8.31685	0	NA	NA	2	27129735	CGREF1	1
2:27130332:C:T	BIOSQTL	BIOS_eQTL_geneLevel	ENSG00000138028	T	4.50444e-174	28.1278	0	NA	NA	2	27130332	CGREF1	1
2:27130332:C:T	BIOSQTL	BIOS_eQTL_geneLevel	ENSG00000138028	T	9.41024e-17	8.31204	0	NA	NA	2	27130332	CGREF1	1
2:27130891:C:T	BIOSQTL	BIOS_eQTL_geneLevel	ENSG00000138028	C	4.65926e-174	28.1264	0	NA	NA	2	27130891	CGREF1	1
2:27130891:C:T	BIOSQTL	BIOS_eQTL_geneLevel	ENSG00000138028	C	8.31973e-17	8.32675	0	NA	NA	2	27130891	CGREF1	1
2:27131022:A:G	BIOSQTL	BIOS_eQTL_geneLevel	ENSG00000138028	G	4.50444e-174	28.1278	0	NA	NA	2	27131022	CGREF1	1
2:27131022:A:G	BIOSQTL	BIOS_eQTL_geneLevel	ENSG00000138028	G	9.41024e-17	8.31204	0	NA	NA	2	27131022	CGREF1	1
2:27131849:G:T	BIOSQTL	BIOS_eQTL_geneLevel	ENSG00000138028	G	2.63738e-174	28.1467	0	T	-	2	27131849	CGREF1	1
2:27131849:G:T	BIOSQTL	BIOS_eQTL_geneLevel	ENSG00000138028	G	9.41024e-17	8.31204	0	T	-	2	27131849	CGREF1	1
2:27132822:A:T	BIOSQTL	BIOS_eQTL_geneLevel	ENSG00000138028	T	3.0024e-174	28.142	0	A	-	2	27132822	CGREF1	1
2:27132822:A:T	BIOSQTL	BIOS_eQTL_geneLevel	ENSG00000138028	T	9.41024e-17	8.31204	0	A	-	2	27132822	CGREF1	1
2:27133934:G:T	BIOSQTL	BIOS_eQTL_geneLevel	ENSG00000138028	T	3.0024e-174	28.142	0	G	-	2	27133934	CGREF1	1
2:27133934:G:T	BIOSQTL	BIOS_eQTL_geneLevel	ENSG00000138028	T	9.41024e-17	8.31204	0	G	-	2	27133934	CGREF1	1
2:27134925:C:T	BIOSQTL	BIOS_eQTL_geneLevel	ENSG00000138028	T	1.77426e-171	27.9148	0	C	-	2	27134925	CGREF1	1
2:27134925:C:T	BIOSQTL	BIOS_eQTL_geneLevel	ENSG00000138028	T	5.37433e-17	8.3782	0	C	-	2	27134925	CGREF1	1
2:27137307:C:T	BIOSQTL	BIOS_eQTL_geneLevel	ENSG00000138028	T	8.7939e-170	27.7746	0	C	-	2	27137307	CGREF1	1
2:27137307:C:T	BIOSQTL	BIOS_eQTL_geneLevel	ENSG00000138028	T	2.90306e-17	8.4504	0	C	-	2	27137307	CGREF1	1
2:27137616:A:G	BIOSQTL	BIOS_eQTL_geneLevel	ENSG00000138028	A	1.61341e-171	27.9182	0	G	-	2	27137616	CGREF1	1
2:27137616:A:G	BIOSQTL	BIOS_eQTL_geneLevel	ENSG00000138028	A	5.53177e-17	8.37493	0	G	-	2	27137616	CGREF1	1
2:27137671:C:T	BIOSQTL	BIOS_eQTL_geneLevel	ENSG00000138028	T	1.61341e-171	27.9182	0	C	-	2	27137671	CGREF1	1
2:27137671:C:T	BIOSQTL	BIOS_eQTL_geneLevel	ENSG00000138028	T	5.53177e-17	8.37493	0	C	-	2	27137671	CGREF1	1
2:27138285:A:G	BIOSQTL	BIOS_eQTL_geneLevel	ENSG00000138028	A	1.83478e-171	27.9135	0	G	-	2	27138285	CGREF1	1
2:27138285:A:G	BIOSQTL	BIOS_eQTL_geneLevel	ENSG00000138028	A	5.53177e-17	8.37493	0	G	-	2	27138285	CGREF1	1
2:27138594:A:C	BIOSQTL	BIOS_eQTL_geneLevel	ENSG00000138028	A	2.96611e-44	13.9543	0	C	-	2	27138594	CGREF1	1
2:27138594:A:C	BIOSQTL	BIOS_eQTL_geneLevel	ENSG00000138028	A	7.55576e-06	4.47759	0.00520092	C	-	2	27138594	CGREF1	1
2:27138911:C:T	BIOSQTL	BIOS_eQTL_geneLevel	ENSG00000138028	C	1.2249e-174	28.174	0	T	-	2	27138911	CGREF1	1
2:27138911:C:T	BIOSQTL	BIOS_eQTL_geneLevel	ENSG00000138028	C	7.85532e-17	8.33355	0	T	-	2	27138911	CGREF1	1
2:27139747:A:C	BIOSQTL	BIOS_eQTL_geneLevel	ENSG00000138028	A	1.28286e-171	27.9263	0	C	-	2	27139747	CGREF1	1
2:27139747:A:C	BIOSQTL	BIOS_eQTL_geneLevel	ENSG00000138028	A	5.53177e-17	8.37493	0	C	-	2	27139747	CGREF1	1
2:27139888:C:T	BIOSQTL	BIOS_eQTL_geneLevel	ENSG00000138028	C	2.08648e-171	27.9089	0	T	-	2	27139888	CGREF1	1
2:27139888:C:T	BIOSQTL	BIOS_eQTL_geneLevel	ENSG00000138028	C	5.53177e-17	8.37493	0	T	-	2	27139888	CGREF1	1
2:27140022:C:T	BIOSQTL	BIOS_eQTL_geneLevel	ENSG00000138028	T	1.28286e-171	27.9263	0	C	-	2	27140022	CGREF1	1
2:27140022:C:T	BIOSQTL	BIOS_eQTL_geneLevel	ENSG00000138028	T	4.91129e-17	8.38888	0	C	-	2	27140022	CGREF1	1
2:27140099:A:C	BIOSQTL	BIOS_eQTL_geneLevel	ENSG00000138028	C	1.28286e-171	27.9263	0	A	-	2	27140099	CGREF1	1
2:27140099:A:C	BIOSQTL	BIOS_eQTL_geneLevel	ENSG00000138028	C	5.53177e-17	8.37493	0	A	-	2	27140099	CGREF1	1
2:27140342:C:T	BIOSQTL	BIOS_eQTL_geneLevel	ENSG00000138028	T	1.45894e-171	27.9216	0	C	-	2	27140342	CGREF1	1
2:27140342:C:T	BIOSQTL	BIOS_eQTL_geneLevel	ENSG00000138028	T	5.53177e-17	8.37493	0	C	-	2	27140342	CGREF1	1
2:27140741:C:T	BIOSQTL	BIOS_eQTL_geneLevel	ENSG00000138028	T	1.45894e-171	27.9216	0	C	-	2	27140741	CGREF1	1
2:27140741:C:T	BIOSQTL	BIOS_eQTL_geneLevel	ENSG00000138028	T	5.53177e-17	8.37493	0	C	-	2	27140741	CGREF1	1
2:27141504:C:T	BIOSQTL	BIOS_eQTL_geneLevel	ENSG00000138028	T	1.66844e-171	27.917	0	C	-	2	27141504	CGREF1	1
2:27141504:C:T	BIOSQTL	BIOS_eQTL_geneLevel	ENSG00000138028	T	5.53177e-17	8.37493	0	C	-	2	27141504	CGREF1	1
2:27141515:A:C	BIOSQTL	BIOS_eQTL_geneLevel	ENSG00000138028	C	9.22261e-172	27.9381	0	A	-	2	27141515	CGREF1	1
2:27141515:A:C	BIOSQTL	BIOS_eQTL_geneLevel	ENSG00000138028	C	3.81661e-17	8.41845	0	A	-	2	27141515	CGREF1	1
2:27142091:A:G	BIOSQTL	BIOS_eQTL_geneLevel	ENSG00000138028	G	1.10924e-171	27.9316	0	A	-	2	27142091	CGREF1	1
2:27142091:A:G	BIOSQTL	BIOS_eQTL_geneLevel	ENSG00000138028	G	1.00325e-16	8.30443	0	A	-	2	27142091	CGREF1	1
1:239660436:C:G	BIOSQTL	BIOS_eQTL_geneLevel	ENSG00000133019	C	2.32767e-10	-6.33797	0	NA	NA	1	239660436	CHRM3	1
1:239667109:C:T	BIOSQTL	BIOS_eQTL_geneLevel	ENSG00000133019	C	2.06e-10	-6.35666	0	NA	NA	1	239667109	CHRM3	1
1:239690844:G:T	BIOSQTL	BIOS_eQTL_geneLevel	ENSG00000133019	G	8.02076e-13	-7.16067	0	NA	NA	1	239690844	CHRM3	1
1:239696984:C:T	BIOSQTL	BIOS_eQTL_geneLevel	ENSG00000133019	C	4.63425e-09	-5.85961	5.973e-06	NA	NA	1	239696984	CHRM3	1
1:239660436:C:G	BIOSQTL	BIOS_eQTL_geneLevel	ENSG00000233355	C	2.32767e-10	-6.33797	0	NA	NA	1	239660436	CHRM3-AS2	1
1:239660436:C:G	BIOSQTL	BIOS_eQTL_geneLevel	ENSG00000233355	C	7.09666e-11	-6.51852	0	NA	NA	1	239660436	CHRM3-AS2	1
1:239667109:C:T	BIOSQTL	BIOS_eQTL_geneLevel	ENSG00000233355	C	2.06e-10	-6.35666	0	NA	NA	1	239667109	CHRM3-AS2	1
1:239667109:C:T	BIOSQTL	BIOS_eQTL_geneLevel	ENSG00000233355	C	6.2849e-11	-6.53671	0	NA	NA	1	239667109	CHRM3-AS2	1
1:239690844:G:T	BIOSQTL	BIOS_eQTL_geneLevel	ENSG00000233355	G	8.02076e-13	-7.16067	0	NA	NA	1	239690844	CHRM3-AS2	1
1:239690844:G:T	BIOSQTL	BIOS_eQTL_geneLevel	ENSG00000233355	G	6.07408e-15	-7.80227	0	NA	NA	1	239690844	CHRM3-AS2	1
1:239696984:C:T	BIOSQTL	BIOS_eQTL_geneLevel	ENSG00000233355	C	4.63425e-09	-5.85961	5.973e-06	NA	NA	1	239696984	CHRM3-AS2	1
1:239696984:C:T	BIOSQTL	BIOS_eQTL_geneLevel	ENSG00000233355	C	6.65648e-11	-6.5282	0	NA	NA	1	239696984	CHRM3-AS2	1
2:26961166:A:G	CMC	CMC_NoSVA_cis	ENSG00000157851	A	-9	1	0.009	NA	NA	2	26961166	DPYSL5	1
2:26961166:A:G	CMC	CMC_NoSVA_cis	ENSG00000157851	A	-9	1	0.009	NA	NA	2	26961166	DPYSL5	1
2:26961265:T:TG	CMC	CMC_NoSVA_cis	ENSG00000157851	TG	-9	1	0.009	NA	NA	2	26961265	DPYSL5	1
2:26961265:T:TG	CMC	CMC_NoSVA_cis	ENSG00000157851	TG	-9	1	0.009	NA	NA	2	26961265	DPYSL5	1
2:26961857:G:T	CMC	CMC_NoSVA_cis	ENSG00000157851	T	-9	1	0.009	NA	NA	2	26961857	DPYSL5	1
2:26961857:G:T	CMC	CMC_NoSVA_cis	ENSG00000157851	T	-9	1	0.009	NA	NA	2	26961857	DPYSL5	1
2:26962134:C:T	CMC	CMC_NoSVA_cis	ENSG00000157851	C	-9	1	0.009	NA	NA	2	26962134	DPYSL5	1
2:26962134:C:T	CMC	CMC_NoSVA_cis	ENSG00000157851	C	-9	1	0.009	NA	NA	2	26962134	DPYSL5	1
2:26962280:A:G	CMC	CMC_NoSVA_cis	ENSG00000157851	A	-9	1	0.009	A	+	2	26962280	DPYSL5	1
2:26962280:A:G	CMC	CMC_NoSVA_cis	ENSG00000157851	A	-9	1	0.009	A	+	2	26962280	DPYSL5	1
2:26962786:A:G	CMC	CMC_NoSVA_cis	ENSG00000157851	A	-9	1	0.009	A	+	2	26962786	DPYSL5	1
2:26962786:A:G	CMC	CMC_NoSVA_cis	ENSG00000157851	A	-9	1	0.009	A	+	2	26962786	DPYSL5	1
2:26963378:A:G	CMC	CMC_NoSVA_cis	ENSG00000157851	A	-9	1	0.009	NA	NA	2	26963378	DPYSL5	1
2:26963378:A:G	CMC	CMC_NoSVA_cis	ENSG00000157851	A	-9	1	0.009	NA	NA	2	26963378	DPYSL5	1
2:26963760:C:T	CMC	CMC_NoSVA_cis	ENSG00000157851	T	-9	1	0.009	T	+	2	26963760	DPYSL5	1
2:26963760:C:T	CMC	CMC_NoSVA_cis	ENSG00000157851	T	-9	1	0.009	T	+	2	26963760	DPYSL5	1
2:26964015:C:T	CMC	CMC_NoSVA_cis	ENSG00000157851	T	-9	1	0.009	NA	NA	2	26964015	DPYSL5	1
2:26964015:C:T	CMC	CMC_NoSVA_cis	ENSG00000157851	T	-9	1	0.009	NA	NA	2	26964015	DPYSL5	1
2:26965198:A:G	CMC	CMC_NoSVA_cis	ENSG00000157851	A	-9	1	0.009	NA	NA	2	26965198	DPYSL5	1
2:26965198:A:G	CMC	CMC_NoSVA_cis	ENSG00000157851	A	-9	1	0.009	NA	NA	2	26965198	DPYSL5	1
2:26967109:C:T	CMC	CMC_NoSVA_cis	ENSG00000157851	C	-9	1	0.009	NA	NA	2	26967109	DPYSL5	1
2:26967109:C:T	CMC	CMC_NoSVA_cis	ENSG00000157851	C	-9	1	0.009	NA	NA	2	26967109	DPYSL5	1
2:26970109:C:G	CMC	CMC_NoSVA_cis	ENSG00000157851	G	-9	1	0.009	NA	NA	2	26970109	DPYSL5	1
2:26970109:C:G	CMC	CMC_NoSVA_cis	ENSG00000157851	G	-9	1	0.009	NA	NA	2	26970109	DPYSL5	1
2:26971418:A:G	CMC	CMC_NoSVA_cis	ENSG00000157851	G	-9	1	0.009	NA	NA	2	26971418	DPYSL5	1
2:26971418:A:G	CMC	CMC_NoSVA_cis	ENSG00000157851	G	-9	1	0.009	NA	NA	2	26971418	DPYSL5	1
2:26972066:C:G	CMC	CMC_NoSVA_cis	ENSG00000157851	C	-9	1	0.009	NA	NA	2	26972066	DPYSL5	1
2:26972066:C:G	CMC	CMC_NoSVA_cis	ENSG00000157851	C	-9	1	0.009	NA	NA	2	26972066	DPYSL5	1
2:26975168:A:T	CMC	CMC_NoSVA_cis	ENSG00000157851	T	-9	1	0.009	NA	NA	2	26975168	DPYSL5	1
2:26975168:A:T	CMC	CMC_NoSVA_cis	ENSG00000157851	T	-9	1	0.009	NA	NA	2	26975168	DPYSL5	1
2:26976711:A:T	CMC	CMC_NoSVA_cis	ENSG00000157851	A	-9	1	0.009	NA	NA	2	26976711	DPYSL5	1
2:26976711:A:T	CMC	CMC_NoSVA_cis	ENSG00000157851	A	-9	1	0.009	NA	NA	2	26976711	DPYSL5	1
2:26976712:C:T	CMC	CMC_NoSVA_cis	ENSG00000157851	C	-9	1	0.009	NA	NA	2	26976712	DPYSL5	1
2:26976712:C:T	CMC	CMC_NoSVA_cis	ENSG00000157851	C	-9	1	0.009	NA	NA	2	26976712	DPYSL5	1
2:26979671:C:T	CMC	CMC_NoSVA_cis	ENSG00000157851	T	-9	1	0.009	NA	NA	2	26979671	DPYSL5	1
2:26979671:C:T	CMC	CMC_NoSVA_cis	ENSG00000157851	T	-9	1	0.009	NA	NA	2	26979671	DPYSL5	1
2:26982600:C:T	CMC	CMC_NoSVA_cis	ENSG00000157851	C	-9	1	0.009	NA	NA	2	26982600	DPYSL5	1
2:26982600:C:T	CMC	CMC_NoSVA_cis	ENSG00000157851	C	-9	1	0.009	NA	NA	2	26982600	DPYSL5	1
2:26985903:C:T	CMC	CMC_NoSVA_cis	ENSG00000157851	C	-9	1	0.009	NA	NA	2	26985903	DPYSL5	1
2:26985903:C:T	CMC	CMC_NoSVA_cis	ENSG00000157851	C	-9	1	0.009	NA	NA	2	26985903	DPYSL5	1
2:26986791:C:T	CMC	CMC_NoSVA_cis	ENSG00000157851	C	-9	1	0.009	NA	NA	2	26986791	DPYSL5	1
2:26986791:C:T	CMC	CMC_NoSVA_cis	ENSG00000157851	C	-9	1	0.009	NA	NA	2	26986791	DPYSL5	1
2:26987481:A:G	CMC	CMC_NoSVA_cis	ENSG00000157851	A	-9	1	0.009	NA	NA	2	26987481	DPYSL5	1
2:26987481:A:G	CMC	CMC_NoSVA_cis	ENSG00000157851	A	-9	1	0.009	NA	NA	2	26987481	DPYSL5	1
2:26987488:C:G	CMC	CMC_NoSVA_cis	ENSG00000157851	G	-9	1	0.009	NA	NA	2	26987488	DPYSL5	1
2:26987488:C:G	CMC	CMC_NoSVA_cis	ENSG00000157851	G	-9	1	0.009	NA	NA	2	26987488	DPYSL5	1
2:26987811:A:G	CMC	CMC_NoSVA_cis	ENSG00000157851	G	-9	1	0.009	NA	NA	2	26987811	DPYSL5	1
2:26987811:A:G	CMC	CMC_NoSVA_cis	ENSG00000157851	G	-9	1	0.009	NA	NA	2	26987811	DPYSL5	1
2:26988011:A:T	CMC	CMC_NoSVA_cis	ENSG00000157851	T	-9	1	0.009	NA	NA	2	26988011	DPYSL5	1
2:26988011:A:T	CMC	CMC_NoSVA_cis	ENSG00000157851	T	-9	1	0.009	NA	NA	2	26988011	DPYSL5	1
2:26990273:C:T	CMC	CMC_NoSVA_cis	ENSG00000157851	C	-9	1	0.009	NA	NA	2	26990273	DPYSL5	1
2:26990273:C:T	CMC	CMC_NoSVA_cis	ENSG00000157851	C	-9	1	0.009	NA	NA	2	26990273	DPYSL5	1
2:26990429:C:T	CMC	CMC_NoSVA_cis	ENSG00000157851	T	-9	1	0.009	NA	NA	2	26990429	DPYSL5	1
2:26990429:C:T	CMC	CMC_NoSVA_cis	ENSG00000157851	T	-9	1	0.009	NA	NA	2	26990429	DPYSL5	1
2:26990507:A:G	CMC	CMC_NoSVA_cis	ENSG00000157851	A	-9	1	0.009	NA	NA	2	26990507	DPYSL5	1
2:26990507:A:G	CMC	CMC_NoSVA_cis	ENSG00000157851	A	-9	1	0.009	NA	NA	2	26990507	DPYSL5	1
2:26992070:C:T	CMC	CMC_NoSVA_cis	ENSG00000157851	C	-9	1	0.009	NA	NA	2	26992070	DPYSL5	1
2:26992070:C:T	CMC	CMC_NoSVA_cis	ENSG00000157851	C	-9	1	0.009	NA	NA	2	26992070	DPYSL5	1
2:26992371:C:G	CMC	CMC_NoSVA_cis	ENSG00000157851	C	-9	1	0.009	NA	NA	2	26992371	DPYSL5	1
2:26992371:C:G	CMC	CMC_NoSVA_cis	ENSG00000157851	C	-9	1	0.009	NA	NA	2	26992371	DPYSL5	1
2:26994767:C:T	CMC	CMC_NoSVA_cis	ENSG00000157851	C	-9	1	0.009	NA	NA	2	26994767	DPYSL5	1
2:26994767:C:T	CMC	CMC_NoSVA_cis	ENSG00000157851	C	-9	1	0.009	NA	NA	2	26994767	DPYSL5	1
2:26994920:C:G	CMC	CMC_NoSVA_cis	ENSG00000157851	G	-9	1	0.009	NA	NA	2	26994920	DPYSL5	1
2:26994920:C:G	CMC	CMC_NoSVA_cis	ENSG00000157851	G	-9	1	0.009	NA	NA	2	26994920	DPYSL5	1
2:26995602:A:G	CMC	CMC_NoSVA_cis	ENSG00000157851	G	-9	1	0.009	NA	NA	2	26995602	DPYSL5	1
2:26995602:A:G	CMC	CMC_NoSVA_cis	ENSG00000157851	G	-9	1	0.009	NA	NA	2	26995602	DPYSL5	1
2:26997031:A:G	CMC	CMC_NoSVA_cis	ENSG00000157851	G	-9	1	0.009	NA	NA	2	26997031	DPYSL5	1
2:26997031:A:G	CMC	CMC_NoSVA_cis	ENSG00000157851	G	-9	1	0.009	NA	NA	2	26997031	DPYSL5	1
2:26997490:A:C	CMC	CMC_NoSVA_cis	ENSG00000157851	A	-9	1	0.009	NA	NA	2	26997490	DPYSL5	1
2:26997490:A:C	CMC	CMC_NoSVA_cis	ENSG00000157851	A	-9	1	0.009	NA	NA	2	26997490	DPYSL5	1
2:27000276:G:T	CMC	CMC_NoSVA_cis	ENSG00000157851	T	-9	1	0.009	NA	NA	2	27000276	DPYSL5	1
2:27000276:G:T	CMC	CMC_NoSVA_cis	ENSG00000157851	T	-9	1	0.009	NA	NA	2	27000276	DPYSL5	1
2:27004254:C:T	CMC	CMC_NoSVA_cis	ENSG00000157851	C	-9	1	0.009	NA	NA	2	27004254	DPYSL5	1
2:27004254:C:T	CMC	CMC_NoSVA_cis	ENSG00000157851	C	-9	1	0.009	NA	NA	2	27004254	DPYSL5	1
2:27007086:C:CT	CMC	CMC_NoSVA_cis	ENSG00000157851	C	-9	1	0.009	NA	NA	2	27007086	DPYSL5	1
2:27007086:C:CT	CMC	CMC_NoSVA_cis	ENSG00000157851	C	-9	1	0.009	NA	NA	2	27007086	DPYSL5	1
2:27018100:G:T	CMC	CMC_NoSVA_cis	ENSG00000157851	G	-9	1	0.009	NA	NA	2	27018100	DPYSL5	1
2:27018100:G:T	CMC	CMC_NoSVA_cis	ENSG00000157851	G	-9	1	0.009	NA	NA	2	27018100	DPYSL5	1
2:27018588:C:T	CMC	CMC_NoSVA_cis	ENSG00000157851	T	-9	1	0.009	NA	NA	2	27018588	DPYSL5	1
2:27018588:C:T	CMC	CMC_NoSVA_cis	ENSG00000157851	T	-9	1	0.009	NA	NA	2	27018588	DPYSL5	1
2:27020321:T:TAGG	CMC	CMC_NoSVA_cis	ENSG00000157851	TAGG	-9	1	0.009	NA	NA	2	27020321	DPYSL5	1
2:27020321:T:TAGG	CMC	CMC_NoSVA_cis	ENSG00000157851	TAGG	-9	1	0.009	NA	NA	2	27020321	DPYSL5	1
2:27021587:C:T	CMC	CMC_NoSVA_cis	ENSG00000157851	T	-9	1	0.009	NA	NA	2	27021587	DPYSL5	1
2:27021587:C:T	CMC	CMC_NoSVA_cis	ENSG00000157851	T	-9	1	0.009	NA	NA	2	27021587	DPYSL5	1
2:27022469:A:G	CMC	CMC_NoSVA_cis	ENSG00000157851	G	-9	1	0.009	NA	NA	2	27022469	DPYSL5	1
2:27022469:A:G	CMC	CMC_NoSVA_cis	ENSG00000157851	G	-9	1	0.009	NA	NA	2	27022469	DPYSL5	1
2:27027639:C:CTGT	CMC	CMC_NoSVA_cis	ENSG00000157851	C	-9	1	0.009	NA	NA	2	27027639	DPYSL5	1
2:27027639:C:CTGT	CMC	CMC_NoSVA_cis	ENSG00000157851	C	-9	1	0.009	NA	NA	2	27027639	DPYSL5	1
2:27029134:C:T	CMC	CMC_NoSVA_cis	ENSG00000157851	C	-9	1	0.009	NA	NA	2	27029134	DPYSL5	1
2:27029134:C:T	CMC	CMC_NoSVA_cis	ENSG00000157851	C	-9	1	0.009	NA	NA	2	27029134	DPYSL5	1
2:27030437:C:G	CMC	CMC_NoSVA_cis	ENSG00000157851	G	-9	1	0.009	NA	NA	2	27030437	DPYSL5	1
2:27030437:C:G	CMC	CMC_NoSVA_cis	ENSG00000157851	G	-9	1	0.009	NA	NA	2	27030437	DPYSL5	1
2:27031031:A:AC	CMC	CMC_NoSVA_cis	ENSG00000157851	AC	-9	1	0.009	NA	NA	2	27031031	DPYSL5	1
2:27031031:A:AC	CMC	CMC_NoSVA_cis	ENSG00000157851	AC	-9	1	0.009	NA	NA	2	27031031	DPYSL5	1
2:27031085:C:T	CMC	CMC_NoSVA_cis	ENSG00000157851	C	-9	1	0.009	NA	NA	2	27031085	DPYSL5	1
2:27031085:C:T	CMC	CMC_NoSVA_cis	ENSG00000157851	C	-9	1	0.009	NA	NA	2	27031085	DPYSL5	1
2:27031271:C:T	CMC	CMC_NoSVA_cis	ENSG00000157851	C	-9	1	0.009	NA	NA	2	27031271	DPYSL5	1
2:27031271:C:T	CMC	CMC_NoSVA_cis	ENSG00000157851	C	-9	1	0.009	NA	NA	2	27031271	DPYSL5	1
2:27031844:C:T	CMC	CMC_NoSVA_cis	ENSG00000157851	C	-9	1	0.009	NA	NA	2	27031844	DPYSL5	1
2:27031844:C:T	CMC	CMC_NoSVA_cis	ENSG00000157851	C	-9	1	0.009	NA	NA	2	27031844	DPYSL5	1
2:27031976:C:T	CMC	CMC_NoSVA_cis	ENSG00000157851	T	-9	1	0.009	NA	NA	2	27031976	DPYSL5	1
2:27031976:C:T	CMC	CMC_NoSVA_cis	ENSG00000157851	T	-9	1	0.009	NA	NA	2	27031976	DPYSL5	1
2:27032588:C:T	CMC	CMC_NoSVA_cis	ENSG00000157851	C	-9	1	0.009	NA	NA	2	27032588	DPYSL5	1
2:27032588:C:T	CMC	CMC_NoSVA_cis	ENSG00000157851	C	-9	1	0.009	NA	NA	2	27032588	DPYSL5	1
2:27033440:A:G	CMC	CMC_NoSVA_cis	ENSG00000157851	G	-9	1	0.009	NA	NA	2	27033440	DPYSL5	1
2:27033440:A:G	CMC	CMC_NoSVA_cis	ENSG00000157851	G	-9	1	0.009	NA	NA	2	27033440	DPYSL5	1
2:27033604:C:T	CMC	CMC_NoSVA_cis	ENSG00000157851	C	-9	1	0.009	NA	NA	2	27033604	DPYSL5	1
2:27033604:C:T	CMC	CMC_NoSVA_cis	ENSG00000157851	C	-9	1	0.009	NA	NA	2	27033604	DPYSL5	1
2:27034299:G:GA	CMC	CMC_NoSVA_cis	ENSG00000157851	G	-9	1	0.009	NA	NA	2	27034299	DPYSL5	1
2:27034299:G:GA	CMC	CMC_NoSVA_cis	ENSG00000157851	G	-9	1	0.009	NA	NA	2	27034299	DPYSL5	1
2:27034556:C:T	CMC	CMC_NoSVA_cis	ENSG00000157851	T	-9	1	0.009	NA	NA	2	27034556	DPYSL5	1
2:27034556:C:T	CMC	CMC_NoSVA_cis	ENSG00000157851	T	-9	1	0.009	NA	NA	2	27034556	DPYSL5	1
2:27034764:C:T	CMC	CMC_NoSVA_cis	ENSG00000157851	T	-9	1	0.009	NA	NA	2	27034764	DPYSL5	1
2:27034764:C:T	CMC	CMC_NoSVA_cis	ENSG00000157851	T	-9	1	0.009	NA	NA	2	27034764	DPYSL5	1
2:27035695:C:T	CMC	CMC_NoSVA_cis	ENSG00000157851	C	-9	1	0.009	NA	NA	2	27035695	DPYSL5	1
2:27035695:C:T	CMC	CMC_NoSVA_cis	ENSG00000157851	C	-9	1	0.009	NA	NA	2	27035695	DPYSL5	1
2:27035978:A:C	CMC	CMC_NoSVA_cis	ENSG00000157851	C	-9	1	0.009	NA	NA	2	27035978	DPYSL5	1
2:27035978:A:C	CMC	CMC_NoSVA_cis	ENSG00000157851	C	-9	1	0.009	NA	NA	2	27035978	DPYSL5	1
2:27036181:C:T	CMC	CMC_NoSVA_cis	ENSG00000157851	C	-9	1	0.009	NA	NA	2	27036181	DPYSL5	1
2:27036181:C:T	CMC	CMC_NoSVA_cis	ENSG00000157851	C	-9	1	0.009	NA	NA	2	27036181	DPYSL5	1
2:27036482:C:T	CMC	CMC_NoSVA_cis	ENSG00000157851	T	-9	1	0.009	NA	NA	2	27036482	DPYSL5	1
2:27036482:C:T	CMC	CMC_NoSVA_cis	ENSG00000157851	T	-9	1	0.009	NA	NA	2	27036482	DPYSL5	1
2:27036492:A:G	CMC	CMC_NoSVA_cis	ENSG00000157851	A	-9	1	0.009	NA	NA	2	27036492	DPYSL5	1
2:27036492:A:G	CMC	CMC_NoSVA_cis	ENSG00000157851	A	-9	1	0.009	NA	NA	2	27036492	DPYSL5	1
2:27037079:C:G	CMC	CMC_NoSVA_cis	ENSG00000157851	C	-9	1	0.009	NA	NA	2	27037079	DPYSL5	1
2:27037079:C:G	CMC	CMC_NoSVA_cis	ENSG00000157851	C	-9	1	0.009	NA	NA	2	27037079	DPYSL5	1
2:27037096:C:G	CMC	CMC_NoSVA_cis	ENSG00000157851	C	-9	1	0.009	NA	NA	2	27037096	DPYSL5	1
2:27037096:C:G	CMC	CMC_NoSVA_cis	ENSG00000157851	C	-9	1	0.009	NA	NA	2	27037096	DPYSL5	1
2:27037106:C:T	CMC	CMC_NoSVA_cis	ENSG00000157851	C	-9	1	0.009	NA	NA	2	27037106	DPYSL5	1
2:27037106:C:T	CMC	CMC_NoSVA_cis	ENSG00000157851	C	-9	1	0.009	NA	NA	2	27037106	DPYSL5	1
2:27038031:C:G	CMC	CMC_NoSVA_cis	ENSG00000157851	G	-9	1	0.009	NA	NA	2	27038031	DPYSL5	1
2:27038031:C:G	CMC	CMC_NoSVA_cis	ENSG00000157851	G	-9	1	0.009	NA	NA	2	27038031	DPYSL5	1
2:27038043:A:T	CMC	CMC_NoSVA_cis	ENSG00000157851	T	-9	1	0.009	NA	NA	2	27038043	DPYSL5	1
2:27038043:A:T	CMC	CMC_NoSVA_cis	ENSG00000157851	T	-9	1	0.009	NA	NA	2	27038043	DPYSL5	1
2:27038077:A:G	CMC	CMC_NoSVA_cis	ENSG00000157851	A	-9	1	0.009	NA	NA	2	27038077	DPYSL5	1
2:27038077:A:G	CMC	CMC_NoSVA_cis	ENSG00000157851	A	-9	1	0.009	NA	NA	2	27038077	DPYSL5	1
2:27038118:A:G	CMC	CMC_NoSVA_cis	ENSG00000157851	A	-9	1	0.009	NA	NA	2	27038118	DPYSL5	1
2:27038118:A:G	CMC	CMC_NoSVA_cis	ENSG00000157851	A	-9	1	0.009	NA	NA	2	27038118	DPYSL5	1
2:27038206:A:G	CMC	CMC_NoSVA_cis	ENSG00000157851	A	-9	1	0.009	NA	NA	2	27038206	DPYSL5	1
2:27038206:A:G	CMC	CMC_NoSVA_cis	ENSG00000157851	A	-9	1	0.009	NA	NA	2	27038206	DPYSL5	1
2:27038352:G:T	CMC	CMC_NoSVA_cis	ENSG00000157851	T	-9	1	0.049	NA	NA	2	27038352	DPYSL5	1
2:27038352:G:T	CMC	CMC_NoSVA_cis	ENSG00000157851	T	-9	1	0.049	NA	NA	2	27038352	DPYSL5	1
2:27038366:C:T	CMC	CMC_NoSVA_cis	ENSG00000157851	T	-9	1	0.009	NA	NA	2	27038366	DPYSL5	1
2:27038366:C:T	CMC	CMC_NoSVA_cis	ENSG00000157851	T	-9	1	0.009	NA	NA	2	27038366	DPYSL5	1
2:27038370:C:CT	CMC	CMC_NoSVA_cis	ENSG00000157851	C	-9	1	0.009	NA	NA	2	27038370	DPYSL5	1
2:27038370:C:CT	CMC	CMC_NoSVA_cis	ENSG00000157851	C	-9	1	0.009	NA	NA	2	27038370	DPYSL5	1
2:27038388:A:G	CMC	CMC_NoSVA_cis	ENSG00000157851	G	-9	1	0.009	NA	NA	2	27038388	DPYSL5	1
2:27038388:A:G	CMC	CMC_NoSVA_cis	ENSG00000157851	G	-9	1	0.009	NA	NA	2	27038388	DPYSL5	1
2:27038442:C:T	CMC	CMC_NoSVA_cis	ENSG00000157851	C	-9	1	0.009	NA	NA	2	27038442	DPYSL5	1
2:27038442:C:T	CMC	CMC_NoSVA_cis	ENSG00000157851	C	-9	1	0.009	NA	NA	2	27038442	DPYSL5	1
2:27038461:A:C	CMC	CMC_NoSVA_cis	ENSG00000157851	C	-9	1	0.009	NA	NA	2	27038461	DPYSL5	1
2:27038461:A:C	CMC	CMC_NoSVA_cis	ENSG00000157851	C	-9	1	0.009	NA	NA	2	27038461	DPYSL5	1
2:27038638:G:T	CMC	CMC_NoSVA_cis	ENSG00000157851	G	-9	1	0.009	NA	NA	2	27038638	DPYSL5	1
2:27038638:G:T	CMC	CMC_NoSVA_cis	ENSG00000157851	G	-9	1	0.009	NA	NA	2	27038638	DPYSL5	1
2:27038650:G:T	CMC	CMC_NoSVA_cis	ENSG00000157851	G	-9	1	0.009	NA	NA	2	27038650	DPYSL5	1
2:27038650:G:T	CMC	CMC_NoSVA_cis	ENSG00000157851	G	-9	1	0.009	NA	NA	2	27038650	DPYSL5	1
2:27039442:G:T	CMC	CMC_NoSVA_cis	ENSG00000157851	G	-9	1	0.009	NA	NA	2	27039442	DPYSL5	1
2:27039442:G:T	CMC	CMC_NoSVA_cis	ENSG00000157851	G	-9	1	0.009	NA	NA	2	27039442	DPYSL5	1
2:27039644:C:CTAATGTACG	CMC	CMC_NoSVA_cis	ENSG00000157851	CTAATGTACG	-9	1	0.009	NA	NA	2	27039644	DPYSL5	1
2:27039644:C:CTAATGTACG	CMC	CMC_NoSVA_cis	ENSG00000157851	CTAATGTACG	-9	1	0.009	NA	NA	2	27039644	DPYSL5	1
2:27039792:A:G	CMC	CMC_NoSVA_cis	ENSG00000157851	G	-9	1	0.009	NA	NA	2	27039792	DPYSL5	1
2:27039792:A:G	CMC	CMC_NoSVA_cis	ENSG00000157851	G	-9	1	0.009	NA	NA	2	27039792	DPYSL5	1
2:27039919:A:G	CMC	CMC_NoSVA_cis	ENSG00000157851	A	-9	1	0.009	NA	NA	2	27039919	DPYSL5	1
2:27039919:A:G	CMC	CMC_NoSVA_cis	ENSG00000157851	A	-9	1	0.009	NA	NA	2	27039919	DPYSL5	1
2:27040913:C:G	CMC	CMC_NoSVA_cis	ENSG00000157851	C	-9	1	0.009	NA	NA	2	27040913	DPYSL5	1
2:27040913:C:G	CMC	CMC_NoSVA_cis	ENSG00000157851	C	-9	1	0.009	NA	NA	2	27040913	DPYSL5	1
2:27041245:C:G	CMC	CMC_NoSVA_cis	ENSG00000157851	C	-9	1	0.009	NA	NA	2	27041245	DPYSL5	1
2:27041245:C:G	CMC	CMC_NoSVA_cis	ENSG00000157851	C	-9	1	0.009	NA	NA	2	27041245	DPYSL5	1
2:27041965:A:C	CMC	CMC_NoSVA_cis	ENSG00000157851	C	-9	1	0.009	NA	NA	2	27041965	DPYSL5	1
2:27041965:A:C	CMC	CMC_NoSVA_cis	ENSG00000157851	C	-9	1	0.009	NA	NA	2	27041965	DPYSL5	1
2:27042106:C:T	CMC	CMC_NoSVA_cis	ENSG00000157851	C	-9	1	0.009	NA	NA	2	27042106	DPYSL5	1
2:27042106:C:T	CMC	CMC_NoSVA_cis	ENSG00000157851	C	-9	1	0.009	NA	NA	2	27042106	DPYSL5	1
2:27042107:A:G	CMC	CMC_NoSVA_cis	ENSG00000157851	A	-9	1	0.009	A	+	2	27042107	DPYSL5	1
2:27042107:A:G	CMC	CMC_NoSVA_cis	ENSG00000157851	A	-9	1	0.009	A	+	2	27042107	DPYSL5	1
2:27042399:A:C	CMC	CMC_NoSVA_cis	ENSG00000157851	C	-9	1	0.009	C	+	2	27042399	DPYSL5	1
2:27042399:A:C	CMC	CMC_NoSVA_cis	ENSG00000157851	C	-9	1	0.009	C	+	2	27042399	DPYSL5	1
2:27042974:C:G	CMC	CMC_NoSVA_cis	ENSG00000157851	G	-9	1	0.009	G	+	2	27042974	DPYSL5	1
2:27042974:C:G	CMC	CMC_NoSVA_cis	ENSG00000157851	G	-9	1	0.009	G	+	2	27042974	DPYSL5	1
2:27043309:A:G	CMC	CMC_NoSVA_cis	ENSG00000157851	G	-9	1	0.009	G	+	2	27043309	DPYSL5	1
2:27043309:A:G	CMC	CMC_NoSVA_cis	ENSG00000157851	G	-9	1	0.009	G	+	2	27043309	DPYSL5	1
2:27043587:C:T	CMC	CMC_NoSVA_cis	ENSG00000157851	C	-9	1	0.009	C	+	2	27043587	DPYSL5	1
2:27043587:C:T	CMC	CMC_NoSVA_cis	ENSG00000157851	C	-9	1	0.009	C	+	2	27043587	DPYSL5	1
2:27043677:A:G	CMC	CMC_NoSVA_cis	ENSG00000157851	A	-9	1	0.009	A	+	2	27043677	DPYSL5	1
2:27043677:A:G	CMC	CMC_NoSVA_cis	ENSG00000157851	A	-9	1	0.009	A	+	2	27043677	DPYSL5	1
2:27043710:C:T	CMC	CMC_NoSVA_cis	ENSG00000157851	C	-9	1	0.009	C	+	2	27043710	DPYSL5	1
2:27043710:C:T	CMC	CMC_NoSVA_cis	ENSG00000157851	C	-9	1	0.009	C	+	2	27043710	DPYSL5	1
2:27043811:C:T	CMC	CMC_NoSVA_cis	ENSG00000157851	T	-9	1	0.009	T	+	2	27043811	DPYSL5	1
2:27043811:C:T	CMC	CMC_NoSVA_cis	ENSG00000157851	T	-9	1	0.009	T	+	2	27043811	DPYSL5	1
2:27043855:C:T	CMC	CMC_NoSVA_cis	ENSG00000157851	T	-9	1	0.009	T	+	2	27043855	DPYSL5	1
2:27043855:C:T	CMC	CMC_NoSVA_cis	ENSG00000157851	T	-9	1	0.009	T	+	2	27043855	DPYSL5	1
2:27044097:A:G	CMC	CMC_NoSVA_cis	ENSG00000157851	A	-9	1	0.009	A	+	2	27044097	DPYSL5	1
2:27044097:A:G	CMC	CMC_NoSVA_cis	ENSG00000157851	A	-9	1	0.009	A	+	2	27044097	DPYSL5	1
2:27044227:C:T	CMC	CMC_NoSVA_cis	ENSG00000157851	C	-9	1	0.009	NA	NA	2	27044227	DPYSL5	1
2:27044227:C:T	CMC	CMC_NoSVA_cis	ENSG00000157851	C	-9	1	0.009	NA	NA	2	27044227	DPYSL5	1
2:27044820:A:G	CMC	CMC_NoSVA_cis	ENSG00000157851	G	-9	1	0.009	G	+	2	27044820	DPYSL5	1
2:27044820:A:G	CMC	CMC_NoSVA_cis	ENSG00000157851	G	-9	1	0.009	G	+	2	27044820	DPYSL5	1
2:27044821:C:T	CMC	CMC_NoSVA_cis	ENSG00000157851	C	-9	1	0.009	C	+	2	27044821	DPYSL5	1
2:27044821:C:T	CMC	CMC_NoSVA_cis	ENSG00000157851	C	-9	1	0.009	C	+	2	27044821	DPYSL5	1
2:27045097:C:T	CMC	CMC_NoSVA_cis	ENSG00000157851	C	-9	1	0.009	C	+	2	27045097	DPYSL5	1
2:27045097:C:T	CMC	CMC_NoSVA_cis	ENSG00000157851	C	-9	1	0.009	C	+	2	27045097	DPYSL5	1
2:27045106:G:T	CMC	CMC_NoSVA_cis	ENSG00000157851	T	-9	1	0.009	T	+	2	27045106	DPYSL5	1
2:27045106:G:T	CMC	CMC_NoSVA_cis	ENSG00000157851	T	-9	1	0.009	T	+	2	27045106	DPYSL5	1
2:27045207:A:C	CMC	CMC_NoSVA_cis	ENSG00000157851	C	-9	1	0.009	C	+	2	27045207	DPYSL5	1
2:27045207:A:C	CMC	CMC_NoSVA_cis	ENSG00000157851	C	-9	1	0.009	C	+	2	27045207	DPYSL5	1
2:27045215:A:G	CMC	CMC_NoSVA_cis	ENSG00000157851	G	-9	1	0.009	G	+	2	27045215	DPYSL5	1
2:27045215:A:G	CMC	CMC_NoSVA_cis	ENSG00000157851	G	-9	1	0.009	G	+	2	27045215	DPYSL5	1
2:27045800:C:T	CMC	CMC_NoSVA_cis	ENSG00000157851	C	-9	1	0.009	C	+	2	27045800	DPYSL5	1
2:27045800:C:T	CMC	CMC_NoSVA_cis	ENSG00000157851	C	-9	1	0.009	C	+	2	27045800	DPYSL5	1
2:27046066:A:AAG	CMC	CMC_NoSVA_cis	ENSG00000157851	AAG	-9	1	0.009	NA	NA	2	27046066	DPYSL5	1
2:27046066:A:AAG	CMC	CMC_NoSVA_cis	ENSG00000157851	AAG	-9	1	0.009	NA	NA	2	27046066	DPYSL5	1
2:27047799:C:G	CMC	CMC_NoSVA_cis	ENSG00000157851	G	-9	1	0.009	G	+	2	27047799	DPYSL5	1
2:27047799:C:G	CMC	CMC_NoSVA_cis	ENSG00000157851	G	-9	1	0.009	G	+	2	27047799	DPYSL5	1
2:27048832:A:G	CMC	CMC_NoSVA_cis	ENSG00000157851	G	-9	1	0.009	G	+	2	27048832	DPYSL5	1
2:27048832:A:G	CMC	CMC_NoSVA_cis	ENSG00000157851	G	-9	1	0.009	G	+	2	27048832	DPYSL5	1
2:27049116:C:CATA	CMC	CMC_NoSVA_cis	ENSG00000157851	CATA	-9	1	0.009	NA	NA	2	27049116	DPYSL5	1
2:27049116:C:CATA	CMC	CMC_NoSVA_cis	ENSG00000157851	CATA	-9	1	0.009	NA	NA	2	27049116	DPYSL5	1
2:27049718:C:T	CMC	CMC_NoSVA_cis	ENSG00000157851	C	-9	1	0.009	C	+	2	27049718	DPYSL5	1
2:27049718:C:T	CMC	CMC_NoSVA_cis	ENSG00000157851	C	-9	1	0.009	C	+	2	27049718	DPYSL5	1
2:27050055:C:CATTA	CMC	CMC_NoSVA_cis	ENSG00000157851	CATTA	-9	1	0.009	NA	NA	2	27050055	DPYSL5	1
2:27050055:C:CATTA	CMC	CMC_NoSVA_cis	ENSG00000157851	CATTA	-9	1	0.009	NA	NA	2	27050055	DPYSL5	1
2:27050727:A:G	CMC	CMC_NoSVA_cis	ENSG00000157851	G	-9	1	0.009	G	+	2	27050727	DPYSL5	1
2:27050727:A:G	CMC	CMC_NoSVA_cis	ENSG00000157851	G	-9	1	0.009	G	+	2	27050727	DPYSL5	1
2:27051230:A:G	CMC	CMC_NoSVA_cis	ENSG00000157851	G	-9	1	0.009	G	+	2	27051230	DPYSL5	1
2:27051230:A:G	CMC	CMC_NoSVA_cis	ENSG00000157851	G	-9	1	0.009	G	+	2	27051230	DPYSL5	1
2:27051944:C:T	CMC	CMC_NoSVA_cis	ENSG00000157851	C	-9	1	0.009	C	+	2	27051944	DPYSL5	1
2:27051944:C:T	CMC	CMC_NoSVA_cis	ENSG00000157851	C	-9	1	0.009	C	+	2	27051944	DPYSL5	1
2:27052713:A:G	CMC	CMC_NoSVA_cis	ENSG00000157851	G	-9	1	0.009	G	+	2	27052713	DPYSL5	1
2:27052713:A:G	CMC	CMC_NoSVA_cis	ENSG00000157851	G	-9	1	0.009	G	+	2	27052713	DPYSL5	1
2:27053567:A:C	CMC	CMC_NoSVA_cis	ENSG00000157851	A	-9	1	0.009	NA	NA	2	27053567	DPYSL5	1
2:27053567:A:C	CMC	CMC_NoSVA_cis	ENSG00000157851	A	-9	1	0.009	NA	NA	2	27053567	DPYSL5	1
2:27053644:A:G	CMC	CMC_NoSVA_cis	ENSG00000157851	A	-9	1	0.009	A	+	2	27053644	DPYSL5	1
2:27053644:A:G	CMC	CMC_NoSVA_cis	ENSG00000157851	A	-9	1	0.009	A	+	2	27053644	DPYSL5	1
2:27053921:A:G	CMC	CMC_NoSVA_cis	ENSG00000157851	A	-9	1	0.009	A	+	2	27053921	DPYSL5	1
2:27053921:A:G	CMC	CMC_NoSVA_cis	ENSG00000157851	A	-9	1	0.009	A	+	2	27053921	DPYSL5	1
2:27053945:C:T	CMC	CMC_NoSVA_cis	ENSG00000157851	C	-9	1	0.009	C	+	2	27053945	DPYSL5	1
2:27053945:C:T	CMC	CMC_NoSVA_cis	ENSG00000157851	C	-9	1	0.009	C	+	2	27053945	DPYSL5	1
2:27054527:A:G	CMC	CMC_NoSVA_cis	ENSG00000157851	G	-9	1	0.009	NA	NA	2	27054527	DPYSL5	1
2:27054527:A:G	CMC	CMC_NoSVA_cis	ENSG00000157851	G	-9	1	0.009	NA	NA	2	27054527	DPYSL5	1
2:27054536:A:G	CMC	CMC_NoSVA_cis	ENSG00000157851	G	-9	1	0.009	NA	NA	2	27054536	DPYSL5	1
2:27054536:A:G	CMC	CMC_NoSVA_cis	ENSG00000157851	G	-9	1	0.009	NA	NA	2	27054536	DPYSL5	1
2:27054551:A:G	CMC	CMC_NoSVA_cis	ENSG00000157851	A	-9	1	0.009	NA	NA	2	27054551	DPYSL5	1
2:27054551:A:G	CMC	CMC_NoSVA_cis	ENSG00000157851	A	-9	1	0.009	NA	NA	2	27054551	DPYSL5	1
2:27054811:C:G	CMC	CMC_NoSVA_cis	ENSG00000157851	C	-9	1	0.009	NA	NA	2	27054811	DPYSL5	1
2:27054811:C:G	CMC	CMC_NoSVA_cis	ENSG00000157851	C	-9	1	0.009	NA	NA	2	27054811	DPYSL5	1
2:27054927:C:T	CMC	CMC_NoSVA_cis	ENSG00000157851	T	-9	1	0.009	T	+	2	27054927	DPYSL5	1
2:27054927:C:T	CMC	CMC_NoSVA_cis	ENSG00000157851	T	-9	1	0.009	T	+	2	27054927	DPYSL5	1
2:27055027:A:G	CMC	CMC_NoSVA_cis	ENSG00000157851	G	-9	1	0.009	G	+	2	27055027	DPYSL5	1
2:27055027:A:G	CMC	CMC_NoSVA_cis	ENSG00000157851	G	-9	1	0.009	G	+	2	27055027	DPYSL5	1
2:27055060:G:T	CMC	CMC_NoSVA_cis	ENSG00000157851	G	-9	1	0.009	G	+	2	27055060	DPYSL5	1
2:27055060:G:T	CMC	CMC_NoSVA_cis	ENSG00000157851	G	-9	1	0.009	G	+	2	27055060	DPYSL5	1
2:27055403:A:G	CMC	CMC_NoSVA_cis	ENSG00000157851	G	-9	1	0.009	G	+	2	27055403	DPYSL5	1
2:27055403:A:G	CMC	CMC_NoSVA_cis	ENSG00000157851	G	-9	1	0.009	G	+	2	27055403	DPYSL5	1
2:27055430:A:T	CMC	CMC_NoSVA_cis	ENSG00000157851	T	-9	1	0.009	NA	NA	2	27055430	DPYSL5	1
2:27055430:A:T	CMC	CMC_NoSVA_cis	ENSG00000157851	T	-9	1	0.009	NA	NA	2	27055430	DPYSL5	1
2:27055437:C:T	CMC	CMC_NoSVA_cis	ENSG00000157851	C	-9	1	0.009	NA	NA	2	27055437	DPYSL5	1
2:27055437:C:T	CMC	CMC_NoSVA_cis	ENSG00000157851	C	-9	1	0.009	NA	NA	2	27055437	DPYSL5	1
2:27055618:A:G	CMC	CMC_NoSVA_cis	ENSG00000157851	G	-9	1	0.009	G	+	2	27055618	DPYSL5	1
2:27055618:A:G	CMC	CMC_NoSVA_cis	ENSG00000157851	G	-9	1	0.009	G	+	2	27055618	DPYSL5	1
2:27055671:C:T	CMC	CMC_NoSVA_cis	ENSG00000157851	T	-9	1	0.009	T	+	2	27055671	DPYSL5	1
2:27055671:C:T	CMC	CMC_NoSVA_cis	ENSG00000157851	T	-9	1	0.009	T	+	2	27055671	DPYSL5	1
2:27055784:A:G	CMC	CMC_NoSVA_cis	ENSG00000157851	G	-9	1	0.009	G	+	2	27055784	DPYSL5	1
2:27055784:A:G	CMC	CMC_NoSVA_cis	ENSG00000157851	G	-9	1	0.009	G	+	2	27055784	DPYSL5	1
2:27056239:A:G	CMC	CMC_NoSVA_cis	ENSG00000157851	A	-9	1	0.009	NA	NA	2	27056239	DPYSL5	1
2:27056239:A:G	CMC	CMC_NoSVA_cis	ENSG00000157851	A	-9	1	0.009	NA	NA	2	27056239	DPYSL5	1
2:27056255:C:CA	CMC	CMC_NoSVA_cis	ENSG00000157851	C	-9	1	0.009	NA	NA	2	27056255	DPYSL5	1
2:27056255:C:CA	CMC	CMC_NoSVA_cis	ENSG00000157851	C	-9	1	0.009	NA	NA	2	27056255	DPYSL5	1
2:27056265:C:T	CMC	CMC_NoSVA_cis	ENSG00000157851	T	-9	1	0.009	NA	NA	2	27056265	DPYSL5	1
2:27056265:C:T	CMC	CMC_NoSVA_cis	ENSG00000157851	T	-9	1	0.009	NA	NA	2	27056265	DPYSL5	1
2:27056399:A:AC	CMC	CMC_NoSVA_cis	ENSG00000157851	A	-9	1	0.009	NA	NA	2	27056399	DPYSL5	1
2:27056399:A:AC	CMC	CMC_NoSVA_cis	ENSG00000157851	A	-9	1	0.009	NA	NA	2	27056399	DPYSL5	1
2:27056428:A:AAAAT	CMC	CMC_NoSVA_cis	ENSG00000157851	A	-9	1	0.009	NA	NA	2	27056428	DPYSL5	1
2:27056428:A:AAAAT	CMC	CMC_NoSVA_cis	ENSG00000157851	A	-9	1	0.009	NA	NA	2	27056428	DPYSL5	1
2:27056625:C:T	CMC	CMC_NoSVA_cis	ENSG00000157851	C	-9	1	0.009	C	+	2	27056625	DPYSL5	1
2:27056625:C:T	CMC	CMC_NoSVA_cis	ENSG00000157851	C	-9	1	0.009	C	+	2	27056625	DPYSL5	1
2:27057309:C:T	CMC	CMC_NoSVA_cis	ENSG00000157851	C	-9	1	0.009	C	+	2	27057309	DPYSL5	1
2:27057309:C:T	CMC	CMC_NoSVA_cis	ENSG00000157851	C	-9	1	0.009	C	+	2	27057309	DPYSL5	1
2:27057860:A:G	CMC	CMC_NoSVA_cis	ENSG00000157851	G	-9	1	0.009	G	+	2	27057860	DPYSL5	1
2:27057860:A:G	CMC	CMC_NoSVA_cis	ENSG00000157851	G	-9	1	0.009	G	+	2	27057860	DPYSL5	1
2:27057910:A:T	CMC	CMC_NoSVA_cis	ENSG00000157851	A	-9	1	0.009	A	+	2	27057910	DPYSL5	1
2:27057910:A:T	CMC	CMC_NoSVA_cis	ENSG00000157851	A	-9	1	0.009	A	+	2	27057910	DPYSL5	1
2:27057911:A:C	CMC	CMC_NoSVA_cis	ENSG00000157851	A	-9	1	0.009	A	+	2	27057911	DPYSL5	1
2:27057911:A:C	CMC	CMC_NoSVA_cis	ENSG00000157851	A	-9	1	0.009	A	+	2	27057911	DPYSL5	1
2:27058451:G:T	CMC	CMC_NoSVA_cis	ENSG00000157851	G	-9	1	0.009	NA	NA	2	27058451	DPYSL5	1
2:27058451:G:T	CMC	CMC_NoSVA_cis	ENSG00000157851	G	-9	1	0.009	NA	NA	2	27058451	DPYSL5	1
2:27058507:C:T	CMC	CMC_NoSVA_cis	ENSG00000157851	T	-9	1	0.009	T	+	2	27058507	DPYSL5	1
2:27058507:C:T	CMC	CMC_NoSVA_cis	ENSG00000157851	T	-9	1	0.009	T	+	2	27058507	DPYSL5	1
2:27058549:A:T	CMC	CMC_NoSVA_cis	ENSG00000157851	A	-9	1	0.009	A	+	2	27058549	DPYSL5	1
2:27058549:A:T	CMC	CMC_NoSVA_cis	ENSG00000157851	A	-9	1	0.009	A	+	2	27058549	DPYSL5	1
2:27058657:A:G	CMC	CMC_NoSVA_cis	ENSG00000157851	A	-9	1	0.009	A	+	2	27058657	DPYSL5	1
2:27058657:A:G	CMC	CMC_NoSVA_cis	ENSG00000157851	A	-9	1	0.009	A	+	2	27058657	DPYSL5	1
2:27058667:C:G	CMC	CMC_NoSVA_cis	ENSG00000157851	G	-9	1	0.009	G	+	2	27058667	DPYSL5	1
2:27058667:C:G	CMC	CMC_NoSVA_cis	ENSG00000157851	G	-9	1	0.009	G	+	2	27058667	DPYSL5	1
2:27058921:A:G	CMC	CMC_NoSVA_cis	ENSG00000157851	A	-9	1	0.009	A	+	2	27058921	DPYSL5	1
2:27058921:A:G	CMC	CMC_NoSVA_cis	ENSG00000157851	A	-9	1	0.009	A	+	2	27058921	DPYSL5	1
2:27059011:C:T	CMC	CMC_NoSVA_cis	ENSG00000157851	T	-9	1	0.009	T	+	2	27059011	DPYSL5	1
2:27059011:C:T	CMC	CMC_NoSVA_cis	ENSG00000157851	T	-9	1	0.009	T	+	2	27059011	DPYSL5	1
2:27059167:C:T	CMC	CMC_NoSVA_cis	ENSG00000157851	C	-9	1	0.009	C	+	2	27059167	DPYSL5	1
2:27059167:C:T	CMC	CMC_NoSVA_cis	ENSG00000157851	C	-9	1	0.009	C	+	2	27059167	DPYSL5	1
2:27059351:C:T	CMC	CMC_NoSVA_cis	ENSG00000157851	C	-9	1	0.009	C	+	2	27059351	DPYSL5	1
2:27059351:C:T	CMC	CMC_NoSVA_cis	ENSG00000157851	C	-9	1	0.009	C	+	2	27059351	DPYSL5	1
2:27059397:C:T	CMC	CMC_NoSVA_cis	ENSG00000157851	C	-9	1	0.009	C	+	2	27059397	DPYSL5	1
2:27059397:C:T	CMC	CMC_NoSVA_cis	ENSG00000157851	C	-9	1	0.009	C	+	2	27059397	DPYSL5	1
2:27059399:A:C	CMC	CMC_NoSVA_cis	ENSG00000157851	A	-9	1	0.009	A	+	2	27059399	DPYSL5	1
2:27059399:A:C	CMC	CMC_NoSVA_cis	ENSG00000157851	A	-9	1	0.009	A	+	2	27059399	DPYSL5	1
2:27059531:A:AG	CMC	CMC_NoSVA_cis	ENSG00000157851	AG	-9	1	0.009	NA	NA	2	27059531	DPYSL5	1
2:27059531:A:AG	CMC	CMC_NoSVA_cis	ENSG00000157851	AG	-9	1	0.009	NA	NA	2	27059531	DPYSL5	1
2:27059571:A:G	CMC	CMC_NoSVA_cis	ENSG00000157851	A	-9	1	0.009	A	+	2	27059571	DPYSL5	1
2:27059571:A:G	CMC	CMC_NoSVA_cis	ENSG00000157851	A	-9	1	0.009	A	+	2	27059571	DPYSL5	1
2:27059613:C:T	CMC	CMC_NoSVA_cis	ENSG00000157851	T	-9	1	0.009	T	+	2	27059613	DPYSL5	1
2:27059613:C:T	CMC	CMC_NoSVA_cis	ENSG00000157851	T	-9	1	0.009	T	+	2	27059613	DPYSL5	1
2:27059872:A:G	CMC	CMC_NoSVA_cis	ENSG00000157851	G	-9	1	0.009	G	+	2	27059872	DPYSL5	1
2:27059872:A:G	CMC	CMC_NoSVA_cis	ENSG00000157851	G	-9	1	0.009	G	+	2	27059872	DPYSL5	1
2:27060383:C:G	CMC	CMC_NoSVA_cis	ENSG00000157851	C	-9	1	0.009	C	+	2	27060383	DPYSL5	1
2:27060383:C:G	CMC	CMC_NoSVA_cis	ENSG00000157851	C	-9	1	0.009	C	+	2	27060383	DPYSL5	1
2:27060707:A:G	CMC	CMC_NoSVA_cis	ENSG00000157851	A	-9	1	0.009	A	+	2	27060707	DPYSL5	1
2:27060707:A:G	CMC	CMC_NoSVA_cis	ENSG00000157851	A	-9	1	0.009	A	+	2	27060707	DPYSL5	1
2:27061253:C:T	CMC	CMC_NoSVA_cis	ENSG00000157851	T	-9	1	0.009	T	+	2	27061253	DPYSL5	1
2:27061253:C:T	CMC	CMC_NoSVA_cis	ENSG00000157851	T	-9	1	0.009	T	+	2	27061253	DPYSL5	1
2:27061922:A:G	CMC	CMC_NoSVA_cis	ENSG00000157851	G	-9	1	0.009	G	+	2	27061922	DPYSL5	1
2:27061922:A:G	CMC	CMC_NoSVA_cis	ENSG00000157851	G	-9	1	0.009	G	+	2	27061922	DPYSL5	1
2:27061970:C:T	CMC	CMC_NoSVA_cis	ENSG00000157851	C	-9	1	0.009	C	+	2	27061970	DPYSL5	1
2:27061970:C:T	CMC	CMC_NoSVA_cis	ENSG00000157851	C	-9	1	0.009	C	+	2	27061970	DPYSL5	1
2:27061982:A:G	CMC	CMC_NoSVA_cis	ENSG00000157851	A	-9	1	0.009	A	+	2	27061982	DPYSL5	1
2:27061982:A:G	CMC	CMC_NoSVA_cis	ENSG00000157851	A	-9	1	0.009	A	+	2	27061982	DPYSL5	1
2:27061998:A:G	CMC	CMC_NoSVA_cis	ENSG00000157851	G	-9	1	0.009	G	+	2	27061998	DPYSL5	1
2:27061998:A:G	CMC	CMC_NoSVA_cis	ENSG00000157851	G	-9	1	0.009	G	+	2	27061998	DPYSL5	1
2:27062264:A:ACTT	CMC	CMC_NoSVA_cis	ENSG00000157851	ACTT	-9	1	0.009	NA	NA	2	27062264	DPYSL5	1
2:27062264:A:ACTT	CMC	CMC_NoSVA_cis	ENSG00000157851	ACTT	-9	1	0.009	NA	NA	2	27062264	DPYSL5	1
2:27062596:T:TCTCA	CMC	CMC_NoSVA_cis	ENSG00000157851	TCTCA	-9	1	0.009	NA	NA	2	27062596	DPYSL5	1
2:27062596:T:TCTCA	CMC	CMC_NoSVA_cis	ENSG00000157851	TCTCA	-9	1	0.009	NA	NA	2	27062596	DPYSL5	1
2:27062729:A:G	CMC	CMC_NoSVA_cis	ENSG00000157851	A	-9	1	0.009	A	+	2	27062729	DPYSL5	1
2:27062729:A:G	CMC	CMC_NoSVA_cis	ENSG00000157851	A	-9	1	0.009	A	+	2	27062729	DPYSL5	1
2:27062741:T:TA	CMC	CMC_NoSVA_cis	ENSG00000157851	TA	-9	1	0.009	NA	NA	2	27062741	DPYSL5	1
2:27062741:T:TA	CMC	CMC_NoSVA_cis	ENSG00000157851	TA	-9	1	0.009	NA	NA	2	27062741	DPYSL5	1
2:27062898:G:GAC	CMC	CMC_NoSVA_cis	ENSG00000157851	GAC	-9	1	0.009	NA	NA	2	27062898	DPYSL5	1
2:27062898:G:GAC	CMC	CMC_NoSVA_cis	ENSG00000157851	GAC	-9	1	0.009	NA	NA	2	27062898	DPYSL5	1
2:27063260:A:G	CMC	CMC_NoSVA_cis	ENSG00000157851	G	-9	1	0.009	G	+	2	27063260	DPYSL5	1
2:27063260:A:G	CMC	CMC_NoSVA_cis	ENSG00000157851	G	-9	1	0.009	G	+	2	27063260	DPYSL5	1
2:27063261:A:G	CMC	CMC_NoSVA_cis	ENSG00000157851	A	-9	1	0.009	A	+	2	27063261	DPYSL5	1
2:27063261:A:G	CMC	CMC_NoSVA_cis	ENSG00000157851	A	-9	1	0.009	A	+	2	27063261	DPYSL5	1
2:27063534:T:TC	CMC	CMC_NoSVA_cis	ENSG00000157851	T	-9	1	0.009	NA	NA	2	27063534	DPYSL5	1
2:27063534:T:TC	CMC	CMC_NoSVA_cis	ENSG00000157851	T	-9	1	0.009	NA	NA	2	27063534	DPYSL5	1
2:27063777:C:T	CMC	CMC_NoSVA_cis	ENSG00000157851	T	-9	1	0.009	T	+	2	27063777	DPYSL5	1
2:27063777:C:T	CMC	CMC_NoSVA_cis	ENSG00000157851	T	-9	1	0.009	T	+	2	27063777	DPYSL5	1
2:27064096:A:T	CMC	CMC_NoSVA_cis	ENSG00000157851	A	-9	1	0.009	A	+	2	27064096	DPYSL5	1
2:27064096:A:T	CMC	CMC_NoSVA_cis	ENSG00000157851	A	-9	1	0.009	A	+	2	27064096	DPYSL5	1
2:27064183:C:T	CMC	CMC_NoSVA_cis	ENSG00000157851	C	-9	1	0.009	C	+	2	27064183	DPYSL5	1
2:27064183:C:T	CMC	CMC_NoSVA_cis	ENSG00000157851	C	-9	1	0.009	C	+	2	27064183	DPYSL5	1
2:27064336:C:T	CMC	CMC_NoSVA_cis	ENSG00000157851	C	-9	1	0.009	C	+	2	27064336	DPYSL5	1
2:27064336:C:T	CMC	CMC_NoSVA_cis	ENSG00000157851	C	-9	1	0.009	C	+	2	27064336	DPYSL5	1
2:27064349:A:G	CMC	CMC_NoSVA_cis	ENSG00000157851	A	-9	1	0.009	A	+	2	27064349	DPYSL5	1
2:27064349:A:G	CMC	CMC_NoSVA_cis	ENSG00000157851	A	-9	1	0.009	A	+	2	27064349	DPYSL5	1
2:27064577:C:T	CMC	CMC_NoSVA_cis	ENSG00000157851	T	-9	1	0.009	NA	NA	2	27064577	DPYSL5	1
2:27064577:C:T	CMC	CMC_NoSVA_cis	ENSG00000157851	T	-9	1	0.009	NA	NA	2	27064577	DPYSL5	1
2:27064608:A:G	CMC	CMC_NoSVA_cis	ENSG00000157851	A	-9	1	0.009	A	+	2	27064608	DPYSL5	1
2:27064608:A:G	CMC	CMC_NoSVA_cis	ENSG00000157851	A	-9	1	0.009	A	+	2	27064608	DPYSL5	1
2:27064688:C:T	CMC	CMC_NoSVA_cis	ENSG00000157851	C	-9	1	0.009	C	+	2	27064688	DPYSL5	1
2:27064688:C:T	CMC	CMC_NoSVA_cis	ENSG00000157851	C	-9	1	0.009	C	+	2	27064688	DPYSL5	1
2:27064879:A:G	CMC	CMC_NoSVA_cis	ENSG00000157851	A	-9	1	0.009	A	+	2	27064879	DPYSL5	1
2:27064879:A:G	CMC	CMC_NoSVA_cis	ENSG00000157851	A	-9	1	0.009	A	+	2	27064879	DPYSL5	1
2:27065488:A:G	CMC	CMC_NoSVA_cis	ENSG00000157851	A	-9	1	0.009	A	+	2	27065488	DPYSL5	1
2:27065488:A:G	CMC	CMC_NoSVA_cis	ENSG00000157851	A	-9	1	0.009	A	+	2	27065488	DPYSL5	1
2:27065656:C:T	CMC	CMC_NoSVA_cis	ENSG00000157851	T	-9	1	0.009	NA	NA	2	27065656	DPYSL5	1
2:27065656:C:T	CMC	CMC_NoSVA_cis	ENSG00000157851	T	-9	1	0.009	NA	NA	2	27065656	DPYSL5	1
2:27065733:C:T	CMC	CMC_NoSVA_cis	ENSG00000157851	T	-9	1	0.009	NA	NA	2	27065733	DPYSL5	1
2:27065733:C:T	CMC	CMC_NoSVA_cis	ENSG00000157851	T	-9	1	0.009	NA	NA	2	27065733	DPYSL5	1
2:27066070:A:T	CMC	CMC_NoSVA_cis	ENSG00000157851	A	-9	1	0.009	NA	NA	2	27066070	DPYSL5	1
2:27066070:A:T	CMC	CMC_NoSVA_cis	ENSG00000157851	A	-9	1	0.009	NA	NA	2	27066070	DPYSL5	1
2:27066103:G:T	CMC	CMC_NoSVA_cis	ENSG00000157851	G	-9	1	0.009	NA	NA	2	27066103	DPYSL5	1
2:27066103:G:T	CMC	CMC_NoSVA_cis	ENSG00000157851	G	-9	1	0.009	NA	NA	2	27066103	DPYSL5	1
2:27066833:A:G	CMC	CMC_NoSVA_cis	ENSG00000157851	G	-9	1	0.009	NA	NA	2	27066833	DPYSL5	1
2:27066833:A:G	CMC	CMC_NoSVA_cis	ENSG00000157851	G	-9	1	0.009	NA	NA	2	27066833	DPYSL5	1
2:27066877:T:TTTTTTTTC	CMC	CMC_NoSVA_cis	ENSG00000157851	TTTTTTTTC	-9	1	0.009	NA	NA	2	27066877	DPYSL5	1
2:27066877:T:TTTTTTTTC	CMC	CMC_NoSVA_cis	ENSG00000157851	TTTTTTTTC	-9	1	0.009	NA	NA	2	27066877	DPYSL5	1
2:27067059:A:G	CMC	CMC_NoSVA_cis	ENSG00000157851	A	-9	1	0.009	NA	NA	2	27067059	DPYSL5	1
2:27067059:A:G	CMC	CMC_NoSVA_cis	ENSG00000157851	A	-9	1	0.009	NA	NA	2	27067059	DPYSL5	1
2:27067204:A:AT	CMC	CMC_NoSVA_cis	ENSG00000157851	A	-9	1	0.009	NA	NA	2	27067204	DPYSL5	1
2:27067204:A:AT	CMC	CMC_NoSVA_cis	ENSG00000157851	A	-9	1	0.009	NA	NA	2	27067204	DPYSL5	1
2:27068577:C:G	CMC	CMC_NoSVA_cis	ENSG00000157851	G	-9	1	0.009	NA	NA	2	27068577	DPYSL5	1
2:27068577:C:G	CMC	CMC_NoSVA_cis	ENSG00000157851	G	-9	1	0.009	NA	NA	2	27068577	DPYSL5	1
2:27069211:A:G	CMC	CMC_NoSVA_cis	ENSG00000157851	A	-9	1	0.009	NA	NA	2	27069211	DPYSL5	1
2:27069211:A:G	CMC	CMC_NoSVA_cis	ENSG00000157851	A	-9	1	0.009	NA	NA	2	27069211	DPYSL5	1
2:27070141:A:ATTTG	CMC	CMC_NoSVA_cis	ENSG00000157851	ATTTG	-9	1	0.009	NA	NA	2	27070141	DPYSL5	1
2:27070141:A:ATTTG	CMC	CMC_NoSVA_cis	ENSG00000157851	ATTTG	-9	1	0.009	NA	NA	2	27070141	DPYSL5	1
2:27072209:C:T	CMC	CMC_NoSVA_cis	ENSG00000157851	C	-9	1	0.009	NA	NA	2	27072209	DPYSL5	1
2:27072209:C:T	CMC	CMC_NoSVA_cis	ENSG00000157851	C	-9	1	0.009	NA	NA	2	27072209	DPYSL5	1
2:27073853:C:T	CMC	CMC_NoSVA_cis	ENSG00000157851	T	-9	1	0.009	NA	NA	2	27073853	DPYSL5	1
2:27073853:C:T	CMC	CMC_NoSVA_cis	ENSG00000157851	T	-9	1	0.009	NA	NA	2	27073853	DPYSL5	1
2:27074493:A:G	CMC	CMC_NoSVA_cis	ENSG00000157851	G	-9	1	0.009	NA	NA	2	27074493	DPYSL5	1
2:27074493:A:G	CMC	CMC_NoSVA_cis	ENSG00000157851	G	-9	1	0.009	NA	NA	2	27074493	DPYSL5	1
2:27076557:C:T	CMC	CMC_NoSVA_cis	ENSG00000157851	C	-9	1	0.009	C	+	2	27076557	DPYSL5	1
2:27076557:C:T	CMC	CMC_NoSVA_cis	ENSG00000157851	C	-9	1	0.009	C	+	2	27076557	DPYSL5	1
2:27077610:A:G	CMC	CMC_NoSVA_cis	ENSG00000157851	G	-9	1	0.009	G	+	2	27077610	DPYSL5	1
2:27077610:A:G	CMC	CMC_NoSVA_cis	ENSG00000157851	G	-9	1	0.009	G	+	2	27077610	DPYSL5	1
2:27080035:A:C	CMC	CMC_NoSVA_cis	ENSG00000157851	C	-9	1	0.009	C	+	2	27080035	DPYSL5	1
2:27080035:A:C	CMC	CMC_NoSVA_cis	ENSG00000157851	C	-9	1	0.009	C	+	2	27080035	DPYSL5	1
2:27080134:A:G	CMC	CMC_NoSVA_cis	ENSG00000157851	G	-9	1	0.009	G	+	2	27080134	DPYSL5	1
2:27080134:A:G	CMC	CMC_NoSVA_cis	ENSG00000157851	G	-9	1	0.009	G	+	2	27080134	DPYSL5	1
2:27080332:C:T	CMC	CMC_NoSVA_cis	ENSG00000157851	C	-9	1	0.009	C	+	2	27080332	DPYSL5	1
2:27080332:C:T	CMC	CMC_NoSVA_cis	ENSG00000157851	C	-9	1	0.009	C	+	2	27080332	DPYSL5	1
2:27080513:A:T	CMC	CMC_NoSVA_cis	ENSG00000157851	A	-9	1	0.009	A	+	2	27080513	DPYSL5	1
2:27080513:A:T	CMC	CMC_NoSVA_cis	ENSG00000157851	A	-9	1	0.009	A	+	2	27080513	DPYSL5	1
2:27080706:A:G	CMC	CMC_NoSVA_cis	ENSG00000157851	A	-9	1	0.009	A	+	2	27080706	DPYSL5	1
2:27080706:A:G	CMC	CMC_NoSVA_cis	ENSG00000157851	A	-9	1	0.009	A	+	2	27080706	DPYSL5	1
2:27081123:T:TC	CMC	CMC_NoSVA_cis	ENSG00000157851	T	-9	1	0.009	NA	NA	2	27081123	DPYSL5	1
2:27081123:T:TC	CMC	CMC_NoSVA_cis	ENSG00000157851	T	-9	1	0.009	NA	NA	2	27081123	DPYSL5	1
2:27081618:T:TTTC	CMC	CMC_NoSVA_cis	ENSG00000157851	TTTC	-9	1	0.009	NA	NA	2	27081618	DPYSL5	1
2:27081618:T:TTTC	CMC	CMC_NoSVA_cis	ENSG00000157851	TTTC	-9	1	0.009	NA	NA	2	27081618	DPYSL5	1
2:27082559:A:G	CMC	CMC_NoSVA_cis	ENSG00000157851	A	-9	1	0.009	NA	NA	2	27082559	DPYSL5	1
2:27082559:A:G	CMC	CMC_NoSVA_cis	ENSG00000157851	A	-9	1	0.009	NA	NA	2	27082559	DPYSL5	1
2:27083269:C:T	CMC	CMC_NoSVA_cis	ENSG00000157851	T	-9	1	0.009	T	+	2	27083269	DPYSL5	1
2:27083269:C:T	CMC	CMC_NoSVA_cis	ENSG00000157851	T	-9	1	0.009	T	+	2	27083269	DPYSL5	1
2:27083489:C:T	CMC	CMC_NoSVA_cis	ENSG00000157851	T	-9	1	0.009	NA	NA	2	27083489	DPYSL5	1
2:27083489:C:T	CMC	CMC_NoSVA_cis	ENSG00000157851	T	-9	1	0.009	NA	NA	2	27083489	DPYSL5	1
2:27084942:T:TC	CMC	CMC_NoSVA_cis	ENSG00000157851	TC	-9	1	0.009	NA	NA	2	27084942	DPYSL5	1
2:27084942:T:TC	CMC	CMC_NoSVA_cis	ENSG00000157851	TC	-9	1	0.009	NA	NA	2	27084942	DPYSL5	1
2:27087709:A:T	CMC	CMC_NoSVA_cis	ENSG00000157851	T	-9	1	0.009	T	+	2	27087709	DPYSL5	1
2:27087709:A:T	CMC	CMC_NoSVA_cis	ENSG00000157851	T	-9	1	0.009	T	+	2	27087709	DPYSL5	1
2:27091957:G:T	CMC	CMC_NoSVA_cis	ENSG00000157851	T	-9	1	0.009	T	+	2	27091957	DPYSL5	1
2:27091957:G:T	CMC	CMC_NoSVA_cis	ENSG00000157851	T	-9	1	0.009	T	+	2	27091957	DPYSL5	1
2:27093844:A:C	CMC	CMC_NoSVA_cis	ENSG00000157851	A	-9	1	0.009	A	+	2	27093844	DPYSL5	1
2:27093844:A:C	CMC	CMC_NoSVA_cis	ENSG00000157851	A	-9	1	0.009	A	+	2	27093844	DPYSL5	1
2:27094842:C:G	CMC	CMC_NoSVA_cis	ENSG00000157851	C	-9	1	0.009	C	+	2	27094842	DPYSL5	1
2:27094842:C:G	CMC	CMC_NoSVA_cis	ENSG00000157851	C	-9	1	0.009	C	+	2	27094842	DPYSL5	1
2:27095658:C:CAG	CMC	CMC_NoSVA_cis	ENSG00000157851	C	-9	1	0.009	NA	NA	2	27095658	DPYSL5	1
2:27095658:C:CAG	CMC	CMC_NoSVA_cis	ENSG00000157851	C	-9	1	0.009	NA	NA	2	27095658	DPYSL5	1
2:27097194:A:T	CMC	CMC_NoSVA_cis	ENSG00000157851	T	-9	1	0.009	NA	NA	2	27097194	DPYSL5	1
2:27097194:A:T	CMC	CMC_NoSVA_cis	ENSG00000157851	T	-9	1	0.009	NA	NA	2	27097194	DPYSL5	1
2:27098086:A:G	CMC	CMC_NoSVA_cis	ENSG00000157851	G	-9	1	0.009	NA	NA	2	27098086	DPYSL5	1
2:27098086:A:G	CMC	CMC_NoSVA_cis	ENSG00000157851	G	-9	1	0.009	NA	NA	2	27098086	DPYSL5	1
2:27098766:A:G	CMC	CMC_NoSVA_cis	ENSG00000157851	G	-9	1	0.009	NA	NA	2	27098766	DPYSL5	1
2:27098766:A:G	CMC	CMC_NoSVA_cis	ENSG00000157851	G	-9	1	0.009	NA	NA	2	27098766	DPYSL5	1
2:27104131:C:T	CMC	CMC_NoSVA_cis	ENSG00000157851	T	-9	1	0.009	NA	NA	2	27104131	DPYSL5	1
2:27104131:C:T	CMC	CMC_NoSVA_cis	ENSG00000157851	T	-9	1	0.009	NA	NA	2	27104131	DPYSL5	1
2:27106625:A:T	CMC	CMC_NoSVA_cis	ENSG00000157851	A	-9	1	0.009	NA	NA	2	27106625	DPYSL5	1
2:27106625:A:T	CMC	CMC_NoSVA_cis	ENSG00000157851	A	-9	1	0.009	NA	NA	2	27106625	DPYSL5	1
2:27111650:C:T	CMC	CMC_NoSVA_cis	ENSG00000157851	C	-9	1	0.009	NA	NA	2	27111650	DPYSL5	1
2:27111650:C:T	CMC	CMC_NoSVA_cis	ENSG00000157851	C	-9	1	0.009	NA	NA	2	27111650	DPYSL5	1
2:27111651:A:G	CMC	CMC_NoSVA_cis	ENSG00000157851	A	-9	1	0.009	NA	NA	2	27111651	DPYSL5	1
2:27111651:A:G	CMC	CMC_NoSVA_cis	ENSG00000157851	A	-9	1	0.009	NA	NA	2	27111651	DPYSL5	1
2:27114783:C:T	CMC	CMC_NoSVA_cis	ENSG00000157851	C	-9	1	0.009	NA	NA	2	27114783	DPYSL5	1
2:27114783:C:T	CMC	CMC_NoSVA_cis	ENSG00000157851	C	-9	1	0.009	NA	NA	2	27114783	DPYSL5	1
2:27115304:C:T	CMC	CMC_NoSVA_cis	ENSG00000157851	T	-9	1	0.009	NA	NA	2	27115304	DPYSL5	1
2:27115304:C:T	CMC	CMC_NoSVA_cis	ENSG00000157851	T	-9	1	0.009	NA	NA	2	27115304	DPYSL5	1
2:27119655:C:G	CMC	CMC_NoSVA_cis	ENSG00000157851	G	-9	1	0.009	NA	NA	2	27119655	DPYSL5	1
2:27119655:C:G	CMC	CMC_NoSVA_cis	ENSG00000157851	G	-9	1	0.009	NA	NA	2	27119655	DPYSL5	1
2:27126027:G:T	CMC	CMC_NoSVA_cis	ENSG00000157851	G	-9	1	0.009	NA	NA	2	27126027	DPYSL5	1
2:27126027:G:T	CMC	CMC_NoSVA_cis	ENSG00000157851	G	-9	1	0.009	NA	NA	2	27126027	DPYSL5	1
2:27128529:C:T	CMC	CMC_NoSVA_cis	ENSG00000157851	T	-9	1	0.009	NA	NA	2	27128529	DPYSL5	1
2:27128529:C:T	CMC	CMC_NoSVA_cis	ENSG00000157851	T	-9	1	0.009	NA	NA	2	27128529	DPYSL5	1
2:27128834:A:G	CMC	CMC_NoSVA_cis	ENSG00000157851	G	-9	1	0.009	NA	NA	2	27128834	DPYSL5	1
2:27128834:A:G	CMC	CMC_NoSVA_cis	ENSG00000157851	G	-9	1	0.009	NA	NA	2	27128834	DPYSL5	1
2:27129309:A:C	CMC	CMC_NoSVA_cis	ENSG00000157851	A	-9	1	0.009	NA	NA	2	27129309	DPYSL5	1
2:27129309:A:C	CMC	CMC_NoSVA_cis	ENSG00000157851	A	-9	1	0.009	NA	NA	2	27129309	DPYSL5	1
2:27129735:A:C	CMC	CMC_NoSVA_cis	ENSG00000157851	A	-9	1	0.009	NA	NA	2	27129735	DPYSL5	1
2:27129735:A:C	CMC	CMC_NoSVA_cis	ENSG00000157851	A	-9	1	0.009	NA	NA	2	27129735	DPYSL5	1
2:27130332:C:T	CMC	CMC_NoSVA_cis	ENSG00000157851	C	-9	1	0.009	NA	NA	2	27130332	DPYSL5	1
2:27130332:C:T	CMC	CMC_NoSVA_cis	ENSG00000157851	C	-9	1	0.009	NA	NA	2	27130332	DPYSL5	1
2:27130891:C:T	CMC	CMC_NoSVA_cis	ENSG00000157851	T	-9	1	0.009	NA	NA	2	27130891	DPYSL5	1
2:27130891:C:T	CMC	CMC_NoSVA_cis	ENSG00000157851	T	-9	1	0.009	NA	NA	2	27130891	DPYSL5	1
2:27131022:A:G	CMC	CMC_NoSVA_cis	ENSG00000157851	A	-9	1	0.009	NA	NA	2	27131022	DPYSL5	1
2:27131022:A:G	CMC	CMC_NoSVA_cis	ENSG00000157851	A	-9	1	0.009	NA	NA	2	27131022	DPYSL5	1
2:27131849:G:T	CMC	CMC_NoSVA_cis	ENSG00000157851	T	-9	1	0.009	T	+	2	27131849	DPYSL5	1
2:27131849:G:T	CMC	CMC_NoSVA_cis	ENSG00000157851	T	-9	1	0.009	T	+	2	27131849	DPYSL5	1
2:27132822:A:T	CMC	CMC_NoSVA_cis	ENSG00000157851	A	-9	1	0.009	A	+	2	27132822	DPYSL5	1
2:27132822:A:T	CMC	CMC_NoSVA_cis	ENSG00000157851	A	-9	1	0.009	A	+	2	27132822	DPYSL5	1
2:27133934:G:T	CMC	CMC_NoSVA_cis	ENSG00000157851	G	-9	1	0.009	G	+	2	27133934	DPYSL5	1
2:27133934:G:T	CMC	CMC_NoSVA_cis	ENSG00000157851	G	-9	1	0.009	G	+	2	27133934	DPYSL5	1
2:27134248:C:CAT	CMC	CMC_NoSVA_cis	ENSG00000157851	CAT	-9	1	0.009	NA	NA	2	27134248	DPYSL5	1
2:27134248:C:CAT	CMC	CMC_NoSVA_cis	ENSG00000157851	CAT	-9	1	0.009	NA	NA	2	27134248	DPYSL5	1
2:27134925:C:T	CMC	CMC_NoSVA_cis	ENSG00000157851	C	-9	1	0.009	C	+	2	27134925	DPYSL5	1
2:27134925:C:T	CMC	CMC_NoSVA_cis	ENSG00000157851	C	-9	1	0.009	C	+	2	27134925	DPYSL5	1
2:27137307:C:T	CMC	CMC_NoSVA_cis	ENSG00000157851	C	-9	1	0.009	C	+	2	27137307	DPYSL5	1
2:27137307:C:T	CMC	CMC_NoSVA_cis	ENSG00000157851	C	-9	1	0.009	C	+	2	27137307	DPYSL5	1
2:27137616:A:G	CMC	CMC_NoSVA_cis	ENSG00000157851	G	-9	1	0.009	G	+	2	27137616	DPYSL5	1
2:27137616:A:G	CMC	CMC_NoSVA_cis	ENSG00000157851	G	-9	1	0.009	G	+	2	27137616	DPYSL5	1
2:27137671:C:T	CMC	CMC_NoSVA_cis	ENSG00000157851	C	-9	1	0.009	C	+	2	27137671	DPYSL5	1
2:27137671:C:T	CMC	CMC_NoSVA_cis	ENSG00000157851	C	-9	1	0.009	C	+	2	27137671	DPYSL5	1
2:27138285:A:G	CMC	CMC_NoSVA_cis	ENSG00000157851	G	-9	1	0.009	G	+	2	27138285	DPYSL5	1
2:27138285:A:G	CMC	CMC_NoSVA_cis	ENSG00000157851	G	-9	1	0.009	G	+	2	27138285	DPYSL5	1
2:27138594:A:C	CMC	CMC_NoSVA_cis	ENSG00000157851	C	-9	1	0.009	C	+	2	27138594	DPYSL5	1
2:27138594:A:C	CMC	CMC_NoSVA_cis	ENSG00000157851	C	-9	1	0.009	C	+	2	27138594	DPYSL5	1
2:27138911:C:T	CMC	CMC_NoSVA_cis	ENSG00000157851	T	-9	1	0.009	T	+	2	27138911	DPYSL5	1
2:27138911:C:T	CMC	CMC_NoSVA_cis	ENSG00000157851	T	-9	1	0.009	T	+	2	27138911	DPYSL5	1
2:27139747:A:C	CMC	CMC_NoSVA_cis	ENSG00000157851	C	-9	1	0.009	C	+	2	27139747	DPYSL5	1
2:27139747:A:C	CMC	CMC_NoSVA_cis	ENSG00000157851	C	-9	1	0.009	C	+	2	27139747	DPYSL5	1
2:27139888:C:T	CMC	CMC_NoSVA_cis	ENSG00000157851	T	-9	1	0.009	T	+	2	27139888	DPYSL5	1
2:27139888:C:T	CMC	CMC_NoSVA_cis	ENSG00000157851	T	-9	1	0.009	T	+	2	27139888	DPYSL5	1
2:27140022:C:T	CMC	CMC_NoSVA_cis	ENSG00000157851	C	-9	1	0.009	C	+	2	27140022	DPYSL5	1
2:27140022:C:T	CMC	CMC_NoSVA_cis	ENSG00000157851	C	-9	1	0.009	C	+	2	27140022	DPYSL5	1
2:27140099:A:C	CMC	CMC_NoSVA_cis	ENSG00000157851	A	-9	1	0.009	A	+	2	27140099	DPYSL5	1
2:27140099:A:C	CMC	CMC_NoSVA_cis	ENSG00000157851	A	-9	1	0.009	A	+	2	27140099	DPYSL5	1
2:27140342:C:T	CMC	CMC_NoSVA_cis	ENSG00000157851	C	-9	1	0.009	C	+	2	27140342	DPYSL5	1
2:27140342:C:T	CMC	CMC_NoSVA_cis	ENSG00000157851	C	-9	1	0.009	C	+	2	27140342	DPYSL5	1
2:27140741:C:T	CMC	CMC_NoSVA_cis	ENSG00000157851	C	-9	1	0.009	C	+	2	27140741	DPYSL5	1
2:27140741:C:T	CMC	CMC_NoSVA_cis	ENSG00000157851	C	-9	1	0.009	C	+	2	27140741	DPYSL5	1
2:27141349:T:TTTC	CMC	CMC_NoSVA_cis	ENSG00000157851	TTTC	-9	1	0.009	NA	NA	2	27141349	DPYSL5	1
2:27141349:T:TTTC	CMC	CMC_NoSVA_cis	ENSG00000157851	TTTC	-9	1	0.009	NA	NA	2	27141349	DPYSL5	1
2:27141504:C:T	CMC	CMC_NoSVA_cis	ENSG00000157851	C	-9	1	0.009	C	+	2	27141504	DPYSL5	1
2:27141504:C:T	CMC	CMC_NoSVA_cis	ENSG00000157851	C	-9	1	0.009	C	+	2	27141504	DPYSL5	1
2:27141515:A:C	CMC	CMC_NoSVA_cis	ENSG00000157851	A	-9	1	0.009	A	+	2	27141515	DPYSL5	1
2:27141515:A:C	CMC	CMC_NoSVA_cis	ENSG00000157851	A	-9	1	0.009	A	+	2	27141515	DPYSL5	1
2:27142091:A:G	CMC	CMC_NoSVA_cis	ENSG00000157851	A	-9	1	0.009	A	+	2	27142091	DPYSL5	1
2:27142091:A:G	CMC	CMC_NoSVA_cis	ENSG00000157851	A	-9	1	0.009	A	+	2	27142091	DPYSL5	1
2:26961166:A:G	CMC	CMC_SVA_cis	ENSG00000157851	A	-9	1	0.009	NA	NA	2	26961166	DPYSL5	1
2:26961265:T:TG	CMC	CMC_SVA_cis	ENSG00000157851	TG	-9	1	0.009	NA	NA	2	26961265	DPYSL5	1
2:26961857:G:T	CMC	CMC_SVA_cis	ENSG00000157851	T	-9	1	0.009	NA	NA	2	26961857	DPYSL5	1
2:26962134:C:T	CMC	CMC_SVA_cis	ENSG00000157851	C	-9	1	0.009	NA	NA	2	26962134	DPYSL5	1
2:26962280:A:G	CMC	CMC_SVA_cis	ENSG00000157851	A	-9	1	0.009	A	+	2	26962280	DPYSL5	1
2:26962786:A:G	CMC	CMC_SVA_cis	ENSG00000157851	A	-9	1	0.009	A	+	2	26962786	DPYSL5	1
2:26963378:A:G	CMC	CMC_SVA_cis	ENSG00000157851	A	-9	1	0.009	NA	NA	2	26963378	DPYSL5	1
2:26963760:C:T	CMC	CMC_SVA_cis	ENSG00000157851	T	-9	1	0.009	T	+	2	26963760	DPYSL5	1
2:26964015:C:T	CMC	CMC_SVA_cis	ENSG00000157851	T	-9	1	0.009	NA	NA	2	26964015	DPYSL5	1
2:26965198:A:G	CMC	CMC_SVA_cis	ENSG00000157851	A	-9	1	0.009	NA	NA	2	26965198	DPYSL5	1
2:26967109:C:T	CMC	CMC_SVA_cis	ENSG00000157851	C	-9	1	0.009	NA	NA	2	26967109	DPYSL5	1
2:26970109:C:G	CMC	CMC_SVA_cis	ENSG00000157851	G	-9	1	0.009	NA	NA	2	26970109	DPYSL5	1
2:26971418:A:G	CMC	CMC_SVA_cis	ENSG00000157851	G	-9	1	0.009	NA	NA	2	26971418	DPYSL5	1
2:26972066:C:G	CMC	CMC_SVA_cis	ENSG00000157851	C	-9	1	0.009	NA	NA	2	26972066	DPYSL5	1
2:26975168:A:T	CMC	CMC_SVA_cis	ENSG00000157851	T	-9	1	0.009	NA	NA	2	26975168	DPYSL5	1
2:26976711:A:T	CMC	CMC_SVA_cis	ENSG00000157851	A	-9	1	0.009	NA	NA	2	26976711	DPYSL5	1
2:26976712:C:T	CMC	CMC_SVA_cis	ENSG00000157851	C	-9	1	0.009	NA	NA	2	26976712	DPYSL5	1
2:26979671:C:T	CMC	CMC_SVA_cis	ENSG00000157851	T	-9	1	0.009	NA	NA	2	26979671	DPYSL5	1
2:26982600:C:T	CMC	CMC_SVA_cis	ENSG00000157851	C	-9	1	0.009	NA	NA	2	26982600	DPYSL5	1
2:26985903:C:T	CMC	CMC_SVA_cis	ENSG00000157851	C	-9	1	0.009	NA	NA	2	26985903	DPYSL5	1
2:26986791:C:T	CMC	CMC_SVA_cis	ENSG00000157851	C	-9	1	0.009	NA	NA	2	26986791	DPYSL5	1
2:26987481:A:G	CMC	CMC_SVA_cis	ENSG00000157851	A	-9	1	0.009	NA	NA	2	26987481	DPYSL5	1
2:26987488:C:G	CMC	CMC_SVA_cis	ENSG00000157851	G	-9	1	0.009	NA	NA	2	26987488	DPYSL5	1
2:26987811:A:G	CMC	CMC_SVA_cis	ENSG00000157851	G	-9	1	0.009	NA	NA	2	26987811	DPYSL5	1
2:26988011:A:T	CMC	CMC_SVA_cis	ENSG00000157851	T	-9	1	0.009	NA	NA	2	26988011	DPYSL5	1
2:26990273:C:T	CMC	CMC_SVA_cis	ENSG00000157851	C	-9	1	0.009	NA	NA	2	26990273	DPYSL5	1
2:26990429:C:T	CMC	CMC_SVA_cis	ENSG00000157851	T	-9	1	0.009	NA	NA	2	26990429	DPYSL5	1
2:26990507:A:G	CMC	CMC_SVA_cis	ENSG00000157851	A	-9	1	0.009	NA	NA	2	26990507	DPYSL5	1
2:26992070:C:T	CMC	CMC_SVA_cis	ENSG00000157851	C	-9	1	0.009	NA	NA	2	26992070	DPYSL5	1
2:26992371:C:G	CMC	CMC_SVA_cis	ENSG00000157851	C	-9	1	0.009	NA	NA	2	26992371	DPYSL5	1
2:26994767:C:T	CMC	CMC_SVA_cis	ENSG00000157851	C	-9	1	0.009	NA	NA	2	26994767	DPYSL5	1
2:26994920:C:G	CMC	CMC_SVA_cis	ENSG00000157851	G	-9	1	0.009	NA	NA	2	26994920	DPYSL5	1
2:26995602:A:G	CMC	CMC_SVA_cis	ENSG00000157851	G	-9	1	0.009	NA	NA	2	26995602	DPYSL5	1
2:26997031:A:G	CMC	CMC_SVA_cis	ENSG00000157851	G	-9	1	0.009	NA	NA	2	26997031	DPYSL5	1
2:26997490:A:C	CMC	CMC_SVA_cis	ENSG00000157851	A	-9	1	0.009	NA	NA	2	26997490	DPYSL5	1
2:27000276:G:T	CMC	CMC_SVA_cis	ENSG00000157851	T	-9	1	0.009	NA	NA	2	27000276	DPYSL5	1
2:27004254:C:T	CMC	CMC_SVA_cis	ENSG00000157851	C	-9	1	0.009	NA	NA	2	27004254	DPYSL5	1
2:27007086:C:CT	CMC	CMC_SVA_cis	ENSG00000157851	C	-9	1	0.009	NA	NA	2	27007086	DPYSL5	1
2:27018100:G:T	CMC	CMC_SVA_cis	ENSG00000157851	G	-9	1	0.009	NA	NA	2	27018100	DPYSL5	1
2:27018588:C:T	CMC	CMC_SVA_cis	ENSG00000157851	T	-9	1	0.009	NA	NA	2	27018588	DPYSL5	1
2:27020321:T:TAGG	CMC	CMC_SVA_cis	ENSG00000157851	TAGG	-9	1	0.009	NA	NA	2	27020321	DPYSL5	1
2:27021587:C:T	CMC	CMC_SVA_cis	ENSG00000157851	T	-9	1	0.009	NA	NA	2	27021587	DPYSL5	1
2:27022469:A:G	CMC	CMC_SVA_cis	ENSG00000157851	G	-9	1	0.009	NA	NA	2	27022469	DPYSL5	1
2:27027639:C:CTGT	CMC	CMC_SVA_cis	ENSG00000157851	C	-9	1	0.009	NA	NA	2	27027639	DPYSL5	1
2:27029134:C:T	CMC	CMC_SVA_cis	ENSG00000157851	C	-9	1	0.009	NA	NA	2	27029134	DPYSL5	1
2:27030437:C:G	CMC	CMC_SVA_cis	ENSG00000157851	G	-9	1	0.009	NA	NA	2	27030437	DPYSL5	1
2:27031031:A:AC	CMC	CMC_SVA_cis	ENSG00000157851	AC	-9	1	0.009	NA	NA	2	27031031	DPYSL5	1
2:27031085:C:T	CMC	CMC_SVA_cis	ENSG00000157851	C	-9	1	0.009	NA	NA	2	27031085	DPYSL5	1
2:27031271:C:T	CMC	CMC_SVA_cis	ENSG00000157851	C	-9	1	0.009	NA	NA	2	27031271	DPYSL5	1
2:27031844:C:T	CMC	CMC_SVA_cis	ENSG00000157851	C	-9	1	0.009	NA	NA	2	27031844	DPYSL5	1
2:27031976:C:T	CMC	CMC_SVA_cis	ENSG00000157851	T	-9	1	0.009	NA	NA	2	27031976	DPYSL5	1
2:27032588:C:T	CMC	CMC_SVA_cis	ENSG00000157851	C	-9	1	0.009	NA	NA	2	27032588	DPYSL5	1
2:27033440:A:G	CMC	CMC_SVA_cis	ENSG00000157851	G	-9	1	0.009	NA	NA	2	27033440	DPYSL5	1
2:27033604:C:T	CMC	CMC_SVA_cis	ENSG00000157851	C	-9	1	0.009	NA	NA	2	27033604	DPYSL5	1
2:27034299:G:GA	CMC	CMC_SVA_cis	ENSG00000157851	G	-9	1	0.009	NA	NA	2	27034299	DPYSL5	1
2:27034556:C:T	CMC	CMC_SVA_cis	ENSG00000157851	T	-9	1	0.009	NA	NA	2	27034556	DPYSL5	1
2:27034764:C:T	CMC	CMC_SVA_cis	ENSG00000157851	T	-9	1	0.009	NA	NA	2	27034764	DPYSL5	1
2:27035695:C:T	CMC	CMC_SVA_cis	ENSG00000157851	C	-9	1	0.009	NA	NA	2	27035695	DPYSL5	1
2:27035978:A:C	CMC	CMC_SVA_cis	ENSG00000157851	C	-9	1	0.009	NA	NA	2	27035978	DPYSL5	1
2:27036181:C:T	CMC	CMC_SVA_cis	ENSG00000157851	C	-9	1	0.009	NA	NA	2	27036181	DPYSL5	1
2:27036482:C:T	CMC	CMC_SVA_cis	ENSG00000157851	T	-9	1	0.009	NA	NA	2	27036482	DPYSL5	1
2:27036492:A:G	CMC	CMC_SVA_cis	ENSG00000157851	A	-9	1	0.009	NA	NA	2	27036492	DPYSL5	1
2:27037079:C:G	CMC	CMC_SVA_cis	ENSG00000157851	C	-9	1	0.009	NA	NA	2	27037079	DPYSL5	1
2:27037096:C:G	CMC	CMC_SVA_cis	ENSG00000157851	C	-9	1	0.009	NA	NA	2	27037096	DPYSL5	1
2:27037106:C:T	CMC	CMC_SVA_cis	ENSG00000157851	C	-9	1	0.009	NA	NA	2	27037106	DPYSL5	1
2:27038031:C:G	CMC	CMC_SVA_cis	ENSG00000157851	G	-9	1	0.009	NA	NA	2	27038031	DPYSL5	1
2:27038043:A:T	CMC	CMC_SVA_cis	ENSG00000157851	T	-9	1	0.009	NA	NA	2	27038043	DPYSL5	1
2:27038077:A:G	CMC	CMC_SVA_cis	ENSG00000157851	A	-9	1	0.009	NA	NA	2	27038077	DPYSL5	1
2:27038118:A:G	CMC	CMC_SVA_cis	ENSG00000157851	A	-9	1	0.009	NA	NA	2	27038118	DPYSL5	1
2:27038206:A:G	CMC	CMC_SVA_cis	ENSG00000157851	A	-9	1	0.009	NA	NA	2	27038206	DPYSL5	1
2:27038352:G:T	CMC	CMC_SVA_cis	ENSG00000157851	T	-9	1	0.009	NA	NA	2	27038352	DPYSL5	1
2:27038366:C:T	CMC	CMC_SVA_cis	ENSG00000157851	T	-9	1	0.009	NA	NA	2	27038366	DPYSL5	1
2:27038370:C:CT	CMC	CMC_SVA_cis	ENSG00000157851	C	-9	1	0.009	NA	NA	2	27038370	DPYSL5	1
2:27038388:A:G	CMC	CMC_SVA_cis	ENSG00000157851	G	-9	1	0.009	NA	NA	2	27038388	DPYSL5	1
2:27038442:C:T	CMC	CMC_SVA_cis	ENSG00000157851	C	-9	1	0.009	NA	NA	2	27038442	DPYSL5	1
2:27038461:A:C	CMC	CMC_SVA_cis	ENSG00000157851	C	-9	1	0.009	NA	NA	2	27038461	DPYSL5	1
2:27038638:G:T	CMC	CMC_SVA_cis	ENSG00000157851	G	-9	1	0.009	NA	NA	2	27038638	DPYSL5	1
2:27038650:G:T	CMC	CMC_SVA_cis	ENSG00000157851	G	-9	1	0.009	NA	NA	2	27038650	DPYSL5	1
2:27039442:G:T	CMC	CMC_SVA_cis	ENSG00000157851	G	-9	1	0.009	NA	NA	2	27039442	DPYSL5	1
2:27039644:C:CTAATGTACG	CMC	CMC_SVA_cis	ENSG00000157851	CTAATGTACG	-9	1	0.009	NA	NA	2	27039644	DPYSL5	1
2:27039792:A:G	CMC	CMC_SVA_cis	ENSG00000157851	G	-9	1	0.009	NA	NA	2	27039792	DPYSL5	1
2:27039919:A:G	CMC	CMC_SVA_cis	ENSG00000157851	A	-9	1	0.009	NA	NA	2	27039919	DPYSL5	1
2:27040913:C:G	CMC	CMC_SVA_cis	ENSG00000157851	C	-9	1	0.009	NA	NA	2	27040913	DPYSL5	1
2:27041245:C:G	CMC	CMC_SVA_cis	ENSG00000157851	C	-9	1	0.009	NA	NA	2	27041245	DPYSL5	1
2:27041965:A:C	CMC	CMC_SVA_cis	ENSG00000157851	C	-9	1	0.009	NA	NA	2	27041965	DPYSL5	1
2:27042106:C:T	CMC	CMC_SVA_cis	ENSG00000157851	C	-9	1	0.009	NA	NA	2	27042106	DPYSL5	1
2:27042107:A:G	CMC	CMC_SVA_cis	ENSG00000157851	A	-9	1	0.009	A	+	2	27042107	DPYSL5	1
2:27042399:A:C	CMC	CMC_SVA_cis	ENSG00000157851	C	-9	1	0.009	C	+	2	27042399	DPYSL5	1
2:27042974:C:G	CMC	CMC_SVA_cis	ENSG00000157851	G	-9	1	0.009	G	+	2	27042974	DPYSL5	1
2:27043309:A:G	CMC	CMC_SVA_cis	ENSG00000157851	G	-9	1	0.009	G	+	2	27043309	DPYSL5	1
2:27043587:C:T	CMC	CMC_SVA_cis	ENSG00000157851	C	-9	1	0.009	C	+	2	27043587	DPYSL5	1
2:27043677:A:G	CMC	CMC_SVA_cis	ENSG00000157851	A	-9	1	0.009	A	+	2	27043677	DPYSL5	1
2:27043710:C:T	CMC	CMC_SVA_cis	ENSG00000157851	C	-9	1	0.009	C	+	2	27043710	DPYSL5	1
2:27043811:C:T	CMC	CMC_SVA_cis	ENSG00000157851	T	-9	1	0.009	T	+	2	27043811	DPYSL5	1
2:27043855:C:T	CMC	CMC_SVA_cis	ENSG00000157851	T	-9	1	0.009	T	+	2	27043855	DPYSL5	1
2:27044097:A:G	CMC	CMC_SVA_cis	ENSG00000157851	A	-9	1	0.009	A	+	2	27044097	DPYSL5	1
2:27044227:C:T	CMC	CMC_SVA_cis	ENSG00000157851	C	-9	1	0.009	NA	NA	2	27044227	DPYSL5	1
2:27044820:A:G	CMC	CMC_SVA_cis	ENSG00000157851	G	-9	1	0.009	G	+	2	27044820	DPYSL5	1
2:27044821:C:T	CMC	CMC_SVA_cis	ENSG00000157851	C	-9	1	0.009	C	+	2	27044821	DPYSL5	1
2:27045097:C:T	CMC	CMC_SVA_cis	ENSG00000157851	C	-9	1	0.009	C	+	2	27045097	DPYSL5	1
2:27045106:G:T	CMC	CMC_SVA_cis	ENSG00000157851	T	-9	1	0.009	T	+	2	27045106	DPYSL5	1
2:27045207:A:C	CMC	CMC_SVA_cis	ENSG00000157851	C	-9	1	0.009	C	+	2	27045207	DPYSL5	1
2:27045215:A:G	CMC	CMC_SVA_cis	ENSG00000157851	G	-9	1	0.009	G	+	2	27045215	DPYSL5	1
2:27045800:C:T	CMC	CMC_SVA_cis	ENSG00000157851	C	-9	1	0.009	C	+	2	27045800	DPYSL5	1
2:27046066:A:AAG	CMC	CMC_SVA_cis	ENSG00000157851	AAG	-9	1	0.009	NA	NA	2	27046066	DPYSL5	1
2:27047799:C:G	CMC	CMC_SVA_cis	ENSG00000157851	G	-9	1	0.009	G	+	2	27047799	DPYSL5	1
2:27048832:A:G	CMC	CMC_SVA_cis	ENSG00000157851	G	-9	1	0.009	G	+	2	27048832	DPYSL5	1
2:27049116:C:CATA	CMC	CMC_SVA_cis	ENSG00000157851	CATA	-9	1	0.009	NA	NA	2	27049116	DPYSL5	1
2:27049718:C:T	CMC	CMC_SVA_cis	ENSG00000157851	C	-9	1	0.009	C	+	2	27049718	DPYSL5	1
2:27050055:C:CATTA	CMC	CMC_SVA_cis	ENSG00000157851	CATTA	-9	1	0.009	NA	NA	2	27050055	DPYSL5	1
2:27050727:A:G	CMC	CMC_SVA_cis	ENSG00000157851	G	-9	1	0.009	G	+	2	27050727	DPYSL5	1
2:27051230:A:G	CMC	CMC_SVA_cis	ENSG00000157851	G	-9	1	0.009	G	+	2	27051230	DPYSL5	1
2:27051944:C:T	CMC	CMC_SVA_cis	ENSG00000157851	C	-9	1	0.009	C	+	2	27051944	DPYSL5	1
2:27052713:A:G	CMC	CMC_SVA_cis	ENSG00000157851	G	-9	1	0.009	G	+	2	27052713	DPYSL5	1
2:27053567:A:C	CMC	CMC_SVA_cis	ENSG00000157851	A	-9	1	0.009	NA	NA	2	27053567	DPYSL5	1
2:27053644:A:G	CMC	CMC_SVA_cis	ENSG00000157851	A	-9	1	0.009	A	+	2	27053644	DPYSL5	1
2:27053921:A:G	CMC	CMC_SVA_cis	ENSG00000157851	A	-9	1	0.009	A	+	2	27053921	DPYSL5	1
2:27053945:C:T	CMC	CMC_SVA_cis	ENSG00000157851	C	-9	1	0.009	C	+	2	27053945	DPYSL5	1
2:27054527:A:G	CMC	CMC_SVA_cis	ENSG00000157851	G	-9	1	0.009	NA	NA	2	27054527	DPYSL5	1
2:27054536:A:G	CMC	CMC_SVA_cis	ENSG00000157851	G	-9	1	0.009	NA	NA	2	27054536	DPYSL5	1
2:27054551:A:G	CMC	CMC_SVA_cis	ENSG00000157851	A	-9	1	0.009	NA	NA	2	27054551	DPYSL5	1
2:27054811:C:G	CMC	CMC_SVA_cis	ENSG00000157851	C	-9	1	0.009	NA	NA	2	27054811	DPYSL5	1
2:27054927:C:T	CMC	CMC_SVA_cis	ENSG00000157851	T	-9	1	0.009	T	+	2	27054927	DPYSL5	1
2:27055027:A:G	CMC	CMC_SVA_cis	ENSG00000157851	G	-9	1	0.009	G	+	2	27055027	DPYSL5	1
2:27055060:G:T	CMC	CMC_SVA_cis	ENSG00000157851	G	-9	1	0.009	G	+	2	27055060	DPYSL5	1
2:27055403:A:G	CMC	CMC_SVA_cis	ENSG00000157851	G	-9	1	0.009	G	+	2	27055403	DPYSL5	1
2:27055430:A:T	CMC	CMC_SVA_cis	ENSG00000157851	T	-9	1	0.009	NA	NA	2	27055430	DPYSL5	1
2:27055437:C:T	CMC	CMC_SVA_cis	ENSG00000157851	C	-9	1	0.009	NA	NA	2	27055437	DPYSL5	1
2:27055618:A:G	CMC	CMC_SVA_cis	ENSG00000157851	G	-9	1	0.009	G	+	2	27055618	DPYSL5	1
2:27055671:C:T	CMC	CMC_SVA_cis	ENSG00000157851	T	-9	1	0.009	T	+	2	27055671	DPYSL5	1
2:27055784:A:G	CMC	CMC_SVA_cis	ENSG00000157851	G	-9	1	0.009	G	+	2	27055784	DPYSL5	1
2:27056239:A:G	CMC	CMC_SVA_cis	ENSG00000157851	A	-9	1	0.009	NA	NA	2	27056239	DPYSL5	1
2:27056255:C:CA	CMC	CMC_SVA_cis	ENSG00000157851	C	-9	1	0.009	NA	NA	2	27056255	DPYSL5	1
2:27056265:C:T	CMC	CMC_SVA_cis	ENSG00000157851	T	-9	1	0.009	NA	NA	2	27056265	DPYSL5	1
2:27056399:A:AC	CMC	CMC_SVA_cis	ENSG00000157851	A	-9	1	0.009	NA	NA	2	27056399	DPYSL5	1
2:27056428:A:AAAAT	CMC	CMC_SVA_cis	ENSG00000157851	A	-9	1	0.009	NA	NA	2	27056428	DPYSL5	1
2:27056625:C:T	CMC	CMC_SVA_cis	ENSG00000157851	C	-9	1	0.009	C	+	2	27056625	DPYSL5	1
2:27057309:C:T	CMC	CMC_SVA_cis	ENSG00000157851	C	-9	1	0.009	C	+	2	27057309	DPYSL5	1
2:27057860:A:G	CMC	CMC_SVA_cis	ENSG00000157851	G	-9	1	0.009	G	+	2	27057860	DPYSL5	1
2:27057910:A:T	CMC	CMC_SVA_cis	ENSG00000157851	A	-9	1	0.009	A	+	2	27057910	DPYSL5	1
2:27057911:A:C	CMC	CMC_SVA_cis	ENSG00000157851	A	-9	1	0.009	A	+	2	27057911	DPYSL5	1
2:27058451:G:T	CMC	CMC_SVA_cis	ENSG00000157851	G	-9	1	0.009	NA	NA	2	27058451	DPYSL5	1
2:27058507:C:T	CMC	CMC_SVA_cis	ENSG00000157851	T	-9	1	0.009	T	+	2	27058507	DPYSL5	1
2:27058549:A:T	CMC	CMC_SVA_cis	ENSG00000157851	A	-9	1	0.009	A	+	2	27058549	DPYSL5	1
2:27058657:A:G	CMC	CMC_SVA_cis	ENSG00000157851	A	-9	1	0.009	A	+	2	27058657	DPYSL5	1
2:27058667:C:G	CMC	CMC_SVA_cis	ENSG00000157851	G	-9	1	0.009	G	+	2	27058667	DPYSL5	1
2:27058921:A:G	CMC	CMC_SVA_cis	ENSG00000157851	A	-9	1	0.009	A	+	2	27058921	DPYSL5	1
2:27059011:C:T	CMC	CMC_SVA_cis	ENSG00000157851	T	-9	1	0.009	T	+	2	27059011	DPYSL5	1
2:27059167:C:T	CMC	CMC_SVA_cis	ENSG00000157851	C	-9	1	0.009	C	+	2	27059167	DPYSL5	1
2:27059351:C:T	CMC	CMC_SVA_cis	ENSG00000157851	C	-9	1	0.009	C	+	2	27059351	DPYSL5	1
2:27059397:C:T	CMC	CMC_SVA_cis	ENSG00000157851	C	-9	1	0.009	C	+	2	27059397	DPYSL5	1
2:27059399:A:C	CMC	CMC_SVA_cis	ENSG00000157851	A	-9	1	0.009	A	+	2	27059399	DPYSL5	1
2:27059531:A:AG	CMC	CMC_SVA_cis	ENSG00000157851	AG	-9	1	0.009	NA	NA	2	27059531	DPYSL5	1
2:27059571:A:G	CMC	CMC_SVA_cis	ENSG00000157851	A	-9	1	0.009	A	+	2	27059571	DPYSL5	1
2:27059613:C:T	CMC	CMC_SVA_cis	ENSG00000157851	T	-9	1	0.009	T	+	2	27059613	DPYSL5	1
2:27059872:A:G	CMC	CMC_SVA_cis	ENSG00000157851	G	-9	1	0.009	G	+	2	27059872	DPYSL5	1
2:27060383:C:G	CMC	CMC_SVA_cis	ENSG00000157851	C	-9	1	0.009	C	+	2	27060383	DPYSL5	1
2:27060707:A:G	CMC	CMC_SVA_cis	ENSG00000157851	A	-9	1	0.009	A	+	2	27060707	DPYSL5	1
2:27061253:C:T	CMC	CMC_SVA_cis	ENSG00000157851	T	-9	1	0.009	T	+	2	27061253	DPYSL5	1
2:27061922:A:G	CMC	CMC_SVA_cis	ENSG00000157851	G	-9	1	0.009	G	+	2	27061922	DPYSL5	1
2:27061970:C:T	CMC	CMC_SVA_cis	ENSG00000157851	C	-9	1	0.009	C	+	2	27061970	DPYSL5	1
2:27061982:A:G	CMC	CMC_SVA_cis	ENSG00000157851	A	-9	1	0.009	A	+	2	27061982	DPYSL5	1
2:27061998:A:G	CMC	CMC_SVA_cis	ENSG00000157851	G	-9	1	0.009	G	+	2	27061998	DPYSL5	1
2:27062264:A:ACTT	CMC	CMC_SVA_cis	ENSG00000157851	ACTT	-9	1	0.009	NA	NA	2	27062264	DPYSL5	1
2:27062596:T:TCTCA	CMC	CMC_SVA_cis	ENSG00000157851	TCTCA	-9	1	0.009	NA	NA	2	27062596	DPYSL5	1
2:27062729:A:G	CMC	CMC_SVA_cis	ENSG00000157851	A	-9	1	0.009	A	+	2	27062729	DPYSL5	1
2:27062741:T:TA	CMC	CMC_SVA_cis	ENSG00000157851	TA	-9	1	0.009	NA	NA	2	27062741	DPYSL5	1
2:27062898:G:GAC	CMC	CMC_SVA_cis	ENSG00000157851	GAC	-9	1	0.009	NA	NA	2	27062898	DPYSL5	1
2:27063260:A:G	CMC	CMC_SVA_cis	ENSG00000157851	G	-9	1	0.009	G	+	2	27063260	DPYSL5	1
2:27063261:A:G	CMC	CMC_SVA_cis	ENSG00000157851	A	-9	1	0.009	A	+	2	27063261	DPYSL5	1
2:27063534:T:TC	CMC	CMC_SVA_cis	ENSG00000157851	T	-9	1	0.009	NA	NA	2	27063534	DPYSL5	1
2:27063777:C:T	CMC	CMC_SVA_cis	ENSG00000157851	T	-9	1	0.009	T	+	2	27063777	DPYSL5	1
2:27064096:A:T	CMC	CMC_SVA_cis	ENSG00000157851	A	-9	1	0.009	A	+	2	27064096	DPYSL5	1
2:27064183:C:T	CMC	CMC_SVA_cis	ENSG00000157851	C	-9	1	0.009	C	+	2	27064183	DPYSL5	1
2:27064336:C:T	CMC	CMC_SVA_cis	ENSG00000157851	C	-9	1	0.009	C	+	2	27064336	DPYSL5	1
2:27064349:A:G	CMC	CMC_SVA_cis	ENSG00000157851	A	-9	1	0.009	A	+	2	27064349	DPYSL5	1
2:27064577:C:T	CMC	CMC_SVA_cis	ENSG00000157851	T	-9	1	0.009	NA	NA	2	27064577	DPYSL5	1
2:27064608:A:G	CMC	CMC_SVA_cis	ENSG00000157851	A	-9	1	0.009	A	+	2	27064608	DPYSL5	1
2:27064688:C:T	CMC	CMC_SVA_cis	ENSG00000157851	C	-9	1	0.009	C	+	2	27064688	DPYSL5	1
2:27064879:A:G	CMC	CMC_SVA_cis	ENSG00000157851	A	-9	1	0.009	A	+	2	27064879	DPYSL5	1
2:27065488:A:G	CMC	CMC_SVA_cis	ENSG00000157851	A	-9	1	0.009	A	+	2	27065488	DPYSL5	1
2:27065656:C:T	CMC	CMC_SVA_cis	ENSG00000157851	T	-9	1	0.009	NA	NA	2	27065656	DPYSL5	1
2:27065733:C:T	CMC	CMC_SVA_cis	ENSG00000157851	T	-9	1	0.009	NA	NA	2	27065733	DPYSL5	1
2:27066070:A:T	CMC	CMC_SVA_cis	ENSG00000157851	A	-9	1	0.009	NA	NA	2	27066070	DPYSL5	1
2:27066103:G:T	CMC	CMC_SVA_cis	ENSG00000157851	G	-9	1	0.009	NA	NA	2	27066103	DPYSL5	1
2:27066833:A:G	CMC	CMC_SVA_cis	ENSG00000157851	G	-9	1	0.009	NA	NA	2	27066833	DPYSL5	1
2:27066877:T:TTTTTTTTC	CMC	CMC_SVA_cis	ENSG00000157851	TTTTTTTTC	-9	1	0.009	NA	NA	2	27066877	DPYSL5	1
2:27067059:A:G	CMC	CMC_SVA_cis	ENSG00000157851	A	-9	1	0.009	NA	NA	2	27067059	DPYSL5	1
2:27067204:A:AT	CMC	CMC_SVA_cis	ENSG00000157851	A	-9	1	0.009	NA	NA	2	27067204	DPYSL5	1
2:27068577:C:G	CMC	CMC_SVA_cis	ENSG00000157851	G	-9	1	0.009	NA	NA	2	27068577	DPYSL5	1
2:27069211:A:G	CMC	CMC_SVA_cis	ENSG00000157851	A	-9	1	0.009	NA	NA	2	27069211	DPYSL5	1
2:27070141:A:ATTTG	CMC	CMC_SVA_cis	ENSG00000157851	ATTTG	-9	1	0.009	NA	NA	2	27070141	DPYSL5	1
2:27072209:C:T	CMC	CMC_SVA_cis	ENSG00000157851	C	-9	1	0.009	NA	NA	2	27072209	DPYSL5	1
2:27073853:C:T	CMC	CMC_SVA_cis	ENSG00000157851	T	-9	1	0.009	NA	NA	2	27073853	DPYSL5	1
2:27074493:A:G	CMC	CMC_SVA_cis	ENSG00000157851	G	-9	1	0.009	NA	NA	2	27074493	DPYSL5	1
2:27076557:C:T	CMC	CMC_SVA_cis	ENSG00000157851	C	-9	1	0.009	C	+	2	27076557	DPYSL5	1
2:27077610:A:G	CMC	CMC_SVA_cis	ENSG00000157851	G	-9	1	0.009	G	+	2	27077610	DPYSL5	1
2:27080035:A:C	CMC	CMC_SVA_cis	ENSG00000157851	C	-9	1	0.009	C	+	2	27080035	DPYSL5	1
2:27080134:A:G	CMC	CMC_SVA_cis	ENSG00000157851	G	-9	1	0.009	G	+	2	27080134	DPYSL5	1
2:27080332:C:T	CMC	CMC_SVA_cis	ENSG00000157851	C	-9	1	0.009	C	+	2	27080332	DPYSL5	1
2:27080513:A:T	CMC	CMC_SVA_cis	ENSG00000157851	A	-9	1	0.009	A	+	2	27080513	DPYSL5	1
2:27080706:A:G	CMC	CMC_SVA_cis	ENSG00000157851	A	-9	1	0.009	A	+	2	27080706	DPYSL5	1
2:27081123:T:TC	CMC	CMC_SVA_cis	ENSG00000157851	T	-9	1	0.009	NA	NA	2	27081123	DPYSL5	1
2:27081618:T:TTTC	CMC	CMC_SVA_cis	ENSG00000157851	TTTC	-9	1	0.009	NA	NA	2	27081618	DPYSL5	1
2:27082559:A:G	CMC	CMC_SVA_cis	ENSG00000157851	A	-9	1	0.009	NA	NA	2	27082559	DPYSL5	1
2:27083269:C:T	CMC	CMC_SVA_cis	ENSG00000157851	T	-9	1	0.009	T	+	2	27083269	DPYSL5	1
2:27083489:C:T	CMC	CMC_SVA_cis	ENSG00000157851	T	-9	1	0.009	NA	NA	2	27083489	DPYSL5	1
2:27084942:T:TC	CMC	CMC_SVA_cis	ENSG00000157851	TC	-9	1	0.009	NA	NA	2	27084942	DPYSL5	1
2:27087709:A:T	CMC	CMC_SVA_cis	ENSG00000157851	T	-9	1	0.009	T	+	2	27087709	DPYSL5	1
2:27091957:G:T	CMC	CMC_SVA_cis	ENSG00000157851	T	-9	1	0.009	T	+	2	27091957	DPYSL5	1
2:27093844:A:C	CMC	CMC_SVA_cis	ENSG00000157851	A	-9	1	0.009	A	+	2	27093844	DPYSL5	1
2:27094842:C:G	CMC	CMC_SVA_cis	ENSG00000157851	C	-9	1	0.009	C	+	2	27094842	DPYSL5	1
2:27095658:C:CAG	CMC	CMC_SVA_cis	ENSG00000157851	C	-9	1	0.009	NA	NA	2	27095658	DPYSL5	1
2:27097194:A:T	CMC	CMC_SVA_cis	ENSG00000157851	T	-9	1	0.009	NA	NA	2	27097194	DPYSL5	1
2:27098086:A:G	CMC	CMC_SVA_cis	ENSG00000157851	G	-9	1	0.009	NA	NA	2	27098086	DPYSL5	1
2:27098766:A:G	CMC	CMC_SVA_cis	ENSG00000157851	G	-9	1	0.009	NA	NA	2	27098766	DPYSL5	1
2:27104131:C:T	CMC	CMC_SVA_cis	ENSG00000157851	T	-9	1	0.009	NA	NA	2	27104131	DPYSL5	1
2:27106625:A:T	CMC	CMC_SVA_cis	ENSG00000157851	A	-9	1	0.009	NA	NA	2	27106625	DPYSL5	1
2:27111650:C:T	CMC	CMC_SVA_cis	ENSG00000157851	C	-9	1	0.009	NA	NA	2	27111650	DPYSL5	1
2:27111651:A:G	CMC	CMC_SVA_cis	ENSG00000157851	A	-9	1	0.009	NA	NA	2	27111651	DPYSL5	1
2:27114783:C:T	CMC	CMC_SVA_cis	ENSG00000157851	C	-9	1	0.009	NA	NA	2	27114783	DPYSL5	1
2:27115304:C:T	CMC	CMC_SVA_cis	ENSG00000157851	T	-9	1	0.009	NA	NA	2	27115304	DPYSL5	1
2:27119655:C:G	CMC	CMC_SVA_cis	ENSG00000157851	G	-9	1	0.009	NA	NA	2	27119655	DPYSL5	1
2:27126027:G:T	CMC	CMC_SVA_cis	ENSG00000157851	G	-9	1	0.009	NA	NA	2	27126027	DPYSL5	1
2:27128529:C:T	CMC	CMC_SVA_cis	ENSG00000157851	T	-9	1	0.009	NA	NA	2	27128529	DPYSL5	1
2:27128834:A:G	CMC	CMC_SVA_cis	ENSG00000157851	G	-9	1	0.009	NA	NA	2	27128834	DPYSL5	1
2:27129309:A:C	CMC	CMC_SVA_cis	ENSG00000157851	A	-9	1	0.009	NA	NA	2	27129309	DPYSL5	1
2:27129735:A:C	CMC	CMC_SVA_cis	ENSG00000157851	A	-9	1	0.009	NA	NA	2	27129735	DPYSL5	1
2:27130332:C:T	CMC	CMC_SVA_cis	ENSG00000157851	C	-9	1	0.009	NA	NA	2	27130332	DPYSL5	1
2:27130891:C:T	CMC	CMC_SVA_cis	ENSG00000157851	T	-9	1	0.009	NA	NA	2	27130891	DPYSL5	1
2:27131022:A:G	CMC	CMC_SVA_cis	ENSG00000157851	A	-9	1	0.009	NA	NA	2	27131022	DPYSL5	1
2:27131849:G:T	CMC	CMC_SVA_cis	ENSG00000157851	T	-9	1	0.009	T	+	2	27131849	DPYSL5	1
2:27132822:A:T	CMC	CMC_SVA_cis	ENSG00000157851	A	-9	1	0.009	A	+	2	27132822	DPYSL5	1
2:27133934:G:T	CMC	CMC_SVA_cis	ENSG00000157851	G	-9	1	0.009	G	+	2	27133934	DPYSL5	1
2:27134248:C:CAT	CMC	CMC_SVA_cis	ENSG00000157851	CAT	-9	1	0.009	NA	NA	2	27134248	DPYSL5	1
2:27134925:C:T	CMC	CMC_SVA_cis	ENSG00000157851	C	-9	1	0.009	C	+	2	27134925	DPYSL5	1
2:27137307:C:T	CMC	CMC_SVA_cis	ENSG00000157851	C	-9	1	0.009	C	+	2	27137307	DPYSL5	1
2:27137616:A:G	CMC	CMC_SVA_cis	ENSG00000157851	G	-9	1	0.009	G	+	2	27137616	DPYSL5	1
2:27137671:C:T	CMC	CMC_SVA_cis	ENSG00000157851	C	-9	1	0.009	C	+	2	27137671	DPYSL5	1
2:27138285:A:G	CMC	CMC_SVA_cis	ENSG00000157851	G	-9	1	0.009	G	+	2	27138285	DPYSL5	1
2:27138594:A:C	CMC	CMC_SVA_cis	ENSG00000157851	C	-9	1	0.009	C	+	2	27138594	DPYSL5	1
2:27138911:C:T	CMC	CMC_SVA_cis	ENSG00000157851	T	-9	1	0.009	T	+	2	27138911	DPYSL5	1
2:27139747:A:C	CMC	CMC_SVA_cis	ENSG00000157851	C	-9	1	0.009	C	+	2	27139747	DPYSL5	1
2:27139888:C:T	CMC	CMC_SVA_cis	ENSG00000157851	T	-9	1	0.009	T	+	2	27139888	DPYSL5	1
2:27140022:C:T	CMC	CMC_SVA_cis	ENSG00000157851	C	-9	1	0.009	C	+	2	27140022	DPYSL5	1
2:27140099:A:C	CMC	CMC_SVA_cis	ENSG00000157851	A	-9	1	0.009	A	+	2	27140099	DPYSL5	1
2:27140342:C:T	CMC	CMC_SVA_cis	ENSG00000157851	C	-9	1	0.009	C	+	2	27140342	DPYSL5	1
2:27140741:C:T	CMC	CMC_SVA_cis	ENSG00000157851	C	-9	1	0.009	C	+	2	27140741	DPYSL5	1
2:27141349:T:TTTC	CMC	CMC_SVA_cis	ENSG00000157851	TTTC	-9	1	0.009	NA	NA	2	27141349	DPYSL5	1
2:27141504:C:T	CMC	CMC_SVA_cis	ENSG00000157851	C	-9	1	0.009	C	+	2	27141504	DPYSL5	1
2:27141515:A:C	CMC	CMC_SVA_cis	ENSG00000157851	A	-9	1	0.009	A	+	2	27141515	DPYSL5	1
2:27142091:A:G	CMC	CMC_SVA_cis	ENSG00000157851	A	-9	1	0.009	A	+	2	27142091	DPYSL5	1
2:27039792:A:G	GTEx_v6	Brain_Cerebellar_Hemisphere	ENSG00000157851	A	1.11079e-05	-4.75078	0.0156232	NA	NA	2	27039792	DPYSL5	1
2:27129309:A:C	GTEx_v6	Brain_Cerebellar_Hemisphere	ENSG00000157851	C	1.18446e-05	-4.73339	0.0156232	NA	NA	2	27129309	DPYSL5	1
2:27129735:A:C	GTEx_v6	Brain_Cerebellar_Hemisphere	ENSG00000157851	C	8.74659e-06	-4.81525	0.0156232	NA	NA	2	27129735	DPYSL5	1
2:27137307:C:T	GTEx_v6	Brain_Cerebellar_Hemisphere	ENSG00000157851	T	4.86783e-06	-4.97188	0.0156232	C	+	2	27137307	DPYSL5	1
2:27137616:A:G	GTEx_v6	Brain_Cerebellar_Hemisphere	ENSG00000157851	A	4.86783e-06	-4.97188	0.0156232	G	+	2	27137616	DPYSL5	1
2:27137671:C:T	GTEx_v6	Brain_Cerebellar_Hemisphere	ENSG00000157851	T	4.86783e-06	-4.97188	0.0156232	C	+	2	27137671	DPYSL5	1
2:27138285:A:G	GTEx_v6	Brain_Cerebellar_Hemisphere	ENSG00000157851	A	4.86783e-06	-4.97188	0.0156232	G	+	2	27138285	DPYSL5	1
2:27139747:A:C	GTEx_v6	Brain_Cerebellar_Hemisphere	ENSG00000157851	A	4.86783e-06	-4.97188	0.0156232	C	+	2	27139747	DPYSL5	1
2:27140022:C:T	GTEx_v6	Brain_Cerebellar_Hemisphere	ENSG00000157851	T	4.86783e-06	-4.97188	0.0156232	C	+	2	27140022	DPYSL5	1
2:27140099:A:C	GTEx_v6	Brain_Cerebellar_Hemisphere	ENSG00000157851	C	4.86783e-06	-4.97188	0.0156232	A	+	2	27140099	DPYSL5	1
2:27140741:C:T	GTEx_v6	Brain_Cerebellar_Hemisphere	ENSG00000157851	T	3.99719e-06	-5.02411	0.0156232	C	+	2	27140741	DPYSL5	1
2:27141349:T:TTTC	GTEx_v6	Brain_Cerebellar_Hemisphere	ENSG00000157851	T	8.68165e-06	-4.81726	0.0156232	NA	NA	2	27141349	DPYSL5	1
2:27141504:C:T	GTEx_v6	Brain_Cerebellar_Hemisphere	ENSG00000157851	T	4.86783e-06	-4.97188	0.0156232	C	+	2	27141504	DPYSL5	1
2:27141515:A:C	GTEx_v6	Brain_Cerebellar_Hemisphere	ENSG00000157851	C	4.86783e-06	-4.97188	0.0156232	A	+	2	27141515	DPYSL5	1
2:26961166:A:G	GTEx_v6	Brain_Cerebellum	ENSG00000157851	G	1.02499e-05	-4.70662	0.000770552	NA	NA	2	26961166	DPYSL5	1
2:26961265:T:TG	GTEx_v6	Brain_Cerebellum	ENSG00000157851	T	5.25369e-07	-5.452	0.000770552	NA	NA	2	26961265	DPYSL5	1
2:26961857:G:T	GTEx_v6	Brain_Cerebellum	ENSG00000157851	T	8.79038e-06	4.74647	0.000770552	NA	NA	2	26961857	DPYSL5	1
2:26962134:C:T	GTEx_v6	Brain_Cerebellum	ENSG00000157851	T	7.55455e-07	-5.36337	0.000770552	NA	NA	2	26962134	DPYSL5	1
2:26962786:A:G	GTEx_v6	Brain_Cerebellum	ENSG00000157851	A	8.82637e-06	4.74541	0.000770552	A	+	2	26962786	DPYSL5	1
2:26963378:A:G	GTEx_v6	Brain_Cerebellum	ENSG00000157851	G	9.12985e-06	-4.73665	0.000770552	NA	NA	2	26963378	DPYSL5	1
2:26963760:C:T	GTEx_v6	Brain_Cerebellum	ENSG00000157851	T	8.79038e-06	4.74647	0.000770552	T	+	2	26963760	DPYSL5	1
2:26964015:C:T	GTEx_v6	Brain_Cerebellum	ENSG00000157851	C	9.11985e-06	-4.73694	0.000770552	NA	NA	2	26964015	DPYSL5	1
2:26965198:A:G	GTEx_v6	Brain_Cerebellum	ENSG00000157851	G	8.77869e-06	-4.74681	0.000770552	NA	NA	2	26965198	DPYSL5	1
2:26967109:C:T	GTEx_v6	Brain_Cerebellum	ENSG00000157851	T	2.15373e-06	-5.10417	0.000770552	NA	NA	2	26967109	DPYSL5	1
2:26971418:A:G	GTEx_v6	Brain_Cerebellum	ENSG00000157851	A	1.68555e-05	-4.57642	0.000770552	NA	NA	2	26971418	DPYSL5	1
2:26972066:C:G	GTEx_v6	Brain_Cerebellum	ENSG00000157851	G	1.74655e-06	-5.15647	0.000770552	NA	NA	2	26972066	DPYSL5	1
2:26975168:A:T	GTEx_v6	Brain_Cerebellum	ENSG00000157851	A	1.00434e-06	-5.29346	0.000770552	NA	NA	2	26975168	DPYSL5	1
2:26976711:A:T	GTEx_v6	Brain_Cerebellum	ENSG00000157851	T	7.46669e-07	-5.36624	0.000770552	NA	NA	2	26976711	DPYSL5	1
2:26979671:C:T	GTEx_v6	Brain_Cerebellum	ENSG00000157851	C	1.07266e-05	-4.6948	0.000770552	NA	NA	2	26979671	DPYSL5	1
2:26982600:C:T	GTEx_v6	Brain_Cerebellum	ENSG00000157851	T	9.0449e-06	-4.73908	0.000770552	NA	NA	2	26982600	DPYSL5	1
2:26985903:C:T	GTEx_v6	Brain_Cerebellum	ENSG00000157851	T	8.76331e-07	-5.32698	0.000770552	NA	NA	2	26985903	DPYSL5	1
2:26987488:C:G	GTEx_v6	Brain_Cerebellum	ENSG00000157851	C	1.70692e-06	-5.16219	0.000770552	NA	NA	2	26987488	DPYSL5	1
2:26987811:A:G	GTEx_v6	Brain_Cerebellum	ENSG00000157851	A	8.76331e-07	-5.32698	0.000770552	NA	NA	2	26987811	DPYSL5	1
2:26988011:A:T	GTEx_v6	Brain_Cerebellum	ENSG00000157851	A	1.70692e-06	-5.16219	0.000770552	NA	NA	2	26988011	DPYSL5	1
2:26990273:C:T	GTEx_v6	Brain_Cerebellum	ENSG00000157851	T	6.72422e-06	-4.81558	0.000770552	NA	NA	2	26990273	DPYSL5	1
2:26990429:C:T	GTEx_v6	Brain_Cerebellum	ENSG00000157851	C	8.76566e-07	-5.32692	0.000770552	NA	NA	2	26990429	DPYSL5	1
2:26990507:A:G	GTEx_v6	Brain_Cerebellum	ENSG00000157851	G	5.89433e-06	-4.84938	0.000770552	NA	NA	2	26990507	DPYSL5	1
2:26992070:C:T	GTEx_v6	Brain_Cerebellum	ENSG00000157851	T	8.76331e-07	-5.32698	0.000770552	NA	NA	2	26992070	DPYSL5	1
2:26992371:C:G	GTEx_v6	Brain_Cerebellum	ENSG00000157851	G	8.56873e-06	-4.75308	0.000770552	NA	NA	2	26992371	DPYSL5	1
2:26994767:C:T	GTEx_v6	Brain_Cerebellum	ENSG00000157851	T	8.95912e-06	-4.74154	0.000770552	NA	NA	2	26994767	DPYSL5	1
2:26997031:A:G	GTEx_v6	Brain_Cerebellum	ENSG00000157851	A	8.76331e-07	-5.32698	0.000770552	NA	NA	2	26997031	DPYSL5	1
2:26997490:A:C	GTEx_v6	Brain_Cerebellum	ENSG00000157851	C	1.70692e-06	-5.16219	0.000770552	NA	NA	2	26997490	DPYSL5	1
2:27000276:G:T	GTEx_v6	Brain_Cerebellum	ENSG00000157851	G	5.89433e-06	-4.84938	0.000770552	NA	NA	2	27000276	DPYSL5	1
2:27004254:C:T	GTEx_v6	Brain_Cerebellum	ENSG00000157851	T	6.80925e-07	-5.38878	0.000770552	NA	NA	2	27004254	DPYSL5	1
2:27007086:C:CT	GTEx_v6	Brain_Cerebellum	ENSG00000157851	CT	9.36449e-07	-5.31068	0.000770552	NA	NA	2	27007086	DPYSL5	1
2:27029134:C:T	GTEx_v6	Brain_Cerebellum	ENSG00000157851	T	1.62838e-06	-5.17391	0.000770552	NA	NA	2	27029134	DPYSL5	1
2:27031031:A:AC	GTEx_v6	Brain_Cerebellum	ENSG00000157851	A	7.88068e-07	-5.35302	0.000770552	NA	NA	2	27031031	DPYSL5	1
2:27031085:C:T	GTEx_v6	Brain_Cerebellum	ENSG00000157851	T	7.8726e-07	-5.35327	0.000770552	NA	NA	2	27031085	DPYSL5	1
2:27031271:C:T	GTEx_v6	Brain_Cerebellum	ENSG00000157851	T	7.84466e-07	-5.35414	0.000770552	NA	NA	2	27031271	DPYSL5	1
2:27032588:C:T	GTEx_v6	Brain_Cerebellum	ENSG00000157851	T	7.59359e-07	-5.36211	0.000770552	NA	NA	2	27032588	DPYSL5	1
2:27033440:A:G	GTEx_v6	Brain_Cerebellum	ENSG00000157851	A	3.9186e-07	-5.52311	0.000770552	NA	NA	2	27033440	DPYSL5	1
2:27034299:G:GA	GTEx_v6	Brain_Cerebellum	ENSG00000157851	GA	4.92812e-07	-5.46755	0.000770552	NA	NA	2	27034299	DPYSL5	1
2:27034556:C:T	GTEx_v6	Brain_Cerebellum	ENSG00000157851	C	4.21671e-07	-5.50536	0.000770552	NA	NA	2	27034556	DPYSL5	1
2:27034764:C:T	GTEx_v6	Brain_Cerebellum	ENSG00000157851	C	1.09406e-05	-4.68966	0.000770552	NA	NA	2	27034764	DPYSL5	1
2:27035695:C:T	GTEx_v6	Brain_Cerebellum	ENSG00000157851	T	2.23481e-07	-5.65833	0.000770552	NA	NA	2	27035695	DPYSL5	1
2:27035978:A:C	GTEx_v6	Brain_Cerebellum	ENSG00000157851	A	1.93612e-07	-5.69267	0.000770552	NA	NA	2	27035978	DPYSL5	1
2:27036181:C:T	GTEx_v6	Brain_Cerebellum	ENSG00000157851	T	1.01829e-06	-5.29006	0.000770552	NA	NA	2	27036181	DPYSL5	1
2:27036482:C:T	GTEx_v6	Brain_Cerebellum	ENSG00000157851	C	1.7864e-07	-5.7119	0.000770552	NA	NA	2	27036482	DPYSL5	1
2:27036492:A:G	GTEx_v6	Brain_Cerebellum	ENSG00000157851	G	1.47759e-07	-5.75716	0.000770552	NA	NA	2	27036492	DPYSL5	1
2:27037079:C:G	GTEx_v6	Brain_Cerebellum	ENSG00000157851	G	2.2285e-07	-5.659	0.000770552	NA	NA	2	27037079	DPYSL5	1
2:27037096:C:G	GTEx_v6	Brain_Cerebellum	ENSG00000157851	G	2.23482e-07	-5.65833	0.000770552	NA	NA	2	27037096	DPYSL5	1
2:27037106:C:T	GTEx_v6	Brain_Cerebellum	ENSG00000157851	T	2.12755e-07	-5.67011	0.000770552	NA	NA	2	27037106	DPYSL5	1
2:27038031:C:G	GTEx_v6	Brain_Cerebellum	ENSG00000157851	C	1.77043e-07	-5.71405	0.000770552	NA	NA	2	27038031	DPYSL5	1
2:27038043:A:T	GTEx_v6	Brain_Cerebellum	ENSG00000157851	A	1.02713e-06	-5.28794	0.000770552	NA	NA	2	27038043	DPYSL5	1
2:27038077:A:G	GTEx_v6	Brain_Cerebellum	ENSG00000157851	G	9.06982e-07	-5.31854	0.000770552	NA	NA	2	27038077	DPYSL5	1
2:27038118:A:G	GTEx_v6	Brain_Cerebellum	ENSG00000157851	G	2.12687e-07	-5.67019	0.000770552	NA	NA	2	27038118	DPYSL5	1
2:27038206:A:G	GTEx_v6	Brain_Cerebellum	ENSG00000157851	G	1.76912e-07	-5.71422	0.000770552	NA	NA	2	27038206	DPYSL5	1
2:27038352:G:T	GTEx_v6	Brain_Cerebellum	ENSG00000157851	G	6.17703e-06	-4.83737	0.000770552	NA	NA	2	27038352	DPYSL5	1
2:27038366:C:T	GTEx_v6	Brain_Cerebellum	ENSG00000157851	C	9.10359e-07	-5.31762	0.000770552	NA	NA	2	27038366	DPYSL5	1
2:27038370:C:CT	GTEx_v6	Brain_Cerebellum	ENSG00000157851	CT	3.58419e-07	-5.54468	0.000770552	NA	NA	2	27038370	DPYSL5	1
2:27038388:A:G	GTEx_v6	Brain_Cerebellum	ENSG00000157851	A	1.97878e-07	-5.68746	0.000770552	NA	NA	2	27038388	DPYSL5	1
2:27038442:C:T	GTEx_v6	Brain_Cerebellum	ENSG00000157851	T	1.97366e-07	-5.68808	0.000770552	NA	NA	2	27038442	DPYSL5	1
2:27038461:A:C	GTEx_v6	Brain_Cerebellum	ENSG00000157851	A	2.94718e-06	-5.02544	0.000770552	NA	NA	2	27038461	DPYSL5	1
2:27038638:G:T	GTEx_v6	Brain_Cerebellum	ENSG00000157851	T	2.57784e-07	-5.62406	0.000770552	NA	NA	2	27038638	DPYSL5	1
2:27038650:G:T	GTEx_v6	Brain_Cerebellum	ENSG00000157851	T	1.2793e-05	-4.64883	0.000770552	NA	NA	2	27038650	DPYSL5	1
2:27039442:G:T	GTEx_v6	Brain_Cerebellum	ENSG00000157851	T	1.74036e-07	-5.71814	0.000770552	NA	NA	2	27039442	DPYSL5	1
2:27039644:C:CTAATGTACG	GTEx_v6	Brain_Cerebellum	ENSG00000157851	C	2.8694e-07	-5.5983	0.000770552	NA	NA	2	27039644	DPYSL5	1
2:27039792:A:G	GTEx_v6	Brain_Cerebellum	ENSG00000157851	A	2.34835e-08	-6.18954	0.000770552	NA	NA	2	27039792	DPYSL5	1
2:27039919:A:G	GTEx_v6	Brain_Cerebellum	ENSG00000157851	G	1.41143e-07	-5.76806	0.000770552	NA	NA	2	27039919	DPYSL5	1
2:27040913:C:G	GTEx_v6	Brain_Cerebellum	ENSG00000157851	G	6.4852e-08	-5.95206	0.000770552	NA	NA	2	27040913	DPYSL5	1
2:27041245:C:G	GTEx_v6	Brain_Cerebellum	ENSG00000157851	G	3.97318e-06	-4.94993	0.000770552	NA	NA	2	27041245	DPYSL5	1
2:27041965:A:C	GTEx_v6	Brain_Cerebellum	ENSG00000157851	A	4.00162e-06	-4.94812	0.000770552	NA	NA	2	27041965	DPYSL5	1
2:27042106:C:T	GTEx_v6	Brain_Cerebellum	ENSG00000157851	T	3.54516e-06	-4.9788	0.000770552	NA	NA	2	27042106	DPYSL5	1
2:27042107:A:G	GTEx_v6	Brain_Cerebellum	ENSG00000157851	G	3.94435e-06	-4.95177	0.000770552	A	+	2	27042107	DPYSL5	1
2:27042974:C:G	GTEx_v6	Brain_Cerebellum	ENSG00000157851	C	4.05365e-06	-4.94484	0.000770552	G	+	2	27042974	DPYSL5	1
2:27043677:A:G	GTEx_v6	Brain_Cerebellum	ENSG00000157851	G	4.72629e-06	-4.9058	0.000770552	A	+	2	27043677	DPYSL5	1
2:27043811:C:T	GTEx_v6	Brain_Cerebellum	ENSG00000157851	C	4.0526e-06	-4.9449	0.000770552	T	+	2	27043811	DPYSL5	1
2:27043855:C:T	GTEx_v6	Brain_Cerebellum	ENSG00000157851	C	4.0526e-06	-4.9449	0.000770552	T	+	2	27043855	DPYSL5	1
2:27044097:A:G	GTEx_v6	Brain_Cerebellum	ENSG00000157851	G	6.8738e-07	-5.38647	0.000770552	A	+	2	27044097	DPYSL5	1
2:27044820:A:G	GTEx_v6	Brain_Cerebellum	ENSG00000157851	A	4.05606e-06	-4.94469	0.000770552	G	+	2	27044820	DPYSL5	1
2:27044821:C:T	GTEx_v6	Brain_Cerebellum	ENSG00000157851	T	4.05564e-06	-4.94471	0.000770552	C	+	2	27044821	DPYSL5	1
2:27045097:C:T	GTEx_v6	Brain_Cerebellum	ENSG00000157851	T	4.05564e-06	-4.94471	0.000770552	C	+	2	27045097	DPYSL5	1
2:27045106:G:T	GTEx_v6	Brain_Cerebellum	ENSG00000157851	G	4.05564e-06	-4.94471	0.000770552	T	+	2	27045106	DPYSL5	1
2:27045207:A:C	GTEx_v6	Brain_Cerebellum	ENSG00000157851	A	3.55655e-06	-4.97799	0.000770552	C	+	2	27045207	DPYSL5	1
2:27045215:A:G	GTEx_v6	Brain_Cerebellum	ENSG00000157851	A	3.55584e-06	-4.97804	0.000770552	G	+	2	27045215	DPYSL5	1
2:27045800:C:T	GTEx_v6	Brain_Cerebellum	ENSG00000157851	T	6.87861e-07	-5.3863	0.000770552	C	+	2	27045800	DPYSL5	1
2:27047799:C:G	GTEx_v6	Brain_Cerebellum	ENSG00000157851	C	2.16592e-06	-5.10276	0.000770552	G	+	2	27047799	DPYSL5	1
2:27048832:A:G	GTEx_v6	Brain_Cerebellum	ENSG00000157851	A	6.84732e-07	-5.38741	0.000770552	G	+	2	27048832	DPYSL5	1
2:27049116:C:CATA	GTEx_v6	Brain_Cerebellum	ENSG00000157851	C	4.66704e-06	-4.90901	0.000770552	NA	NA	2	27049116	DPYSL5	1
2:27049718:C:T	GTEx_v6	Brain_Cerebellum	ENSG00000157851	T	6.84855e-07	-5.38737	0.000770552	C	+	2	27049718	DPYSL5	1
2:27050727:A:G	GTEx_v6	Brain_Cerebellum	ENSG00000157851	A	4.05564e-06	-4.94471	0.000770552	G	+	2	27050727	DPYSL5	1
2:27051944:C:T	GTEx_v6	Brain_Cerebellum	ENSG00000157851	T	1.14991e-07	-5.81675	0.000770552	C	+	2	27051944	DPYSL5	1
2:27053567:A:C	GTEx_v6	Brain_Cerebellum	ENSG00000157851	C	9.27672e-07	-5.31299	0.000770552	NA	NA	2	27053567	DPYSL5	1
2:27054551:A:G	GTEx_v6	Brain_Cerebellum	ENSG00000157851	G	4.02804e-06	-4.94645	0.000770552	NA	NA	2	27054551	DPYSL5	1
2:27055403:A:G	GTEx_v6	Brain_Cerebellum	ENSG00000157851	A	1.14974e-07	-5.81679	0.000770552	G	+	2	27055403	DPYSL5	1
2:27055618:A:G	GTEx_v6	Brain_Cerebellum	ENSG00000157851	A	4.05564e-06	-4.94471	0.000770552	G	+	2	27055618	DPYSL5	1
2:27056239:A:G	GTEx_v6	Brain_Cerebellum	ENSG00000157851	G	3.48696e-06	-4.98299	0.000770552	NA	NA	2	27056239	DPYSL5	1
2:27056255:C:CA	GTEx_v6	Brain_Cerebellum	ENSG00000157851	CA	4.64777e-06	-4.91007	0.000770552	NA	NA	2	27056255	DPYSL5	1
2:27056265:C:T	GTEx_v6	Brain_Cerebellum	ENSG00000157851	C	1.32494e-07	-5.7831	0.000770552	NA	NA	2	27056265	DPYSL5	1
2:27056399:A:AC	GTEx_v6	Brain_Cerebellum	ENSG00000157851	AC	2.92965e-07	-5.5933	0.000770552	NA	NA	2	27056399	DPYSL5	1
2:27057910:A:T	GTEx_v6	Brain_Cerebellum	ENSG00000157851	T	9.98514e-06	-4.71342	0.000770552	A	+	2	27057910	DPYSL5	1
2:27057911:A:C	GTEx_v6	Brain_Cerebellum	ENSG00000157851	C	1.00717e-05	-4.71118	0.000770552	A	+	2	27057911	DPYSL5	1
2:27058451:G:T	GTEx_v6	Brain_Cerebellum	ENSG00000157851	T	1.14974e-07	-5.81679	0.000770552	NA	NA	2	27058451	DPYSL5	1
2:27058507:C:T	GTEx_v6	Brain_Cerebellum	ENSG00000157851	C	4.10728e-06	-4.9415	0.000770552	T	+	2	27058507	DPYSL5	1
2:27058921:A:G	GTEx_v6	Brain_Cerebellum	ENSG00000157851	G	4.05564e-06	-4.94471	0.000770552	A	+	2	27058921	DPYSL5	1
2:27061982:A:G	GTEx_v6	Brain_Cerebellum	ENSG00000157851	G	4.04321e-06	-4.94549	0.000770552	A	+	2	27061982	DPYSL5	1
2:27062729:A:G	GTEx_v6	Brain_Cerebellum	ENSG00000157851	G	2.07244e-06	-5.11379	0.000770552	A	+	2	27062729	DPYSL5	1
2:27063260:A:G	GTEx_v6	Brain_Cerebellum	ENSG00000157851	A	1.02843e-08	-6.38047	0.000770552	G	+	2	27063260	DPYSL5	1
2:27063261:A:G	GTEx_v6	Brain_Cerebellum	ENSG00000157851	G	1.02843e-08	-6.38047	0.000770552	A	+	2	27063261	DPYSL5	1
2:27063534:T:TC	GTEx_v6	Brain_Cerebellum	ENSG00000157851	TC	1.17158e-07	-5.81232	0.000770552	NA	NA	2	27063534	DPYSL5	1
2:27063777:C:T	GTEx_v6	Brain_Cerebellum	ENSG00000157851	C	4.05564e-06	-4.94471	0.000770552	T	+	2	27063777	DPYSL5	1
2:27064096:A:T	GTEx_v6	Brain_Cerebellum	ENSG00000157851	T	1.14882e-07	-5.81697	0.000770552	A	+	2	27064096	DPYSL5	1
2:27064183:C:T	GTEx_v6	Brain_Cerebellum	ENSG00000157851	T	1.1486e-07	-5.81702	0.000770552	C	+	2	27064183	DPYSL5	1
2:27064336:C:T	GTEx_v6	Brain_Cerebellum	ENSG00000157851	T	1.15258e-07	-5.8162	0.000770552	C	+	2	27064336	DPYSL5	1
2:27064349:A:G	GTEx_v6	Brain_Cerebellum	ENSG00000157851	G	4.05564e-06	-4.94471	0.000770552	A	+	2	27064349	DPYSL5	1
2:27064577:C:T	GTEx_v6	Brain_Cerebellum	ENSG00000157851	C	4.05564e-06	-4.94471	0.000770552	NA	NA	2	27064577	DPYSL5	1
2:27064608:A:G	GTEx_v6	Brain_Cerebellum	ENSG00000157851	G	1.07737e-07	-5.8322	0.000770552	A	+	2	27064608	DPYSL5	1
2:27064688:C:T	GTEx_v6	Brain_Cerebellum	ENSG00000157851	T	1.07621e-07	-5.83246	0.000770552	C	+	2	27064688	DPYSL5	1
2:27066103:G:T	GTEx_v6	Brain_Cerebellum	ENSG00000157851	T	1.24933e-06	-5.23961	0.000770552	NA	NA	2	27066103	DPYSL5	1
2:27066833:A:G	GTEx_v6	Brain_Cerebellum	ENSG00000157851	A	1.70514e-07	-5.72302	0.000770552	NA	NA	2	27066833	DPYSL5	1
2:27066877:T:TTTTTTTTC	GTEx_v6	Brain_Cerebellum	ENSG00000157851	T	2.4957e-07	-5.63184	0.000770552	NA	NA	2	27066877	DPYSL5	1
2:27067059:A:G	GTEx_v6	Brain_Cerebellum	ENSG00000157851	G	3.55867e-07	-5.5464	0.000770552	NA	NA	2	27067059	DPYSL5	1
2:27067204:A:AT	GTEx_v6	Brain_Cerebellum	ENSG00000157851	AT	4.79541e-07	-5.47418	0.000770552	NA	NA	2	27067204	DPYSL5	1
2:27068577:C:G	GTEx_v6	Brain_Cerebellum	ENSG00000157851	C	3.41693e-07	-5.55621	0.000770552	NA	NA	2	27068577	DPYSL5	1
2:27069211:A:G	GTEx_v6	Brain_Cerebellum	ENSG00000157851	G	3.5137e-07	-5.54947	0.000770552	NA	NA	2	27069211	DPYSL5	1
2:27070141:A:ATTTG	GTEx_v6	Brain_Cerebellum	ENSG00000157851	A	1.82832e-07	-5.70636	0.000770552	NA	NA	2	27070141	DPYSL5	1
2:27072209:C:T	GTEx_v6	Brain_Cerebellum	ENSG00000157851	T	1.81624e-07	-5.70795	0.000770552	NA	NA	2	27072209	DPYSL5	1
2:27073853:C:T	GTEx_v6	Brain_Cerebellum	ENSG00000157851	C	4.016e-06	-4.94721	0.000770552	NA	NA	2	27073853	DPYSL5	1
2:27074493:A:G	GTEx_v6	Brain_Cerebellum	ENSG00000157851	A	1.81624e-07	-5.70795	0.000770552	NA	NA	2	27074493	DPYSL5	1
2:27076557:C:T	GTEx_v6	Brain_Cerebellum	ENSG00000157851	T	3.5137e-07	-5.54947	0.000770552	C	+	2	27076557	DPYSL5	1
2:27077610:A:G	GTEx_v6	Brain_Cerebellum	ENSG00000157851	A	3.5137e-07	-5.54947	0.000770552	G	+	2	27077610	DPYSL5	1
2:27080035:A:C	GTEx_v6	Brain_Cerebellum	ENSG00000157851	A	3.51127e-07	-5.54964	0.000770552	C	+	2	27080035	DPYSL5	1
2:27080134:A:G	GTEx_v6	Brain_Cerebellum	ENSG00000157851	A	2.79135e-07	-5.60494	0.000770552	G	+	2	27080134	DPYSL5	1
2:27080332:C:T	GTEx_v6	Brain_Cerebellum	ENSG00000157851	T	3.51475e-07	-5.5494	0.000770552	C	+	2	27080332	DPYSL5	1
2:27080513:A:T	GTEx_v6	Brain_Cerebellum	ENSG00000157851	T	3.51475e-07	-5.5494	0.000770552	A	+	2	27080513	DPYSL5	1
2:27080706:A:G	GTEx_v6	Brain_Cerebellum	ENSG00000157851	G	3.51475e-07	-5.5494	0.000770552	A	+	2	27080706	DPYSL5	1
2:27081123:T:TC	GTEx_v6	Brain_Cerebellum	ENSG00000157851	TC	3.51475e-07	-5.5494	0.000770552	NA	NA	2	27081123	DPYSL5	1
2:27081618:T:TTTC	GTEx_v6	Brain_Cerebellum	ENSG00000157851	T	1.44389e-06	-5.20376	0.000770552	NA	NA	2	27081618	DPYSL5	1
2:27082559:A:G	GTEx_v6	Brain_Cerebellum	ENSG00000157851	G	1.81624e-07	-5.70795	0.000770552	NA	NA	2	27082559	DPYSL5	1
2:27083269:C:T	GTEx_v6	Brain_Cerebellum	ENSG00000157851	C	3.5137e-07	-5.54947	0.000770552	T	+	2	27083269	DPYSL5	1
2:27083489:C:T	GTEx_v6	Brain_Cerebellum	ENSG00000157851	C	3.5137e-07	-5.54947	0.000770552	NA	NA	2	27083489	DPYSL5	1
2:27084942:T:TC	GTEx_v6	Brain_Cerebellum	ENSG00000157851	T	1.6998e-07	-5.72376	0.000770552	NA	NA	2	27084942	DPYSL5	1
2:27087709:A:T	GTEx_v6	Brain_Cerebellum	ENSG00000157851	A	3.01367e-07	-5.58649	0.000770552	T	+	2	27087709	DPYSL5	1
2:27091957:G:T	GTEx_v6	Brain_Cerebellum	ENSG00000157851	G	1.2712e-07	-5.79294	0.000770552	T	+	2	27091957	DPYSL5	1
2:27093844:A:C	GTEx_v6	Brain_Cerebellum	ENSG00000157851	C	1.0541e-07	-5.83737	0.000770552	A	+	2	27093844	DPYSL5	1
2:27094842:C:G	GTEx_v6	Brain_Cerebellum	ENSG00000157851	G	2.07351e-07	-5.67627	0.000770552	C	+	2	27094842	DPYSL5	1
2:27095658:C:CAG	GTEx_v6	Brain_Cerebellum	ENSG00000157851	CAG	3.34093e-07	-5.56164	0.000770552	NA	NA	2	27095658	DPYSL5	1
2:27097194:A:T	GTEx_v6	Brain_Cerebellum	ENSG00000157851	A	1.57672e-07	-5.74169	0.000770552	NA	NA	2	27097194	DPYSL5	1
2:27098086:A:G	GTEx_v6	Brain_Cerebellum	ENSG00000157851	A	9.10287e-08	-5.87209	0.000770552	NA	NA	2	27098086	DPYSL5	1
2:27098766:A:G	GTEx_v6	Brain_Cerebellum	ENSG00000157851	A	2.76627e-07	-5.60711	0.000770552	NA	NA	2	27098766	DPYSL5	1
2:27104131:C:T	GTEx_v6	Brain_Cerebellum	ENSG00000157851	C	2.82082e-07	-5.60241	0.000770552	NA	NA	2	27104131	DPYSL5	1
2:27106625:A:T	GTEx_v6	Brain_Cerebellum	ENSG00000157851	T	1.25307e-07	-5.79636	0.000770552	NA	NA	2	27106625	DPYSL5	1
2:27111650:C:T	GTEx_v6	Brain_Cerebellum	ENSG00000157851	T	1.80437e-07	-5.70951	0.000770552	NA	NA	2	27111650	DPYSL5	1
2:27111651:A:G	GTEx_v6	Brain_Cerebellum	ENSG00000157851	G	4.66636e-06	-4.90905	0.000770552	NA	NA	2	27111651	DPYSL5	1
2:27114783:C:T	GTEx_v6	Brain_Cerebellum	ENSG00000157851	T	1.45578e-07	-5.7607	0.000770552	NA	NA	2	27114783	DPYSL5	1
2:27115304:C:T	GTEx_v6	Brain_Cerebellum	ENSG00000157851	C	3.53069e-08	-6.09457	0.000770552	NA	NA	2	27115304	DPYSL5	1
2:27119655:C:G	GTEx_v6	Brain_Cerebellum	ENSG00000157851	C	3.536e-08	-6.09422	0.000770552	NA	NA	2	27119655	DPYSL5	1
2:27126027:G:T	GTEx_v6	Brain_Cerebellum	ENSG00000157851	T	1.30255e-06	-5.22929	0.000770552	NA	NA	2	27126027	DPYSL5	1
2:27128529:C:T	GTEx_v6	Brain_Cerebellum	ENSG00000157851	C	1.65453e-06	-5.16994	0.000770552	NA	NA	2	27128529	DPYSL5	1
2:27128834:A:G	GTEx_v6	Brain_Cerebellum	ENSG00000157851	A	2.05068e-06	-5.11643	0.000770552	NA	NA	2	27128834	DPYSL5	1
2:27129309:A:C	GTEx_v6	Brain_Cerebellum	ENSG00000157851	C	2.0211e-06	-5.12006	0.000770552	NA	NA	2	27129309	DPYSL5	1
2:27129735:A:C	GTEx_v6	Brain_Cerebellum	ENSG00000157851	C	1.65453e-06	-5.16994	0.000770552	NA	NA	2	27129735	DPYSL5	1
2:27130332:C:T	GTEx_v6	Brain_Cerebellum	ENSG00000157851	T	1.65453e-06	-5.16994	0.000770552	NA	NA	2	27130332	DPYSL5	1
2:27130891:C:T	GTEx_v6	Brain_Cerebellum	ENSG00000157851	C	1.65453e-06	-5.16994	0.000770552	NA	NA	2	27130891	DPYSL5	1
2:27131022:A:G	GTEx_v6	Brain_Cerebellum	ENSG00000157851	G	1.65453e-06	-5.16994	0.000770552	NA	NA	2	27131022	DPYSL5	1
2:27131849:G:T	GTEx_v6	Brain_Cerebellum	ENSG00000157851	G	4.09804e-07	-5.51228	0.000770552	T	+	2	27131849	DPYSL5	1
2:27132822:A:T	GTEx_v6	Brain_Cerebellum	ENSG00000157851	T	3.89505e-07	-5.52457	0.000770552	A	+	2	27132822	DPYSL5	1
2:27133934:G:T	GTEx_v6	Brain_Cerebellum	ENSG00000157851	T	3.77328e-07	-5.53225	0.000770552	G	+	2	27133934	DPYSL5	1
2:27134248:C:CAT	GTEx_v6	Brain_Cerebellum	ENSG00000157851	C	2.18006e-06	-5.10113	0.000770552	NA	NA	2	27134248	DPYSL5	1
2:27134925:C:T	GTEx_v6	Brain_Cerebellum	ENSG00000157851	T	2.05068e-06	-5.11643	0.000770552	C	+	2	27134925	DPYSL5	1
2:27137307:C:T	GTEx_v6	Brain_Cerebellum	ENSG00000157851	T	1.65453e-06	-5.16994	0.000770552	C	+	2	27137307	DPYSL5	1
2:27137616:A:G	GTEx_v6	Brain_Cerebellum	ENSG00000157851	A	1.65453e-06	-5.16994	0.000770552	G	+	2	27137616	DPYSL5	1
2:27137671:C:T	GTEx_v6	Brain_Cerebellum	ENSG00000157851	T	1.65453e-06	-5.16994	0.000770552	C	+	2	27137671	DPYSL5	1
2:27138285:A:G	GTEx_v6	Brain_Cerebellum	ENSG00000157851	A	1.65453e-06	-5.16994	0.000770552	G	+	2	27138285	DPYSL5	1
2:27138594:A:C	GTEx_v6	Brain_Cerebellum	ENSG00000157851	A	1.65453e-06	-5.16994	0.000770552	C	+	2	27138594	DPYSL5	1
2:27138911:C:T	GTEx_v6	Brain_Cerebellum	ENSG00000157851	C	4.09804e-07	-5.51228	0.000770552	T	+	2	27138911	DPYSL5	1
2:27139747:A:C	GTEx_v6	Brain_Cerebellum	ENSG00000157851	A	1.65453e-06	-5.16994	0.000770552	C	+	2	27139747	DPYSL5	1
2:27139888:C:T	GTEx_v6	Brain_Cerebellum	ENSG00000157851	T	1.65453e-06	5.16994	0.000770552	T	+	2	27139888	DPYSL5	1
2:27140022:C:T	GTEx_v6	Brain_Cerebellum	ENSG00000157851	T	1.65453e-06	-5.16994	0.000770552	C	+	2	27140022	DPYSL5	1
2:27140099:A:C	GTEx_v6	Brain_Cerebellum	ENSG00000157851	C	1.65453e-06	-5.16994	0.000770552	A	+	2	27140099	DPYSL5	1
2:27140342:C:T	GTEx_v6	Brain_Cerebellum	ENSG00000157851	T	1.65453e-06	-5.16994	0.000770552	C	+	2	27140342	DPYSL5	1
2:27140741:C:T	GTEx_v6	Brain_Cerebellum	ENSG00000157851	T	4.06316e-06	-4.94424	0.000770552	C	+	2	27140741	DPYSL5	1
2:27141349:T:TTTC	GTEx_v6	Brain_Cerebellum	ENSG00000157851	T	4.34445e-07	-5.49813	0.000770552	NA	NA	2	27141349	DPYSL5	1
2:27141504:C:T	GTEx_v6	Brain_Cerebellum	ENSG00000157851	T	1.65453e-06	-5.16994	0.000770552	C	+	2	27141504	DPYSL5	1
2:27141515:A:C	GTEx_v6	Brain_Cerebellum	ENSG00000157851	C	1.65453e-06	-5.16994	0.000770552	A	+	2	27141515	DPYSL5	1
2:27142091:A:G	GTEx_v6	Brain_Cerebellum	ENSG00000157851	A	9.65329e-08	5.8582	0.000770552	A	+	2	27142091	DPYSL5	1
2:26961166:A:G	GTEx_v6	Brain_Cortex	ENSG00000157851	G	6.83463e-06	-4.84289	0.00760728	NA	NA	2	26961166	DPYSL5	1
2:26961265:T:TG	GTEx_v6	Brain_Cortex	ENSG00000157851	T	3.21844e-06	-5.03832	0.00760728	NA	NA	2	26961265	DPYSL5	1
2:26961857:G:T	GTEx_v6	Brain_Cortex	ENSG00000157851	T	3.94393e-06	4.9859	0.00760728	NA	NA	2	26961857	DPYSL5	1
2:26962134:C:T	GTEx_v6	Brain_Cortex	ENSG00000157851	T	1.09165e-06	-5.31347	0.00760728	NA	NA	2	26962134	DPYSL5	1
2:26962786:A:G	GTEx_v6	Brain_Cortex	ENSG00000157851	A	4.301e-06	4.96348	0.00760728	A	+	2	26962786	DPYSL5	1
2:26963760:C:T	GTEx_v6	Brain_Cortex	ENSG00000157851	T	3.94393e-06	4.9859	0.00760728	T	+	2	26963760	DPYSL5	1
2:26965198:A:G	GTEx_v6	Brain_Cortex	ENSG00000157851	G	2.82075e-06	-5.07222	0.00760728	NA	NA	2	26965198	DPYSL5	1
2:26967109:C:T	GTEx_v6	Brain_Cortex	ENSG00000157851	T	4.47181e-06	-4.95339	0.00760728	NA	NA	2	26967109	DPYSL5	1
2:26972066:C:G	GTEx_v6	Brain_Cortex	ENSG00000157851	G	4.08096e-06	-4.97707	0.00760728	NA	NA	2	26972066	DPYSL5	1
2:26987488:C:G	GTEx_v6	Brain_Cortex	ENSG00000157851	C	3.79313e-06	-4.99597	0.00760728	NA	NA	2	26987488	DPYSL5	1
2:26988011:A:T	GTEx_v6	Brain_Cortex	ENSG00000157851	A	3.79313e-06	-4.99597	0.00760728	NA	NA	2	26988011	DPYSL5	1
2:26997490:A:C	GTEx_v6	Brain_Cortex	ENSG00000157851	C	3.79313e-06	-4.99597	0.00760728	NA	NA	2	26997490	DPYSL5	1
2:27004254:C:T	GTEx_v6	Brain_Cortex	ENSG00000157851	T	7.21953e-06	-4.82853	0.00760728	NA	NA	2	27004254	DPYSL5	1
2:27007086:C:CT	GTEx_v6	Brain_Cortex	ENSG00000157851	CT	5.65307e-06	-4.89246	0.00760728	NA	NA	2	27007086	DPYSL5	1
2:27045800:C:T	GTEx_v6	Brain_Cortex	ENSG00000157851	T	6.76321e-06	-4.84564	0.00760728	C	+	2	27045800	DPYSL5	1
2:27048832:A:G	GTEx_v6	Brain_Cortex	ENSG00000157851	A	7.21242e-06	-4.82879	0.00760728	G	+	2	27048832	DPYSL5	1
2:27049718:C:T	GTEx_v6	Brain_Cortex	ENSG00000157851	T	7.21152e-06	-4.82883	0.00760728	C	+	2	27049718	DPYSL5	1
2:27051944:C:T	GTEx_v6	Brain_Cortex	ENSG00000157851	T	6.81347e-07	-5.43167	0.00760728	C	+	2	27051944	DPYSL5	1
2:27055403:A:G	GTEx_v6	Brain_Cortex	ENSG00000157851	A	5.37677e-07	-5.49069	0.00760728	G	+	2	27055403	DPYSL5	1
2:27056265:C:T	GTEx_v6	Brain_Cortex	ENSG00000157851	C	6.30258e-07	-5.45113	0.00760728	NA	NA	2	27056265	DPYSL5	1
2:27056399:A:AC	GTEx_v6	Brain_Cortex	ENSG00000157851	AC	1.01276e-06	-5.33235	0.00760728	NA	NA	2	27056399	DPYSL5	1
2:27058451:G:T	GTEx_v6	Brain_Cortex	ENSG00000157851	T	5.37677e-07	-5.49069	0.00760728	NA	NA	2	27058451	DPYSL5	1
2:27063260:A:G	GTEx_v6	Brain_Cortex	ENSG00000157851	A	1.25209e-06	-5.2789	0.00760728	G	+	2	27063260	DPYSL5	1
2:27063261:A:G	GTEx_v6	Brain_Cortex	ENSG00000157851	G	1.25209e-06	-5.2789	0.00760728	A	+	2	27063261	DPYSL5	1
2:27063534:T:TC	GTEx_v6	Brain_Cortex	ENSG00000157851	TC	5.31688e-07	-5.49348	0.00760728	NA	NA	2	27063534	DPYSL5	1
2:27064096:A:T	GTEx_v6	Brain_Cortex	ENSG00000157851	T	5.38545e-07	-5.49029	0.00760728	A	+	2	27064096	DPYSL5	1
2:27064183:C:T	GTEx_v6	Brain_Cortex	ENSG00000157851	T	5.38789e-07	-5.49018	0.00760728	C	+	2	27064183	DPYSL5	1
2:27064336:C:T	GTEx_v6	Brain_Cortex	ENSG00000157851	T	6.05121e-07	-5.46127	0.00760728	C	+	2	27064336	DPYSL5	1
2:27064608:A:G	GTEx_v6	Brain_Cortex	ENSG00000157851	G	5.54288e-07	-5.48312	0.00760728	A	+	2	27064608	DPYSL5	1
2:27064688:C:T	GTEx_v6	Brain_Cortex	ENSG00000157851	T	5.52508e-07	-5.48392	0.00760728	C	+	2	27064688	DPYSL5	1
2:27066103:G:T	GTEx_v6	Brain_Cortex	ENSG00000157851	T	4.96337e-07	-5.51058	0.00760728	NA	NA	2	27066103	DPYSL5	1
2:27066833:A:G	GTEx_v6	Brain_Cortex	ENSG00000157851	A	2.22013e-06	-5.1335	0.00760728	NA	NA	2	27066833	DPYSL5	1
2:27070141:A:ATTTG	GTEx_v6	Brain_Cortex	ENSG00000157851	A	1.38364e-06	-5.25366	0.00760728	NA	NA	2	27070141	DPYSL5	1
2:27072209:C:T	GTEx_v6	Brain_Cortex	ENSG00000157851	T	1.37441e-06	-5.25535	0.00760728	NA	NA	2	27072209	DPYSL5	1
2:27074493:A:G	GTEx_v6	Brain_Cortex	ENSG00000157851	A	1.37441e-06	-5.25535	0.00760728	NA	NA	2	27074493	DPYSL5	1
2:27082559:A:G	GTEx_v6	Brain_Cortex	ENSG00000157851	G	1.37441e-06	-5.25535	0.00760728	NA	NA	2	27082559	DPYSL5	1
2:27084942:T:TC	GTEx_v6	Brain_Cortex	ENSG00000157851	T	1.26879e-06	-5.27555	0.00760728	NA	NA	2	27084942	DPYSL5	1
2:27091957:G:T	GTEx_v6	Brain_Cortex	ENSG00000157851	G	1.37389e-06	-5.25544	0.00760728	T	+	2	27091957	DPYSL5	1
2:27093844:A:C	GTEx_v6	Brain_Cortex	ENSG00000157851	C	1.0265e-06	-5.32896	0.00760728	A	+	2	27093844	DPYSL5	1
2:27095658:C:CAG	GTEx_v6	Brain_Cortex	ENSG00000157851	CAG	5.85297e-07	-5.46957	0.00760728	NA	NA	2	27095658	DPYSL5	1
2:27097194:A:T	GTEx_v6	Brain_Cortex	ENSG00000157851	A	1.1238e-06	-5.30616	0.00760728	NA	NA	2	27097194	DPYSL5	1
2:27098086:A:G	GTEx_v6	Brain_Cortex	ENSG00000157851	A	3.73142e-06	-5.00021	0.00760728	NA	NA	2	27098086	DPYSL5	1
2:26961166:A:G	GTEx_v6	Muscle_Skeletal	ENSG00000157851	G	3.12753e-06	-4.74665	0.00030405	NA	NA	2	26961166	DPYSL5	1
2:26961265:T:TG	GTEx_v6	Muscle_Skeletal	ENSG00000157851	T	3.99781e-07	-5.17707	0.00030405	NA	NA	2	26961265	DPYSL5	1
2:26961857:G:T	GTEx_v6	Muscle_Skeletal	ENSG00000157851	T	3.18749e-06	4.74253	0.00030405	NA	NA	2	26961857	DPYSL5	1
2:26962134:C:T	GTEx_v6	Muscle_Skeletal	ENSG00000157851	T	8.37797e-07	-5.02561	0.00030405	NA	NA	2	26962134	DPYSL5	1
2:26962280:A:G	GTEx_v6	Muscle_Skeletal	ENSG00000157851	A	5.42633e-06	4.62602	0.00030405	A	+	2	26962280	DPYSL5	1
2:26962786:A:G	GTEx_v6	Muscle_Skeletal	ENSG00000157851	A	2.53979e-06	4.79159	0.00030405	A	+	2	26962786	DPYSL5	1
2:26963378:A:G	GTEx_v6	Muscle_Skeletal	ENSG00000157851	G	2.87933e-06	-4.76454	0.00030405	NA	NA	2	26963378	DPYSL5	1
2:26963760:C:T	GTEx_v6	Muscle_Skeletal	ENSG00000157851	T	2.35594e-06	4.80772	0.00030405	T	+	2	26963760	DPYSL5	1
2:26964015:C:T	GTEx_v6	Muscle_Skeletal	ENSG00000157851	C	2.9182e-06	-4.76164	0.00030405	NA	NA	2	26964015	DPYSL5	1
2:26965198:A:G	GTEx_v6	Muscle_Skeletal	ENSG00000157851	G	6.47854e-06	-4.58669	0.00030405	NA	NA	2	26965198	DPYSL5	1
2:26967109:C:T	GTEx_v6	Muscle_Skeletal	ENSG00000157851	T	2.28053e-07	-5.2897	0.00030405	NA	NA	2	26967109	DPYSL5	1
2:26970109:C:G	GTEx_v6	Muscle_Skeletal	ENSG00000157851	C	9.0604e-06	-4.5115	0.00030405	NA	NA	2	26970109	DPYSL5	1
2:26971418:A:G	GTEx_v6	Muscle_Skeletal	ENSG00000157851	A	5.99998e-06	-4.60375	0.00030405	NA	NA	2	26971418	DPYSL5	1
2:26972066:C:G	GTEx_v6	Muscle_Skeletal	ENSG00000157851	G	5.15861e-07	-5.12528	0.00030405	NA	NA	2	26972066	DPYSL5	1
2:26975168:A:T	GTEx_v6	Muscle_Skeletal	ENSG00000157851	A	5.72007e-07	-5.10417	0.00030405	NA	NA	2	26975168	DPYSL5	1
2:26976711:A:T	GTEx_v6	Muscle_Skeletal	ENSG00000157851	T	2.10227e-07	-5.30588	0.00030405	NA	NA	2	26976711	DPYSL5	1
2:26976712:C:T	GTEx_v6	Muscle_Skeletal	ENSG00000157851	T	4.79318e-06	-4.6534	0.00030405	NA	NA	2	26976712	DPYSL5	1
2:26979671:C:T	GTEx_v6	Muscle_Skeletal	ENSG00000157851	C	1.14302e-05	-4.45883	0.00030405	NA	NA	2	26979671	DPYSL5	1
2:26982600:C:T	GTEx_v6	Muscle_Skeletal	ENSG00000157851	T	9.37512e-06	-4.50379	0.00030405	NA	NA	2	26982600	DPYSL5	1
2:26985903:C:T	GTEx_v6	Muscle_Skeletal	ENSG00000157851	T	5.91603e-07	-5.09728	0.00030405	NA	NA	2	26985903	DPYSL5	1
2:26987481:A:G	GTEx_v6	Muscle_Skeletal	ENSG00000157851	G	1.15241e-05	-4.45696	0.00030405	NA	NA	2	26987481	DPYSL5	1
2:26987488:C:G	GTEx_v6	Muscle_Skeletal	ENSG00000157851	C	1.09558e-06	-4.9698	0.00030405	NA	NA	2	26987488	DPYSL5	1
2:26987811:A:G	GTEx_v6	Muscle_Skeletal	ENSG00000157851	A	5.83488e-07	-5.10011	0.00030405	NA	NA	2	26987811	DPYSL5	1
2:26988011:A:T	GTEx_v6	Muscle_Skeletal	ENSG00000157851	A	1.09396e-06	-4.97011	0.00030405	NA	NA	2	26988011	DPYSL5	1
2:26990429:C:T	GTEx_v6	Muscle_Skeletal	ENSG00000157851	C	5.51925e-07	-5.11148	0.00030405	NA	NA	2	26990429	DPYSL5	1
2:26990507:A:G	GTEx_v6	Muscle_Skeletal	ENSG00000157851	G	1.02178e-06	-4.98436	0.00030405	NA	NA	2	26990507	DPYSL5	1
2:26992070:C:T	GTEx_v6	Muscle_Skeletal	ENSG00000157851	T	5.83488e-07	-5.10011	0.00030405	NA	NA	2	26992070	DPYSL5	1
2:26992371:C:G	GTEx_v6	Muscle_Skeletal	ENSG00000157851	G	6.36899e-07	-5.08215	0.00030405	NA	NA	2	26992371	DPYSL5	1
2:26994767:C:T	GTEx_v6	Muscle_Skeletal	ENSG00000157851	T	5.22966e-07	-5.12249	0.00030405	NA	NA	2	26994767	DPYSL5	1
2:26994920:C:G	GTEx_v6	Muscle_Skeletal	ENSG00000157851	C	1.16717e-05	-4.45406	0.00030405	NA	NA	2	26994920	DPYSL5	1
2:26995602:A:G	GTEx_v6	Muscle_Skeletal	ENSG00000157851	A	1.16717e-05	-4.45406	0.00030405	NA	NA	2	26995602	DPYSL5	1
2:26997031:A:G	GTEx_v6	Muscle_Skeletal	ENSG00000157851	A	5.83488e-07	-5.10011	0.00030405	NA	NA	2	26997031	DPYSL5	1
2:26997490:A:C	GTEx_v6	Muscle_Skeletal	ENSG00000157851	C	1.09299e-06	-4.9703	0.00030405	NA	NA	2	26997490	DPYSL5	1
2:27000276:G:T	GTEx_v6	Muscle_Skeletal	ENSG00000157851	G	1.02178e-06	-4.98436	0.00030405	NA	NA	2	27000276	DPYSL5	1
2:27004254:C:T	GTEx_v6	Muscle_Skeletal	ENSG00000157851	T	3.60754e-07	-5.19782	0.00030405	NA	NA	2	27004254	DPYSL5	1
2:27007086:C:CT	GTEx_v6	Muscle_Skeletal	ENSG00000157851	CT	5.78237e-08	-5.55752	0.00030405	NA	NA	2	27007086	DPYSL5	1
2:27029134:C:T	GTEx_v6	Muscle_Skeletal	ENSG00000157851	T	2.23673e-07	-5.29356	0.00030405	NA	NA	2	27029134	DPYSL5	1
2:27031031:A:AC	GTEx_v6	Muscle_Skeletal	ENSG00000157851	A	2.28243e-08	-5.73344	0.00030405	NA	NA	2	27031031	DPYSL5	1
2:27031085:C:T	GTEx_v6	Muscle_Skeletal	ENSG00000157851	T	2.28236e-08	-5.73345	0.00030405	NA	NA	2	27031085	DPYSL5	1
2:27031271:C:T	GTEx_v6	Muscle_Skeletal	ENSG00000157851	T	2.28975e-08	-5.73284	0.00030405	NA	NA	2	27031271	DPYSL5	1
2:27032588:C:T	GTEx_v6	Muscle_Skeletal	ENSG00000157851	T	1.86221e-08	-5.7714	0.00030405	NA	NA	2	27032588	DPYSL5	1
2:27033440:A:G	GTEx_v6	Muscle_Skeletal	ENSG00000157851	A	2.81605e-08	-5.69405	0.00030405	NA	NA	2	27033440	DPYSL5	1
2:27034299:G:GA	GTEx_v6	Muscle_Skeletal	ENSG00000157851	GA	1.67368e-08	-5.79124	0.00030405	NA	NA	2	27034299	DPYSL5	1
2:27034556:C:T	GTEx_v6	Muscle_Skeletal	ENSG00000157851	C	1.5245e-08	-5.80855	0.00030405	NA	NA	2	27034556	DPYSL5	1
2:27035695:C:T	GTEx_v6	Muscle_Skeletal	ENSG00000157851	T	1.04209e-08	-5.87869	0.00030405	NA	NA	2	27035695	DPYSL5	1
2:27035978:A:C	GTEx_v6	Muscle_Skeletal	ENSG00000157851	A	9.61146e-09	-5.89351	0.00030405	NA	NA	2	27035978	DPYSL5	1
2:27036181:C:T	GTEx_v6	Muscle_Skeletal	ENSG00000157851	T	6.06804e-09	-5.97731	0.00030405	NA	NA	2	27036181	DPYSL5	1
2:27036482:C:T	GTEx_v6	Muscle_Skeletal	ENSG00000157851	C	1.36888e-08	-5.82847	0.00030405	NA	NA	2	27036482	DPYSL5	1
2:27036492:A:G	GTEx_v6	Muscle_Skeletal	ENSG00000157851	G	8.30321e-09	-5.92027	0.00030405	NA	NA	2	27036492	DPYSL5	1
2:27037079:C:G	GTEx_v6	Muscle_Skeletal	ENSG00000157851	G	9.66478e-09	-5.8925	0.00030405	NA	NA	2	27037079	DPYSL5	1
2:27037096:C:G	GTEx_v6	Muscle_Skeletal	ENSG00000157851	G	6.01435e-09	-5.97892	0.00030405	NA	NA	2	27037096	DPYSL5	1
2:27037106:C:T	GTEx_v6	Muscle_Skeletal	ENSG00000157851	T	8.96657e-09	-5.90622	0.00030405	NA	NA	2	27037106	DPYSL5	1
2:27038031:C:G	GTEx_v6	Muscle_Skeletal	ENSG00000157851	C	1.27795e-08	-5.84115	0.00030405	NA	NA	2	27038031	DPYSL5	1
2:27038043:A:T	GTEx_v6	Muscle_Skeletal	ENSG00000157851	A	4.51966e-08	-5.60456	0.00030405	NA	NA	2	27038043	DPYSL5	1
2:27038077:A:G	GTEx_v6	Muscle_Skeletal	ENSG00000157851	G	3.8814e-08	-5.63347	0.00030405	NA	NA	2	27038077	DPYSL5	1
2:27038118:A:G	GTEx_v6	Muscle_Skeletal	ENSG00000157851	G	1.30389e-08	-5.83745	0.00030405	NA	NA	2	27038118	DPYSL5	1
2:27038206:A:G	GTEx_v6	Muscle_Skeletal	ENSG00000157851	G	1.25105e-08	-5.84507	0.00030405	NA	NA	2	27038206	DPYSL5	1
2:27038366:C:T	GTEx_v6	Muscle_Skeletal	ENSG00000157851	C	2.02935e-09	-6.17343	0.00030405	NA	NA	2	27038366	DPYSL5	1
2:27038370:C:CT	GTEx_v6	Muscle_Skeletal	ENSG00000157851	CT	6.85562e-09	-5.95516	0.00030405	NA	NA	2	27038370	DPYSL5	1
2:27038388:A:G	GTEx_v6	Muscle_Skeletal	ENSG00000157851	A	8.05856e-09	-5.92572	0.00030405	NA	NA	2	27038388	DPYSL5	1
2:27038442:C:T	GTEx_v6	Muscle_Skeletal	ENSG00000157851	T	1.55487e-09	-6.22042	0.00030405	NA	NA	2	27038442	DPYSL5	1
2:27038638:G:T	GTEx_v6	Muscle_Skeletal	ENSG00000157851	T	5.75948e-09	-5.98676	0.00030405	NA	NA	2	27038638	DPYSL5	1
2:27038650:G:T	GTEx_v6	Muscle_Skeletal	ENSG00000157851	T	5.16438e-08	-5.57914	0.00030405	NA	NA	2	27038650	DPYSL5	1
2:27039442:G:T	GTEx_v6	Muscle_Skeletal	ENSG00000157851	T	1.51353e-08	-5.80989	0.00030405	NA	NA	2	27039442	DPYSL5	1
2:27039644:C:CTAATGTACG	GTEx_v6	Muscle_Skeletal	ENSG00000157851	C	1.25541e-08	-5.84443	0.00030405	NA	NA	2	27039644	DPYSL5	1
2:27039792:A:G	GTEx_v6	Muscle_Skeletal	ENSG00000157851	A	4.18286e-07	-5.1679	0.00030405	NA	NA	2	27039792	DPYSL5	1
2:27039919:A:G	GTEx_v6	Muscle_Skeletal	ENSG00000157851	G	7.06168e-09	-5.94978	0.00030405	NA	NA	2	27039919	DPYSL5	1
2:27040913:C:G	GTEx_v6	Muscle_Skeletal	ENSG00000157851	G	3.38933e-08	-5.65913	0.00030405	NA	NA	2	27040913	DPYSL5	1
2:27044097:A:G	GTEx_v6	Muscle_Skeletal	ENSG00000157851	G	1.10994e-08	-5.8671	0.00030405	A	+	2	27044097	DPYSL5	1
2:27045800:C:T	GTEx_v6	Muscle_Skeletal	ENSG00000157851	T	8.81521e-09	-5.90934	0.00030405	C	+	2	27045800	DPYSL5	1
2:27048832:A:G	GTEx_v6	Muscle_Skeletal	ENSG00000157851	A	8.31777e-09	-5.91995	0.00030405	G	+	2	27048832	DPYSL5	1
2:27049116:C:CATA	GTEx_v6	Muscle_Skeletal	ENSG00000157851	C	1.34747e-08	-5.83138	0.00030405	NA	NA	2	27049116	DPYSL5	1
2:27049718:C:T	GTEx_v6	Muscle_Skeletal	ENSG00000157851	T	8.33344e-09	-5.9196	0.00030405	C	+	2	27049718	DPYSL5	1
2:27051944:C:T	GTEx_v6	Muscle_Skeletal	ENSG00000157851	T	9.38456e-09	-5.89789	0.00030405	C	+	2	27051944	DPYSL5	1
2:27055060:G:T	GTEx_v6	Muscle_Skeletal	ENSG00000157851	T	1.0546e-05	-4.47713	0.00030405	G	+	2	27055060	DPYSL5	1
2:27055403:A:G	GTEx_v6	Muscle_Skeletal	ENSG00000157851	A	4.47985e-09	-6.03212	0.00030405	G	+	2	27055403	DPYSL5	1
2:27056265:C:T	GTEx_v6	Muscle_Skeletal	ENSG00000157851	C	2.33338e-08	-5.72931	0.00030405	NA	NA	2	27056265	DPYSL5	1
2:27056399:A:AC	GTEx_v6	Muscle_Skeletal	ENSG00000157851	AC	3.50914e-08	-5.65256	0.00030405	NA	NA	2	27056399	DPYSL5	1
2:27058451:G:T	GTEx_v6	Muscle_Skeletal	ENSG00000157851	T	4.53005e-09	-6.03011	0.00030405	NA	NA	2	27058451	DPYSL5	1
2:27063260:A:G	GTEx_v6	Muscle_Skeletal	ENSG00000157851	A	7.26068e-10	-6.35336	0.00030405	G	+	2	27063260	DPYSL5	1
2:27063261:A:G	GTEx_v6	Muscle_Skeletal	ENSG00000157851	G	7.26068e-10	-6.35336	0.00030405	A	+	2	27063261	DPYSL5	1
2:27063534:T:TC	GTEx_v6	Muscle_Skeletal	ENSG00000157851	TC	4.45535e-09	-6.03311	0.00030405	NA	NA	2	27063534	DPYSL5	1
2:27064096:A:T	GTEx_v6	Muscle_Skeletal	ENSG00000157851	T	4.84838e-09	-6.01787	0.00030405	A	+	2	27064096	DPYSL5	1
2:27064183:C:T	GTEx_v6	Muscle_Skeletal	ENSG00000157851	T	4.85297e-09	-6.0177	0.00030405	C	+	2	27064183	DPYSL5	1
2:27064336:C:T	GTEx_v6	Muscle_Skeletal	ENSG00000157851	T	5.58264e-09	-5.99241	0.00030405	C	+	2	27064336	DPYSL5	1
2:27064608:A:G	GTEx_v6	Muscle_Skeletal	ENSG00000157851	G	4.64922e-09	-6.02544	0.00030405	A	+	2	27064608	DPYSL5	1
2:27064688:C:T	GTEx_v6	Muscle_Skeletal	ENSG00000157851	T	4.6588e-09	-6.02506	0.00030405	C	+	2	27064688	DPYSL5	1
2:27066103:G:T	GTEx_v6	Muscle_Skeletal	ENSG00000157851	T	1.92737e-08	-5.765	0.00030405	NA	NA	2	27066103	DPYSL5	1
2:27066833:A:G	GTEx_v6	Muscle_Skeletal	ENSG00000157851	A	3.99848e-08	-5.62784	0.00030405	NA	NA	2	27066833	DPYSL5	1
2:27066877:T:TTTTTTTTC	GTEx_v6	Muscle_Skeletal	ENSG00000157851	T	2.88856e-08	-5.68926	0.00030405	NA	NA	2	27066877	DPYSL5	1
2:27067059:A:G	GTEx_v6	Muscle_Skeletal	ENSG00000157851	G	1.45425e-08	-5.81728	0.00030405	NA	NA	2	27067059	DPYSL5	1
2:27067204:A:AT	GTEx_v6	Muscle_Skeletal	ENSG00000157851	AT	1.14558e-08	-5.86129	0.00030405	NA	NA	2	27067204	DPYSL5	1
2:27068577:C:G	GTEx_v6	Muscle_Skeletal	ENSG00000157851	C	5.6437e-09	-5.99044	0.00030405	NA	NA	2	27068577	DPYSL5	1
2:27069211:A:G	GTEx_v6	Muscle_Skeletal	ENSG00000157851	G	6.15006e-09	-5.97488	0.00030405	NA	NA	2	27069211	DPYSL5	1
2:27070141:A:ATTTG	GTEx_v6	Muscle_Skeletal	ENSG00000157851	A	7.37739e-08	-5.51071	0.00030405	NA	NA	2	27070141	DPYSL5	1
2:27072209:C:T	GTEx_v6	Muscle_Skeletal	ENSG00000157851	T	7.38189e-08	-5.51059	0.00030405	NA	NA	2	27072209	DPYSL5	1
2:27073853:C:T	GTEx_v6	Muscle_Skeletal	ENSG00000157851	C	1.01298e-08	-5.88388	0.00030405	NA	NA	2	27073853	DPYSL5	1
2:27074493:A:G	GTEx_v6	Muscle_Skeletal	ENSG00000157851	A	7.36801e-08	-5.51095	0.00030405	NA	NA	2	27074493	DPYSL5	1
2:27076557:C:T	GTEx_v6	Muscle_Skeletal	ENSG00000157851	T	8.55038e-08	-5.48221	0.00030405	C	+	2	27076557	DPYSL5	1
2:27077610:A:G	GTEx_v6	Muscle_Skeletal	ENSG00000157851	A	4.96887e-08	-5.5865	0.00030405	G	+	2	27077610	DPYSL5	1
2:27080035:A:C	GTEx_v6	Muscle_Skeletal	ENSG00000157851	A	4.86983e-08	-5.59034	0.00030405	C	+	2	27080035	DPYSL5	1
2:27080134:A:G	GTEx_v6	Muscle_Skeletal	ENSG00000157851	A	1.00019e-07	-5.45179	0.00030405	G	+	2	27080134	DPYSL5	1
2:27080332:C:T	GTEx_v6	Muscle_Skeletal	ENSG00000157851	T	7.43238e-08	-5.50928	0.00030405	C	+	2	27080332	DPYSL5	1
2:27080513:A:T	GTEx_v6	Muscle_Skeletal	ENSG00000157851	T	2.13431e-08	-5.74598	0.00030405	A	+	2	27080513	DPYSL5	1
2:27080706:A:G	GTEx_v6	Muscle_Skeletal	ENSG00000157851	G	4.86983e-08	-5.59034	0.00030405	A	+	2	27080706	DPYSL5	1
2:27081123:T:TC	GTEx_v6	Muscle_Skeletal	ENSG00000157851	TC	7.43238e-08	-5.50928	0.00030405	NA	NA	2	27081123	DPYSL5	1
2:27081618:T:TTTC	GTEx_v6	Muscle_Skeletal	ENSG00000157851	T	3.65968e-07	-5.19492	0.00030405	NA	NA	2	27081618	DPYSL5	1
2:27082559:A:G	GTEx_v6	Muscle_Skeletal	ENSG00000157851	G	7.36801e-08	-5.51095	0.00030405	NA	NA	2	27082559	DPYSL5	1
2:27083269:C:T	GTEx_v6	Muscle_Skeletal	ENSG00000157851	C	4.96887e-08	-5.5865	0.00030405	T	+	2	27083269	DPYSL5	1
2:27083489:C:T	GTEx_v6	Muscle_Skeletal	ENSG00000157851	C	7.57934e-08	-5.5055	0.00030405	NA	NA	2	27083489	DPYSL5	1
2:27084942:T:TC	GTEx_v6	Muscle_Skeletal	ENSG00000157851	T	1.36749e-07	-5.39072	0.00030405	NA	NA	2	27084942	DPYSL5	1
2:27087709:A:T	GTEx_v6	Muscle_Skeletal	ENSG00000157851	A	7.29461e-08	-5.51288	0.00030405	T	+	2	27087709	DPYSL5	1
2:27091957:G:T	GTEx_v6	Muscle_Skeletal	ENSG00000157851	G	4.43828e-08	-5.60801	0.00030405	T	+	2	27091957	DPYSL5	1
2:27093844:A:C	GTEx_v6	Muscle_Skeletal	ENSG00000157851	C	1.10078e-07	-5.43314	0.00030405	A	+	2	27093844	DPYSL5	1
2:27094842:C:G	GTEx_v6	Muscle_Skeletal	ENSG00000157851	G	4.04019e-08	-5.62587	0.00030405	C	+	2	27094842	DPYSL5	1
2:27095658:C:CAG	GTEx_v6	Muscle_Skeletal	ENSG00000157851	CAG	4.1334e-07	-5.17031	0.00030405	NA	NA	2	27095658	DPYSL5	1
2:27097194:A:T	GTEx_v6	Muscle_Skeletal	ENSG00000157851	A	1.33743e-07	-5.39508	0.00030405	NA	NA	2	27097194	DPYSL5	1
2:27098086:A:G	GTEx_v6	Muscle_Skeletal	ENSG00000157851	A	7.9199e-08	-5.49702	0.00030405	NA	NA	2	27098086	DPYSL5	1
2:27098766:A:G	GTEx_v6	Muscle_Skeletal	ENSG00000157851	A	1.75022e-07	-5.34217	0.00030405	NA	NA	2	27098766	DPYSL5	1
2:27104131:C:T	GTEx_v6	Muscle_Skeletal	ENSG00000157851	C	4.27539e-08	-5.61512	0.00030405	NA	NA	2	27104131	DPYSL5	1
2:27106625:A:T	GTEx_v6	Muscle_Skeletal	ENSG00000157851	T	3.00724e-08	-5.68169	0.00030405	NA	NA	2	27106625	DPYSL5	1
2:27111650:C:T	GTEx_v6	Muscle_Skeletal	ENSG00000157851	T	4.11701e-08	-5.62229	0.00030405	NA	NA	2	27111650	DPYSL5	1
2:27111651:A:G	GTEx_v6	Muscle_Skeletal	ENSG00000157851	G	8.82532e-07	-5.01483	0.00030405	NA	NA	2	27111651	DPYSL5	1
2:27114783:C:T	GTEx_v6	Muscle_Skeletal	ENSG00000157851	T	6.38584e-08	-5.53848	0.00030405	NA	NA	2	27114783	DPYSL5	1
2:27115304:C:T	GTEx_v6	Muscle_Skeletal	ENSG00000157851	C	7.99921e-08	-5.49509	0.00030405	NA	NA	2	27115304	DPYSL5	1
2:27119655:C:G	GTEx_v6	Muscle_Skeletal	ENSG00000157851	C	1.59589e-08	-5.80007	0.00030405	NA	NA	2	27119655	DPYSL5	1
2:27128529:C:T	GTEx_v6	Muscle_Skeletal	ENSG00000157851	C	4.75135e-06	-4.65533	0.00030405	NA	NA	2	27128529	DPYSL5	1
2:27128834:A:G	GTEx_v6	Muscle_Skeletal	ENSG00000157851	A	9.82473e-06	-4.4932	0.00030405	NA	NA	2	27128834	DPYSL5	1
2:27129735:A:C	GTEx_v6	Muscle_Skeletal	ENSG00000157851	C	9.43959e-06	-4.50224	0.00030405	NA	NA	2	27129735	DPYSL5	1
2:27130332:C:T	GTEx_v6	Muscle_Skeletal	ENSG00000157851	T	9.41918e-06	-4.50273	0.00030405	NA	NA	2	27130332	DPYSL5	1
2:27130891:C:T	GTEx_v6	Muscle_Skeletal	ENSG00000157851	C	9.39349e-06	-4.50335	0.00030405	NA	NA	2	27130891	DPYSL5	1
2:27131022:A:G	GTEx_v6	Muscle_Skeletal	ENSG00000157851	G	9.38741e-06	-4.5035	0.00030405	NA	NA	2	27131022	DPYSL5	1
2:27131849:G:T	GTEx_v6	Muscle_Skeletal	ENSG00000157851	G	3.45602e-06	-4.72497	0.00030405	T	+	2	27131849	DPYSL5	1
2:27132822:A:T	GTEx_v6	Muscle_Skeletal	ENSG00000157851	T	1.34427e-06	-4.92691	0.00030405	A	+	2	27132822	DPYSL5	1
2:27133934:G:T	GTEx_v6	Muscle_Skeletal	ENSG00000157851	T	2.84749e-06	-4.76694	0.00030405	G	+	2	27133934	DPYSL5	1
2:27134248:C:CAT	GTEx_v6	Muscle_Skeletal	ENSG00000157851	C	1.31305e-05	-4.42715	0.00030405	NA	NA	2	27134248	DPYSL5	1
2:27134925:C:T	GTEx_v6	Muscle_Skeletal	ENSG00000157851	T	1.26749e-05	-4.43523	0.00030405	C	+	2	27134925	DPYSL5	1
2:27137307:C:T	GTEx_v6	Muscle_Skeletal	ENSG00000157851	T	1.40902e-05	-4.41096	0.00030405	C	+	2	27137307	DPYSL5	1
2:27137616:A:G	GTEx_v6	Muscle_Skeletal	ENSG00000157851	A	1.41089e-05	-4.41066	0.00030405	G	+	2	27137616	DPYSL5	1
2:27137671:C:T	GTEx_v6	Muscle_Skeletal	ENSG00000157851	T	1.41142e-05	-4.41057	0.00030405	C	+	2	27137671	DPYSL5	1
2:27138285:A:G	GTEx_v6	Muscle_Skeletal	ENSG00000157851	A	1.41284e-05	-4.41034	0.00030405	G	+	2	27138285	DPYSL5	1
2:27138594:A:C	GTEx_v6	Muscle_Skeletal	ENSG00000157851	A	1.42458e-05	-4.40844	0.00030405	C	+	2	27138594	DPYSL5	1
2:27138911:C:T	GTEx_v6	Muscle_Skeletal	ENSG00000157851	C	3.8873e-06	-4.69934	0.00030405	T	+	2	27138911	DPYSL5	1
2:27139747:A:C	GTEx_v6	Muscle_Skeletal	ENSG00000157851	A	1.36616e-05	-4.41806	0.00030405	C	+	2	27139747	DPYSL5	1
2:27139888:C:T	GTEx_v6	Muscle_Skeletal	ENSG00000157851	T	5.31418e-06	4.63064	0.00030405	T	+	2	27139888	DPYSL5	1
2:27140022:C:T	GTEx_v6	Muscle_Skeletal	ENSG00000157851	T	1.3248e-05	-4.42511	0.00030405	C	+	2	27140022	DPYSL5	1
2:27140099:A:C	GTEx_v6	Muscle_Skeletal	ENSG00000157851	C	1.32506e-05	-4.42506	0.00030405	A	+	2	27140099	DPYSL5	1
2:27140342:C:T	GTEx_v6	Muscle_Skeletal	ENSG00000157851	T	1.23521e-05	-4.44113	0.00030405	C	+	2	27140342	DPYSL5	1
2:27141349:T:TTTC	GTEx_v6	Muscle_Skeletal	ENSG00000157851	T	5.6707e-06	-4.61627	0.00030405	NA	NA	2	27141349	DPYSL5	1
2:27141504:C:T	GTEx_v6	Muscle_Skeletal	ENSG00000157851	T	1.14545e-05	-4.45834	0.00030405	C	+	2	27141504	DPYSL5	1
2:27141515:A:C	GTEx_v6	Muscle_Skeletal	ENSG00000157851	C	1.14449e-05	-4.45853	0.00030405	A	+	2	27141515	DPYSL5	1
2:27142091:A:G	GTEx_v6	Muscle_Skeletal	ENSG00000157851	A	1.29828e-05	4.42974	0.00030405	A	+	2	27142091	DPYSL5	1
2:27029134:C:T	GTEx_v7	Brain_Cerebellar_Hemisphere	ENSG00000157851	T	1.14245e-05	-0.360796	0.000675075	NA	NA	2	27029134	DPYSL5	1
2:27031031:A:AC	GTEx_v7	Brain_Cerebellar_Hemisphere	ENSG00000157851	A	4.25767e-06	-0.376928	0.000675075	NA	NA	2	27031031	DPYSL5	1
2:27031085:C:T	GTEx_v7	Brain_Cerebellar_Hemisphere	ENSG00000157851	T	4.25767e-06	-0.376928	0.000675075	NA	NA	2	27031085	DPYSL5	1
2:27031271:C:T	GTEx_v7	Brain_Cerebellar_Hemisphere	ENSG00000157851	T	4.25767e-06	-0.376928	0.000675075	NA	NA	2	27031271	DPYSL5	1
2:27032588:C:T	GTEx_v7	Brain_Cerebellar_Hemisphere	ENSG00000157851	T	4.25767e-06	-0.376928	0.000675075	NA	NA	2	27032588	DPYSL5	1
2:27033440:A:G	GTEx_v7	Brain_Cerebellar_Hemisphere	ENSG00000157851	A	3.4267e-06	-0.374877	0.000675075	NA	NA	2	27033440	DPYSL5	1
2:27034299:G:GA	GTEx_v7	Brain_Cerebellar_Hemisphere	ENSG00000157851	GA	1.9659e-06	-0.38555	0.000675075	NA	NA	2	27034299	DPYSL5	1
2:27034556:C:T	GTEx_v7	Brain_Cerebellar_Hemisphere	ENSG00000157851	C	1.9659e-06	-0.38555	0.000675075	NA	NA	2	27034556	DPYSL5	1
2:27035695:C:T	GTEx_v7	Brain_Cerebellar_Hemisphere	ENSG00000157851	T	1.9659e-06	-0.38555	0.000675075	NA	NA	2	27035695	DPYSL5	1
2:27035978:A:C	GTEx_v7	Brain_Cerebellar_Hemisphere	ENSG00000157851	A	1.9659e-06	-0.38555	0.000675075	NA	NA	2	27035978	DPYSL5	1
2:27036181:C:T	GTEx_v7	Brain_Cerebellar_Hemisphere	ENSG00000157851	T	1.9659e-06	-0.38555	0.000675075	NA	NA	2	27036181	DPYSL5	1
2:27036482:C:T	GTEx_v7	Brain_Cerebellar_Hemisphere	ENSG00000157851	C	2.45775e-06	-0.3709	0.000675075	NA	NA	2	27036482	DPYSL5	1
2:27036492:A:G	GTEx_v7	Brain_Cerebellar_Hemisphere	ENSG00000157851	G	1.9659e-06	-0.38555	0.000675075	NA	NA	2	27036492	DPYSL5	1
2:27037079:C:G	GTEx_v7	Brain_Cerebellar_Hemisphere	ENSG00000157851	G	2.45775e-06	-0.3709	0.000675075	NA	NA	2	27037079	DPYSL5	1
2:27037096:C:G	GTEx_v7	Brain_Cerebellar_Hemisphere	ENSG00000157851	G	2.45775e-06	-0.3709	0.000675075	NA	NA	2	27037096	DPYSL5	1
2:27037106:C:T	GTEx_v7	Brain_Cerebellar_Hemisphere	ENSG00000157851	T	2.45775e-06	-0.3709	0.000675075	NA	NA	2	27037106	DPYSL5	1
2:27038031:C:G	GTEx_v7	Brain_Cerebellar_Hemisphere	ENSG00000157851	C	2.45775e-06	-0.3709	0.000675075	NA	NA	2	27038031	DPYSL5	1
2:27038043:A:T	GTEx_v7	Brain_Cerebellar_Hemisphere	ENSG00000157851	A	3.72471e-06	-0.363857	0.000675075	NA	NA	2	27038043	DPYSL5	1
2:27038077:A:G	GTEx_v7	Brain_Cerebellar_Hemisphere	ENSG00000157851	G	3.72471e-06	-0.363857	0.000675075	NA	NA	2	27038077	DPYSL5	1
2:27038118:A:G	GTEx_v7	Brain_Cerebellar_Hemisphere	ENSG00000157851	G	2.45775e-06	-0.3709	0.000675075	NA	NA	2	27038118	DPYSL5	1
2:27038206:A:G	GTEx_v7	Brain_Cerebellar_Hemisphere	ENSG00000157851	G	2.45775e-06	-0.3709	0.000675075	NA	NA	2	27038206	DPYSL5	1
2:27038366:C:T	GTEx_v7	Brain_Cerebellar_Hemisphere	ENSG00000157851	C	2.19019e-06	-0.372901	0.000675075	NA	NA	2	27038366	DPYSL5	1
2:27038370:C:CT	GTEx_v7	Brain_Cerebellar_Hemisphere	ENSG00000157851	CT	2.19019e-06	-0.372901	0.000675075	NA	NA	2	27038370	DPYSL5	1
2:27038388:A:G	GTEx_v7	Brain_Cerebellar_Hemisphere	ENSG00000157851	A	2.19019e-06	-0.372901	0.000675075	NA	NA	2	27038388	DPYSL5	1
2:27038442:C:T	GTEx_v7	Brain_Cerebellar_Hemisphere	ENSG00000157851	T	1.27251e-06	-0.38872	0.000675075	NA	NA	2	27038442	DPYSL5	1
2:27039442:G:T	GTEx_v7	Brain_Cerebellar_Hemisphere	ENSG00000157851	T	1.7674e-06	-0.379031	0.000675075	NA	NA	2	27039442	DPYSL5	1
2:27039644:C:CTAATGTACG	GTEx_v7	Brain_Cerebellar_Hemisphere	ENSG00000157851	C	1.86487e-06	-0.385722	0.000675075	NA	NA	2	27039644	DPYSL5	1
2:27039792:A:G	GTEx_v7	Brain_Cerebellar_Hemisphere	ENSG00000157851	A	1.50646e-07	-0.386094	0.000675075	NA	NA	2	27039792	DPYSL5	1
2:27039919:A:G	GTEx_v7	Brain_Cerebellar_Hemisphere	ENSG00000157851	G	1.86487e-06	-0.385722	0.000675075	NA	NA	2	27039919	DPYSL5	1
2:27040913:C:G	GTEx_v7	Brain_Cerebellar_Hemisphere	ENSG00000157851	G	3.54406e-05	-0.326825	0.000675075	NA	NA	2	27040913	DPYSL5	1
2:27044097:A:G	GTEx_v7	Brain_Cerebellar_Hemisphere	ENSG00000157851	G	1.07866e-05	-0.343669	0.000675075	A	+	2	27044097	DPYSL5	1
2:27045800:C:T	GTEx_v7	Brain_Cerebellar_Hemisphere	ENSG00000157851	T	1.04365e-05	-0.344144	0.000675075	C	+	2	27045800	DPYSL5	1
2:27048832:A:G	GTEx_v7	Brain_Cerebellar_Hemisphere	ENSG00000157851	A	1.07866e-05	-0.343669	0.000675075	G	+	2	27048832	DPYSL5	1
2:27049116:C:CATA	GTEx_v7	Brain_Cerebellar_Hemisphere	ENSG00000157851	C	1.07866e-05	-0.343669	0.000675075	NA	NA	2	27049116	DPYSL5	1
2:27049718:C:T	GTEx_v7	Brain_Cerebellar_Hemisphere	ENSG00000157851	T	4.30236e-06	-0.35274	0.000675075	C	+	2	27049718	DPYSL5	1
2:27051944:C:T	GTEx_v7	Brain_Cerebellar_Hemisphere	ENSG00000157851	T	4.9952e-06	-0.362015	0.000675075	C	+	2	27051944	DPYSL5	1
2:27055403:A:G	GTEx_v7	Brain_Cerebellar_Hemisphere	ENSG00000157851	A	1.20267e-05	-0.344139	0.000675075	G	+	2	27055403	DPYSL5	1
2:27056265:C:T	GTEx_v7	Brain_Cerebellar_Hemisphere	ENSG00000157851	C	4.9952e-06	-0.362015	0.000675075	NA	NA	2	27056265	DPYSL5	1
2:27056399:A:AC	GTEx_v7	Brain_Cerebellar_Hemisphere	ENSG00000157851	AC	1.28589e-05	-0.343408	0.000675075	NA	NA	2	27056399	DPYSL5	1
2:27058451:G:T	GTEx_v7	Brain_Cerebellar_Hemisphere	ENSG00000157851	T	1.47274e-05	-0.340656	0.000675075	NA	NA	2	27058451	DPYSL5	1
2:27063260:A:G	GTEx_v7	Brain_Cerebellar_Hemisphere	ENSG00000157851	A	5.91373e-06	-0.362566	0.000675075	G	+	2	27063260	DPYSL5	1
2:27063261:A:G	GTEx_v7	Brain_Cerebellar_Hemisphere	ENSG00000157851	G	5.91373e-06	-0.362566	0.000675075	A	+	2	27063261	DPYSL5	1
2:27064096:A:T	GTEx_v7	Brain_Cerebellar_Hemisphere	ENSG00000157851	T	1.47274e-05	-0.340656	0.000675075	A	+	2	27064096	DPYSL5	1
2:27064183:C:T	GTEx_v7	Brain_Cerebellar_Hemisphere	ENSG00000157851	T	1.47274e-05	-0.340656	0.000675075	C	+	2	27064183	DPYSL5	1
2:27064336:C:T	GTEx_v7	Brain_Cerebellar_Hemisphere	ENSG00000157851	T	1.47274e-05	-0.340656	0.000675075	C	+	2	27064336	DPYSL5	1
2:27064608:A:G	GTEx_v7	Brain_Cerebellar_Hemisphere	ENSG00000157851	G	1.47274e-05	-0.340656	0.000675075	A	+	2	27064608	DPYSL5	1
2:27064688:C:T	GTEx_v7	Brain_Cerebellar_Hemisphere	ENSG00000157851	T	1.47274e-05	-0.340656	0.000675075	C	+	2	27064688	DPYSL5	1
2:27066833:A:G	GTEx_v7	Brain_Cerebellar_Hemisphere	ENSG00000157851	A	1.05739e-05	-0.337099	0.000675075	NA	NA	2	27066833	DPYSL5	1
2:27067059:A:G	GTEx_v7	Brain_Cerebellar_Hemisphere	ENSG00000157851	G	7.13776e-06	-0.349676	0.000675075	NA	NA	2	27067059	DPYSL5	1
2:27068577:C:G	GTEx_v7	Brain_Cerebellar_Hemisphere	ENSG00000157851	C	5.58172e-06	-0.351108	0.000675075	NA	NA	2	27068577	DPYSL5	1
2:27069211:A:G	GTEx_v7	Brain_Cerebellar_Hemisphere	ENSG00000157851	G	5.58172e-06	-0.351108	0.000675075	NA	NA	2	27069211	DPYSL5	1
2:27070141:A:ATTTG	GTEx_v7	Brain_Cerebellar_Hemisphere	ENSG00000157851	A	1.02312e-05	-0.336767	0.000675075	NA	NA	2	27070141	DPYSL5	1
2:27072209:C:T	GTEx_v7	Brain_Cerebellar_Hemisphere	ENSG00000157851	T	1.02312e-05	-0.336767	0.000675075	NA	NA	2	27072209	DPYSL5	1
2:27074493:A:G	GTEx_v7	Brain_Cerebellar_Hemisphere	ENSG00000157851	A	1.02312e-05	-0.336767	0.000675075	NA	NA	2	27074493	DPYSL5	1
2:27076557:C:T	GTEx_v7	Brain_Cerebellar_Hemisphere	ENSG00000157851	T	5.58172e-06	-0.351108	0.000675075	C	+	2	27076557	DPYSL5	1
2:27077610:A:G	GTEx_v7	Brain_Cerebellar_Hemisphere	ENSG00000157851	A	5.58172e-06	-0.351108	0.000675075	G	+	2	27077610	DPYSL5	1
2:27080035:A:C	GTEx_v7	Brain_Cerebellar_Hemisphere	ENSG00000157851	A	5.58172e-06	-0.351108	0.000675075	C	+	2	27080035	DPYSL5	1
2:27080134:A:G	GTEx_v7	Brain_Cerebellar_Hemisphere	ENSG00000157851	A	4.9866e-06	-0.353118	0.000675075	G	+	2	27080134	DPYSL5	1
2:27080332:C:T	GTEx_v7	Brain_Cerebellar_Hemisphere	ENSG00000157851	T	5.77616e-06	-0.350325	0.000675075	C	+	2	27080332	DPYSL5	1
2:27080513:A:T	GTEx_v7	Brain_Cerebellar_Hemisphere	ENSG00000157851	T	5.58172e-06	-0.351108	0.000675075	A	+	2	27080513	DPYSL5	1
2:27080706:A:G	GTEx_v7	Brain_Cerebellar_Hemisphere	ENSG00000157851	G	5.58172e-06	-0.351108	0.000675075	A	+	2	27080706	DPYSL5	1
2:27081123:T:TC	GTEx_v7	Brain_Cerebellar_Hemisphere	ENSG00000157851	TC	6.01992e-06	-0.349923	0.000675075	NA	NA	2	27081123	DPYSL5	1
2:27082559:A:G	GTEx_v7	Brain_Cerebellar_Hemisphere	ENSG00000157851	G	1.02312e-05	-0.336767	0.000675075	NA	NA	2	27082559	DPYSL5	1
2:27083269:C:T	GTEx_v7	Brain_Cerebellar_Hemisphere	ENSG00000157851	C	5.58172e-06	-0.351108	0.000675075	T	+	2	27083269	DPYSL5	1
2:27083489:C:T	GTEx_v7	Brain_Cerebellar_Hemisphere	ENSG00000157851	C	6.26597e-06	-0.350015	0.000675075	NA	NA	2	27083489	DPYSL5	1
2:27084942:T:TC	GTEx_v7	Brain_Cerebellar_Hemisphere	ENSG00000157851	T	1.02312e-05	-0.336767	0.000675075	NA	NA	2	27084942	DPYSL5	1
2:27087709:A:T	GTEx_v7	Brain_Cerebellar_Hemisphere	ENSG00000157851	A	5.58172e-06	-0.351108	0.000675075	T	+	2	27087709	DPYSL5	1
2:27091957:G:T	GTEx_v7	Brain_Cerebellar_Hemisphere	ENSG00000157851	G	1.02312e-05	-0.336767	0.000675075	T	+	2	27091957	DPYSL5	1
2:27093844:A:C	GTEx_v7	Brain_Cerebellar_Hemisphere	ENSG00000157851	C	3.99417e-06	-0.353158	0.000675075	A	+	2	27093844	DPYSL5	1
2:27094842:C:G	GTEx_v7	Brain_Cerebellar_Hemisphere	ENSG00000157851	G	4.68182e-06	-0.357165	0.000675075	C	+	2	27094842	DPYSL5	1
2:27095658:C:CAG	GTEx_v7	Brain_Cerebellar_Hemisphere	ENSG00000157851	CAG	1.15185e-05	-0.334052	0.000675075	NA	NA	2	27095658	DPYSL5	1
2:27097194:A:T	GTEx_v7	Brain_Cerebellar_Hemisphere	ENSG00000157851	A	9.07818e-06	-0.33563	0.000675075	NA	NA	2	27097194	DPYSL5	1
2:27098766:A:G	GTEx_v7	Brain_Cerebellar_Hemisphere	ENSG00000157851	A	3.81946e-05	-0.317675	0.000675075	NA	NA	2	27098766	DPYSL5	1
2:27104131:C:T	GTEx_v7	Brain_Cerebellar_Hemisphere	ENSG00000157851	C	1.43742e-05	-0.340224	0.000675075	NA	NA	2	27104131	DPYSL5	1
2:27106625:A:T	GTEx_v7	Brain_Cerebellar_Hemisphere	ENSG00000157851	T	3.68714e-05	-0.33317	0.000675075	NA	NA	2	27106625	DPYSL5	1
2:27111651:A:G	GTEx_v7	Brain_Cerebellar_Hemisphere	ENSG00000157851	G	3.74825e-05	-0.329076	0.000675075	NA	NA	2	27111651	DPYSL5	1
2:27115304:C:T	GTEx_v7	Brain_Cerebellar_Hemisphere	ENSG00000157851	C	3.09933e-05	-0.328096	0.000675075	NA	NA	2	27115304	DPYSL5	1
2:27119655:C:G	GTEx_v7	Brain_Cerebellar_Hemisphere	ENSG00000157851	C	3.2396e-05	-0.321728	0.000675075	NA	NA	2	27119655	DPYSL5	1
2:27126027:G:T	GTEx_v7	Brain_Cerebellar_Hemisphere	ENSG00000157851	T	4.22403e-05	-0.329189	0.000675075	NA	NA	2	27126027	DPYSL5	1
2:27126557:G:GACCTTGCTGGTCTTTCTTATTTGC	GTEx_v7	Brain_Cerebellar_Hemisphere	ENSG00000157851	G	3.27684e-06	-0.355937	0.000675075	NA	NA	2	27126557	DPYSL5	1
2:27128529:C:T	GTEx_v7	Brain_Cerebellar_Hemisphere	ENSG00000157851	C	1.68606e-05	-0.332024	0.000675075	NA	NA	2	27128529	DPYSL5	1
2:27129309:A:C	GTEx_v7	Brain_Cerebellar_Hemisphere	ENSG00000157851	C	6.42858e-06	-0.346388	0.000675075	NA	NA	2	27129309	DPYSL5	1
2:27129735:A:C	GTEx_v7	Brain_Cerebellar_Hemisphere	ENSG00000157851	C	6.42858e-06	-0.346388	0.000675075	NA	NA	2	27129735	DPYSL5	1
2:27130332:C:T	GTEx_v7	Brain_Cerebellar_Hemisphere	ENSG00000157851	T	1.50252e-05	-0.337782	0.000675075	NA	NA	2	27130332	DPYSL5	1
2:27130891:C:T	GTEx_v7	Brain_Cerebellar_Hemisphere	ENSG00000157851	C	1.50252e-05	-0.337782	0.000675075	NA	NA	2	27130891	DPYSL5	1
2:27131022:A:G	GTEx_v7	Brain_Cerebellar_Hemisphere	ENSG00000157851	G	1.50252e-05	-0.337782	0.000675075	NA	NA	2	27131022	DPYSL5	1
2:27131849:G:T	GTEx_v7	Brain_Cerebellar_Hemisphere	ENSG00000157851	G	6.80476e-06	-0.350469	0.000675075	T	+	2	27131849	DPYSL5	1
2:27132822:A:T	GTEx_v7	Brain_Cerebellar_Hemisphere	ENSG00000157851	T	2.99722e-05	-0.324621	0.000675075	A	+	2	27132822	DPYSL5	1
2:27134248:C:CAT	GTEx_v7	Brain_Cerebellar_Hemisphere	ENSG00000157851	C	1.82887e-05	-0.339989	0.000675075	NA	NA	2	27134248	DPYSL5	1
2:27134925:C:T	GTEx_v7	Brain_Cerebellar_Hemisphere	ENSG00000157851	T	1.82887e-05	-0.339989	0.000675075	C	+	2	27134925	DPYSL5	1
2:27137307:C:T	GTEx_v7	Brain_Cerebellar_Hemisphere	ENSG00000157851	T	3.03233e-06	-0.356771	0.000675075	C	+	2	27137307	DPYSL5	1
2:27137616:A:G	GTEx_v7	Brain_Cerebellar_Hemisphere	ENSG00000157851	A	3.03233e-06	-0.356771	0.000675075	G	+	2	27137616	DPYSL5	1
2:27137671:C:T	GTEx_v7	Brain_Cerebellar_Hemisphere	ENSG00000157851	T	3.03233e-06	-0.356771	0.000675075	C	+	2	27137671	DPYSL5	1
[truncated: 8,674 more rows]

## Sheet: ChromatinInteractionsAllTissues
GenomicLocus	region1	region2	FDR	type	DB	tissue/cell	inter/intra	SNPs	genes	ciMapFilt
[truncated: 3,847 more rows]

[truncated: 1 more sheets: Legend]
